# Supplementary material for: Illuminating phenotypic drug responses of sarcoma cells to kinase inhibitors by phosphoproteomics
Source: Mol Syst Biol. 2023 Dec 18;20(1):28–55. doi: 10.1038/s44320-023-00004-7 (PMC10883282; doi:10.1038/s44320-023-00004-7)
Supplement: Supplementary file 2 — Dataset EV1 [file 44320_2023_4_MOESM2_ESM.xlsx]

## Sheet: Info
This table shows the culture condition and genetic information of 17 sarcoma cell lines
Tab	Comment
Culture conditions	basic information and culture conditions
Overview	General information from Cellosaurus (Bairoch, A et al., J Biomol Tech 2018), CCLE, and DepMap
CCLE_mutations	Mutations information from CCLE-1 (Barretina, J et al. (2012)). Eight cell lines from our study were reported. 1= with mutation ; 0= without mutation Kinases are annotated (+)
DepMap_mutations	Mutations information from CCLE-2 (Ghandi, M et al. (2019)) and DepMap portal. Fifteen cell lines from our study were reported. Numbers indicates the mutation sites on this gene (by entries). Kinases are annotated (+)
DepMap_Driver genes	Driver gene information from the Novartis DRIVE project (McDonald et al., Cell 2017). Eight cell lines from our study were reported. The value indicates the dependence of the gene. For example, if the value is low, the cell line is dependent on it. Kinases are annotated (+)
Reference
Bairoch, A et al. (2018) The Cellosaurus, a Cell-Line Knowledge Resource. J Biomol Tech 29: 25-38.
Barretina, J et al. (2012) The Cancer Cell Line Encyclopedia enables predictive modelling of anticancer drug sensitivity. Nature. 483:603-7.
Ghandi, M et al. (2019) Next-generation characterization of the Cancer Cell Line Encyclopedia. Nature. 569:503-8
McDonald, E.R. et al (2017) Project DRIVE: A Compendium of Cancer Dependencies and Synthetic Lethal Relationships Uncovered by Large-Scale, Deep RNAi Screening. Cell 170:577-592

## Sheet: Culture conditions
Cell lines	Derived Tissue	Entitiy (12)	Cata No	Culture condition	Morphology	Medium company	FBS compnay	Cell density/well in drug screen
A204	Bone	Rhabdoid line	DSMZ_ACC 250	McCoy's 5a Medium Modified 10% FBS	adherent	PAN biotech #P04-06500	PAN biotech #P30-3031; Lot No P180902	1500
G401	Bone	Rhabodoid Tumor	ATCC_CRL-1441	McCoy's 5a Medium Modified 10% FBS	adherent	PAN biotech #P04-06500	PAN biotech #P30-3031; Lot No P180902	3000
HS729	Bone	Rhabdomyosarcoma	CLS_300443	Dulbecco's Modified Eagle's Medium 10% FBS	adherent	Sigma #D6429	PAN biotech #P30-3031; Lot No P180902	4000
HT1080	Soft tissue	Fibrosarcoma	CLS_300216	DMEM: Ham’s F12 medium (1:1 mixture) with 15 mM HEPES and 10% FBS	adherent	PAN biotech #P04-41154 (medium), Sigma #H0887 (1M HEPES)	PAN biotech #P30-3031; Lot No P180902	1000
KHOS-240S	Kidney	Osteosarcoma	CLS_300433	Minimum essential medium Eagle (Earle's BSS) supplemented with 2 mM L-glutamine, 0.1 mM non-essential amino acids (NEAA), 1.0 mM sodium pyruvate, and 10% FBS	adherent	Cell Line Service GmBH #820100a	PAN biotech #P30-3031; Lot No P180902	1000
KHOS-NP	Uterus	Osteosarcoma	CLS_300235	Minimum essential medium Eagle (Earle's BSS) supplemented with 2 mM L-glutamine, 0.1 mM non-essential amino acids (NEAA), 1.0 mM sodium pyruvate, and 10% FBS	adherent	Cell Line Service GmBH #820100a	PAN biotech #P30-3031; Lot No P180902	1000
MES-SA	Connective tissue	Uterine Sarcoma	ATCC_CRL-1976	McCoy's 5a Medium Modified 10% FBS	adherent	PAN biotech #P04-06500	PAN biotech #P30-3031; Lot No P180902	2000
RD	Bone	Rhabdomyosarcoma	CLS_300401	Dulbecco's Modified Eagle's Medium 10% FBS	adherent	Sigma #D6429	PAN biotech #P30-3031; Lot No P180902	2000
RD-ES	Connective tissue	Ewing Sarcoma	DSMZ_ACC 260	RPMI-1640 Medium 15% FBS	mixed adherent/suspension	PAN biotech #P04-18500	PAN biotech #P30-3031; Lot No P180902	4000
SK-ES-1	Embryo	Ewing Sarcoma	DSMZ_ACC 518	McCoy's 5a Medium Modified 15% FBS	adherent	PAN biotech #P04-06500	PAN biotech #P30-3031; Lot No P180902	1500
SK-LMS-1	Bone marrow	Leiomyosarcoma	CLS_300125	DMEM: Ham’s F12 medium (1:1 mixture) supplemented with 2mM L-glutamine and 5% FBS	adherent	PAN biotech #P04-41154	PAN biotech #P30-3031; Lot No P180902	2000
SW1353	Bone	Chondrosarcoma	CLS_300440	DMEM: Ham’s F12 medium (1:1 mixture) supplemented with 2mM L-glutamine and 5% FBS	adherent	PAN biotech #P04-41154	PAN biotech #P30-3031; Lot No P180902	2000
SW684	Synovial	Fibrosarcoma	CLS_300422	DMEM: Ham’s F12 medium (1:1 mixture) supplemented with 2mM L-glutamine and 5% FBS	adherent	PAN biotech #P04-41154	PAN biotech #P30-3031; Lot No P180902	2000
SW872	Muscle	Liposarcoma	CLS_300405	Dulbecco's Modified Eagle's Medium 10% FBS	adherent	Sigma #D6429	PAN biotech #P30-3031; Lot No P180902	2000
SW982	Uterus	Atypical Synovial sarcoma	CLS_300404	Dulbecco's Modified Eagle's Medium 10% FBS	adherent	Sigma #D6429	PAN biotech #P30-3031; Lot No P180902	2000
SYO-1	Synovial	Synovial sarcoma	Provided from the laboratory of Stefan Froehling	Dulbecco's Modified Eagle's Medium 10% FBS	adherent	Sigma #D6429	PAN biotech #P30-3031; Lot No P180902	3000
VA-ES-BJ	Connective tissue	Epithelioid Sarcoma	DSMZ_ACC 328	Dulbecco's Modified Eagle's Medium with 4.5 g/L glucose and 0.1 mM non-essential amino acids 10% FBS	adherent	Sigma #D6429 (medium), Sigma #M7145 (100x NEAA)	PAN biotech #P30-3031; Lot No P180902	1500

## Sheet: Overview
Cell lines	Cellosaurus	CCLE_mutations	DepMap_mutations	DepMap_Driver gene	DepMap ID
A204	Mutation: HGNC; 11103; SMARCB1; Simple; p.Gln182Alafs*28 (c.543_544delTC); Zygosity=Heterozygous (PubMed=10602515; Cosmic-CLP; DepMap).	+	+	+	ACH-000201
G401	Gene deletion: HGNC; 11103; SMARCB1; Zygosity=Homozygous (PubMed=9671307; PubMed=10602515; PubMed=28945250).	+	+	+	ACH-000096
HS729	Mutation: HGNC; 11998; TP53; Simple; p.His179Arg (c.536A>G); ClinVar=VCV000376606; Zygosity=Homozygous (DepMap).	+	+	+	ACH-000133
HT1080	Gene deletion: HGNC; 1787; CDKN2A; Zygosity=Homozygous (ATCC). Mutation: HGNC; 5382; IDH1; Simple; p.Arg132Cys (c.394C>T); ClinVar=VCV000375891; Zygosity=Heterozygous (PubMed=26368816). Mutation: HGNC; 7989; NRAS; Simple; p.Gln61Lys (c.181C>A); ClinVar=VCV000073058; Zygosity=Heterozygous (PubMed=12068308; ATCC; Cosmic-CLP; DepMap).	+	+	+	ACH-000054
KHOS-240S	Gene deletion: HGNC; 1787; CDKN2A; Zygosity=Homozygous (from parent cell line). Mutation: HGNC; 11998; TP53; Simple; p.Arg156Pro (c.467G>C); ClinVar=VCV000634768; Zygosity=Homozygous (from parent cell line).
KHOS-NP	Gene deletion: HGNC; 1787; CDKN2A; Zygosity=Homozygous (from parent cell line). Mutation: HGNC; 11998; TP53; Simple; p.Arg156Pro (c.467G>C); ClinVar=VCV000634768; Zygosity=Homozygous (from parent cell line).
MES-SA	Gene deletion; HGNC; 1787; CDKN2A; Zygosity=Homozygous (ATCC). Mutation: HGNC; 11110; ARID1A; Simple; p.Gly1610Trpfs*38 (c.4826dupC) (p.S1609fs) (c.4825_4826insC); Zygosity=Heterozygous (Cosmic-CLP; DepMap). Mutation: HGNC; 11110; ARID1A; Simple; p.Thr1690Asnfs*8 (c.5068dupA) (c.5067_5068insA); Zygosity=Heterozygous (Cosmic-CLP; DepMap). Mutation: HGNC; 9588; PTEN; Simple; p.His272Thrfs*4 (c.813d…		+		ACH-000449
RD	Mutation: HGNC; 7989; NRAS; Simple; p.Gln61His (c.183A>T); ClinVar=VCV000373003; Zygosity=Heterozygous (PubMed=3158613; PubMed=12068308; PubMed=16518851; PubMed=22142829; ATCC; Cosmic-CLP; DepMap). Mutation: HGNC; 11998; TP53; Simple; p.Arg248Trp (c.742C>T); ClinVar=VCV000012347; Zygosity=Homozygous (PubMed=2216456; ATCC; Cosmic-CLP; DepMap).	+	+	+	ACH-000169
RD-ES	Gene deletion; HGNC; 1787; CDKN2A; Zygosity=Homozygous (PubMed=18160777; PubMed=19787792). Gene fusion: HGNC; 3508; EWSR1 + HGNC; 3749; FLI1; Name(s)=EWSR1-FLI1, EWS-FLI1; Note=Type 2 fusion (Ex7/Ex5) (PubMed=8040301; PubMed=9738976; PubMed=11423975; PubMed=25010205). Mutation: HGNC; 11998; TP53; Simple; p.Arg273Cys (c.817C>T); ClinVar=VCV000043594; Zygosity=Unspecified (PubMed=8221663; PubMed=83…		+		ACH-000041
SK-ES-1	Gene deletion; HGNC; 1787; CDKN2A; Zygosity=Homozygous (PubMed=18160777; PubMed=19787792). Gene fusion: HGNC; 3508; EWSR1 + HGNC; 3749; FLI1; Name(s)=EWSR1-FLI1, EWS-FLI1; Note=Type 2 fusion (Ex7/Ex5) (PubMed=8040301; PubMed=9738976; PubMed=11423975; PubMed=11891184; PubMed=25010205). Mutation: HGNC; 11355; STAG2; Simple; p.Gln735Ter (c.2203C>T); Zygosity=Unspecified (PubMed=25010205; PubMed=2522…	+	+	+	ACH-000087
SK-LMS-1	Mutation: HGNC; 11998; TP53; Simple; p.Met237Lys (c.710T>A); ClinVar=VCV000376636; Zygosity=Unspecified (PubMed=2216456; PubMed=16142349). Mutation: HGNC; 11998; TP53; Simple; p.Gly245Ser (c.733G>A); ClinVar=VCV000012365; Zygosity=Unspecified (PubMed=2216456; PubMed=16142349).	+	+		ACH-000145
SW1353	Mutation: HGNC; 5383; IDH2; Simple; p.Arg172Ser (c.516G>C); ClinVar=VCV000375985; Zygosity=Heterozygous (PubMed=22057234; DepMap). Mutation: HGNC; 11998; TP53; Simple; p.Val203Leu (c.607G>C); ClinVar=VCV000482235; Zygosity=Heterozygous (PubMed=19787792; DepMap).	+	+	+	ACH-000418
SW684	Mutation: HGNC; 3432; ERBB4; Simple; p.Glu452Lys (c.1354G>A); ClinVar=VCV000091898; Zygosity=Heterozygous (Cosmic-CLP; DepMap). Mutation: HGNC; 11998; TP53; Simple; p.Arg213Ter (c.637C>T); ClinVar=VCV000043590; Zygosity=Homozygous (Cosmic-CLP; DepMap).		+		ACH-002309
SW872	Gene deletion: HGNC; 9588; PTEN; Zygosity=Homozygous (ATCC). Mutation: HGNC; 1097; BRAF; Simple; p.Val600Glu (c.1799T>A); ClinVar=VCV000013961; Zygosity=Heterozygous (PubMed=12068308; PubMed=26643872; ATCC; Cosmic-CLP; DepMap). Mutation: HGNC; 1787; CDKN2A; Simple; p.Arg80Ter (c.237_238CC>TT) (c.237_238delinsTT) (p.Pro94Leu, c.280_281CC>TT); Zygosity=Homozygous (PubMed=26643872; ATCC; Cosmic-CLP;…		+		ACH-002310
SW982	Gene deletion: HGNC; 7208; MPDZ; Zygosity=Homozygous (PubMed=20215515). Mutation: HGNC; 1097; BRAF; Simple; p.Val600Glu (c.1799T>A); ClinVar=VCV000013961; Zygosity=Heterozygous (Cosmic-CLP; DepMap).		+	+	ACH-001274
SYO-1	Gene fusion: HGNC; 11340; SS18 + HGNC; 11336; SSX2; Name(s)=SS18-SSX2 (PubMed=14744540; DepMap). Mutation: HGNC; 2514; CTNNB1; Simple; p.Gly34Val (c.101G>T); ClinVar=VCV000017582; Zygosity=Unspecified (DepMap).		+		ACH-001275
VA-ES-BJ	Mutation: HGNC; 7773; NF2; Simple; p.Ser87Ter (c.260C>A); Zygosity=Homozygous (Cosmic-CLP; DepMap).		+		ACH-001702

## Sheet: CCLE_mutations
Gene	Kinase	A204	G401	HS729	HT1080	KHOS-240S	KHOS-NP	MES-SA	RD	RD-ES	SK-ES-1	SK-LMS-1	SW1353	SW684	SW872	SW982	SYO-1	VA-ES-BJ
AAK1	+	1	1	1	1	NA	NA	NA	0	NA	0	1	1	NA	NA	NA	NA	NA
AATK	+	0	0	0	0	NA	NA	NA	0	NA	0	0	0	NA	NA	NA	NA	NA
ABL1	+	0	0	0	0	NA	NA	NA	0	NA	0	0	0	NA	NA	NA	NA	NA
ABL2	+	0	0	1	0	NA	NA	NA	0	NA	0	0	0	NA	NA	NA	NA	NA
ACVR1	+	0	0	0	0	NA	NA	NA	0	NA	0	0	0	NA	NA	NA	NA	NA
ACVR1B	+	0	0	0	0	NA	NA	NA	0	NA	0	0	0	NA	NA	NA	NA	NA
ACVR1C	+	0	0	0	0	NA	NA	NA	0	NA	0	0	0	NA	NA	NA	NA	NA
ACVR2A	+	0	0	0	0	NA	NA	NA	0	NA	0	0	0	NA	NA	NA	NA	NA
ACVR2B	+	0	0	0	0	NA	NA	NA	0	NA	0	0	0	NA	NA	NA	NA	NA
ACVRL1	+	0	0	0	0	NA	NA	NA	0	NA	0	0	0	NA	NA	NA	NA	NA
ADCK1	+	0	0	0	0	NA	NA	NA	0	NA	1	0	0	NA	NA	NA	NA	NA
ADCK2	+	0	0	0	0	NA	NA	NA	0	NA	0	0	0	NA	NA	NA	NA	NA
ADCK5	+	0	0	0	0	NA	NA	NA	0	NA	0	0	0	NA	NA	NA	NA	NA
AKT1	+	0	0	0	0	NA	NA	NA	0	NA	0	0	0	NA	NA	NA	NA	NA
AKT2	+	0	0	0	0	NA	NA	NA	0	NA	0	0	0	NA	NA	NA	NA	NA
AKT3	+	0	0	0	0	NA	NA	NA	0	NA	0	0	0	NA	NA	NA	NA	NA
ALK	+	0	0	0	0	NA	NA	NA	0	NA	0	0	0	NA	NA	NA	NA	NA
ALPK1	+	0	1	1	0	NA	NA	NA	1	NA	0	1	0	NA	NA	NA	NA	NA
ALPK2	+	0	0	1	1	NA	NA	NA	1	NA	1	1	0	NA	NA	NA	NA	NA
ALPK3	+	0	0	0	0	NA	NA	NA	0	NA	0	0	0	NA	NA	NA	NA	NA
AMHR2	+	0	0	0	0	NA	NA	NA	0	NA	0	0	0	NA	NA	NA	NA	NA
ANKK1	+	0	0	0	0	NA	NA	NA	0	NA	0	0	0	NA	NA	NA	NA	NA
ARAF	+	0	0	0	0	NA	NA	NA	0	NA	0	0	0	NA	NA	NA	NA	NA
ATM	+	0	0	0	0	NA	NA	NA	1	NA	0	0	0	NA	NA	NA	NA	NA
ATR	+	0	0	0	0	NA	NA	NA	0	NA	0	0	0	NA	NA	NA	NA	NA
AURKA	+	0	0	0	0	NA	NA	NA	0	NA	0	0	0	NA	NA	NA	NA	NA
AURKB	+	0	0	0	0	NA	NA	NA	0	NA	0	0	0	NA	NA	NA	NA	NA
AURKC	+	0	1	0	0	NA	NA	NA	0	NA	1	0	0	NA	NA	NA	NA	NA
AXL	+	0	0	0	0	NA	NA	NA	0	NA	0	0	0	NA	NA	NA	NA	NA
BCKDK	+	0	0	0	0	NA	NA	NA	0	NA	0	0	0	NA	NA	NA	NA	NA
BLK	+	0	0	0	0	NA	NA	NA	0	NA	0	0	0	NA	NA	NA	NA	NA
BMP2K	+	0	0	0	0	NA	NA	NA	0	NA	0	0	0	NA	NA	NA	NA	NA
BMPR1A	+	0	0	0	0	NA	NA	NA	0	NA	0	0	0	NA	NA	NA	NA	NA
BMPR1B	+	0	0	0	0	NA	NA	NA	0	NA	0	0	0	NA	NA	NA	NA	NA
BMPR2	+	0	0	0	0	NA	NA	NA	0	NA	0	0	0	NA	NA	NA	NA	NA
BMX	+	0	0	0	0	NA	NA	NA	0	NA	0	0	0	NA	NA	NA	NA	NA
BRAF	+	0	0	0	0	NA	NA	NA	0	NA	0	0	0	NA	NA	NA	NA	NA
BRSK1	+	0	0	0	0	NA	NA	NA	0	NA	0	0	0	NA	NA	NA	NA	NA
BRSK2	+	0	0	1	0	NA	NA	NA	0	NA	0	0	0	NA	NA	NA	NA	NA
BTK	+	0	0	0	0	NA	NA	NA	0	NA	0	0	0	NA	NA	NA	NA	NA
BUB1	+	0	0	0	0	NA	NA	NA	0	NA	0	0	0	NA	NA	NA	NA	NA
BUB1B	+	0	0	0	0	NA	NA	NA	0	NA	0	0	0	NA	NA	NA	NA	NA
CAMK1	+	0	0	0	0	NA	NA	NA	0	NA	0	0	0	NA	NA	NA	NA	NA
CAMK1D	+	0	0	0	0	NA	NA	NA	0	NA	0	0	0	NA	NA	NA	NA	NA
CAMK1G	+	0	0	0	0	NA	NA	NA	0	NA	0	0	1	NA	NA	NA	NA	NA
CAMK2A	+	0	0	0	0	NA	NA	NA	0	NA	1	0	0	NA	NA	NA	NA	NA
CAMK2B	+	0	0	0	0	NA	NA	NA	0	NA	0	0	0	NA	NA	NA	NA	NA
CAMK2D	+	0	0	0	0	NA	NA	NA	0	NA	0	0	0	NA	NA	NA	NA	NA
CAMK2G	+	0	0	0	0	NA	NA	NA	0	NA	0	0	0	NA	NA	NA	NA	NA
CAMK4	+	0	0	0	0	NA	NA	NA	0	NA	0	0	0	NA	NA	NA	NA	NA
CAMKK1	+	0	0	0	0	NA	NA	NA	0	NA	0	0	0	NA	NA	NA	NA	NA
CAMKK2	+	0	0	0	0	NA	NA	NA	0	NA	0	0	0	NA	NA	NA	NA	NA
CAMKV	+	0	0	0	0	NA	NA	NA	0	NA	0	0	0	NA	NA	NA	NA	NA
CASK	+	0	0	0	0	NA	NA	NA	0	NA	0	0	0	NA	NA	NA	NA	NA
CDC42BPA	+	0	0	0	0	NA	NA	NA	0	NA	0	0	0	NA	NA	NA	NA	NA
CDC42BPB	+	0	0	0	0	NA	NA	NA	0	NA	0	0	0	NA	NA	NA	NA	NA
CDC42BPG	+	0	0	0	0	NA	NA	NA	0	NA	0	0	0	NA	NA	NA	NA	NA
CDC7	+	0	0	0	0	NA	NA	NA	0	NA	0	0	0	NA	NA	NA	NA	NA
CDK1	+	0	0	0	0	NA	NA	NA	0	NA	0	0	0	NA	NA	NA	NA	NA
CDK10	+	0	0	0	0	NA	NA	NA	0	NA	0	0	0	NA	NA	NA	NA	NA
CDK11A	+	0	0	0	0	NA	NA	NA	0	NA	0	0	0	NA	NA	NA	NA	NA
CDK11B	+	0	1	0	0	NA	NA	NA	1	NA	0	0	0	NA	NA	NA	NA	NA
CDK12	+	0	0	0	0	NA	NA	NA	0	NA	0	0	0	NA	NA	NA	NA	NA
CDK13	+	0	0	0	0	NA	NA	NA	0	NA	0	0	0	NA	NA	NA	NA	NA
CDK14	+	0	0	0	0	NA	NA	NA	0	NA	0	0	0	NA	NA	NA	NA	NA
CDK15	+	0	0	0	0	NA	NA	NA	0	NA	0	0	0	NA	NA	NA	NA	NA
CDK16	+	0	0	0	0	NA	NA	NA	0	NA	0	0	0	NA	NA	NA	NA	NA
CDK17	+	0	0	0	0	NA	NA	NA	0	NA	0	0	0	NA	NA	NA	NA	NA
CDK18	+	0	0	0	0	NA	NA	NA	0	NA	0	0	0	NA	NA	NA	NA	NA
CDK19	+	0	0	0	0	NA	NA	NA	0	NA	0	0	0	NA	NA	NA	NA	NA
CDK2	+	0	0	0	0	NA	NA	NA	0	NA	0	0	0	NA	NA	NA	NA	NA
CDK20	+	0	0	0	0	NA	NA	NA	0	NA	0	0	0	NA	NA	NA	NA	NA
CDK3	+	0	0	0	0	NA	NA	NA	0	NA	0	1	0	NA	NA	NA	NA	NA
CDK4	+	0	0	0	0	NA	NA	NA	0	NA	0	0	0	NA	NA	NA	NA	NA
CDK5	+	0	0	0	0	NA	NA	NA	0	NA	0	0	0	NA	NA	NA	NA	NA
CDK6	+	0	0	0	0	NA	NA	NA	0	NA	0	0	0	NA	NA	NA	NA	NA
CDK7	+	0	0	0	0	NA	NA	NA	0	NA	0	0	0	NA	NA	NA	NA	NA
CDK8	+	0	0	0	0	NA	NA	NA	0	NA	0	0	0	NA	NA	NA	NA	NA
CDK9	+	0	0	0	0	NA	NA	NA	0	NA	0	0	0	NA	NA	NA	NA	NA
CDKL1	+	0	0	0	0	NA	NA	NA	0	NA	0	0	0	NA	NA	NA	NA	NA
CDKL2	+	0	0	0	0	NA	NA	NA	0	NA	0	0	0	NA	NA	NA	NA	NA
CDKL3	+	0	0	0	0	NA	NA	NA	0	NA	0	0	0	NA	NA	NA	NA	NA
CDKL4	+	0	0	0	0	NA	NA	NA	0	NA	0	0	0	NA	NA	NA	NA	NA
CDKL5	+	0	0	0	0	NA	NA	NA	0	NA	0	0	0	NA	NA	NA	NA	NA
CHEK1	+	0	0	0	0	NA	NA	NA	0	NA	0	0	0	NA	NA	NA	NA	NA
CHEK2	+	0	0	0	0	NA	NA	NA	0	NA	0	0	0	NA	NA	NA	NA	NA
CHUK	+	0	0	0	0	NA	NA	NA	0	NA	0	0	0	NA	NA	NA	NA	NA
CIT	+	0	0	0	0	NA	NA	NA	0	NA	0	0	0	NA	NA	NA	NA	NA
CLK1	+	0	0	0	0	NA	NA	NA	0	NA	0	0	0	NA	NA	NA	NA	NA
CLK2	+	0	0	0	0	NA	NA	NA	0	NA	0	0	0	NA	NA	NA	NA	NA
CLK3	+	0	0	0	0	NA	NA	NA	0	NA	0	0	0	NA	NA	NA	NA	NA
CLK4	+	0	0	0	0	NA	NA	NA	0	NA	1	0	0	NA	NA	NA	NA	NA
CSF1R	+	0	0	0	0	NA	NA	NA	0	NA	0	0	0	NA	NA	NA	NA	NA
CSK	+	0	0	0	0	NA	NA	NA	0	NA	0	0	0	NA	NA	NA	NA	NA
CSNK1A1	+	0	0	0	0	NA	NA	NA	0	NA	0	0	0	NA	NA	NA	NA	NA
CSNK1A1L	+	0	0	0	0	NA	NA	NA	0	NA	0	0	0	NA	NA	NA	NA	NA
CSNK1D	+	0	0	0	0	NA	NA	NA	0	NA	0	0	0	NA	NA	NA	NA	NA
CSNK1E	+	0	0	0	0	NA	NA	NA	0	NA	0	0	0	NA	NA	NA	NA	NA
CSNK1G1	+	0	0	0	0	NA	NA	NA	0	NA	0	0	0	NA	NA	NA	NA	NA
CSNK1G2	+	0	0	0	0	NA	NA	NA	0	NA	0	0	0	NA	NA	NA	NA	NA
CSNK1G3	+	0	0	0	0	NA	NA	NA	0	NA	0	0	0	NA	NA	NA	NA	NA
CSNK2A1	+	0	0	0	0	NA	NA	NA	0	NA	0	0	0	NA	NA	NA	NA	NA
CSNK2A2	+	0	0	0	0	NA	NA	NA	0	NA	0	0	0	NA	NA	NA	NA	NA
DAPK1	+	0	0	0	0	NA	NA	NA	0	NA	0	0	0	NA	NA	NA	NA	NA
DAPK2	+	0	0	0	0	NA	NA	NA	0	NA	0	0	0	NA	NA	NA	NA	NA
DAPK3	+	0	0	1	0	NA	NA	NA	0	NA	0	0	0	NA	NA	NA	NA	NA
DCLK1	+	0	0	0	0	NA	NA	NA	0	NA	0	0	0	NA	NA	NA	NA	NA
DCLK2	+	0	0	0	0	NA	NA	NA	0	NA	0	0	0	NA	NA	NA	NA	NA
DCLK3	+	0	0	0	0	NA	NA	NA	0	NA	0	0	0	NA	NA	NA	NA	NA
DDR1	+	0	1	0	0	NA	NA	NA	0	NA	0	0	0	NA	NA	NA	NA	NA
DDR2	+	0	0	0	0	NA	NA	NA	1	NA	1	0	0	NA	NA	NA	NA	NA
DMPK	+	0	1	0	0	NA	NA	NA	0	NA	0	0	0	NA	NA	NA	NA	NA
DSTYK	+	0	0	0	0	NA	NA	NA	0	NA	0	0	0	NA	NA	NA	NA	NA
DYRK1A	+	0	0	0	0	NA	NA	NA	0	NA	0	0	0	NA	NA	NA	NA	NA
DYRK1B	+	0	0	0	0	NA	NA	NA	0	NA	0	0	0	NA	NA	NA	NA	NA
DYRK2	+	0	0	0	0	NA	NA	NA	0	NA	0	0	0	NA	NA	NA	NA	NA
DYRK3	+	0	0	0	0	NA	NA	NA	0	NA	0	0	0	NA	NA	NA	NA	NA
DYRK4	+	0	0	0	0	NA	NA	NA	0	NA	0	0	0	NA	NA	NA	NA	NA
EEF2K	+	0	0	0	0	NA	NA	NA	0	NA	0	0	0	NA	NA	NA	NA	NA
EGFR	+	0	0	0	0	NA	NA	NA	0	NA	0	0	0	NA	NA	NA	NA	NA
EIF2AK1	+	0	0	0	0	NA	NA	NA	0	NA	1	0	0	NA	NA	NA	NA	NA
EIF2AK2	+	0	0	0	0	NA	NA	NA	0	NA	0	0	0	NA	NA	NA	NA	NA
EIF2AK3	+	0	0	0	0	NA	NA	NA	0	NA	0	0	0	NA	NA	NA	NA	NA
EIF2AK4	+	0	0	0	0	NA	NA	NA	0	NA	0	0	1	NA	NA	NA	NA	NA
EPHA1	+	0	0	0	0	NA	NA	NA	0	NA	0	0	0	NA	NA	NA	NA	NA
EPHA10	+	0	0	0	0	NA	NA	NA	0	NA	0	0	0	NA	NA	NA	NA	NA
EPHA2	+	0	0	0	0	NA	NA	NA	0	NA	0	0	0	NA	NA	NA	NA	NA
EPHA3	+	0	0	0	0	NA	NA	NA	0	NA	0	0	0	NA	NA	NA	NA	NA
EPHA4	+	0	0	0	0	NA	NA	NA	0	NA	0	0	0	NA	NA	NA	NA	NA
EPHA5	+	0	1	0	0	NA	NA	NA	0	NA	0	0	0	NA	NA	NA	NA	NA
EPHA6	+	1	1	0	1	NA	NA	NA	0	NA	1	1	0	NA	NA	NA	NA	NA
EPHA7	+	0	0	0	0	NA	NA	NA	0	NA	0	0	0	NA	NA	NA	NA	NA
EPHA8	+	0	0	0	0	NA	NA	NA	0	NA	0	0	0	NA	NA	NA	NA	NA
EPHB1	+	0	0	0	0	NA	NA	NA	0	NA	0	0	0	NA	NA	NA	NA	NA
EPHB2	+	0	0	0	0	NA	NA	NA	0	NA	0	0	0	NA	NA	NA	NA	NA
EPHB3	+	0	0	0	0	NA	NA	NA	0	NA	0	0	0	NA	NA	NA	NA	NA
EPHB4	+	0	0	0	0	NA	NA	NA	0	NA	0	0	0	NA	NA	NA	NA	NA
EPHB6	+	0	0	0	0	NA	NA	NA	0	NA	0	0	0	NA	NA	NA	NA	NA
ERBB2	+	0	0	0	0	NA	NA	NA	0	NA	0	0	0	NA	NA	NA	NA	NA
ERBB3	+	0	0	0	0	NA	NA	NA	0	NA	0	0	0	NA	NA	NA	NA	NA
ERBB4	+	0	0	0	0	NA	NA	NA	0	NA	0	0	0	NA	NA	NA	NA	NA
ERN1	+	0	0	0	0	NA	NA	NA	0	NA	0	1	0	NA	NA	NA	NA	NA
ERN2	+	0	0	0	0	NA	NA	NA	0	NA	0	0	0	NA	NA	NA	NA	NA
FASTK	+	0	0	0	0	NA	NA	NA	0	NA	0	0	0	NA	NA	NA	NA	NA
FER	+	0	0	0	0	NA	NA	NA	0	NA	0	0	0	NA	NA	NA	NA	NA
FES	+	0	0	0	0	NA	NA	NA	0	NA	0	0	0	NA	NA	NA	NA	NA
FGFR1	+	0	0	0	0	NA	NA	NA	0	NA	0	0	0	NA	NA	NA	NA	NA
FGFR2	+	0	0	0	0	NA	NA	NA	0	NA	0	0	0	NA	NA	NA	NA	NA
FGFR3	+	1	0	1	1	NA	NA	NA	0	NA	1	1	0	NA	NA	NA	NA	NA
FGFR4	+	0	0	0	0	NA	NA	NA	0	NA	0	0	0	NA	NA	NA	NA	NA
FGR	+	0	0	0	0	NA	NA	NA	0	NA	0	0	0	NA	NA	NA	NA	NA
FLT1	+	0	0	0	0	NA	NA	NA	0	NA	0	0	0	NA	NA	NA	NA	NA
FLT3	+	0	0	0	0	NA	NA	NA	0	NA	0	0	0	NA	NA	NA	NA	NA
FLT4	+	1	0	0	0	NA	NA	NA	1	NA	0	1	0	NA	NA	NA	NA	NA
FRK	+	0	0	0	0	NA	NA	NA	0	NA	0	0	0	NA	NA	NA	NA	NA
FYN	+	0	0	0	0	NA	NA	NA	0	NA	0	0	0	NA	NA	NA	NA	NA
GAK	+	0	0	0	0	NA	NA	NA	0	NA	0	0	0	NA	NA	NA	NA	NA
GRK1	+	0	0	0	0	NA	NA	NA	0	NA	0	0	0	NA	NA	NA	NA	NA
GRK4	+	0	0	0	0	NA	NA	NA	0	NA	0	0	0	NA	NA	NA	NA	NA
GRK5	+	0	0	0	0	NA	NA	NA	0	NA	0	0	0	NA	NA	NA	NA	NA
GRK6	+	0	0	0	0	NA	NA	NA	0	NA	0	0	0	NA	NA	NA	NA	NA
GRK7	+	0	0	0	0	NA	NA	NA	0	NA	0	0	0	NA	NA	NA	NA	NA
GSK3A	+	0	0	0	0	NA	NA	NA	0	NA	0	0	0	NA	NA	NA	NA	NA
GSK3B	+	0	0	0	0	NA	NA	NA	0	NA	0	0	0	NA	NA	NA	NA	NA
GUCY2C	+	1	1	1	1	NA	NA	NA	1	NA	1	1	0	NA	NA	NA	NA	NA
GUCY2D	+	0	0	0	0	NA	NA	NA	0	NA	0	0	0	NA	NA	NA	NA	NA
GUCY2F	+	0	0	0	0	NA	NA	NA	0	NA	0	0	1	NA	NA	NA	NA	NA
HCK	+	0	0	0	0	NA	NA	NA	0	NA	0	0	0	NA	NA	NA	NA	NA
HIPK1	+	0	0	0	0	NA	NA	NA	0	NA	0	0	0	NA	NA	NA	NA	NA
HIPK2	+	0	0	0	0	NA	NA	NA	0	NA	0	0	0	NA	NA	NA	NA	NA
HIPK3	+	0	0	0	0	NA	NA	NA	0	NA	0	0	0	NA	NA	NA	NA	NA
HIPK4	+	0	0	0	0	NA	NA	NA	0	NA	0	0	0	NA	NA	NA	NA	NA
HUNK	+	0	0	0	0	NA	NA	NA	0	NA	0	0	0	NA	NA	NA	NA	NA
IGF1R	+	0	0	0	0	NA	NA	NA	0	NA	0	0	0	NA	NA	NA	NA	NA
IKBKB	+	0	0	0	0	NA	NA	NA	0	NA	0	0	0	NA	NA	NA	NA	NA
IKBKE	+	0	0	0	0	NA	NA	NA	0	NA	0	0	0	NA	NA	NA	NA	NA
ILK	+	1	1	1	1	NA	NA	NA	1	NA	1	1	0	NA	NA	NA	NA	NA
INSR	+	0	0	0	0	NA	NA	NA	1	NA	0	0	0	NA	NA	NA	NA	NA
INSRR	+	0	0	0	0	NA	NA	NA	0	NA	0	0	0	NA	NA	NA	NA	NA
IRAK1	+	0	0	0	0	NA	NA	NA	0	NA	0	0	0	NA	NA	NA	NA	NA
IRAK2	+	0	0	0	0	NA	NA	NA	0	NA	0	0	0	NA	NA	NA	NA	NA
IRAK3	+	0	0	0	0	NA	NA	NA	0	NA	0	0	0	NA	NA	NA	NA	NA
IRAK4	+	0	0	0	0	NA	NA	NA	0	NA	0	0	0	NA	NA	NA	NA	NA
ITK	+	0	0	0	0	NA	NA	NA	0	NA	0	0	0	NA	NA	NA	NA	NA
JAK1	+	0	0	0	0	NA	NA	NA	0	NA	0	0	0	NA	NA	NA	NA	NA
JAK2	+	0	0	0	0	NA	NA	NA	0	NA	0	0	0	NA	NA	NA	NA	NA
JAK3	+	0	0	0	0	NA	NA	NA	0	NA	0	0	0	NA	NA	NA	NA	NA
KALRN	+	0	0	0	0	NA	NA	NA	0	NA	0	0	0	NA	NA	NA	NA	NA
KDR	+	0	0	0	0	NA	NA	NA	0	NA	0	0	0	NA	NA	NA	NA	NA
KIT	+	0	0	0	0	NA	NA	NA	0	NA	0	0	1	NA	NA	NA	NA	NA
KSR1	+	0	0	0	0	NA	NA	NA	1	NA	0	0	0	NA	NA	NA	NA	NA
KSR2	+	0	0	0	0	NA	NA	NA	0	NA	0	0	0	NA	NA	NA	NA	NA
LATS1	+	0	0	1	0	NA	NA	NA	0	NA	0	0	0	NA	NA	NA	NA	NA
LATS2	+	0	0	0	0	NA	NA	NA	0	NA	0	0	0	NA	NA	NA	NA	NA
LCK	+	0	0	0	0	NA	NA	NA	0	NA	0	0	0	NA	NA	NA	NA	NA
LIMK1	+	0	0	0	0	NA	NA	NA	0	NA	0	0	0	NA	NA	NA	NA	NA
LIMK2	+	0	0	0	0	NA	NA	NA	0	NA	0	0	0	NA	NA	NA	NA	NA
LMTK2	+	0	0	0	0	NA	NA	NA	0	NA	0	0	0	NA	NA	NA	NA	NA
LMTK3	+	0	0	0	0	NA	NA	NA	0	NA	0	0	0	NA	NA	NA	NA	NA
LRRK1	+	0	1	0	0	NA	NA	NA	0	NA	0	0	0	NA	NA	NA	NA	NA
LRRK2	+	0	1	0	0	NA	NA	NA	0	NA	1	0	0	NA	NA	NA	NA	NA
LTK	+	0	0	0	0	NA	NA	NA	0	NA	0	0	0	NA	NA	NA	NA	NA
LYN	+	0	0	0	0	NA	NA	NA	0	NA	0	0	0	NA	NA	NA	NA	NA
MAK	+	0	0	0	0	NA	NA	NA	0	NA	0	0	1	NA	NA	NA	NA	NA
MAP2K1	+	0	0	1	0	NA	NA	NA	0	NA	0	1	0	NA	NA	NA	NA	NA
MAP2K2	+	0	0	0	0	NA	NA	NA	0	NA	0	0	0	NA	NA	NA	NA	NA
MAP2K3	+	0	0	0	0	NA	NA	NA	0	NA	0	0	0	NA	NA	NA	NA	NA
MAP2K4	+	0	0	0	0	NA	NA	NA	0	NA	0	0	0	NA	NA	NA	NA	NA
MAP2K5	+	0	0	0	0	NA	NA	NA	0	NA	0	0	0	NA	NA	NA	NA	NA
MAP2K6	+	0	0	1	0	NA	NA	NA	0	NA	0	0	0	NA	NA	NA	NA	NA
MAP2K7	+	0	0	0	0	NA	NA	NA	0	NA	0	0	0	NA	NA	NA	NA	NA
MAP3K1	+	1	1	1	1	NA	NA	NA	1	NA	1	1	1	NA	NA	NA	NA	NA
MAP3K10	+	0	0	0	0	NA	NA	NA	0	NA	0	1	1	NA	NA	NA	NA	NA
MAP3K11	+	0	0	0	0	NA	NA	NA	0	NA	0	0	0	NA	NA	NA	NA	NA
MAP3K12	+	0	1	0	0	NA	NA	NA	0	NA	1	0	0	NA	NA	NA	NA	NA
MAP3K13	+	0	0	0	0	NA	NA	NA	0	NA	0	0	0	NA	NA	NA	NA	NA
MAP3K14	+	1	1	1	1	NA	NA	NA	1	NA	1	0	0	NA	NA	NA	NA	NA
MAP3K19	+	0	0	0	0	NA	NA	NA	1	NA	0	0	0	NA	NA	NA	NA	NA
MAP3K2	+	0	0	0	0	NA	NA	NA	0	NA	0	0	0	NA	NA	NA	NA	NA
MAP3K3	+	0	0	0	0	NA	NA	NA	0	NA	0	0	0	NA	NA	NA	NA	NA
MAP3K4	+	0	0	0	0	NA	NA	NA	0	NA	0	0	1	NA	NA	NA	NA	NA
MAP3K5	+	0	0	0	0	NA	NA	NA	0	NA	0	0	0	NA	NA	NA	NA	NA
MAP3K6	+	0	0	0	0	NA	NA	NA	0	NA	0	0	0	NA	NA	NA	NA	NA
MAP3K7	+	0	0	0	0	NA	NA	NA	0	NA	0	0	0	NA	NA	NA	NA	NA
MAP3K8	+	0	0	0	0	NA	NA	NA	0	NA	0	0	0	NA	NA	NA	NA	NA
MAP3K9	+	0	0	0	0	NA	NA	NA	0	NA	0	0	0	NA	NA	NA	NA	NA
MAP4K1	+	0	0	0	0	NA	NA	NA	0	NA	0	0	0	NA	NA	NA	NA	NA
MAP4K2	+	0	0	0	0	NA	NA	NA	0	NA	0	0	0	NA	NA	NA	NA	NA
MAP4K3	+	0	0	0	0	NA	NA	NA	0	NA	0	0	0	NA	NA	NA	NA	NA
MAP4K4	+	0	0	0	0	NA	NA	NA	0	NA	0	0	0	NA	NA	NA	NA	NA
MAP4K5	+	0	0	0	0	NA	NA	NA	0	NA	0	0	0	NA	NA	NA	NA	NA
MAPK1	+	0	0	0	0	NA	NA	NA	0	NA	0	0	0	NA	NA	NA	NA	NA
MAPK10	+	0	0	0	0	NA	NA	NA	0	NA	0	0	0	NA	NA	NA	NA	NA
MAPK11	+	0	0	0	0	NA	NA	NA	0	NA	0	0	0	NA	NA	NA	NA	NA
MAPK12	+	0	0	0	0	NA	NA	NA	0	NA	0	0	0	NA	NA	NA	NA	NA
MAPK13	+	0	0	0	0	NA	NA	NA	0	NA	0	0	0	NA	NA	NA	NA	NA
MAPK14	+	0	0	0	0	NA	NA	NA	0	NA	1	0	1	NA	NA	NA	NA	NA
MAPK15	+	0	0	0	0	NA	NA	NA	0	NA	0	0	0	NA	NA	NA	NA	NA
MAPK3	+	0	0	0	0	NA	NA	NA	0	NA	0	1	0	NA	NA	NA	NA	NA
MAPK4	+	0	0	0	0	NA	NA	NA	0	NA	0	0	0	NA	NA	NA	NA	NA
MAPK6	+	0	0	0	0	NA	NA	NA	0	NA	0	0	0	NA	NA	NA	NA	NA
MAPK7	+	1	0	0	0	NA	NA	NA	0	NA	0	0	0	NA	NA	NA	NA	NA
MAPK8	+	0	0	0	0	NA	NA	NA	0	NA	0	0	0	NA	NA	NA	NA	NA
MAPK9	+	1	0	0	0	NA	NA	NA	0	NA	0	0	0	NA	NA	NA	NA	NA
MAPKAPK2	+	0	0	0	0	NA	NA	NA	0	NA	0	0	0	NA	NA	NA	NA	NA
MAPKAPK3	+	0	0	1	1	NA	NA	NA	1	NA	0	1	0	NA	NA	NA	NA	NA
MAPKAPK5	+	0	0	0	0	NA	NA	NA	0	NA	0	0	0	NA	NA	NA	NA	NA
MARK1	+	0	0	0	0	NA	NA	NA	0	NA	0	0	0	NA	NA	NA	NA	NA
MARK2	+	0	0	0	0	NA	NA	NA	0	NA	0	0	0	NA	NA	NA	NA	NA
MARK3	+	0	0	0	0	NA	NA	NA	0	NA	0	0	0	NA	NA	NA	NA	NA
MARK4	+	0	0	0	0	NA	NA	NA	0	NA	0	0	0	NA	NA	NA	NA	NA
MAST1	+	0	0	0	0	NA	NA	NA	0	NA	0	0	0	NA	NA	NA	NA	NA
MAST2	+	0	0	0	0	NA	NA	NA	0	NA	0	0	0	NA	NA	NA	NA	NA
MAST3	+	0	0	0	0	NA	NA	NA	0	NA	0	0	0	NA	NA	NA	NA	NA
MAST4	+	0	0	0	0	NA	NA	NA	0	NA	0	0	0	NA	NA	NA	NA	NA
MASTL	+	0	0	0	0	NA	NA	NA	1	NA	0	0	0	NA	NA	NA	NA	NA
MATK	+	0	0	0	0	NA	NA	NA	0	NA	0	0	0	NA	NA	NA	NA	NA
MELK	+	0	0	0	0	NA	NA	NA	0	NA	0	0	0	NA	NA	NA	NA	NA
MERTK	+	0	0	0	0	NA	NA	NA	0	NA	0	0	0	NA	NA	NA	NA	NA
MET	+	0	0	0	0	NA	NA	NA	0	NA	0	0	0	NA	NA	NA	NA	NA
MINK1	+	0	0	0	0	NA	NA	NA	0	NA	0	0	0	NA	NA	NA	NA	NA
MKNK1	+	0	0	0	0	NA	NA	NA	0	NA	0	0	0	NA	NA	NA	NA	NA
MKNK2	+	0	0	0	0	NA	NA	NA	0	NA	0	0	0	NA	NA	NA	NA	NA
MLKL	+	0	0	0	0	NA	NA	NA	0	NA	0	0	1	NA	NA	NA	NA	NA
MOK	+	0	0	0	0	NA	NA	NA	0	NA	0	0	0	NA	NA	NA	NA	NA
MOS	+	0	0	0	0	NA	NA	NA	0	NA	0	0	0	NA	NA	NA	NA	NA
MST1R	+	0	0	0	0	NA	NA	NA	0	NA	0	0	0	NA	NA	NA	NA	NA
MTOR	+	0	0	0	0	NA	NA	NA	0	NA	0	0	0	NA	NA	NA	NA	NA
MUSK	+	0	0	0	0	NA	NA	NA	1	NA	0	0	0	NA	NA	NA	NA	NA
MYLK	+	1	0	1	0	NA	NA	NA	0	NA	1	0	0	NA	NA	NA	NA	NA
MYLK2	+	0	0	0	0	NA	NA	NA	0	NA	0	0	0	NA	NA	NA	NA	NA
MYLK3	+	0	0	0	0	NA	NA	NA	0	NA	0	0	0	NA	NA	NA	NA	NA
MYLK4	+	0	0	0	0	NA	NA	NA	0	NA	0	0	0	NA	NA	NA	NA	NA
MYO3A	+	0	0	0	0	NA	NA	NA	0	NA	0	0	0	NA	NA	NA	NA	NA
MYO3B	+	0	0	0	0	NA	NA	NA	0	NA	0	1	0	NA	NA	NA	NA	NA
NEK1	+	0	0	0	0	NA	NA	NA	1	NA	0	0	0	NA	NA	NA	NA	NA
NEK10	+	0	0	0	0	NA	NA	NA	0	NA	0	0	0	NA	NA	NA	NA	NA
NEK11	+	0	0	0	0	NA	NA	NA	0	NA	0	0	0	NA	NA	NA	NA	NA
NEK2	+	0	0	0	0	NA	NA	NA	0	NA	0	0	0	NA	NA	NA	NA	NA
NEK3	+	1	1	0	0	NA	NA	NA	1	NA	1	1	0	NA	NA	NA	NA	NA
NEK4	+	0	0	0	0	NA	NA	NA	0	NA	0	0	0	NA	NA	NA	NA	NA
NEK5	+	0	0	0	0	NA	NA	NA	0	NA	0	0	0	NA	NA	NA	NA	NA
NEK6	+	0	0	0	0	NA	NA	NA	0	NA	0	0	0	NA	NA	NA	NA	NA
NEK7	+	0	0	0	0	NA	NA	NA	0	NA	0	0	0	NA	NA	NA	NA	NA
NEK8	+	0	0	0	0	NA	NA	NA	0	NA	0	0	0	NA	NA	NA	NA	NA
NEK9	+	0	0	0	0	NA	NA	NA	0	NA	0	0	0	NA	NA	NA	NA	NA
NIM1K	+	0	0	1	0	NA	NA	NA	0	NA	0	0	0	NA	NA	NA	NA	NA
NLK	+	0	0	0	0	NA	NA	NA	0	NA	0	0	0	NA	NA	NA	NA	NA
NPR1	+	1	0	1	0	NA	NA	NA	1	NA	1	0	1	NA	NA	NA	NA	NA
NPR2	+	0	0	0	0	NA	NA	NA	0	NA	0	0	0	NA	NA	NA	NA	NA
NRBP1	+	0	0	0	0	NA	NA	NA	0	NA	0	0	0	NA	NA	NA	NA	NA
NRBP2	+	0	0	0	0	NA	NA	NA	0	NA	0	0	0	NA	NA	NA	NA	NA
NRK	+	0	0	0	0	NA	NA	NA	0	NA	0	0	0	NA	NA	NA	NA	NA
NTRK1	+	0	0	0	0	NA	NA	NA	0	NA	0	0	0	NA	NA	NA	NA	NA
NTRK2	+	0	0	0	0	NA	NA	NA	0	NA	0	0	0	NA	NA	NA	NA	NA
NTRK3	+	0	0	0	0	NA	NA	NA	0	NA	0	0	0	NA	NA	NA	NA	NA
NUAK1	+	0	0	0	0	NA	NA	NA	0	NA	0	0	0	NA	NA	NA	NA	NA
NUAK2	+	0	0	0	0	NA	NA	NA	0	NA	0	0	0	NA	NA	NA	NA	NA
OBSCN	+	0	0	0	0	NA	NA	NA	1	NA	0	0	0	NA	NA	NA	NA	NA
OXSR1	+	0	0	0	0	NA	NA	NA	0	NA	0	0	0	NA	NA	NA	NA	NA
PAK1	+	0	0	0	0	NA	NA	NA	0	NA	0	0	0	NA	NA	NA	NA	NA
PAK2	+	0	0	0	0	NA	NA	NA	0	NA	0	0	0	NA	NA	NA	NA	NA
PAK3	+	0	0	0	0	NA	NA	NA	0	NA	0	0	0	NA	NA	NA	NA	NA
PAK4	+	0	0	0	0	NA	NA	NA	0	NA	0	0	0	NA	NA	NA	NA	NA
PAK6	+	0	0	0	0	NA	NA	NA	0	NA	0	0	0	NA	NA	NA	NA	NA
PASK	+	0	0	0	0	NA	NA	NA	0	NA	0	0	0	NA	NA	NA	NA	NA
PBK	+	0	0	0	0	NA	NA	NA	0	NA	0	0	0	NA	NA	NA	NA	NA
PDGFRA	+	0	0	0	0	NA	NA	NA	0	NA	0	0	0	NA	NA	NA	NA	NA
PDGFRB	+	0	0	1	0	NA	NA	NA	0	NA	0	0	0	NA	NA	NA	NA	NA
PDIK1L	+	0	0	0	0	NA	NA	NA	0	NA	0	0	0	NA	NA	NA	NA	NA
PDK1	+	0	0	0	0	NA	NA	NA	0	NA	0	0	0	NA	NA	NA	NA	NA
PDK2	+	0	0	0	0	NA	NA	NA	0	NA	0	0	0	NA	NA	NA	NA	NA
PDK3	+	0	0	0	0	NA	NA	NA	0	NA	0	0	0	NA	NA	NA	NA	NA
PDK4	+	0	0	0	0	NA	NA	NA	0	NA	0	0	0	NA	NA	NA	NA	NA
PDPK1	+	0	0	0	0	NA	NA	NA	0	NA	0	0	0	NA	NA	NA	NA	NA
PEAK1	+	0	0	0	0	NA	NA	NA	0	NA	0	0	0	NA	NA	NA	NA	NA
PHKG1	+	0	0	0	0	NA	NA	NA	1	NA	0	0	0	NA	NA	NA	NA	NA
PHKG2	+	0	0	0	0	NA	NA	NA	0	NA	0	0	0	NA	NA	NA	NA	NA
PIK3C2A	+	0	0	0	0	NA	NA	NA	0	NA	0	0	0	NA	NA	NA	NA	NA
PIK3CA	+	0	0	0	0	NA	NA	NA	0	NA	0	0	0	NA	NA	NA	NA	NA
PIK3CB	+	0	0	0	0	NA	NA	NA	0	NA	0	0	0	NA	NA	NA	NA	NA
PIK3CD	+	0	0	0	0	NA	NA	NA	0	NA	0	0	0	NA	NA	NA	NA	NA
PIK3CG	+	0	0	0	0	NA	NA	NA	0	NA	0	0	0	NA	NA	NA	NA	NA
PIK3R4	+	0	0	0	0	NA	NA	NA	0	NA	0	0	0	NA	NA	NA	NA	NA
PIM1	+	0	0	0	0	NA	NA	NA	0	NA	0	0	0	NA	NA	NA	NA	NA
PIM2	+	0	0	0	0	NA	NA	NA	0	NA	0	0	0	NA	NA	NA	NA	NA
PIM3	+	0	0	0	0	NA	NA	NA	0	NA	0	0	0	NA	NA	NA	NA	NA
PINK1	+	0	0	0	0	NA	NA	NA	0	NA	0	0	0	NA	NA	NA	NA	NA
PKDCC	+	0	1	0	0	NA	NA	NA	0	NA	0	0	0	NA	NA	NA	NA	NA
PKMYT1	+	0	0	0	0	NA	NA	NA	0	NA	0	0	0	NA	NA	NA	NA	NA
PKN1	+	0	0	0	0	NA	NA	NA	0	NA	0	0	0	NA	NA	NA	NA	NA
PKN2	+	0	0	0	0	NA	NA	NA	0	NA	0	0	0	NA	NA	NA	NA	NA
PKN3	+	0	0	0	0	NA	NA	NA	0	NA	0	0	0	NA	NA	NA	NA	NA
PLK1	+	0	0	0	0	NA	NA	NA	0	NA	0	0	0	NA	NA	NA	NA	NA
PLK2	+	0	0	0	0	NA	NA	NA	0	NA	0	1	0	NA	NA	NA	NA	NA
PLK3	+	0	0	0	0	NA	NA	NA	0	NA	0	0	0	NA	NA	NA	NA	NA
PLK4	+	0	0	0	0	NA	NA	NA	0	NA	0	0	0	NA	NA	NA	NA	NA
PNCK	+	0	0	0	0	NA	NA	NA	0	NA	0	0	0	NA	NA	NA	NA	NA
POMK	+	0	1	0	0	NA	NA	NA	0	NA	0	1	0	NA	NA	NA	NA	NA
PRKAA1	+	0	0	0	0	NA	NA	NA	0	NA	0	0	0	NA	NA	NA	NA	NA
PRKAA2	+	0	0	0	0	NA	NA	NA	0	NA	0	0	0	NA	NA	NA	NA	NA
PRKACA	+	0	0	0	0	NA	NA	NA	0	NA	0	0	0	NA	NA	NA	NA	NA
PRKACB	+	0	0	0	0	NA	NA	NA	0	NA	0	0	0	NA	NA	NA	NA	NA
PRKACG	+	0	0	0	0	NA	NA	NA	0	NA	0	0	0	NA	NA	NA	NA	NA
PRKCA	+	0	0	0	1	NA	NA	NA	0	NA	0	0	0	NA	NA	NA	NA	NA
PRKCB	+	0	0	0	0	NA	NA	NA	0	NA	0	0	0	NA	NA	NA	NA	NA
PRKCD	+	0	0	0	0	NA	NA	NA	0	NA	0	0	0	NA	NA	NA	NA	NA
PRKCE	+	0	0	0	0	NA	NA	NA	0	NA	0	0	0	NA	NA	NA	NA	NA
PRKCG	+	0	0	0	0	NA	NA	NA	1	NA	0	0	0	NA	NA	NA	NA	NA
PRKCH	+	0	0	0	0	NA	NA	NA	0	NA	0	0	0	NA	NA	NA	NA	NA
PRKCI	+	0	0	0	0	NA	NA	NA	0	NA	1	0	0	NA	NA	NA	NA	NA
PRKCQ	+	0	0	0	0	NA	NA	NA	0	NA	0	0	0	NA	NA	NA	NA	NA
PRKCZ	+	0	0	0	0	NA	NA	NA	0	NA	0	0	0	NA	NA	NA	NA	NA
PRKD1	+	0	0	0	0	NA	NA	NA	0	NA	0	0	0	NA	NA	NA	NA	NA
PRKD2	+	0	0	0	0	NA	NA	NA	0	NA	0	0	0	NA	NA	NA	NA	NA
PRKD3	+	0	1	0	0	NA	NA	NA	0	NA	0	0	0	NA	NA	NA	NA	NA
PRKDC	+	1	1	1	1	NA	NA	NA	1	NA	1	1	1	NA	NA	NA	NA	NA
PRKG1	+	0	0	0	0	NA	NA	NA	0	NA	0	1	0	NA	NA	NA	NA	NA
PRKG2	+	0	0	0	0	NA	NA	NA	0	NA	0	0	0	NA	NA	NA	NA	NA
PRKX	+	0	0	0	0	NA	NA	NA	0	NA	0	0	0	NA	NA	NA	NA	NA
PRPF4B	+	0	0	0	0	NA	NA	NA	0	NA	0	0	0	NA	NA	NA	NA	NA
PSKH1	+	0	0	0	0	NA	NA	NA	0	NA	0	0	0	NA	NA	NA	NA	NA
PSKH2	+	0	0	0	0	NA	NA	NA	0	NA	1	0	0	NA	NA	NA	NA	NA
PTK2	+	0	0	0	0	NA	NA	NA	0	NA	0	0	0	NA	NA	NA	NA	NA
PTK2B	+	0	0	0	0	NA	NA	NA	1	NA	0	0	0	NA	NA	NA	NA	NA
PTK6	+	0	0	0	0	NA	NA	NA	0	NA	0	0	0	NA	NA	NA	NA	NA
PTK7	+	0	0	0	0	NA	NA	NA	0	NA	0	0	0	NA	NA	NA	NA	NA
PXK	+	0	0	0	0	NA	NA	NA	0	NA	0	0	0	NA	NA	NA	NA	NA
RAF1	+	0	0	0	0	NA	NA	NA	0	NA	0	0	0	NA	NA	NA	NA	NA
RET	+	0	0	0	0	NA	NA	NA	0	NA	0	0	0	NA	NA	NA	NA	NA
RIOK1	+	0	0	0	0	NA	NA	NA	0	NA	0	0	0	NA	NA	NA	NA	NA
RIOK2	+	0	0	0	0	NA	NA	NA	0	NA	0	0	0	NA	NA	NA	NA	NA
RIOK3	+	0	0	0	0	NA	NA	NA	0	NA	0	0	0	NA	NA	NA	NA	NA
RIPK1	+	0	0	0	0	NA	NA	NA	0	NA	0	0	0	NA	NA	NA	NA	NA
RIPK2	+	0	0	0	0	NA	NA	NA	0	NA	0	0	0	NA	NA	NA	NA	NA
RIPK3	+	0	0	0	0	NA	NA	NA	0	NA	0	0	0	NA	NA	NA	NA	NA
RIPK4	+	0	1	0	0	NA	NA	NA	1	NA	0	0	0	NA	NA	NA	NA	NA
RNASEL	+	0	0	0	0	NA	NA	NA	0	NA	0	0	0	NA	NA	NA	NA	NA
ROCK1	+	0	0	0	1	NA	NA	NA	0	NA	0	0	0	NA	NA	NA	NA	NA
ROCK2	+	0	0	0	0	NA	NA	NA	0	NA	0	0	0	NA	NA	NA	NA	NA
ROR1	+	0	0	0	0	NA	NA	NA	0	NA	0	0	0	NA	NA	NA	NA	NA
ROR2	+	0	0	0	0	NA	NA	NA	0	NA	0	0	0	NA	NA	NA	NA	NA
ROS1	+	0	0	0	0	NA	NA	NA	0	NA	0	0	0	NA	NA	NA	NA	NA
RPS6KA1	+	0	0	0	0	NA	NA	NA	0	NA	0	0	0	NA	NA	NA	NA	NA
RPS6KA2	+	0	0	0	0	NA	NA	NA	0	NA	0	0	0	NA	NA	NA	NA	NA
RPS6KA3	+	0	0	0	0	NA	NA	NA	0	NA	0	0	0	NA	NA	NA	NA	NA
RPS6KA4	+	0	0	0	0	NA	NA	NA	0	NA	0	0	0	NA	NA	NA	NA	NA
RPS6KA5	+	0	1	1	0	NA	NA	NA	0	NA	0	0	1	NA	NA	NA	NA	NA
RPS6KA6	+	0	0	0	0	NA	NA	NA	0	NA	0	0	0	NA	NA	NA	NA	NA
RPS6KB1	+	0	0	0	0	NA	NA	NA	0	NA	0	0	0	NA	NA	NA	NA	NA
RPS6KB2	+	0	0	0	0	NA	NA	NA	0	NA	0	0	0	NA	NA	NA	NA	NA
RPS6KC1	+	0	1	0	0	NA	NA	NA	0	NA	0	0	0	NA	NA	NA	NA	NA
RPS6KL1	+	0	0	1	0	NA	NA	NA	0	NA	1	0	0	NA	NA	NA	NA	NA
RYK	+	0	0	0	0	NA	NA	NA	0	NA	0	0	0	NA	NA	NA	NA	NA
SBK1	+	0	0	0	0	NA	NA	NA	0	NA	0	0	0	NA	NA	NA	NA	NA
SBK2	+	0	0	0	0	NA	NA	NA	0	NA	0	0	0	NA	NA	NA	NA	NA
SCYL1	+	0	0	0	0	NA	NA	NA	0	NA	0	0	0	NA	NA	NA	NA	NA
SCYL2	+	0	0	0	0	NA	NA	NA	0	NA	0	0	0	NA	NA	NA	NA	NA
SCYL3	+	0	0	0	0	NA	NA	NA	0	NA	0	0	0	NA	NA	NA	NA	NA
SGK1	+	0	0	0	0	NA	NA	NA	0	NA	0	0	0	NA	NA	NA	NA	NA
SGK2	+	0	0	0	0	NA	NA	NA	0	NA	0	0	0	NA	NA	NA	NA	NA
SGK3	+	0	0	0	0	NA	NA	NA	0	NA	0	0	0	NA	NA	NA	NA	NA
SIK1	+	0	0	0	0	NA	NA	NA	0	NA	0	0	0	NA	NA	NA	NA	NA
SIK2	+	0	0	0	0	NA	NA	NA	0	NA	0	0	0	NA	NA	NA	NA	NA
SIK3	+	0	0	0	0	NA	NA	NA	0	NA	0	0	0	NA	NA	NA	NA	NA
SLK	+	0	0	0	0	NA	NA	NA	0	NA	0	0	0	NA	NA	NA	NA	NA
SMG1	+	0	0	0	0	NA	NA	NA	0	NA	0	0	0	NA	NA	NA	NA	NA
SNRK	+	0	0	0	0	NA	NA	NA	0	NA	0	0	0	NA	NA	NA	NA	NA
SPEG	+	0	0	0	0	NA	NA	NA	0	NA	0	0	0	NA	NA	NA	NA	NA
SRC	+	0	0	0	0	NA	NA	NA	0	NA	0	0	0	NA	NA	NA	NA	NA
SRMS	+	0	0	0	0	NA	NA	NA	0	NA	0	0	0	NA	NA	NA	NA	NA
SRPK1	+	0	0	0	0	NA	NA	NA	0	NA	0	0	0	NA	NA	NA	NA	NA
SRPK2	+	0	0	0	0	NA	NA	NA	0	NA	0	0	0	NA	NA	NA	NA	NA
SRPK3	+	0	0	0	0	NA	NA	NA	0	NA	0	0	0	NA	NA	NA	NA	NA
STK10	+	0	0	0	0	NA	NA	NA	0	NA	0	0	0	NA	NA	NA	NA	NA
STK11	+	0	0	0	0	NA	NA	NA	0	NA	0	0	0	NA	NA	NA	NA	NA
STK16	+	0	0	0	0	NA	NA	NA	0	NA	0	0	0	NA	NA	NA	NA	NA
STK17A	+	0	0	0	0	NA	NA	NA	0	NA	0	0	0	NA	NA	NA	NA	NA
STK17B	+	0	0	0	0	NA	NA	NA	0	NA	0	0	0	NA	NA	NA	NA	NA
STK24	+	0	0	0	0	NA	NA	NA	0	NA	0	0	0	NA	NA	NA	NA	NA
STK25	+	1	0	0	0	NA	NA	NA	1	NA	1	1	0	NA	NA	NA	NA	NA
STK3	+	0	0	0	0	NA	NA	NA	0	NA	0	0	0	NA	NA	NA	NA	NA
STK31	+	1	1	1	1	NA	NA	NA	1	NA	1	0	1	NA	NA	NA	NA	NA
STK32A	+	0	0	0	0	NA	NA	NA	0	NA	0	0	0	NA	NA	NA	NA	NA
STK32B	+	0	0	0	0	NA	NA	NA	0	NA	0	0	0	NA	NA	NA	NA	NA
STK32C	+	0	0	0	0	NA	NA	NA	0	NA	0	0	0	NA	NA	NA	NA	NA
STK33	+	0	0	0	0	NA	NA	NA	0	NA	0	0	0	NA	NA	NA	NA	NA
STK35	+	0	0	0	0	NA	NA	NA	0	NA	0	0	0	NA	NA	NA	NA	NA
STK36	+	0	0	0	0	NA	NA	NA	0	NA	1	0	0	NA	NA	NA	NA	NA
STK38	+	0	0	1	0	NA	NA	NA	0	NA	0	0	0	NA	NA	NA	NA	NA
STK38L	+	1	0	0	0	NA	NA	NA	0	NA	0	0	0	NA	NA	NA	NA	NA
STK39	+	0	0	0	0	NA	NA	NA	0	NA	0	0	0	NA	NA	NA	NA	NA
STK4	+	0	0	0	0	NA	NA	NA	0	NA	0	0	0	NA	NA	NA	NA	NA
STK40	+	0	0	0	0	NA	NA	NA	0	NA	0	0	0	NA	NA	NA	NA	NA
STKLD1	+	0	0	0	0	NA	NA	NA	0	NA	0	0	0	NA	NA	NA	NA	NA
STRADA	+	0	0	0	0	NA	NA	NA	0	NA	0	1	0	NA	NA	NA	NA	NA
STRADB	+	0	0	0	0	NA	NA	NA	0	NA	0	0	0	NA	NA	NA	NA	NA
STYK1	+	0	0	0	0	NA	NA	NA	0	NA	0	0	0	NA	NA	NA	NA	NA
SYK	+	0	0	0	0	NA	NA	NA	0	NA	0	0	0	NA	NA	NA	NA	NA
TAOK1	+	0	0	0	0	NA	NA	NA	0	NA	0	0	0	NA	NA	NA	NA	NA
TAOK2	+	0	0	0	0	NA	NA	NA	0	NA	0	0	0	NA	NA	NA	NA	NA
TAOK3	+	0	0	0	0	NA	NA	NA	0	NA	0	1	0	NA	NA	NA	NA	NA
TBCK	+	0	0	0	0	NA	NA	NA	0	NA	0	0	0	NA	NA	NA	NA	NA
TBK1	+	0	0	0	0	NA	NA	NA	0	NA	0	0	0	NA	NA	NA	NA	NA
TEC	+	0	0	0	0	NA	NA	NA	0	NA	1	1	0	NA	NA	NA	NA	NA
TEK	+	0	0	0	0	NA	NA	NA	0	NA	0	0	0	NA	NA	NA	NA	NA
TESK1	+	0	0	0	0	NA	NA	NA	0	NA	0	0	0	NA	NA	NA	NA	NA
TESK2	+	0	0	0	0	NA	NA	NA	0	NA	0	0	0	NA	NA	NA	NA	NA
TEX14	+	0	0	0	0	NA	NA	NA	0	NA	0	0	0	NA	NA	NA	NA	NA
TGFBR1	+	0	0	0	0	NA	NA	NA	0	NA	0	0	0	NA	NA	NA	NA	NA
TGFBR2	+	0	0	0	0	NA	NA	NA	0	NA	0	0	0	NA	NA	NA	NA	NA
TIE1	+	0	0	0	0	NA	NA	NA	0	NA	0	0	0	NA	NA	NA	NA	NA
TLK1	+	1	0	0	1	NA	NA	NA	1	NA	0	0	0	NA	NA	NA	NA	NA
TLK2	+	0	0	0	0	NA	NA	NA	0	NA	0	0	0	NA	NA	NA	NA	NA
TNIK	+	0	0	0	0	NA	NA	NA	0	NA	0	0	0	NA	NA	NA	NA	NA
TNK1	+	0	0	0	0	NA	NA	NA	0	NA	0	0	0	NA	NA	NA	NA	NA
TNK2	+	0	0	0	0	NA	NA	NA	0	NA	0	0	0	NA	NA	NA	NA	NA
TNNI3K	+	0	0	0	0	NA	NA	NA	0	NA	0	0	0	NA	NA	NA	NA	NA
TP53RK	+	0	0	0	0	NA	NA	NA	0	NA	0	0	0	NA	NA	NA	NA	NA
TRIB1	+	0	0	0	0	NA	NA	NA	0	NA	0	0	0	NA	NA	NA	NA	NA
TRIB2	+	0	0	0	0	NA	NA	NA	0	NA	0	0	0	NA	NA	NA	NA	NA
TRIB3	+	0	0	0	0	NA	NA	NA	0	NA	0	0	0	NA	NA	NA	NA	NA
TRIO	+	0	0	0	0	NA	NA	NA	0	NA	0	0	0	NA	NA	NA	NA	NA
TRPM6	+	1	0	0	0	NA	NA	NA	0	NA	0	0	0	NA	NA	NA	NA	NA
TRPM7	+	0	0	0	0	NA	NA	NA	0	NA	0	0	0	NA	NA	NA	NA	NA
TSSK1B	+	0	0	0	0	NA	NA	NA	0	NA	0	0	0	NA	NA	NA	NA	NA
TSSK2	+	0	0	0	0	NA	NA	NA	0	NA	0	0	0	NA	NA	NA	NA	NA
TSSK3	+	1	0	0	0	NA	NA	NA	0	NA	0	0	0	NA	NA	NA	NA	NA
TSSK4	+	0	0	0	0	NA	NA	NA	0	NA	0	0	0	NA	NA	NA	NA	NA
TSSK6	+	0	0	0	0	NA	NA	NA	0	NA	0	0	0	NA	NA	NA	NA	NA
TTBK1	+	0	0	0	1	NA	NA	NA	0	NA	0	1	0	NA	NA	NA	NA	NA
TTBK2	+	0	0	0	0	NA	NA	NA	0	NA	0	0	1	NA	NA	NA	NA	NA
TTK	+	0	0	0	0	NA	NA	NA	0	NA	0	0	0	NA	NA	NA	NA	NA
TTN	+	1	1	1	1	NA	NA	NA	1	NA	1	1	1	NA	NA	NA	NA	NA
TXK	+	0	0	0	0	NA	NA	NA	0	NA	0	0	0	NA	NA	NA	NA	NA
TYK2	+	0	0	0	0	NA	NA	NA	0	NA	0	0	0	NA	NA	NA	NA	NA
TYRO3	+	0	0	0	0	NA	NA	NA	0	NA	0	0	0	NA	NA	NA	NA	NA
UHMK1	+	0	0	0	0	NA	NA	NA	0	NA	0	0	0	NA	NA	NA	NA	NA
ULK1	+	0	0	0	0	NA	NA	NA	0	NA	0	0	0	NA	NA	NA	NA	NA
ULK2	+	0	0	0	0	NA	NA	NA	0	NA	0	0	0	NA	NA	NA	NA	NA
ULK3	+	0	0	0	0	NA	NA	NA	0	NA	0	0	0	NA	NA	NA	NA	NA
ULK4	+	0	0	1	0	NA	NA	NA	0	NA	0	0	0	NA	NA	NA	NA	NA
VRK1	+	0	0	0	0	NA	NA	NA	0	NA	0	0	0	NA	NA	NA	NA	NA
VRK2	+	0	0	0	0	NA	NA	NA	0	NA	0	0	0	NA	NA	NA	NA	NA
VRK3	+	0	0	0	0	NA	NA	NA	0	NA	0	0	0	NA	NA	NA	NA	NA
WEE1	+	0	0	0	0	NA	NA	NA	0	NA	0	0	0	NA	NA	NA	NA	NA
WEE2	+	0	0	0	0	NA	NA	NA	0	NA	0	0	0	NA	NA	NA	NA	NA
WNK1	+	0	0	0	0	NA	NA	NA	0	NA	0	0	0	NA	NA	NA	NA	NA
WNK2	+	0	0	0	0	NA	NA	NA	0	NA	0	0	0	NA	NA	NA	NA	NA
WNK3	+	0	0	0	0	NA	NA	NA	0	NA	0	0	0	NA	NA	NA	NA	NA
WNK4	+	0	0	0	0	NA	NA	NA	0	NA	0	0	0	NA	NA	NA	NA	NA
YES1	+	0	0	0	0	NA	NA	NA	0	NA	0	0	0	NA	NA	NA	NA	NA
ZAP70	+	0	0	0	0	NA	NA	NA	0	NA	0	0	0	NA	NA	NA	NA	NA
ABCA3		1	0	0	0	NA	NA	NA	0	NA	0	0	0	NA	NA	NA	NA	NA
ABCC3		0	0	0	0	NA	NA	NA	0	NA	0	0	0	NA	NA	NA	NA	NA
ABCC4		0	0	0	0	NA	NA	NA	0	NA	0	0	0	NA	NA	NA	NA	NA
ABI1		0	0	0	0	NA	NA	NA	0	NA	0	0	0	NA	NA	NA	NA	NA
ACACA		1	0	0	0	NA	NA	NA	1	NA	0	1	0	NA	NA	NA	NA	NA
ACACB		0	0	0	0	NA	NA	NA	0	NA	0	0	0	NA	NA	NA	NA	NA
ACKR3		0	0	0	0	NA	NA	NA	0	NA	0	0	0	NA	NA	NA	NA	NA
ACOXL		0	0	0	0	NA	NA	NA	0	NA	0	0	0	NA	NA	NA	NA	NA
ACSL6		0	0	0	0	NA	NA	NA	0	NA	0	0	0	NA	NA	NA	NA	NA
ADAM10		0	0	0	0	NA	NA	NA	0	NA	0	0	0	NA	NA	NA	NA	NA
ADAM12		0	0	0	0	NA	NA	NA	0	NA	0	0	0	NA	NA	NA	NA	NA
ADAM17		0	1	1	0	NA	NA	NA	0	NA	1	1	1	NA	NA	NA	NA	NA
ADAM18		0	0	0	0	NA	NA	NA	0	NA	0	0	0	NA	NA	NA	NA	NA
ADAM22		0	0	0	0	NA	NA	NA	0	NA	0	0	0	NA	NA	NA	NA	NA
ADAM28		1	1	1	1	NA	NA	NA	1	NA	1	1	0	NA	NA	NA	NA	NA
ADAM29		1	0	1	0	NA	NA	NA	0	NA	0	0	0	NA	NA	NA	NA	NA
ADAM32		0	0	0	0	NA	NA	NA	0	NA	0	0	0	NA	NA	NA	NA	NA
ADAM6		0	0	0	0	NA	NA	NA	0	NA	0	0	0	NA	NA	NA	NA	NA
ADAMTS18		0	0	0	0	NA	NA	NA	0	NA	0	0	0	NA	NA	NA	NA	NA
ADAMTS19		0	0	0	0	NA	NA	NA	0	NA	0	0	0	NA	NA	NA	NA	NA
ADAMTS2		0	0	0	0	NA	NA	NA	0	NA	0	0	0	NA	NA	NA	NA	NA
ADAMTS20		0	0	0	0	NA	NA	NA	0	NA	0	0	0	NA	NA	NA	NA	NA
ADAMTSL3		0	0	0	0	NA	NA	NA	0	NA	0	0	0	NA	NA	NA	NA	NA
ADARB2		0	0	0	0	NA	NA	NA	0	NA	0	0	0	NA	NA	NA	NA	NA
ADCK3		1	1	1	1	NA	NA	NA	0	NA	0	1	0	NA	NA	NA	NA	NA
ADCK4		0	0	0	0	NA	NA	NA	0	NA	0	0	0	NA	NA	NA	NA	NA
ADHFE1		0	0	0	0	NA	NA	NA	0	NA	0	0	0	NA	NA	NA	NA	NA
ADK		0	0	0	0	NA	NA	NA	0	NA	0	0	0	NA	NA	NA	NA	NA
ADRBK1		0	0	0	0	NA	NA	NA	0	NA	0	0	0	NA	NA	NA	NA	NA
ADRBK2		0	0	0	0	NA	NA	NA	0	NA	0	0	0	NA	NA	NA	NA	NA
AFF1		0	0	0	0	NA	NA	NA	0	NA	0	0	0	NA	NA	NA	NA	NA
AFF3		0	0	0	0	NA	NA	NA	0	NA	0	0	0	NA	NA	NA	NA	NA
AFF4		0	0	0	0	NA	NA	NA	0	NA	0	0	0	NA	NA	NA	NA	NA
AGAP2		0	0	0	0	NA	NA	NA	0	NA	0	0	0	NA	NA	NA	NA	NA
AGAP2-AS1		0	0	0	0	NA	NA	NA	0	NA	0	0	0	NA	NA	NA	NA	NA
AIFM1		0	0	0	0	NA	NA	NA	0	NA	0	0	0	NA	NA	NA	NA	NA
AIFM3		0	0	0	0	NA	NA	NA	0	NA	0	0	0	NA	NA	NA	NA	NA
AIM1		0	0	0	0	NA	NA	NA	0	NA	0	0	0	NA	NA	NA	NA	NA
AKAP12		1	0	1	1	NA	NA	NA	0	NA	1	1	1	NA	NA	NA	NA	NA
AKAP4		0	0	0	0	NA	NA	NA	0	NA	0	0	0	NA	NA	NA	NA	NA
AKAP6		0	0	0	0	NA	NA	NA	0	NA	0	0	0	NA	NA	NA	NA	NA
AKAP9		0	1	1	0	NA	NA	NA	1	NA	0	1	0	NA	NA	NA	NA	NA
ALDH7A1		0	0	0	0	NA	NA	NA	0	NA	0	0	0	NA	NA	NA	NA	NA
ALS2		0	0	0	0	NA	NA	NA	0	NA	0	0	0	NA	NA	NA	NA	NA
AMER1		0	0	0	0	NA	NA	NA	0	NA	0	0	0	NA	NA	NA	NA	NA
AMZ2		0	0	0	0	NA	NA	NA	0	NA	0	0	0	NA	NA	NA	NA	NA
ANAPC5		0	0	0	0	NA	NA	NA	0	NA	0	0	0	NA	NA	NA	NA	NA
ANGPTL4		0	0	0	0	NA	NA	NA	0	NA	0	0	0	NA	NA	NA	NA	NA
APAF1		0	0	0	0	NA	NA	NA	0	NA	0	0	0	NA	NA	NA	NA	NA
APBB1IP		0	0	0	0	NA	NA	NA	0	NA	0	0	0	NA	NA	NA	NA	NA
APC		0	0	0	0	NA	NA	NA	0	NA	1	0	0	NA	NA	NA	NA	NA
AR		0	0	0	0	NA	NA	NA	0	NA	0	0	0	NA	NA	NA	NA	NA
ARFGEF1		0	0	0	0	NA	NA	NA	0	NA	0	0	0	NA	NA	NA	NA	NA
ARHGAP26		0	0	0	0	NA	NA	NA	0	NA	0	0	0	NA	NA	NA	NA	NA
ARHGAP29		0	0	0	0	NA	NA	NA	0	NA	0	0	0	NA	NA	NA	NA	NA
ARHGDIB		0	0	0	0	NA	NA	NA	0	NA	0	0	0	NA	NA	NA	NA	NA
ARHGEF10		0	0	0	0	NA	NA	NA	0	NA	0	0	0	NA	NA	NA	NA	NA
ARHGEF12		0	0	0	0	NA	NA	NA	0	NA	0	0	0	NA	NA	NA	NA	NA
ARHGEF7		0	0	0	0	NA	NA	NA	0	NA	0	0	0	NA	NA	NA	NA	NA
ARID1A		0	0	0	0	NA	NA	NA	0	NA	0	0	0	NA	NA	NA	NA	NA
ARNT		0	0	0	0	NA	NA	NA	0	NA	0	0	0	NA	NA	NA	NA	NA
ASH2L		0	0	0	0	NA	NA	NA	0	NA	0	0	0	NA	NA	NA	NA	NA
ASPH		0	0	0	0	NA	NA	NA	0	NA	0	1	0	NA	NA	NA	NA	NA
ASPSCR1		0	0	0	0	NA	NA	NA	0	NA	0	0	0	NA	NA	NA	NA	NA
ASTN1		0	1	0	0	NA	NA	NA	0	NA	0	0	0	NA	NA	NA	NA	NA
ATF1		0	0	0	0	NA	NA	NA	0	NA	0	0	0	NA	NA	NA	NA	NA
ATF2		0	0	0	0	NA	NA	NA	0	NA	0	0	0	NA	NA	NA	NA	NA
ATG9B		0	0	0	0	NA	NA	NA	0	NA	0	0	0	NA	NA	NA	NA	NA
ATIC		0	0	0	0	NA	NA	NA	0	NA	0	0	0	NA	NA	NA	NA	NA
ATP10A		0	1	0	0	NA	NA	NA	0	NA	0	1	0	NA	NA	NA	NA	NA
ATP11A		0	0	0	0	NA	NA	NA	0	NA	0	0	0	NA	NA	NA	NA	NA
ATP13A5		0	0	0	0	NA	NA	NA	0	NA	0	0	0	NA	NA	NA	NA	NA
ATP5S		0	0	0	0	NA	NA	NA	0	NA	0	0	0	NA	NA	NA	NA	NA
ATP8B1		0	0	0	0	NA	NA	NA	0	NA	0	0	0	NA	NA	NA	NA	NA
ATRX		0	0	1	0	NA	NA	NA	0	NA	0	0	0	NA	NA	NA	NA	NA
AXIN1		0	0	0	0	NA	NA	NA	0	NA	0	0	0	NA	NA	NA	NA	NA
AXIN2		0	0	0	0	NA	NA	NA	0	NA	0	0	0	NA	NA	NA	NA	NA
B3GALT6		0	0	0	0	NA	NA	NA	0	NA	0	0	0	NA	NA	NA	NA	NA
BAD		0	0	0	0	NA	NA	NA	0	NA	0	0	0	NA	NA	NA	NA	NA
BAG4		0	0	0	0	NA	NA	NA	0	NA	0	0	0	NA	NA	NA	NA	NA
BAG6		0	0	0	0	NA	NA	NA	0	NA	0	0	0	NA	NA	NA	NA	NA
BAI1		0	0	0	0	NA	NA	NA	0	NA	0	0	0	NA	NA	NA	NA	NA
BAI3		0	0	0	0	NA	NA	NA	0	NA	0	0	0	NA	NA	NA	NA	NA
BAK1		0	0	0	0	NA	NA	NA	0	NA	0	0	0	NA	NA	NA	NA	NA
BAP1		0	0	0	0	NA	NA	NA	0	NA	0	0	0	NA	NA	NA	NA	NA
BAX		0	0	0	0	NA	NA	NA	0	NA	0	0	0	NA	NA	NA	NA	NA
BCAR1		0	0	0	0	NA	NA	NA	0	NA	0	0	0	NA	NA	NA	NA	NA
BCL10		0	0	0	0	NA	NA	NA	0	NA	0	0	0	NA	NA	NA	NA	NA
BCL11A		0	0	0	0	NA	NA	NA	0	NA	0	0	0	NA	NA	NA	NA	NA
BCL11B		0	0	0	0	NA	NA	NA	0	NA	0	0	0	NA	NA	NA	NA	NA
BCL2		0	0	0	0	NA	NA	NA	0	NA	0	0	0	NA	NA	NA	NA	NA
BCL2A1		0	0	0	0	NA	NA	NA	0	NA	0	0	0	NA	NA	NA	NA	NA
BCL2L1		0	0	0	0	NA	NA	NA	0	NA	0	1	0	NA	NA	NA	NA	NA
BCL2L11		0	0	0	0	NA	NA	NA	0	NA	0	0	0	NA	NA	NA	NA	NA
BCL2L2		0	0	0	0	NA	NA	NA	0	NA	0	0	0	NA	NA	NA	NA	NA
BCL3		1	0	0	0	NA	NA	NA	0	NA	0	0	0	NA	NA	NA	NA	NA
BCL6		0	0	0	0	NA	NA	NA	0	NA	0	0	0	NA	NA	NA	NA	NA
BCL7A		0	0	0	0	NA	NA	NA	0	NA	0	0	0	NA	NA	NA	NA	NA
BCL9		0	0	0	0	NA	NA	NA	0	NA	0	0	0	NA	NA	NA	NA	NA
BCR		1	1	0	0	NA	NA	NA	0	NA	1	1	0	NA	NA	NA	NA	NA
BGLAP		0	0	0	0	NA	NA	NA	0	NA	0	0	0	NA	NA	NA	NA	NA
BID		0	0	0	0	NA	NA	NA	0	NA	0	0	0	NA	NA	NA	NA	NA
BIK		0	0	0	0	NA	NA	NA	0	NA	0	0	0	NA	NA	NA	NA	NA
BIRC2		0	0	0	0	NA	NA	NA	0	NA	0	0	0	NA	NA	NA	NA	NA
BIRC3		0	0	0	0	NA	NA	NA	0	NA	0	0	0	NA	NA	NA	NA	NA
BIRC5		0	0	0	0	NA	NA	NA	0	NA	0	0	0	NA	NA	NA	NA	NA
BIRC6		0	0	0	0	NA	NA	NA	0	NA	0	1	0	NA	NA	NA	NA	NA
BLM		0	0	0	0	NA	NA	NA	0	NA	0	0	0	NA	NA	NA	NA	NA
BLNK		0	0	0	0	NA	NA	NA	0	NA	0	0	0	NA	NA	NA	NA	NA
BMF		0	0	0	0	NA	NA	NA	0	NA	0	0	0	NA	NA	NA	NA	NA
BMI1		0	0	0	0	NA	NA	NA	0	NA	0	0	0	NA	NA	NA	NA	NA
BMP4		1	0	0	0	NA	NA	NA	0	NA	0	0	0	NA	NA	NA	NA	NA
BNIP3		0	0	0	0	NA	NA	NA	0	NA	0	0	0	NA	NA	NA	NA	NA
BOK		0	0	0	0	NA	NA	NA	0	NA	0	0	0	NA	NA	NA	NA	NA
BRCA1		0	0	0	0	NA	NA	NA	0	NA	0	0	0	NA	NA	NA	NA	NA
BRCA2		0	0	0	1	NA	NA	NA	0	NA	0	0	0	NA	NA	NA	NA	NA
BRCC3		0	0	0	0	NA	NA	NA	0	NA	0	0	0	NA	NA	NA	NA	NA
BRD2		0	1	0	0	NA	NA	NA	1	NA	0	0	0	NA	NA	NA	NA	NA
BRD3		0	0	0	0	NA	NA	NA	0	NA	0	0	0	NA	NA	NA	NA	NA
BRD4		0	0	0	0	NA	NA	NA	0	NA	0	0	0	NA	NA	NA	NA	NA
BRDT		0	0	0	0	NA	NA	NA	0	NA	0	0	0	NA	NA	NA	NA	NA
BRF2		0	0	0	0	NA	NA	NA	0	NA	0	0	0	NA	NA	NA	NA	NA
BRIP1		0	0	0	0	NA	NA	NA	0	NA	0	0	0	NA	NA	NA	NA	NA
BTG1		0	0	0	0	NA	NA	NA	0	NA	0	0	0	NA	NA	NA	NA	NA
BTRC		0	0	0	0	NA	NA	NA	0	NA	0	0	0	NA	NA	NA	NA	NA
C11orf65		0	0	0	0	NA	NA	NA	0	NA	0	0	0	NA	NA	NA	NA	NA
C1orf86		0	0	0	0	NA	NA	NA	0	NA	0	0	0	NA	NA	NA	NA	NA
CACNA1F		0	0	0	0	NA	NA	NA	0	NA	0	0	0	NA	NA	NA	NA	NA
CACNB2		0	0	0	1	NA	NA	NA	0	NA	0	0	0	NA	NA	NA	NA	NA
CAD		0	0	0	0	NA	NA	NA	0	NA	0	0	0	NA	NA	NA	NA	NA
CARD10		0	1	0	0	NA	NA	NA	1	NA	0	0	1	NA	NA	NA	NA	NA
CARD11		0	0	0	0	NA	NA	NA	0	NA	0	0	0	NA	NA	NA	NA	NA
CARD14		0	0	0	0	NA	NA	NA	0	NA	0	0	0	NA	NA	NA	NA	NA
CARD9		0	0	0	0	NA	NA	NA	0	NA	0	0	0	NA	NA	NA	NA	NA
CARS		0	0	0	0	NA	NA	NA	0	NA	0	0	0	NA	NA	NA	NA	NA
CASC5		0	0	0	0	NA	NA	NA	0	NA	1	0	0	NA	NA	NA	NA	NA
CASP1		0	0	0	0	NA	NA	NA	0	NA	0	0	0	NA	NA	NA	NA	NA
CASP10		0	0	1	0	NA	NA	NA	0	NA	0	0	0	NA	NA	NA	NA	NA
CASP2		0	0	0	0	NA	NA	NA	0	NA	0	0	0	NA	NA	NA	NA	NA
CASP3		0	0	0	0	NA	NA	NA	0	NA	0	0	0	NA	NA	NA	NA	NA
CASP4		0	0	0	0	NA	NA	NA	0	NA	0	0	0	NA	NA	NA	NA	NA
CASP6		0	0	0	0	NA	NA	NA	0	NA	0	0	0	NA	NA	NA	NA	NA
CASP7		0	1	0	0	NA	NA	NA	0	NA	0	0	0	NA	NA	NA	NA	NA
CASP8		0	0	0	0	NA	NA	NA	0	NA	0	0	0	NA	NA	NA	NA	NA
CASP9		0	0	0	0	NA	NA	NA	0	NA	0	0	0	NA	NA	NA	NA	NA
CATSPERB		0	0	0	0	NA	NA	NA	0	NA	0	0	0	NA	NA	NA	NA	NA
CBFA2T3		0	0	0	0	NA	NA	NA	0	NA	0	0	0	NA	NA	NA	NA	NA
CBFB		0	0	0	0	NA	NA	NA	0	NA	0	0	0	NA	NA	NA	NA	NA
CBL		0	0	0	0	NA	NA	NA	0	NA	0	0	0	NA	NA	NA	NA	NA
CCDC170		0	0	0	0	NA	NA	NA	0	NA	0	0	0	NA	NA	NA	NA	NA
CCDC50		0	0	0	0	NA	NA	NA	0	NA	0	0	0	NA	NA	NA	NA	NA
CCDC6		0	0	0	0	NA	NA	NA	0	NA	0	0	0	NA	NA	NA	NA	NA
CCL3		0	0	0	0	NA	NA	NA	0	NA	0	0	0	NA	NA	NA	NA	NA
CCL4		0	0	0	0	NA	NA	NA	0	NA	0	0	0	NA	NA	NA	NA	NA
CCL5		0	0	0	0	NA	NA	NA	0	NA	0	0	0	NA	NA	NA	NA	NA
CCNA1		0	0	0	0	NA	NA	NA	0	NA	0	0	0	NA	NA	NA	NA	NA
CCNA2		0	0	0	1	NA	NA	NA	0	NA	0	0	0	NA	NA	NA	NA	NA
CCNB1		0	0	0	0	NA	NA	NA	0	NA	0	0	0	NA	NA	NA	NA	NA
CCNB1IP1		0	0	0	0	NA	NA	NA	0	NA	0	0	0	NA	NA	NA	NA	NA
CCND1		0	0	0	0	NA	NA	NA	0	NA	0	0	0	NA	NA	NA	NA	NA
CCND2		0	0	0	0	NA	NA	NA	0	NA	0	0	0	NA	NA	NA	NA	NA
CCND3		0	0	0	0	NA	NA	NA	0	NA	0	0	0	NA	NA	NA	NA	NA
CCNE1		0	0	0	0	NA	NA	NA	0	NA	0	0	0	NA	NA	NA	NA	NA
CCNG1		0	0	0	0	NA	NA	NA	0	NA	0	0	0	NA	NA	NA	NA	NA
CCNT1		0	0	0	1	NA	NA	NA	0	NA	0	0	0	NA	NA	NA	NA	NA
CCR1		0	0	0	0	NA	NA	NA	0	NA	0	0	0	NA	NA	NA	NA	NA
CCR4		0	0	0	0	NA	NA	NA	0	NA	0	0	0	NA	NA	NA	NA	NA
CCR5		0	0	0	1	NA	NA	NA	0	NA	0	0	0	NA	NA	NA	NA	NA
CCR6		0	0	0	0	NA	NA	NA	0	NA	0	0	0	NA	NA	NA	NA	NA
CD160		0	0	0	0	NA	NA	NA	0	NA	0	0	0	NA	NA	NA	NA	NA
CD40		0	0	1	0	NA	NA	NA	0	NA	0	0	0	NA	NA	NA	NA	NA
CD40LG		0	0	0	0	NA	NA	NA	0	NA	0	0	0	NA	NA	NA	NA	NA
CD44		0	0	0	0	NA	NA	NA	0	NA	0	1	0	NA	NA	NA	NA	NA
CD79A		0	0	0	0	NA	NA	NA	0	NA	0	0	0	NA	NA	NA	NA	NA
CD79B		0	0	0	0	NA	NA	NA	0	NA	0	0	0	NA	NA	NA	NA	NA
CDC25A		0	0	0	0	NA	NA	NA	0	NA	0	0	0	NA	NA	NA	NA	NA
CDC25C		0	0	0	0	NA	NA	NA	0	NA	0	0	0	NA	NA	NA	NA	NA
CDC34		0	0	0	0	NA	NA	NA	0	NA	0	0	0	NA	NA	NA	NA	NA
CDC42		0	0	0	0	NA	NA	NA	0	NA	0	0	0	NA	NA	NA	NA	NA
CDC5L		0	0	0	0	NA	NA	NA	0	NA	0	0	0	NA	NA	NA	NA	NA
CDC73		0	0	0	0	NA	NA	NA	0	NA	0	0	0	NA	NA	NA	NA	NA
CDH1		0	0	0	0	NA	NA	NA	0	NA	0	0	0	NA	NA	NA	NA	NA
CDH11		0	0	0	0	NA	NA	NA	0	NA	0	0	0	NA	NA	NA	NA	NA
CDH2		0	0	0	0	NA	NA	NA	0	NA	0	0	0	NA	NA	NA	NA	NA
CDH3		0	0	0	0	NA	NA	NA	0	NA	0	0	0	NA	NA	NA	NA	NA
CDKN1A		0	0	0	0	NA	NA	NA	0	NA	0	0	0	NA	NA	NA	NA	NA
CDKN1B		0	0	0	0	NA	NA	NA	0	NA	0	0	0	NA	NA	NA	NA	NA
CDKN2A		0	0	0	0	NA	NA	NA	0	NA	0	0	0	NA	NA	NA	NA	NA
CDKN2B		0	0	0	0	NA	NA	NA	0	NA	0	0	0	NA	NA	NA	NA	NA
CDKN2C		0	0	0	0	NA	NA	NA	0	NA	0	0	0	NA	NA	NA	NA	NA
CDKN2D		0	0	0	0	NA	NA	NA	0	NA	0	0	0	NA	NA	NA	NA	NA
CDX2		0	0	0	0	NA	NA	NA	0	NA	0	0	0	NA	NA	NA	NA	NA
CEBPA		0	0	0	0	NA	NA	NA	0	NA	0	0	0	NA	NA	NA	NA	NA
CFI		0	0	0	0	NA	NA	NA	0	NA	0	0	0	NA	NA	NA	NA	NA
CHD1		1	1	1	0	NA	NA	NA	1	NA	0	1	0	NA	NA	NA	NA	NA
CHD5		0	0	0	0	NA	NA	NA	0	NA	1	0	0	NA	NA	NA	NA	NA
CHD8		0	0	0	0	NA	NA	NA	0	NA	0	0	0	NA	NA	NA	NA	NA
CHD9		0	1	0	0	NA	NA	NA	0	NA	0	0	0	NA	NA	NA	NA	NA
CHIC2		0	0	0	0	NA	NA	NA	0	NA	0	0	0	NA	NA	NA	NA	NA
CHL1		0	0	0	0	NA	NA	NA	1	NA	0	0	0	NA	NA	NA	NA	NA
CHN1		0	0	0	0	NA	NA	NA	0	NA	0	0	0	NA	NA	NA	NA	NA
CHRNA3		0	0	0	0	NA	NA	NA	0	NA	0	0	0	NA	NA	NA	NA	NA
CHRNA5		0	0	0	0	NA	NA	NA	0	NA	0	0	0	NA	NA	NA	NA	NA
CHRNB4		0	0	0	0	NA	NA	NA	0	NA	0	0	0	NA	NA	NA	NA	NA
CIC		0	0	0	0	NA	NA	NA	0	NA	0	0	0	NA	NA	NA	NA	NA
CIITA		0	0	0	0	NA	NA	NA	0	NA	0	0	0	NA	NA	NA	NA	NA
CLP1		0	0	0	0	NA	NA	NA	0	NA	0	0	0	NA	NA	NA	NA	NA
CLPTM1		0	0	0	0	NA	NA	NA	0	NA	0	0	0	NA	NA	NA	NA	NA
CLPTM1L		0	0	0	0	NA	NA	NA	0	NA	0	0	0	NA	NA	NA	NA	NA
CLTC		0	0	0	0	NA	NA	NA	0	NA	0	0	0	NA	NA	NA	NA	NA
CLTCL1		1	1	1	1	NA	NA	NA	1	NA	1	1	1	NA	NA	NA	NA	NA
CMC4		0	0	0	0	NA	NA	NA	0	NA	0	0	0	NA	NA	NA	NA	NA
CNBP		0	0	0	0	NA	NA	NA	0	NA	0	0	0	NA	NA	NA	NA	NA
CNTN1		0	0	0	0	NA	NA	NA	0	NA	0	0	0	NA	NA	NA	NA	NA
CNTN5		0	1	0	0	NA	NA	NA	0	NA	0	0	0	NA	NA	NA	NA	NA
CNTN6		0	1	0	0	NA	NA	NA	0	NA	0	0	1	NA	NA	NA	NA	NA
CNTRL		0	0	0	0	NA	NA	NA	0	NA	0	0	0	NA	NA	NA	NA	NA
COA3		0	0	0	0	NA	NA	NA	0	NA	0	0	0	NA	NA	NA	NA	NA
COL14A1		0	0	0	0	NA	NA	NA	0	NA	0	0	0	NA	NA	NA	NA	NA
COL18A1		0	0	0	0	NA	NA	NA	0	NA	0	0	0	NA	NA	NA	NA	NA
COL1A1		0	1	0	0	NA	NA	NA	0	NA	0	0	0	NA	NA	NA	NA	NA
COL3A1		0	0	0	0	NA	NA	NA	0	NA	0	0	0	NA	NA	NA	NA	NA
COL4A3BP		0	0	0	0	NA	NA	NA	0	NA	0	0	0	NA	NA	NA	NA	NA
COPS5		0	0	0	0	NA	NA	NA	0	NA	0	0	0	NA	NA	NA	NA	NA
COX6C		0	0	0	0	NA	NA	NA	0	NA	0	0	0	NA	NA	NA	NA	NA
CPAMD8		0	0	0	0	NA	NA	NA	0	NA	0	0	0	NA	NA	NA	NA	NA
CPNE5		0	0	0	0	NA	NA	NA	0	NA	0	0	0	NA	NA	NA	NA	NA
CREB1		0	0	0	0	NA	NA	NA	0	NA	0	0	0	NA	NA	NA	NA	NA
CREB3L2		0	1	0	1	NA	NA	NA	1	NA	0	0	0	NA	NA	NA	NA	NA
CREBBP		0	0	0	0	NA	NA	NA	0	NA	0	0	0	NA	NA	NA	NA	NA
CRKL		0	0	0	0	NA	NA	NA	0	NA	0	0	0	NA	NA	NA	NA	NA
CRP		0	0	0	0	NA	NA	NA	0	NA	0	0	0	NA	NA	NA	NA	NA
CRTC1		0	0	0	0	NA	NA	NA	0	NA	0	0	0	NA	NA	NA	NA	NA
CSF2		0	0	0	0	NA	NA	NA	0	NA	0	0	0	NA	NA	NA	NA	NA
CSF3		0	0	0	0	NA	NA	NA	0	NA	0	0	0	NA	NA	NA	NA	NA
CSF3R		0	0	0	0	NA	NA	NA	0	NA	0	0	0	NA	NA	NA	NA	NA
CSMD3		0	0	0	0	NA	NA	NA	0	NA	0	0	0	NA	NA	NA	NA	NA
CSPG4		0	0	0	0	NA	NA	NA	0	NA	0	0	0	NA	NA	NA	NA	NA
CSPP1		0	0	0	0	NA	NA	NA	0	NA	0	0	0	NA	NA	NA	NA	NA
CTBP1		0	0	0	0	NA	NA	NA	0	NA	0	0	0	NA	NA	NA	NA	NA
CTBP2		0	0	0	1	NA	NA	NA	0	NA	0	0	1	NA	NA	NA	NA	NA
CTDSPL		0	0	0	0	NA	NA	NA	0	NA	0	0	0	NA	NA	NA	NA	NA
CTLA4		0	0	0	0	NA	NA	NA	0	NA	0	0	0	NA	NA	NA	NA	NA
CTNNA2		0	0	0	0	NA	NA	NA	0	NA	0	0	0	NA	NA	NA	NA	NA
CTNNB1		0	0	0	0	NA	NA	NA	0	NA	0	0	0	NA	NA	NA	NA	NA
CTSL		0	0	0	0	NA	NA	NA	0	NA	0	0	0	NA	NA	NA	NA	NA
CTSS		0	0	0	0	NA	NA	NA	0	NA	0	0	0	NA	NA	NA	NA	NA
CTSV		0	0	0	0	NA	NA	NA	0	NA	0	0	0	NA	NA	NA	NA	NA
CTTN		0	0	0	0	NA	NA	NA	0	NA	0	0	0	NA	NA	NA	NA	NA
CUBN		0	0	0	0	NA	NA	NA	0	NA	0	0	0	NA	NA	NA	NA	NA
CXCL10		0	0	0	0	NA	NA	NA	0	NA	0	0	0	NA	NA	NA	NA	NA
CXCL12		1	1	1	1	NA	NA	NA	0	NA	0	0	1	NA	NA	NA	NA	NA
CXCL9		0	0	0	0	NA	NA	NA	0	NA	0	0	0	NA	NA	NA	NA	NA
CXCR1		0	0	0	0	NA	NA	NA	0	NA	0	0	0	NA	NA	NA	NA	NA
CXCR2		0	0	0	0	NA	NA	NA	0	NA	0	0	0	NA	NA	NA	NA	NA
CXCR4		0	0	0	0	NA	NA	NA	0	NA	0	0	0	NA	NA	NA	NA	NA
CYB5R4		0	0	0	0	NA	NA	NA	0	NA	0	0	1	NA	NA	NA	NA	NA
CYCS		0	0	0	0	NA	NA	NA	0	NA	0	0	0	NA	NA	NA	NA	NA
CYFIP1		0	0	0	0	NA	NA	NA	0	NA	0	0	0	NA	NA	NA	NA	NA
CYLD		0	0	0	0	NA	NA	NA	0	NA	0	0	0	NA	NA	NA	NA	NA
CYP17A1		0	0	0	0	NA	NA	NA	0	NA	0	0	0	NA	NA	NA	NA	NA
CYP19A1		0	0	0	0	NA	NA	NA	0	NA	0	0	0	NA	NA	NA	NA	NA
CYP1A2		0	0	0	0	NA	NA	NA	0	NA	0	0	0	NA	NA	NA	NA	NA
CYP1B1		0	0	0	0	NA	NA	NA	0	NA	1	0	0	NA	NA	NA	NA	NA
CYP24A1		0	0	0	0	NA	NA	NA	0	NA	0	0	0	NA	NA	NA	NA	NA
CYP27B1		0	0	0	0	NA	NA	NA	0	NA	0	0	0	NA	NA	NA	NA	NA
CYP2B6		0	0	0	0	NA	NA	NA	0	NA	0	0	0	NA	NA	NA	NA	NA
CYP3A4		0	0	0	0	NA	NA	NA	0	NA	0	0	0	NA	NA	NA	NA	NA
CYSLTR2		0	0	0	0	NA	NA	NA	0	NA	0	0	0	NA	NA	NA	NA	NA
DAB1		0	0	0	0	NA	NA	NA	0	NA	0	0	0	NA	NA	NA	NA	NA
DACH1		1	1	0	0	NA	NA	NA	0	NA	0	0	0	NA	NA	NA	NA	NA
DAXX		0	0	0	0	NA	NA	NA	0	NA	0	0	0	NA	NA	NA	NA	NA
DBF4		0	0	0	0	NA	NA	NA	0	NA	0	0	0	NA	NA	NA	NA	NA
DBN1		0	0	0	0	NA	NA	NA	0	NA	0	0	0	NA	NA	NA	NA	NA
DDB2		0	0	0	0	NA	NA	NA	0	NA	0	0	0	NA	NA	NA	NA	NA
DDIT3		0	0	0	0	NA	NA	NA	0	NA	0	0	0	NA	NA	NA	NA	NA
DDX1		0	0	0	0	NA	NA	NA	0	NA	0	0	0	NA	NA	NA	NA	NA
DDX10		0	0	0	0	NA	NA	NA	0	NA	0	0	0	NA	NA	NA	NA	NA
DDX6		0	0	0	0	NA	NA	NA	0	NA	0	0	0	NA	NA	NA	NA	NA
DEK		0	0	0	0	NA	NA	NA	0	NA	0	0	0	NA	NA	NA	NA	NA
DFFA		0	0	0	0	NA	NA	NA	0	NA	0	0	0	NA	NA	NA	NA	NA
DFFB		0	0	0	0	NA	NA	NA	0	NA	0	0	0	NA	NA	NA	NA	NA
DFNA5		0	0	0	0	NA	NA	NA	0	NA	0	0	0	NA	NA	NA	NA	NA
DGCR14		0	0	0	0	NA	NA	NA	0	NA	0	0	0	NA	NA	NA	NA	NA
DGKB		0	0	0	0	NA	NA	NA	0	NA	0	0	0	NA	NA	NA	NA	NA
DGKG		0	0	0	0	NA	NA	NA	0	NA	0	0	0	NA	NA	NA	NA	NA
DHFR		0	0	0	0	NA	NA	NA	0	NA	0	0	0	NA	NA	NA	NA	NA
DIABLO		0	0	0	0	NA	NA	NA	0	NA	0	0	0	NA	NA	NA	NA	NA
DICER1		0	0	0	0	NA	NA	NA	0	NA	0	0	0	NA	NA	NA	NA	NA
DIP2C		0	0	0	0	NA	NA	NA	1	NA	0	0	0	NA	NA	NA	NA	NA
DKK1		0	0	0	0	NA	NA	NA	0	NA	0	0	0	NA	NA	NA	NA	NA
DLC1		0	0	0	0	NA	NA	NA	0	NA	0	0	0	NA	NA	NA	NA	NA
DLL1		0	0	1	0	NA	NA	NA	0	NA	0	0	0	NA	NA	NA	NA	NA
DLL4		0	0	0	0	NA	NA	NA	0	NA	0	0	0	NA	NA	NA	NA	NA
DNAH8		0	0	0	0	NA	NA	NA	0	NA	0	1	0	NA	NA	NA	NA	NA
DNMT1		0	0	0	0	NA	NA	NA	0	NA	1	0	0	NA	NA	NA	NA	NA
DNMT3B		0	0	1	0	NA	NA	NA	0	NA	0	0	0	NA	NA	NA	NA	NA
DOCK3		0	0	0	0	NA	NA	NA	0	NA	0	0	0	NA	NA	NA	NA	NA
DPYD		0	0	0	0	NA	NA	NA	0	NA	0	0	0	NA	NA	NA	NA	NA
DRD2		0	0	0	0	NA	NA	NA	0	NA	0	0	0	NA	NA	NA	NA	NA
DST		0	0	1	0	NA	NA	NA	0	NA	0	0	0	NA	NA	NA	NA	NA
DTX1		0	0	0	0	NA	NA	NA	0	NA	0	0	0	NA	NA	NA	NA	NA
DUSP6		0	0	0	0	NA	NA	NA	0	NA	0	0	0	NA	NA	NA	NA	NA
DVL1		0	0	0	0	NA	NA	NA	0	NA	0	0	0	NA	NA	NA	NA	NA
DXO		0	0	0	0	NA	NA	NA	0	NA	0	0	0	NA	NA	NA	NA	NA
E2F1		0	0	0	0	NA	NA	NA	0	NA	0	0	0	NA	NA	NA	NA	NA
ECM1		0	0	0	0	NA	NA	NA	0	NA	0	0	0	NA	NA	NA	NA	NA
EDN1		1	0	1	1	NA	NA	NA	0	NA	0	1	0	NA	NA	NA	NA	NA
EDNRA		0	0	0	0	NA	NA	NA	0	NA	0	0	0	NA	NA	NA	NA	NA
EDNRB		0	0	0	0	NA	NA	NA	0	NA	0	0	0	NA	NA	NA	NA	NA
EEF1D		0	0	0	0	NA	NA	NA	0	NA	0	0	0	NA	NA	NA	NA	NA
EGF		0	0	0	0	NA	NA	NA	0	NA	0	0	0	NA	NA	NA	NA	NA
EHBP1		0	0	0	0	NA	NA	NA	0	NA	0	0	0	NA	NA	NA	NA	NA
EIF2B5		0	0	0	0	NA	NA	NA	0	NA	0	0	0	NA	NA	NA	NA	NA
EIF2S1		0	0	0	0	NA	NA	NA	0	NA	0	0	0	NA	NA	NA	NA	NA
EIF3A		0	0	0	0	NA	NA	NA	0	NA	0	0	0	NA	NA	NA	NA	NA
EIF3H		0	0	0	0	NA	NA	NA	0	NA	0	0	0	NA	NA	NA	NA	NA
EIF4A1		0	0	0	0	NA	NA	NA	0	NA	0	0	0	NA	NA	NA	NA	NA
EIF4A2		0	0	0	0	NA	NA	NA	0	NA	0	0	0	NA	NA	NA	NA	NA
EIF4B		0	0	0	0	NA	NA	NA	0	NA	0	0	0	NA	NA	NA	NA	NA
EIF4E		0	0	0	0	NA	NA	NA	0	NA	0	0	0	NA	NA	NA	NA	NA
EIF4EBP1		0	0	0	0	NA	NA	NA	0	NA	0	0	0	NA	NA	NA	NA	NA
EIF4G1		0	0	0	0	NA	NA	NA	0	NA	0	0	0	NA	NA	NA	NA	NA
EIF5A		0	0	0	0	NA	NA	NA	0	NA	0	0	0	NA	NA	NA	NA	NA
EIF5A2		0	0	0	0	NA	NA	NA	0	NA	0	0	0	NA	NA	NA	NA	NA
ELAVL1		0	0	0	0	NA	NA	NA	0	NA	0	0	0	NA	NA	NA	NA	NA
ELF4		0	0	0	0	NA	NA	NA	0	NA	0	0	0	NA	NA	NA	NA	NA
ELK1		0	0	0	0	NA	NA	NA	0	NA	0	0	0	NA	NA	NA	NA	NA
ELL		0	0	0	0	NA	NA	NA	0	NA	0	0	0	NA	NA	NA	NA	NA
ELN		0	0	0	0	NA	NA	NA	0	NA	0	0	0	NA	NA	NA	NA	NA
EML4		0	0	0	0	NA	NA	NA	0	NA	1	0	0	NA	NA	NA	NA	NA
ENHO		0	0	0	0	NA	NA	NA	0	NA	0	0	0	NA	NA	NA	NA	NA
EP300		0	1	1	0	NA	NA	NA	1	NA	0	0	1	NA	NA	NA	NA	NA
EPO		0	0	0	0	NA	NA	NA	0	NA	0	0	0	NA	NA	NA	NA	NA
EPS15		0	0	0	0	NA	NA	NA	0	NA	0	0	0	NA	NA	NA	NA	NA
ERC1		0	0	0	0	NA	NA	NA	0	NA	0	0	0	NA	NA	NA	NA	NA
ERCC2		0	0	1	0	NA	NA	NA	0	NA	0	0	0	NA	NA	NA	NA	NA
ERCC3		1	0	0	0	NA	NA	NA	0	NA	0	0	0	NA	NA	NA	NA	NA
ERCC4		0	0	0	0	NA	NA	NA	0	NA	0	0	0	NA	NA	NA	NA	NA
ERCC5		0	0	0	1	NA	NA	NA	0	NA	0	0	0	NA	NA	NA	NA	NA
ERCC6		0	0	0	0	NA	NA	NA	0	NA	0	0	0	NA	NA	NA	NA	NA
ERG		0	0	0	0	NA	NA	NA	0	NA	0	0	0	NA	NA	NA	NA	NA
ERLIN2		0	0	0	0	NA	NA	NA	1	NA	0	0	0	NA	NA	NA	NA	NA
ESR1		0	0	0	0	NA	NA	NA	0	NA	0	0	0	NA	NA	NA	NA	NA
ESR2		0	0	0	0	NA	NA	NA	0	NA	0	0	0	NA	NA	NA	NA	NA
ETV1		1	1	1	1	NA	NA	NA	0	NA	1	1	0	NA	NA	NA	NA	NA
ETV4		0	0	0	0	NA	NA	NA	1	NA	0	0	0	NA	NA	NA	NA	NA
ETV5		0	0	0	0	NA	NA	NA	0	NA	0	0	0	NA	NA	NA	NA	NA
ETV6		0	0	0	0	NA	NA	NA	0	NA	0	0	0	NA	NA	NA	NA	NA
EWSR1		0	0	0	0	NA	NA	NA	0	NA	1	0	0	NA	NA	NA	NA	NA
EXT1		0	0	0	0	NA	NA	NA	0	NA	0	0	0	NA	NA	NA	NA	NA
EXT2		0	0	0	0	NA	NA	NA	0	NA	0	0	0	NA	NA	NA	NA	NA
F12		0	0	0	0	NA	NA	NA	0	NA	0	1	0	NA	NA	NA	NA	NA
F8		0	0	0	0	NA	NA	NA	0	NA	0	0	0	NA	NA	NA	NA	NA
FADD		0	0	0	0	NA	NA	NA	0	NA	0	0	0	NA	NA	NA	NA	NA
FAM118A		0	0	0	0	NA	NA	NA	0	NA	0	0	0	NA	NA	NA	NA	NA
FAM132A		0	0	0	0	NA	NA	NA	0	NA	0	0	0	NA	NA	NA	NA	NA
FAM159A		0	0	0	0	NA	NA	NA	0	NA	0	0	0	NA	NA	NA	NA	NA
FANCA		0	0	0	0	NA	NA	NA	0	NA	0	0	0	NA	NA	NA	NA	NA
FANCB		0	0	0	0	NA	NA	NA	0	NA	0	0	0	NA	NA	NA	NA	NA
FANCC		0	0	0	1	NA	NA	NA	0	NA	0	0	0	NA	NA	NA	NA	NA
FANCD2		0	0	0	0	NA	NA	NA	0	NA	0	0	0	NA	NA	NA	NA	NA
FANCD2OS		0	0	0	0	NA	NA	NA	0	NA	0	0	0	NA	NA	NA	NA	NA
FANCE		0	0	0	0	NA	NA	NA	0	NA	0	0	0	NA	NA	NA	NA	NA
FANCF		0	0	0	0	NA	NA	NA	0	NA	0	0	0	NA	NA	NA	NA	NA
FANCG		0	0	0	0	NA	NA	NA	0	NA	0	0	0	NA	NA	NA	NA	NA
FANCI		0	0	0	0	NA	NA	NA	0	NA	0	0	0	NA	NA	NA	NA	NA
FANCL		0	0	0	0	NA	NA	NA	0	NA	0	0	0	NA	NA	NA	NA	NA
FANCM		0	0	0	0	NA	NA	NA	0	NA	0	0	0	NA	NA	NA	NA	NA
FAS		0	0	0	0	NA	NA	NA	0	NA	0	0	0	NA	NA	NA	NA	NA
FASLG		0	0	0	0	NA	NA	NA	0	NA	0	0	0	NA	NA	NA	NA	NA
FASN		0	0	0	1	NA	NA	NA	0	NA	0	0	0	NA	NA	NA	NA	NA
FBLN5		0	0	1	0	NA	NA	NA	0	NA	0	0	0	NA	NA	NA	NA	NA
FBN1		0	0	0	0	NA	NA	NA	0	NA	0	0	0	NA	NA	NA	NA	NA
FBN2		0	0	0	0	NA	NA	NA	0	NA	0	1	1	NA	NA	NA	NA	NA
FBXO11		0	0	0	0	NA	NA	NA	0	NA	0	0	0	NA	NA	NA	NA	NA
FBXO43		0	0	0	0	NA	NA	NA	0	NA	0	0	0	NA	NA	NA	NA	NA
FBXW7		0	0	0	0	NA	NA	NA	0	NA	0	0	0	NA	NA	NA	NA	NA
FCGR2B		0	0	0	0	NA	NA	NA	0	NA	0	0	0	NA	NA	NA	NA	NA
FCRL4		0	0	0	0	NA	NA	NA	0	NA	0	0	0	NA	NA	NA	NA	NA
FEV		0	0	0	0	NA	NA	NA	0	NA	0	0	0	NA	NA	NA	NA	NA
FFAR2		0	0	0	0	NA	NA	NA	0	NA	0	0	0	NA	NA	NA	NA	NA
FGF1		0	0	0	0	NA	NA	NA	0	NA	0	0	0	NA	NA	NA	NA	NA
FGF19		0	0	0	0	NA	NA	NA	0	NA	0	0	0	NA	NA	NA	NA	NA
FGF2		0	0	0	0	NA	NA	NA	0	NA	0	0	0	NA	NA	NA	NA	NA
FGF20		0	0	0	0	NA	NA	NA	0	NA	0	0	0	NA	NA	NA	NA	NA
FGF4		0	0	0	0	NA	NA	NA	0	NA	0	0	0	NA	NA	NA	NA	NA
FGFR1OP		1	0	0	1	NA	NA	NA	1	NA	1	0	1	NA	NA	NA	NA	NA
FH		0	0	0	0	NA	NA	NA	0	NA	0	0	0	NA	NA	NA	NA	NA
FHIT		0	0	0	0	NA	NA	NA	0	NA	0	0	0	NA	NA	NA	NA	NA
FIGF		0	0	0	0	NA	NA	NA	0	NA	0	0	0	NA	NA	NA	NA	NA
FIP1L1		0	0	0	0	NA	NA	NA	0	NA	0	0	0	NA	NA	NA	NA	NA
FKBP1A		0	0	0	0	NA	NA	NA	0	NA	0	0	0	NA	NA	NA	NA	NA
FLCN		0	0	0	0	NA	NA	NA	0	NA	0	0	0	NA	NA	NA	NA	NA
FLI1		0	1	1	1	NA	NA	NA	0	NA	1	0	0	NA	NA	NA	NA	NA
FLNA		0	0	0	0	NA	NA	NA	0	NA	0	0	0	NA	NA	NA	NA	NA
FLNB		0	0	0	0	NA	NA	NA	0	NA	0	0	0	NA	NA	NA	NA	NA
FLNC		0	0	0	0	NA	NA	NA	0	NA	0	1	0	NA	NA	NA	NA	NA
FMN2		0	0	0	1	NA	NA	NA	0	NA	1	0	0	NA	NA	NA	NA	NA
FMO4		0	0	0	0	NA	NA	NA	0	NA	0	0	0	NA	NA	NA	NA	NA
FN1		1	0	1	1	NA	NA	NA	0	NA	1	1	0	NA	NA	NA	NA	NA
FNBP1		0	0	0	0	NA	NA	NA	0	NA	0	0	0	NA	NA	NA	NA	NA
FNTA		0	0	0	0	NA	NA	NA	0	NA	0	0	0	NA	NA	NA	NA	NA
FOS		0	0	0	0	NA	NA	NA	0	NA	0	0	0	NA	NA	NA	NA	NA
FOXE1		0	0	0	0	NA	NA	NA	0	NA	0	0	0	NA	NA	NA	NA	NA
FOXO1		0	0	0	0	NA	NA	NA	0	NA	0	0	0	NA	NA	NA	NA	NA
FOXO3		0	0	0	0	NA	NA	NA	0	NA	0	0	0	NA	NA	NA	NA	NA
FOXO4		0	0	1	0	NA	NA	NA	0	NA	0	0	0	NA	NA	NA	NA	NA
FOXP1		0	0	0	0	NA	NA	NA	1	NA	0	0	0	NA	NA	NA	NA	NA
FPGT		0	0	0	0	NA	NA	NA	0	NA	0	0	0	NA	NA	NA	NA	NA
FRAT1		0	0	0	0	NA	NA	NA	0	NA	0	0	0	NA	NA	NA	NA	NA
FRS2		0	0	0	0	NA	NA	NA	0	NA	0	0	0	NA	NA	NA	NA	NA
FSCB		0	0	0	0	NA	NA	NA	0	NA	0	0	0	NA	NA	NA	NA	NA
FSTL3		0	0	0	0	NA	NA	NA	0	NA	0	0	0	NA	NA	NA	NA	NA
FURIN		0	0	0	0	NA	NA	NA	0	NA	0	0	0	NA	NA	NA	NA	NA
FUS		0	0	0	0	NA	NA	NA	0	NA	0	0	0	NA	NA	NA	NA	NA
FZD1		0	0	0	1	NA	NA	NA	0	NA	1	0	0	NA	NA	NA	NA	NA
GAB1		0	0	0	0	NA	NA	NA	0	NA	0	0	0	NA	NA	NA	NA	NA
GADD45A		0	0	0	0	NA	NA	NA	0	NA	0	0	0	NA	NA	NA	NA	NA
GAS7		0	0	0	0	NA	NA	NA	0	NA	0	0	0	NA	NA	NA	NA	NA
GATA1		0	0	0	0	NA	NA	NA	0	NA	0	0	0	NA	NA	NA	NA	NA
GATA2		0	0	0	0	NA	NA	NA	0	NA	0	0	0	NA	NA	NA	NA	NA
GATS		0	0	0	0	NA	NA	NA	0	NA	0	0	0	NA	NA	NA	NA	NA
GCK		0	0	0	0	NA	NA	NA	0	NA	0	1	0	NA	NA	NA	NA	NA
GCNT2		0	1	0	0	NA	NA	NA	0	NA	0	0	0	NA	NA	NA	NA	NA
GH1		0	0	0	0	NA	NA	NA	0	NA	0	0	0	NA	NA	NA	NA	NA
GHR		0	0	0	0	NA	NA	NA	0	NA	0	0	0	NA	NA	NA	NA	NA
GLG1		0	1	0	0	NA	NA	NA	0	NA	0	0	0	NA	NA	NA	NA	NA
GLI1		0	0	0	0	NA	NA	NA	0	NA	0	0	0	NA	NA	NA	NA	NA
GLI2		0	0	0	0	NA	NA	NA	0	NA	0	0	0	NA	NA	NA	NA	NA
GLI3		0	0	0	0	NA	NA	NA	0	NA	0	0	0	NA	NA	NA	NA	NA
GLTSCR1		0	0	0	0	NA	NA	NA	0	NA	0	0	0	NA	NA	NA	NA	NA
GLYAT		0	0	0	0	NA	NA	NA	1	NA	0	0	0	NA	NA	NA	NA	NA
GLYATL2		0	0	0	0	NA	NA	NA	0	NA	0	0	0	NA	NA	NA	NA	NA
GMPS		0	0	0	0	NA	NA	NA	0	NA	0	0	0	NA	NA	NA	NA	NA
GNAQ		0	0	0	0	NA	NA	NA	0	NA	0	0	0	NA	NA	NA	NA	NA
GNAS		0	0	0	0	NA	NA	NA	0	NA	0	0	0	NA	NA	NA	NA	NA
GNRH1		0	0	0	0	NA	NA	NA	0	NA	0	0	0	NA	NA	NA	NA	NA
GOLGA5		0	0	0	0	NA	NA	NA	0	NA	0	0	0	NA	NA	NA	NA	NA
GOLPH3		0	0	0	0	NA	NA	NA	0	NA	0	0	0	NA	NA	NA	NA	NA
GOPC		0	0	0	0	NA	NA	NA	0	NA	0	0	0	NA	NA	NA	NA	NA
GPC3		0	0	0	0	NA	NA	NA	0	NA	0	0	0	NA	NA	NA	NA	NA
GPHN		1	0	0	0	NA	NA	NA	0	NA	0	0	0	NA	NA	NA	NA	NA
GPR112		0	1	0	0	NA	NA	NA	1	NA	0	1	0	NA	NA	NA	NA	NA
GPR119		0	0	0	0	NA	NA	NA	0	NA	0	0	0	NA	NA	NA	NA	NA
GPR137		0	0	0	0	NA	NA	NA	0	NA	0	0	0	NA	NA	NA	NA	NA
GPR141		0	0	0	0	NA	NA	NA	0	NA	0	0	0	NA	NA	NA	NA	NA
GPR183		0	0	0	0	NA	NA	NA	0	NA	0	0	0	NA	NA	NA	NA	NA
GPR87		0	0	0	0	NA	NA	NA	0	NA	0	0	0	NA	NA	NA	NA	NA
GRAMD1B		0	0	0	0	NA	NA	NA	0	NA	0	0	0	NA	NA	NA	NA	NA
GRB2		0	0	0	0	NA	NA	NA	0	NA	0	0	0	NA	NA	NA	NA	NA
GRB7		0	0	0	0	NA	NA	NA	0	NA	0	0	0	NA	NA	NA	NA	NA
GRIA3		1	1	1	1	NA	NA	NA	1	NA	1	1	1	NA	NA	NA	NA	NA
GRIK1		0	0	0	0	NA	NA	NA	0	NA	0	0	0	NA	NA	NA	NA	NA
GRIN2A		0	0	0	0	NA	NA	NA	0	NA	0	0	0	NA	NA	NA	NA	NA
GRIN2B		0	0	0	0	NA	NA	NA	0	NA	0	0	0	NA	NA	NA	NA	NA
GSG2		0	0	0	0	NA	NA	NA	0	NA	0	0	0	NA	NA	NA	NA	NA
GTSE1		0	0	0	0	NA	NA	NA	0	NA	0	0	0	NA	NA	NA	NA	NA
GUCY1A2		0	0	0	0	NA	NA	NA	0	NA	0	0	0	NA	NA	NA	NA	NA
HAPLN1		0	0	0	0	NA	NA	NA	0	NA	0	0	0	NA	NA	NA	NA	NA
HBD		0	0	1	0	NA	NA	NA	0	NA	0	0	0	NA	NA	NA	NA	NA
HDAC1		0	0	0	0	NA	NA	NA	0	NA	0	0	0	NA	NA	NA	NA	NA
HDAC2		0	0	0	0	NA	NA	NA	0	NA	0	0	0	NA	NA	NA	NA	NA
HDAC3		0	0	0	0	NA	NA	NA	0	NA	0	0	0	NA	NA	NA	NA	NA
HDAC4		0	0	0	0	NA	NA	NA	0	NA	0	0	0	NA	NA	NA	NA	NA
HDAC6		0	0	0	0	NA	NA	NA	0	NA	0	0	0	NA	NA	NA	NA	NA
HDAC8		0	0	0	0	NA	NA	NA	0	NA	0	0	0	NA	NA	NA	NA	NA
HDLBP		0	0	0	0	NA	NA	NA	0	NA	0	0	0	NA	NA	NA	NA	NA
HECW1		0	0	0	1	NA	NA	NA	0	NA	0	0	0	NA	NA	NA	NA	NA
HEPH		0	0	0	0	NA	NA	NA	0	NA	0	0	0	NA	NA	NA	NA	NA
HERC2		1	0	0	0	NA	NA	NA	0	NA	0	0	0	NA	NA	NA	NA	NA
HGF		0	0	0	0	NA	NA	NA	0	NA	0	0	0	NA	NA	NA	NA	NA
HIF1A		1	0	0	0	NA	NA	NA	0	NA	0	0	0	NA	NA	NA	NA	NA
HIP1		1	0	0	0	NA	NA	NA	0	NA	0	0	0	NA	NA	NA	NA	NA
HIST1H4I		0	0	0	0	NA	NA	NA	0	NA	0	0	0	NA	NA	NA	NA	NA
HLF		0	0	0	0	NA	NA	NA	0	NA	0	0	0	NA	NA	NA	NA	NA
HMGA1		0	0	0	0	NA	NA	NA	0	NA	0	0	0	NA	NA	NA	NA	NA
HMGA2		0	0	0	0	NA	NA	NA	0	NA	0	0	0	NA	NA	NA	NA	NA
HMGN2P46		0	0	0	0	NA	NA	NA	0	NA	0	0	0	NA	NA	NA	NA	NA
HMMR		0	0	0	0	NA	NA	NA	0	NA	0	0	0	NA	NA	NA	NA	NA
HNF1A		1	0	1	1	NA	NA	NA	1	NA	1	0	0	NA	NA	NA	NA	NA
HNF1B		0	0	0	0	NA	NA	NA	0	NA	0	0	0	NA	NA	NA	NA	NA
HNRNPA2B1		0	0	0	0	NA	NA	NA	0	NA	0	0	0	NA	NA	NA	NA	NA
HNRNPH1		0	0	0	0	NA	NA	NA	0	NA	0	0	0	NA	NA	NA	NA	NA
HORMAD1		0	0	0	0	NA	NA	NA	0	NA	0	0	0	NA	NA	NA	NA	NA
HOXA11		0	0	0	0	NA	NA	NA	0	NA	0	0	0	NA	NA	NA	NA	NA
HOXA13		0	0	0	0	NA	NA	NA	0	NA	0	0	0	NA	NA	NA	NA	NA
HOXA9		0	0	0	0	NA	NA	NA	0	NA	0	0	0	NA	NA	NA	NA	NA
HOXC11		0	0	0	0	NA	NA	NA	0	NA	0	0	0	NA	NA	NA	NA	NA
HOXC13		0	0	0	0	NA	NA	NA	0	NA	0	0	0	NA	NA	NA	NA	NA
HOXD10		0	0	0	0	NA	NA	NA	0	NA	0	0	0	NA	NA	NA	NA	NA
HOXD11		0	0	0	0	NA	NA	NA	0	NA	0	0	0	NA	NA	NA	NA	NA
HOXD13		0	0	0	1	NA	NA	NA	0	NA	0	0	0	NA	NA	NA	NA	NA
HRAS		0	0	0	0	NA	NA	NA	0	NA	0	0	0	NA	NA	NA	NA	NA
HSF1		0	0	0	0	NA	NA	NA	0	NA	0	0	0	NA	NA	NA	NA	NA
HSP90AA1		0	0	0	0	NA	NA	NA	0	NA	0	0	0	NA	NA	NA	NA	NA
HSP90AB1		0	0	0	0	NA	NA	NA	0	NA	0	0	0	NA	NA	NA	NA	NA
HSP90B1		0	0	0	0	NA	NA	NA	0	NA	0	0	0	NA	NA	NA	NA	NA
HSPA1A		0	0	0	0	NA	NA	NA	0	NA	0	0	0	NA	NA	NA	NA	NA
HSPA1B		0	0	0	0	NA	NA	NA	0	NA	0	0	0	NA	NA	NA	NA	NA
HSPA4		0	0	0	0	NA	NA	NA	0	NA	0	0	0	NA	NA	NA	NA	NA
HSPB1		0	0	0	0	NA	NA	NA	0	NA	0	0	0	NA	NA	NA	NA	NA
HSPB8		0	0	0	0	NA	NA	NA	0	NA	0	0	0	NA	NA	NA	NA	NA
ICAM1		0	0	0	0	NA	NA	NA	0	NA	0	0	0	NA	NA	NA	NA	NA
ICK		0	0	0	0	NA	NA	NA	0	NA	0	0	0	NA	NA	NA	NA	NA
ID1		0	0	0	0	NA	NA	NA	0	NA	0	0	0	NA	NA	NA	NA	NA
IDH1		0	0	0	1	NA	NA	NA	0	NA	0	0	0	NA	NA	NA	NA	NA
IDH2		0	0	0	0	NA	NA	NA	0	NA	0	0	1	NA	NA	NA	NA	NA
IFNA2		0	0	0	0	NA	NA	NA	0	NA	0	0	0	NA	NA	NA	NA	NA
IFNB1		0	0	0	0	NA	NA	NA	0	NA	0	0	0	NA	NA	NA	NA	NA
IFNG		0	0	0	0	NA	NA	NA	0	NA	0	0	0	NA	NA	NA	NA	NA
IGFBP5		0	0	0	0	NA	NA	NA	0	NA	0	0	0	NA	NA	NA	NA	NA
IKZF1		0	0	0	0	NA	NA	NA	0	NA	0	0	0	NA	NA	NA	NA	NA
IKZF3		0	0	0	0	NA	NA	NA	0	NA	0	0	0	NA	NA	NA	NA	NA
IL17RD		0	0	0	0	NA	NA	NA	0	NA	0	0	0	NA	NA	NA	NA	NA
IL18BP		0	0	0	0	NA	NA	NA	0	NA	0	0	0	NA	NA	NA	NA	NA
IL1A		0	0	0	0	NA	NA	NA	0	NA	0	0	0	NA	NA	NA	NA	NA
IL1B		0	0	0	0	NA	NA	NA	0	NA	0	0	0	NA	NA	NA	NA	NA
IL1R1		0	0	1	0	NA	NA	NA	0	NA	0	0	0	NA	NA	NA	NA	NA
IL1R2		0	0	0	0	NA	NA	NA	0	NA	0	0	0	NA	NA	NA	NA	NA
IL1RAP		0	0	0	0	NA	NA	NA	0	NA	0	0	0	NA	NA	NA	NA	NA
IL1RN		0	0	0	0	NA	NA	NA	0	NA	0	0	0	NA	NA	NA	NA	NA
IL2		0	0	0	0	NA	NA	NA	0	NA	0	0	0	NA	NA	NA	NA	NA
IL21R		0	0	0	0	NA	NA	NA	0	NA	0	0	0	NA	NA	NA	NA	NA
IL2RA		0	0	0	0	NA	NA	NA	0	NA	0	0	0	NA	NA	NA	NA	NA
IL3		0	0	0	0	NA	NA	NA	0	NA	0	0	0	NA	NA	NA	NA	NA
IL6ST		0	0	0	0	NA	NA	NA	0	NA	0	0	0	NA	NA	NA	NA	NA
ING1		0	0	0	0	NA	NA	NA	0	NA	0	0	0	NA	NA	NA	NA	NA
INHBA		0	0	0	0	NA	NA	NA	0	NA	0	0	0	NA	NA	NA	NA	NA
INPP4B		0	0	0	0	NA	NA	NA	0	NA	0	0	0	NA	NA	NA	NA	NA
INPP5D		0	0	0	0	NA	NA	NA	0	NA	0	0	0	NA	NA	NA	NA	NA
IRF4		0	0	1	0	NA	NA	NA	0	NA	0	0	0	NA	NA	NA	NA	NA
IRS1		0	0	0	0	NA	NA	NA	0	NA	0	0	0	NA	NA	NA	NA	NA
IRS2		0	0	0	0	NA	NA	NA	0	NA	0	0	0	NA	NA	NA	NA	NA
ISG15		1	0	0	0	NA	NA	NA	1	NA	0	0	0	NA	NA	NA	NA	NA
ITGA10		0	0	0	0	NA	NA	NA	0	NA	0	0	0	NA	NA	NA	NA	NA
ITGA5		0	0	0	0	NA	NA	NA	0	NA	0	0	0	NA	NA	NA	NA	NA
ITGA7		0	0	0	0	NA	NA	NA	0	NA	0	0	0	NA	NA	NA	NA	NA
ITGAV		0	0	0	0	NA	NA	NA	0	NA	1	0	0	NA	NA	NA	NA	NA
ITGB1		0	1	1	0	NA	NA	NA	0	NA	0	0	0	NA	NA	NA	NA	NA
ITGB4		0	0	0	0	NA	NA	NA	0	NA	0	0	0	NA	NA	NA	NA	NA
ITGB6		0	0	0	0	NA	NA	NA	0	NA	0	0	0	NA	NA	NA	NA	NA
ITGB8		0	0	0	0	NA	NA	NA	0	NA	0	0	0	NA	NA	NA	NA	NA
ITIH6		0	0	0	0	NA	NA	NA	0	NA	0	0	0	NA	NA	NA	NA	NA
ITPR1		1	0	0	0	NA	NA	NA	0	NA	0	0	0	NA	NA	NA	NA	NA
ITPR2		1	1	1	1	NA	NA	NA	0	NA	0	1	1	NA	NA	NA	NA	NA
JAG1		0	0	0	0	NA	NA	NA	0	NA	1	0	0	NA	NA	NA	NA	NA
JAG2		0	0	0	0	NA	NA	NA	0	NA	0	0	0	NA	NA	NA	NA	NA
JARID2		0	0	0	0	NA	NA	NA	0	NA	0	0	0	NA	NA	NA	NA	NA
JAZF1		0	0	0	0	NA	NA	NA	0	NA	0	0	0	NA	NA	NA	NA	NA
JUN		0	0	0	0	NA	NA	NA	0	NA	0	0	0	NA	NA	NA	NA	NA
JUNB		0	0	0	0	NA	NA	NA	0	NA	0	0	0	NA	NA	NA	NA	NA
JUND		0	0	0	0	NA	NA	NA	0	NA	0	0	0	NA	NA	NA	NA	NA
KAT6A		0	0	0	0	NA	NA	NA	0	NA	0	0	0	NA	NA	NA	NA	NA
KAT6B		0	0	0	0	NA	NA	NA	0	NA	1	0	0	NA	NA	NA	NA	NA
KAT7		0	0	0	0	NA	NA	NA	0	NA	0	0	0	NA	NA	NA	NA	NA
KCNH2		0	0	0	0	NA	NA	NA	0	NA	0	0	0	NA	NA	NA	NA	NA
KCTD14		0	0	0	0	NA	NA	NA	0	NA	0	0	0	NA	NA	NA	NA	NA
KDM5A		0	0	0	0	NA	NA	NA	0	NA	0	0	0	NA	NA	NA	NA	NA
KDM6A		0	0	0	0	NA	NA	NA	0	NA	0	0	0	NA	NA	NA	NA	NA
KDSR		0	0	0	0	NA	NA	NA	0	NA	0	0	0	NA	NA	NA	NA	NA
KIAA1549		0	0	0	0	NA	NA	NA	0	NA	0	0	0	NA	NA	NA	NA	NA
KIAA1804		0	0	0	0	NA	NA	NA	0	NA	0	0	0	NA	NA	NA	NA	NA
KIAA2022		0	0	0	0	NA	NA	NA	1	NA	0	0	0	NA	NA	NA	NA	NA
KLF6		0	0	0	0	NA	NA	NA	0	NA	0	0	0	NA	NA	NA	NA	NA
KLK3		0	0	0	0	NA	NA	NA	0	NA	0	0	0	NA	NA	NA	NA	NA
KLK7		1	1	1	1	NA	NA	NA	1	NA	0	0	1	NA	NA	NA	NA	NA
KMT2A		0	0	0	0	NA	NA	NA	0	NA	0	0	0	NA	NA	NA	NA	NA
KMT2C		0	0	1	0	NA	NA	NA	0	NA	0	0	0	NA	NA	NA	NA	NA
KPNA5		0	0	0	0	NA	NA	NA	0	NA	0	0	0	NA	NA	NA	NA	NA
KRAS		0	0	0	0	NA	NA	NA	0	NA	0	0	0	NA	NA	NA	NA	NA
KTN1		0	0	0	0	NA	NA	NA	0	NA	0	0	0	NA	NA	NA	NA	NA
LAMA1		0	1	0	0	NA	NA	NA	0	NA	0	0	0	NA	NA	NA	NA	NA
LAMP1		0	0	0	0	NA	NA	NA	0	NA	0	0	0	NA	NA	NA	NA	NA
LASP1		0	0	0	0	NA	NA	NA	0	NA	0	0	0	NA	NA	NA	NA	NA
LCP1		0	0	0	0	NA	NA	NA	0	NA	0	0	0	NA	NA	NA	NA	NA
LDHA		0	0	0	0	NA	NA	NA	0	NA	0	0	0	NA	NA	NA	NA	NA
LDLR		0	1	0	0	NA	NA	NA	1	NA	0	0	0	NA	NA	NA	NA	NA
LEMD1		0	0	0	0	NA	NA	NA	0	NA	0	0	0	NA	NA	NA	NA	NA
LETM2		0	0	0	0	NA	NA	NA	0	NA	0	0	0	NA	NA	NA	NA	NA
LGR5		0	0	0	0	NA	NA	NA	0	NA	0	0	0	NA	NA	NA	NA	NA
LHFP		0	0	0	0	NA	NA	NA	0	NA	0	0	0	NA	NA	NA	NA	NA
LIF		0	0	0	0	NA	NA	NA	0	NA	0	0	0	NA	NA	NA	NA	NA
LIFR		0	0	0	0	NA	NA	NA	0	NA	0	0	0	NA	NA	NA	NA	NA
LMNA		0	0	0	0	NA	NA	NA	0	NA	0	0	0	NA	NA	NA	NA	NA
LMNB1		0	0	0	0	NA	NA	NA	0	NA	0	0	0	NA	NA	NA	NA	NA
LMNB2		0	0	0	1	NA	NA	NA	0	NA	0	0	0	NA	NA	NA	NA	NA
LMO1		0	0	0	0	NA	NA	NA	0	NA	0	0	0	NA	NA	NA	NA	NA
LMO2		0	0	1	0	NA	NA	NA	0	NA	0	0	0	NA	NA	NA	NA	NA
LNX2		0	0	0	0	NA	NA	NA	0	NA	0	0	0	NA	NA	NA	NA	NA
LPP		0	0	0	0	NA	NA	NA	0	NA	0	0	0	NA	NA	NA	NA	NA
LRGUK		0	0	0	0	NA	NA	NA	0	NA	0	0	0	NA	NA	NA	NA	NA
LRP1		0	0	0	0	NA	NA	NA	0	NA	0	0	0	NA	NA	NA	NA	NA
LRP1B		0	0	0	0	NA	NA	NA	0	NA	0	0	0	NA	NA	NA	NA	NA
LRP2		1	0	0	0	NA	NA	NA	1	NA	0	0	0	NA	NA	NA	NA	NA
LRP6		0	0	0	0	NA	NA	NA	0	NA	0	0	0	NA	NA	NA	NA	NA
LRRC2		0	0	0	0	NA	NA	NA	0	NA	0	0	0	NA	NA	NA	NA	NA
LRRC7		0	0	0	0	NA	NA	NA	0	NA	0	0	0	NA	NA	NA	NA	NA
LRRIQ3		0	0	0	0	NA	NA	NA	0	NA	0	0	0	NA	NA	NA	NA	NA
LSP1		0	0	0	0	NA	NA	NA	0	NA	0	0	0	NA	NA	NA	NA	NA
LTBP3		0	0	0	0	NA	NA	NA	0	NA	0	0	0	NA	NA	NA	NA	NA
LTBR		0	0	0	0	NA	NA	NA	0	NA	0	0	0	NA	NA	NA	NA	NA
LYL1		0	0	0	0	NA	NA	NA	0	NA	0	0	0	NA	NA	NA	NA	NA
LZTR1		0	0	0	0	NA	NA	NA	0	NA	1	1	0	NA	NA	NA	NA	NA
MAF		1	1	1	0	NA	NA	NA	0	NA	0	1	0	NA	NA	NA	NA	NA
MAFB		0	0	0	0	NA	NA	NA	0	NA	0	0	0	NA	NA	NA	NA	NA
MAGEB16		0	0	0	0	NA	NA	NA	0	NA	0	0	0	NA	NA	NA	NA	NA
MALT1		0	0	0	0	NA	NA	NA	0	NA	0	0	0	NA	NA	NA	NA	NA
MAMDC4		0	0	0	0	NA	NA	NA	0	NA	0	1	0	NA	NA	NA	NA	NA
MAML1		0	0	0	0	NA	NA	NA	0	NA	0	0	0	NA	NA	NA	NA	NA
MAML2		1	0	1	0	NA	NA	NA	0	NA	0	0	1	NA	NA	NA	NA	NA
MAML3		1	1	1	1	NA	NA	NA	1	NA	1	1	1	NA	NA	NA	NA	NA
MAPK8IP2		0	0	0	0	NA	NA	NA	0	NA	0	0	0	NA	NA	NA	NA	NA
MAPKBP1		0	0	0	1	NA	NA	NA	0	NA	0	1	0	NA	NA	NA	NA	NA
MARS		0	0	0	0	NA	NA	NA	0	NA	0	0	0	NA	NA	NA	NA	NA
MAX		0	0	0	0	NA	NA	NA	0	NA	0	0	0	NA	NA	NA	NA	NA
MBIP		0	0	0	0	NA	NA	NA	0	NA	0	0	0	NA	NA	NA	NA	NA
MCF2		0	0	0	0	NA	NA	NA	0	NA	0	0	0	NA	NA	NA	NA	NA
MCL1		0	0	0	0	NA	NA	NA	0	NA	0	0	0	NA	NA	NA	NA	NA
MCM3AP		0	0	0	0	NA	NA	NA	0	NA	0	0	0	NA	NA	NA	NA	NA
MCM3AP-AS1		0	1	0	0	NA	NA	NA	0	NA	0	0	0	NA	NA	NA	NA	NA
MCM4		0	0	0	0	NA	NA	NA	0	NA	0	0	0	NA	NA	NA	NA	NA
MDM2		0	1	0	0	NA	NA	NA	0	NA	0	0	1	NA	NA	NA	NA	NA
MDM4		0	0	0	0	NA	NA	NA	0	NA	0	0	0	NA	NA	NA	NA	NA
MECOM		0	1	0	0	NA	NA	NA	0	NA	0	1	0	NA	NA	NA	NA	NA
MED13L		0	0	0	0	NA	NA	NA	0	NA	0	0	0	NA	NA	NA	NA	NA
MEF2A		0	0	0	0	NA	NA	NA	0	NA	0	0	0	NA	NA	NA	NA	NA
MEN1		0	0	0	0	NA	NA	NA	0	NA	0	0	0	NA	NA	NA	NA	NA
MFSD2A		0	0	0	0	NA	NA	NA	0	NA	0	0	0	NA	NA	NA	NA	NA
MFSD4		0	0	0	0	NA	NA	NA	0	NA	0	0	0	NA	NA	NA	NA	NA
MGA		0	0	1	0	NA	NA	NA	0	NA	0	0	0	NA	NA	NA	NA	NA
MIEN1		0	0	0	0	NA	NA	NA	0	NA	0	1	0	NA	NA	NA	NA	NA
MIF		0	0	0	0	NA	NA	NA	0	NA	0	0	0	NA	NA	NA	NA	NA
MITF		0	0	0	0	NA	NA	NA	0	NA	0	0	0	NA	NA	NA	NA	NA
MKL1		0	0	0	0	NA	NA	NA	0	NA	0	0	0	NA	NA	NA	NA	NA
MKRN3		0	0	0	0	NA	NA	NA	0	NA	0	0	0	NA	NA	NA	NA	NA
MLF1		0	0	0	0	NA	NA	NA	0	NA	0	0	0	NA	NA	NA	NA	NA
MLH1		0	0	0	0	NA	NA	NA	1	NA	0	0	0	NA	NA	NA	NA	NA
MLLT1		0	0	0	0	NA	NA	NA	0	NA	0	0	0	NA	NA	NA	NA	NA
MLLT10		0	0	0	0	NA	NA	NA	0	NA	0	0	0	NA	NA	NA	NA	NA
MLLT11		0	0	0	0	NA	NA	NA	0	NA	0	0	0	NA	NA	NA	NA	NA
MLLT3		0	0	1	0	NA	NA	NA	0	NA	1	0	0	NA	NA	NA	NA	NA
MLLT4		0	0	0	0	NA	NA	NA	0	NA	0	0	0	NA	NA	NA	NA	NA
MLLT6		0	0	0	0	NA	NA	NA	1	NA	0	0	0	NA	NA	NA	NA	NA
MMP1		0	0	0	0	NA	NA	NA	0	NA	0	0	0	NA	NA	NA	NA	NA
MMP2		0	0	0	0	NA	NA	NA	0	NA	0	0	0	NA	NA	NA	NA	NA
MMP20		0	0	0	0	NA	NA	NA	0	NA	0	0	0	NA	NA	NA	NA	NA
MMP8		0	0	0	0	NA	NA	NA	0	NA	1	0	0	NA	NA	NA	NA	NA
MMP9		0	0	0	0	NA	NA	NA	0	NA	1	0	0	NA	NA	NA	NA	NA
MN1		0	0	0	0	NA	NA	NA	0	NA	0	0	0	NA	NA	NA	NA	NA
MNX1		0	0	0	0	NA	NA	NA	0	NA	0	0	0	NA	NA	NA	NA	NA
MPL		0	0	0	0	NA	NA	NA	0	NA	0	0	0	NA	NA	NA	NA	NA
MPPED2		0	0	0	0	NA	NA	NA	0	NA	0	0	0	NA	NA	NA	NA	NA
MRE11A		0	0	0	0	NA	NA	NA	0	NA	0	0	0	NA	NA	NA	NA	NA
MSH2		0	0	0	0	NA	NA	NA	0	NA	0	0	0	NA	NA	NA	NA	NA
MSH3		0	0	1	1	NA	NA	NA	0	NA	0	1	0	NA	NA	NA	NA	NA
MSH5		0	0	0	0	NA	NA	NA	0	NA	0	0	0	NA	NA	NA	NA	NA
MSH6		0	0	0	0	NA	NA	NA	0	NA	0	0	0	NA	NA	NA	NA	NA
MSI2		0	0	0	0	NA	NA	NA	0	NA	0	0	0	NA	NA	NA	NA	NA
MSMB		0	0	0	0	NA	NA	NA	0	NA	0	0	0	NA	NA	NA	NA	NA
MSN		0	0	0	0	NA	NA	NA	0	NA	0	0	0	NA	NA	NA	NA	NA
MST4		0	0	0	0	NA	NA	NA	0	NA	0	0	0	NA	NA	NA	NA	NA
MTCL1		0	0	0	0	NA	NA	NA	0	NA	0	0	0	NA	NA	NA	NA	NA
MTCP1		0	0	0	0	NA	NA	NA	0	NA	0	0	0	NA	NA	NA	NA	NA
MTMR11		0	0	0	0	NA	NA	NA	0	NA	0	0	0	NA	NA	NA	NA	NA
MTUS2		0	0	0	0	NA	NA	NA	0	NA	0	0	0	NA	NA	NA	NA	NA
MUC1		0	0	0	0	NA	NA	NA	0	NA	0	0	0	NA	NA	NA	NA	NA
MUTYH		0	0	0	0	NA	NA	NA	0	NA	0	0	0	NA	NA	NA	NA	NA
MYB		0	0	0	0	NA	NA	NA	0	NA	0	0	0	NA	NA	NA	NA	NA
MYBL2		0	0	0	0	NA	NA	NA	0	NA	0	0	0	NA	NA	NA	NA	NA
MYC		0	0	0	0	NA	NA	NA	0	NA	0	0	0	NA	NA	NA	NA	NA
MYCL		0	0	0	0	NA	NA	NA	0	NA	0	0	0	NA	NA	NA	NA	NA
MYCN		0	0	0	0	NA	NA	NA	0	NA	1	0	0	NA	NA	NA	NA	NA
MYD88		0	0	0	0	NA	NA	NA	0	NA	0	0	0	NA	NA	NA	NA	NA
MYH1		0	0	0	0	NA	NA	NA	0	NA	0	0	0	NA	NA	NA	NA	NA
MYH10		0	0	0	0	NA	NA	NA	0	NA	0	0	0	NA	NA	NA	NA	NA
MYH11		0	0	0	0	NA	NA	NA	0	NA	0	0	0	NA	NA	NA	NA	NA
MYH9		0	0	0	0	NA	NA	NA	0	NA	0	0	0	NA	NA	NA	NA	NA
MYO18B		0	0	0	0	NA	NA	NA	1	NA	0	0	0	NA	NA	NA	NA	NA
MYT1		0	0	0	0	NA	NA	NA	1	NA	0	0	0	NA	NA	NA	NA	NA
N4BP2		0	0	0	0	NA	NA	NA	0	NA	0	0	0	NA	NA	NA	NA	NA
NACA		0	0	0	0	NA	NA	NA	0	NA	0	0	0	NA	NA	NA	NA	NA
NAV3		0	0	0	0	NA	NA	NA	0	NA	0	0	0	NA	NA	NA	NA	NA
NBN		0	0	0	0	NA	NA	NA	0	NA	0	0	0	NA	NA	NA	NA	NA
NCAM1		1	1	1	1	NA	NA	NA	1	NA	1	1	1	NA	NA	NA	NA	NA
NCAPD3		0	0	0	0	NA	NA	NA	1	NA	0	0	0	NA	NA	NA	NA	NA
NCKIPSD		0	0	0	0	NA	NA	NA	0	NA	0	0	0	NA	NA	NA	NA	NA
NCOA1		0	0	0	0	NA	NA	NA	0	NA	0	0	0	NA	NA	NA	NA	NA
NCOA2		0	0	0	0	NA	NA	NA	0	NA	0	0	0	NA	NA	NA	NA	NA
NCOA3		1	1	0	1	NA	NA	NA	1	NA	1	1	0	NA	NA	NA	NA	NA
NCOA4		0	0	0	0	NA	NA	NA	0	NA	0	0	0	NA	NA	NA	NA	NA
NDE1		0	0	0	0	NA	NA	NA	0	NA	0	0	0	NA	NA	NA	NA	NA
NDUFA3		0	0	0	0	NA	NA	NA	0	NA	0	0	0	NA	NA	NA	NA	NA
NEDD8		0	0	0	0	NA	NA	NA	0	NA	0	0	0	NA	NA	NA	NA	NA
NEDD9		0	0	0	0	NA	NA	NA	0	NA	0	0	0	NA	NA	NA	NA	NA
NF1		1	0	1	0	NA	NA	NA	1	NA	0	1	0	NA	NA	NA	NA	NA
NF2		0	0	0	0	NA	NA	NA	0	NA	0	0	0	NA	NA	NA	NA	NA
NFATC1		0	0	0	0	NA	NA	NA	0	NA	1	0	1	NA	NA	NA	NA	NA
NFIA		1	1	0	0	NA	NA	NA	1	NA	1	1	0	NA	NA	NA	NA	NA
NFKB1		0	0	0	0	NA	NA	NA	0	NA	0	0	0	NA	NA	NA	NA	NA
NFKB2		0	0	0	0	NA	NA	NA	0	NA	0	0	0	NA	NA	NA	NA	NA
NFKBIA		0	0	0	0	NA	NA	NA	0	NA	0	0	0	NA	NA	NA	NA	NA
NGF		0	0	0	0	NA	NA	NA	0	NA	0	0	0	NA	NA	NA	NA	NA
NGFR		0	0	0	0	NA	NA	NA	0	NA	0	0	0	NA	NA	NA	NA	NA
NIN		0	0	0	0	NA	NA	NA	0	NA	0	0	0	NA	NA	NA	NA	NA
NIPBL		0	0	0	0	NA	NA	NA	0	NA	0	0	0	NA	NA	NA	NA	NA
NKD2		0	0	0	0	NA	NA	NA	0	NA	0	0	0	NA	NA	NA	NA	NA
NKX2-1		0	0	0	0	NA	NA	NA	0	NA	0	0	0	NA	NA	NA	NA	NA
NLRP1		0	0	0	0	NA	NA	NA	0	NA	0	0	0	NA	NA	NA	NA	NA
NLRP10		0	0	0	0	NA	NA	NA	0	NA	0	0	0	NA	NA	NA	NA	NA
NLRP3		0	0	0	0	NA	NA	NA	0	NA	0	1	0	NA	NA	NA	NA	NA
NLRP6		0	0	0	0	NA	NA	NA	0	NA	0	0	0	NA	NA	NA	NA	NA
NONO		0	0	0	0	NA	NA	NA	0	NA	0	0	0	NA	NA	NA	NA	NA
NOS2		0	0	0	0	NA	NA	NA	0	NA	0	0	0	NA	NA	NA	NA	NA
NOS3		0	0	0	0	NA	NA	NA	0	NA	0	0	0	NA	NA	NA	NA	NA
NOTCH1		0	0	0	0	NA	NA	NA	0	NA	0	0	0	NA	NA	NA	NA	NA
NOTCH2		0	0	0	0	NA	NA	NA	0	NA	0	0	0	NA	NA	NA	NA	NA
NOTCH3		0	0	0	0	NA	NA	NA	0	NA	0	0	0	NA	NA	NA	NA	NA
NOTCH4		0	1	1	0	NA	NA	NA	0	NA	0	0	1	NA	NA	NA	NA	NA
NOV		0	0	0	0	NA	NA	NA	0	NA	0	0	0	NA	NA	NA	NA	NA
NOVA1		0	0	0	0	NA	NA	NA	0	NA	0	0	0	NA	NA	NA	NA	NA
NPAP1		0	0	0	0	NA	NA	NA	0	NA	0	0	0	NA	NA	NA	NA	NA
NPAT		0	0	0	0	NA	NA	NA	0	NA	0	0	0	NA	NA	NA	NA	NA
NPM1		0	1	1	0	NA	NA	NA	0	NA	0	1	0	NA	NA	NA	NA	NA
NPRL2		0	0	0	0	NA	NA	NA	0	NA	0	0	0	NA	NA	NA	NA	NA
NR1H2		1	1	1	1	NA	NA	NA	1	NA	1	1	1	NA	NA	NA	NA	NA
NR1H3		0	0	0	0	NA	NA	NA	0	NA	0	0	0	NA	NA	NA	NA	NA
NR2F1		0	0	0	0	NA	NA	NA	0	NA	0	0	0	NA	NA	NA	NA	NA
NR3C1		1	0	0	0	NA	NA	NA	0	NA	0	0	0	NA	NA	NA	NA	NA
NR4A3		0	0	0	0	NA	NA	NA	0	NA	0	0	0	NA	NA	NA	NA	NA
NRAS		0	0	0	1	NA	NA	NA	1	NA	0	0	0	NA	NA	NA	NA	NA
NSD1		0	1	0	0	NA	NA	NA	0	NA	0	0	0	NA	NA	NA	NA	NA
NTSR1		0	0	0	0	NA	NA	NA	0	NA	0	0	0	NA	NA	NA	NA	NA
NUDT10		0	0	0	0	NA	NA	NA	0	NA	0	0	0	NA	NA	NA	NA	NA
NUDT11		0	0	0	0	NA	NA	NA	0	NA	0	0	0	NA	NA	NA	NA	NA
NUMA1		0	0	0	0	NA	NA	NA	0	NA	0	0	0	NA	NA	NA	NA	NA
NUP133		0	0	0	0	NA	NA	NA	0	NA	0	0	0	NA	NA	NA	NA	NA
NUP153		0	0	0	0	NA	NA	NA	0	NA	0	0	0	NA	NA	NA	NA	NA
NUP210		0	0	0	0	NA	NA	NA	1	NA	0	0	0	NA	NA	NA	NA	NA
NUP214		0	1	0	0	NA	NA	NA	0	NA	0	0	0	NA	NA	NA	NA	NA
NUP98		0	0	0	0	NA	NA	NA	0	NA	0	0	0	NA	NA	NA	NA	NA
NUTM1		0	0	0	0	NA	NA	NA	0	NA	0	0	0	NA	NA	NA	NA	NA
NYNRIN		0	0	0	0	NA	NA	NA	0	NA	0	0	0	NA	NA	NA	NA	NA
OGG1		0	0	0	0	NA	NA	NA	0	NA	0	0	0	NA	NA	NA	NA	NA
OLFM4		0	0	0	0	NA	NA	NA	0	NA	0	0	0	NA	NA	NA	NA	NA
OLIG2		0	0	0	0	NA	NA	NA	0	NA	0	0	0	NA	NA	NA	NA	NA
OMD		0	0	0	0	NA	NA	NA	0	NA	0	0	0	NA	NA	NA	NA	NA
OMG		0	0	0	0	NA	NA	NA	0	NA	0	0	0	NA	NA	NA	NA	NA
OR2L13		0	0	0	1	NA	NA	NA	0	NA	0	0	0	NA	NA	NA	NA	NA
OR4E2		0	0	0	0	NA	NA	NA	0	NA	0	0	0	NA	NA	NA	NA	NA
ORAOV1		0	0	0	0	NA	NA	NA	0	NA	0	0	0	NA	NA	NA	NA	NA
ORMDL3		0	0	0	0	NA	NA	NA	0	NA	0	0	0	NA	NA	NA	NA	NA
OSR1		0	0	0	0	NA	NA	NA	0	NA	0	0	0	NA	NA	NA	NA	NA
P2RX7		0	0	0	0	NA	NA	NA	0	NA	0	0	0	NA	NA	NA	NA	NA
P4HB		0	0	1	0	NA	NA	NA	0	NA	0	0	1	NA	NA	NA	NA	NA
PABPN1		0	0	0	0	NA	NA	NA	0	NA	0	0	0	NA	NA	NA	NA	NA
PAFAH1B2		0	0	0	0	NA	NA	NA	0	NA	0	0	0	NA	NA	NA	NA	NA
PAK7		0	0	0	0	NA	NA	NA	0	NA	0	0	0	NA	NA	NA	NA	NA
PALB2		0	0	0	0	NA	NA	NA	0	NA	0	0	0	NA	NA	NA	NA	NA
PAPPA		0	0	0	0	NA	NA	NA	0	NA	0	0	0	NA	NA	NA	NA	NA
PAQR4		0	0	0	0	NA	NA	NA	0	NA	0	0	0	NA	NA	NA	NA	NA
PARP1		0	0	0	0	NA	NA	NA	0	NA	0	0	0	NA	NA	NA	NA	NA
PARP9		0	0	0	0	NA	NA	NA	0	NA	0	0	0	NA	NA	NA	NA	NA
PATZ1		0	0	0	0	NA	NA	NA	0	NA	0	0	1	NA	NA	NA	NA	NA
PAWR		0	0	0	0	NA	NA	NA	0	NA	0	0	0	NA	NA	NA	NA	NA
PAX3		1	1	1	0	NA	NA	NA	1	NA	0	1	1	NA	NA	NA	NA	NA
PAX5		1	0	0	1	NA	NA	NA	0	NA	0	0	0	NA	NA	NA	NA	NA
PAX7		0	0	0	0	NA	NA	NA	0	NA	0	0	0	NA	NA	NA	NA	NA
PAX8		0	0	0	0	NA	NA	NA	0	NA	0	0	0	NA	NA	NA	NA	NA
PAXIP1		0	0	0	0	NA	NA	NA	0	NA	0	0	0	NA	NA	NA	NA	NA
PBX1		0	0	0	0	NA	NA	NA	0	NA	0	0	0	NA	NA	NA	NA	NA
PCDH15		0	0	0	0	NA	NA	NA	0	NA	0	0	0	NA	NA	NA	NA	NA
PCM1		0	0	0	0	NA	NA	NA	0	NA	0	0	0	NA	NA	NA	NA	NA
PCNA		0	0	0	0	NA	NA	NA	0	NA	0	0	0	NA	NA	NA	NA	NA
PCP4L1		0	0	0	0	NA	NA	NA	0	NA	0	0	0	NA	NA	NA	NA	NA
PCSK7		0	0	0	0	NA	NA	NA	0	NA	0	0	0	NA	NA	NA	NA	NA
PDCD1		0	0	0	0	NA	NA	NA	0	NA	0	0	0	NA	NA	NA	NA	NA
PDCD11		0	1	0	0	NA	NA	NA	0	NA	0	0	0	NA	NA	NA	NA	NA
PDE4DIP		1	0	1	0	NA	NA	NA	1	NA	1	1	1	NA	NA	NA	NA	NA
PDGFA		0	0	0	0	NA	NA	NA	0	NA	0	0	0	NA	NA	NA	NA	NA
PDGFB		0	0	0	0	NA	NA	NA	0	NA	0	0	0	NA	NA	NA	NA	NA
PDZRN4		0	0	0	0	NA	NA	NA	0	NA	0	0	0	NA	NA	NA	NA	NA
PER1		0	0	0	0	NA	NA	NA	0	NA	0	0	0	NA	NA	NA	NA	NA
PEX5L		0	0	0	0	NA	NA	NA	0	NA	0	0	0	NA	NA	NA	NA	NA
PGAP3		0	0	0	0	NA	NA	NA	0	NA	0	0	0	NA	NA	NA	NA	NA
PGGT1B		0	0	0	0	NA	NA	NA	0	NA	0	0	1	NA	NA	NA	NA	NA
PGR		0	1	0	0	NA	NA	NA	0	NA	0	0	0	NA	NA	NA	NA	NA
PHF3		0	0	0	0	NA	NA	NA	0	NA	0	0	0	NA	NA	NA	NA	NA
PHIP		0	0	0	0	NA	NA	NA	0	NA	0	0	0	NA	NA	NA	NA	NA
PHOX2B		0	0	0	0	NA	NA	NA	0	NA	0	0	0	NA	NA	NA	NA	NA
PI4K2A		0	0	0	0	NA	NA	NA	0	NA	0	0	0	NA	NA	NA	NA	NA
PI4K2B		0	0	0	0	NA	NA	NA	0	NA	0	0	0	NA	NA	NA	NA	NA
PI4KA		0	0	0	0	NA	NA	NA	0	NA	0	0	0	NA	NA	NA	NA	NA
PI4KB		0	0	0	0	NA	NA	NA	0	NA	0	0	0	NA	NA	NA	NA	NA
PICALM		0	0	0	0	NA	NA	NA	0	NA	0	0	0	NA	NA	NA	NA	NA
PIGU		0	0	0	0	NA	NA	NA	0	NA	0	0	0	NA	NA	NA	NA	NA
PIK3C2B		0	0	0	0	NA	NA	NA	0	NA	0	0	0	NA	NA	NA	NA	NA
PIK3C2G		1	0	1	0	NA	NA	NA	1	NA	1	0	1	NA	NA	NA	NA	NA
PIK3C3		0	0	0	0	NA	NA	NA	0	NA	0	0	0	NA	NA	NA	NA	NA
PIK3R1		0	0	0	0	NA	NA	NA	0	NA	0	0	0	NA	NA	NA	NA	NA
PIK3R2		0	0	0	0	NA	NA	NA	0	NA	0	0	0	NA	NA	NA	NA	NA
PIKFYVE		0	0	0	0	NA	NA	NA	0	NA	0	0	0	NA	NA	NA	NA	NA
PIP4K2A		0	0	0	0	NA	NA	NA	0	NA	0	0	0	NA	NA	NA	NA	NA
PIP4K2B		0	0	0	0	NA	NA	NA	0	NA	0	0	0	NA	NA	NA	NA	NA
PIP4K2C		0	0	0	0	NA	NA	NA	0	NA	0	0	0	NA	NA	NA	NA	NA
PIP5K1A		0	0	0	0	NA	NA	NA	0	NA	0	0	0	NA	NA	NA	NA	NA
PIP5K1B		0	0	0	0	NA	NA	NA	0	NA	0	0	0	NA	NA	NA	NA	NA
PIP5K1C		0	0	0	0	NA	NA	NA	0	NA	0	0	0	NA	NA	NA	NA	NA
PIP5KL1		0	0	0	0	NA	NA	NA	0	NA	0	0	0	NA	NA	NA	NA	NA
PKHD1		0	0	0	0	NA	NA	NA	1	NA	0	0	0	NA	NA	NA	NA	NA
PLAG1		0	0	0	0	NA	NA	NA	0	NA	0	0	0	NA	NA	NA	NA	NA
PLAT		0	0	0	0	NA	NA	NA	0	NA	0	0	0	NA	NA	NA	NA	NA
PLCB2		0	0	0	0	NA	NA	NA	0	NA	0	0	0	NA	NA	NA	NA	NA
PLCG1		0	0	0	0	NA	NA	NA	0	NA	0	0	0	NA	NA	NA	NA	NA
PLCG2		0	1	0	1	NA	NA	NA	1	NA	0	0	0	NA	NA	NA	NA	NA
PLD1		0	0	0	0	NA	NA	NA	0	NA	0	0	0	NA	NA	NA	NA	NA
PLEKHA5		0	0	0	0	NA	NA	NA	0	NA	0	0	0	NA	NA	NA	NA	NA
PMAIP1		0	0	0	0	NA	NA	NA	0	NA	0	0	0	NA	NA	NA	NA	NA
PML		0	0	0	0	NA	NA	NA	0	NA	0	0	0	NA	NA	NA	NA	NA
PMS1		1	0	1	0	NA	NA	NA	0	NA	1	0	0	NA	NA	NA	NA	NA
PMS2		0	0	0	0	NA	NA	NA	0	NA	0	0	0	NA	NA	NA	NA	NA
PNMT		0	0	0	0	NA	NA	NA	0	NA	0	0	0	NA	NA	NA	NA	NA
POLG		0	0	0	0	NA	NA	NA	0	NA	0	0	0	NA	NA	NA	NA	NA
PORCN		0	0	0	0	NA	NA	NA	0	NA	0	0	0	NA	NA	NA	NA	NA
POU2AF1		0	0	0	0	NA	NA	NA	0	NA	0	0	0	NA	NA	NA	NA	NA
POU5F1		0	0	0	0	NA	NA	NA	0	NA	0	0	0	NA	NA	NA	NA	NA
POU5F1B		0	0	0	0	NA	NA	NA	0	NA	0	0	0	NA	NA	NA	NA	NA
PPAPDC1B		0	0	0	0	NA	NA	NA	0	NA	0	0	0	NA	NA	NA	NA	NA
PPARA		0	0	0	0	NA	NA	NA	0	NA	0	0	0	NA	NA	NA	NA	NA
PPARD		0	0	0	0	NA	NA	NA	0	NA	0	0	0	NA	NA	NA	NA	NA
PPARG		0	0	1	0	NA	NA	NA	0	NA	0	0	0	NA	NA	NA	NA	NA
PPARGC1A		0	0	0	0	NA	NA	NA	0	NA	0	0	0	NA	NA	NA	NA	NA
PPM1E		0	0	0	0	NA	NA	NA	0	NA	0	0	0	NA	NA	NA	NA	NA
PPP1R3A		0	0	0	0	NA	NA	NA	0	NA	0	0	0	NA	NA	NA	NA	NA
PPP2CA		0	0	0	0	NA	NA	NA	0	NA	0	0	0	NA	NA	NA	NA	NA
PPP3CA		0	0	0	0	NA	NA	NA	0	NA	0	0	0	NA	NA	NA	NA	NA
PPP3CB		0	0	0	0	NA	NA	NA	0	NA	0	0	0	NA	NA	NA	NA	NA
PPP3CC		0	0	0	0	NA	NA	NA	0	NA	0	0	0	NA	NA	NA	NA	NA
PPP3R1		0	0	0	0	NA	NA	NA	0	NA	0	0	0	NA	NA	NA	NA	NA
PPP3R2		0	0	1	0	NA	NA	NA	0	NA	0	0	0	NA	NA	NA	NA	NA
PRAME		0	0	0	0	NA	NA	NA	0	NA	0	0	0	NA	NA	NA	NA	NA
PRCC		0	0	0	0	NA	NA	NA	0	NA	0	0	0	NA	NA	NA	NA	NA
PRDM16		0	0	0	0	NA	NA	NA	0	NA	0	0	0	NA	NA	NA	NA	NA
PREX2		0	0	0	1	NA	NA	NA	0	NA	0	0	0	NA	NA	NA	NA	NA
PRG4		0	0	0	0	NA	NA	NA	0	NA	0	0	0	NA	NA	NA	NA	NA
PRKAR1A		0	0	0	0	NA	NA	NA	0	NA	0	0	0	NA	NA	NA	NA	NA
PRKAR1B		0	0	0	0	NA	NA	NA	0	NA	0	0	0	NA	NA	NA	NA	NA
PRPF31		0	0	0	0	NA	NA	NA	0	NA	0	0	0	NA	NA	NA	NA	NA
PRRX1		0	0	0	0	NA	NA	NA	0	NA	0	0	0	NA	NA	NA	NA	NA
PSEN1		0	0	0	0	NA	NA	NA	0	NA	0	0	0	NA	NA	NA	NA	NA
PSEN2		0	0	0	0	NA	NA	NA	0	NA	0	0	0	NA	NA	NA	NA	NA
PSENEN		0	0	0	0	NA	NA	NA	0	NA	0	0	0	NA	NA	NA	NA	NA
PSIP1		0	0	0	0	NA	NA	NA	0	NA	0	0	0	NA	NA	NA	NA	NA
PSMA4		0	0	0	0	NA	NA	NA	0	NA	0	0	0	NA	NA	NA	NA	NA
PTCH1		0	0	0	0	NA	NA	NA	0	NA	1	0	0	NA	NA	NA	NA	NA
PTCH2		0	0	0	0	NA	NA	NA	0	NA	0	0	0	NA	NA	NA	NA	NA
PTEN		0	0	0	0	NA	NA	NA	0	NA	0	0	0	NA	NA	NA	NA	NA
PTGS2		0	0	0	0	NA	NA	NA	0	NA	0	0	0	NA	NA	NA	NA	NA
PTPN1		0	0	0	0	NA	NA	NA	0	NA	0	0	0	NA	NA	NA	NA	NA
PTPN11		0	0	0	0	NA	NA	NA	0	NA	0	0	0	NA	NA	NA	NA	NA
PTPN22		0	0	0	0	NA	NA	NA	0	NA	0	0	0	NA	NA	NA	NA	NA
PTPRC		0	0	0	0	NA	NA	NA	0	NA	0	0	0	NA	NA	NA	NA	NA
PTPRD		0	0	0	0	NA	NA	NA	0	NA	0	0	0	NA	NA	NA	NA	NA
PTPRT		0	0	0	0	NA	NA	NA	0	NA	0	0	0	NA	NA	NA	NA	NA
PTPRU		0	0	1	0	NA	NA	NA	0	NA	0	0	0	NA	NA	NA	NA	NA
PTTG1		0	0	0	0	NA	NA	NA	0	NA	0	0	0	NA	NA	NA	NA	NA
PXDN		0	0	0	0	NA	NA	NA	0	NA	0	0	0	NA	NA	NA	NA	NA
PXN		0	0	0	0	NA	NA	NA	0	NA	0	0	0	NA	NA	NA	NA	NA
RAB15		0	0	0	0	NA	NA	NA	0	NA	0	0	0	NA	NA	NA	NA	NA
RABEP1		0	0	0	0	NA	NA	NA	0	NA	0	0	0	NA	NA	NA	NA	NA
RAC1		0	0	0	1	NA	NA	NA	0	NA	0	0	0	NA	NA	NA	NA	NA
RAD21		0	0	0	0	NA	NA	NA	0	NA	0	0	0	NA	NA	NA	NA	NA
RAD50		0	0	0	0	NA	NA	NA	0	NA	0	0	0	NA	NA	NA	NA	NA
RAD51		0	0	0	0	NA	NA	NA	0	NA	0	0	0	NA	NA	NA	NA	NA
RAD51B		0	0	0	0	NA	NA	NA	0	NA	1	0	0	NA	NA	NA	NA	NA
RAG1		0	0	0	0	NA	NA	NA	0	NA	0	0	0	NA	NA	NA	NA	NA
RALA		0	0	0	0	NA	NA	NA	0	NA	0	0	0	NA	NA	NA	NA	NA
RALB		0	0	0	0	NA	NA	NA	0	NA	0	0	0	NA	NA	NA	NA	NA
RALBP1		0	0	0	0	NA	NA	NA	0	NA	0	0	0	NA	NA	NA	NA	NA
RALGDS		0	0	0	0	NA	NA	NA	0	NA	0	0	0	NA	NA	NA	NA	NA
RANBP17		0	0	0	0	NA	NA	NA	0	NA	0	0	0	NA	NA	NA	NA	NA
RANBP9		0	0	0	0	NA	NA	NA	0	NA	0	0	0	NA	NA	NA	NA	NA
RAP1GDS1		0	0	0	0	NA	NA	NA	0	NA	0	0	0	NA	NA	NA	NA	NA
RAPGEF2		0	0	0	0	NA	NA	NA	0	NA	0	0	0	NA	NA	NA	NA	NA
RARA		0	0	0	0	NA	NA	NA	0	NA	0	0	0	NA	NA	NA	NA	NA
RARB		0	0	0	0	NA	NA	NA	0	NA	0	0	0	NA	NA	NA	NA	NA
RARG		0	0	0	0	NA	NA	NA	0	NA	0	0	0	NA	NA	NA	NA	NA
RASA1		0	0	0	0	NA	NA	NA	0	NA	0	0	0	NA	NA	NA	NA	NA
RASA3		0	0	0	0	NA	NA	NA	0	NA	0	0	1	NA	NA	NA	NA	NA
RASGRF1		1	0	0	1	NA	NA	NA	1	NA	1	1	0	NA	NA	NA	NA	NA
RASGRF2		0	0	0	0	NA	NA	NA	0	NA	0	0	0	NA	NA	NA	NA	NA
RB1		0	0	0	0	NA	NA	NA	0	NA	0	0	0	NA	NA	NA	NA	NA
RBBP8		0	0	0	0	NA	NA	NA	0	NA	0	0	0	NA	NA	NA	NA	NA
RBL1		0	0	0	0	NA	NA	NA	0	NA	0	0	0	NA	NA	NA	NA	NA
RBL2		1	0	0	0	NA	NA	NA	0	NA	0	0	0	NA	NA	NA	NA	NA
RBM15		0	0	0	0	NA	NA	NA	0	NA	0	0	0	NA	NA	NA	NA	NA
RBPJ		0	1	0	0	NA	NA	NA	0	NA	0	1	0	NA	NA	NA	NA	NA
RCBTB2		0	0	0	0	NA	NA	NA	1	NA	0	0	0	NA	NA	NA	NA	NA
RECQL4		0	0	1	1	NA	NA	NA	1	NA	1	1	1	NA	NA	NA	NA	NA
REL		0	0	0	0	NA	NA	NA	0	NA	0	0	0	NA	NA	NA	NA	NA
RELA		0	0	0	0	NA	NA	NA	0	NA	0	0	0	NA	NA	NA	NA	NA
REM1		0	0	0	0	NA	NA	NA	0	NA	0	0	0	NA	NA	NA	NA	NA
RFC4		0	0	0	0	NA	NA	NA	0	NA	0	0	0	NA	NA	NA	NA	NA
RGL1		0	0	0	0	NA	NA	NA	0	NA	0	0	0	NA	NA	NA	NA	NA
RGL2		0	0	0	0	NA	NA	NA	0	NA	0	0	0	NA	NA	NA	NA	NA
RGL3		0	0	0	0	NA	NA	NA	0	NA	0	0	0	NA	NA	NA	NA	NA
RGL4		0	0	0	0	NA	NA	NA	0	NA	0	0	0	NA	NA	NA	NA	NA
RGS22		0	0	0	0	NA	NA	NA	0	NA	0	0	0	NA	NA	NA	NA	NA
RHEB		0	0	0	0	NA	NA	NA	0	NA	0	0	0	NA	NA	NA	NA	NA
RHOA		0	0	0	0	NA	NA	NA	0	NA	0	0	0	NA	NA	NA	NA	NA
RHOH		0	0	0	0	NA	NA	NA	0	NA	0	0	0	NA	NA	NA	NA	NA
RHPN2		0	0	0	0	NA	NA	NA	0	NA	0	0	0	NA	NA	NA	NA	NA
RICTOR		0	0	1	1	NA	NA	NA	0	NA	1	0	0	NA	NA	NA	NA	NA
RIF1		0	0	0	0	NA	NA	NA	0	NA	1	0	0	NA	NA	NA	NA	NA
RIMS2		0	0	0	0	NA	NA	NA	0	NA	0	0	0	NA	NA	NA	NA	NA
RNF130		0	0	0	0	NA	NA	NA	0	NA	0	0	0	NA	NA	NA	NA	NA
ROBO1		0	0	0	0	NA	NA	NA	0	NA	0	0	0	NA	NA	NA	NA	NA
ROBO2		0	0	0	0	NA	NA	NA	0	NA	0	1	0	NA	NA	NA	NA	NA
RPGRIP1		0	0	0	0	NA	NA	NA	0	NA	0	0	0	NA	NA	NA	NA	NA
RPL22		0	0	0	0	NA	NA	NA	0	NA	0	0	0	NA	NA	NA	NA	NA
RPN1		0	0	0	0	NA	NA	NA	0	NA	0	0	0	NA	NA	NA	NA	NA
RPS6		0	0	0	0	NA	NA	NA	0	NA	0	0	0	NA	NA	NA	NA	NA
RPTOR		0	0	0	0	NA	NA	NA	0	NA	0	0	0	NA	NA	NA	NA	NA
RRM2		0	0	0	0	NA	NA	NA	0	NA	0	0	0	NA	NA	NA	NA	NA
RUNX1		0	0	0	0	NA	NA	NA	0	NA	0	0	0	NA	NA	NA	NA	NA
RUNX1T1		0	0	0	0	NA	NA	NA	0	NA	0	0	0	NA	NA	NA	NA	NA
RUNX2		0	0	0	0	NA	NA	NA	1	NA	1	0	0	NA	NA	NA	NA	NA
RXRA		0	0	0	0	NA	NA	NA	0	NA	0	0	0	NA	NA	NA	NA	NA
SACS		0	0	0	0	NA	NA	NA	0	NA	0	0	0	NA	NA	NA	NA	NA
SBDS		0	0	0	0	NA	NA	NA	0	NA	0	0	0	NA	NA	NA	NA	NA
SCARA5		0	0	0	0	NA	NA	NA	0	NA	0	0	0	NA	NA	NA	NA	NA
SCD		0	0	0	0	NA	NA	NA	0	NA	0	0	0	NA	NA	NA	NA	NA
SCD5		0	0	0	0	NA	NA	NA	0	NA	0	0	0	NA	NA	NA	NA	NA
SCRIB		0	0	0	0	NA	NA	NA	0	NA	0	0	0	NA	NA	NA	NA	NA
SDCCAG8		0	0	0	0	NA	NA	NA	0	NA	0	0	0	NA	NA	NA	NA	NA
SDHB		0	0	0	0	NA	NA	NA	0	NA	0	0	0	NA	NA	NA	NA	NA
SDHC		0	0	0	0	NA	NA	NA	0	NA	0	0	0	NA	NA	NA	NA	NA
SDHD		1	0	0	0	NA	NA	NA	0	NA	0	0	0	NA	NA	NA	NA	NA
SEMA3B		0	0	0	0	NA	NA	NA	0	NA	0	0	0	NA	NA	NA	NA	NA
SEMA5B		0	0	0	0	NA	NA	NA	0	NA	0	0	0	NA	NA	NA	NA	NA
SEPT3		0	0	0	0	NA	NA	NA	0	NA	0	0	0	NA	NA	NA	NA	NA
SEPT5		0	0	0	0	NA	NA	NA	0	NA	0	0	0	NA	NA	NA	NA	NA
SEPT6		0	0	0	0	NA	NA	NA	0	NA	0	0	0	NA	NA	NA	NA	NA
SEPT9		1	0	0	0	NA	NA	NA	0	NA	0	0	0	NA	NA	NA	NA	NA
SERPINA12		0	0	0	0	NA	NA	NA	0	NA	0	0	0	NA	NA	NA	NA	NA
SERPINB1		0	0	0	0	NA	NA	NA	0	NA	0	0	0	NA	NA	NA	NA	NA
SERPINB4		0	0	0	0	NA	NA	NA	0	NA	0	0	0	NA	NA	NA	NA	NA
SET		0	0	0	0	NA	NA	NA	0	NA	0	0	0	NA	NA	NA	NA	NA
SETDB1		0	0	0	0	NA	NA	NA	0	NA	0	0	0	NA	NA	NA	NA	NA
SFPQ		0	0	0	0	NA	NA	NA	0	NA	0	0	0	NA	NA	NA	NA	NA
SGK223		0	0	0	0	NA	NA	NA	0	NA	0	0	0	NA	NA	NA	NA	NA
SGK494		0	0	0	0	NA	NA	NA	0	NA	0	0	0	NA	NA	NA	NA	NA
SH3GL1		0	0	0	0	NA	NA	NA	0	NA	0	0	0	NA	NA	NA	NA	NA
SHC1		0	0	0	0	NA	NA	NA	0	NA	0	0	0	NA	NA	NA	NA	NA
SHH		0	0	0	0	NA	NA	NA	0	NA	0	0	0	NA	NA	NA	NA	NA
SIRT1		0	0	0	0	NA	NA	NA	0	NA	0	0	0	NA	NA	NA	NA	NA
SIX4		0	0	0	0	NA	NA	NA	0	NA	0	0	0	NA	NA	NA	NA	NA
SKIL		0	0	0	0	NA	NA	NA	0	NA	0	0	0	NA	NA	NA	NA	NA
SKP2		0	0	0	0	NA	NA	NA	0	NA	0	0	0	NA	NA	NA	NA	NA
SLC14A1		0	0	0	0	NA	NA	NA	0	NA	0	0	0	NA	NA	NA	NA	NA
SLC22A15		0	0	0	0	NA	NA	NA	0	NA	0	0	0	NA	NA	NA	NA	NA
SLC22A3		0	0	0	0	NA	NA	NA	0	NA	0	0	0	NA	NA	NA	NA	NA
SLC29A1		0	0	0	0	NA	NA	NA	0	NA	0	0	0	NA	NA	NA	NA	NA
SLC45A3		0	0	0	0	NA	NA	NA	0	NA	0	0	0	NA	NA	NA	NA	NA
SLC6A8		0	1	0	1	NA	NA	NA	0	NA	0	0	0	NA	NA	NA	NA	NA
SLCO4A1		0	0	0	0	NA	NA	NA	0	NA	0	0	0	NA	NA	NA	NA	NA
SMAD2		0	0	0	0	NA	NA	NA	0	NA	0	0	0	NA	NA	NA	NA	NA
SMAD3		0	0	0	0	NA	NA	NA	0	NA	0	0	0	NA	NA	NA	NA	NA
SMAD4		0	0	0	0	NA	NA	NA	0	NA	0	0	0	NA	NA	NA	NA	NA
SMAD7		0	0	0	0	NA	NA	NA	0	NA	0	0	0	NA	NA	NA	NA	NA
SMARCA4		0	0	0	0	NA	NA	NA	0	NA	0	0	0	NA	NA	NA	NA	NA
SMARCB1		1	0	0	0	NA	NA	NA	0	NA	0	0	0	NA	NA	NA	NA	NA
SMC2		0	0	1	0	NA	NA	NA	0	NA	0	0	0	NA	NA	NA	NA	NA
SMO		0	0	0	0	NA	NA	NA	0	NA	0	0	0	NA	NA	NA	NA	NA
SMURF1		0	0	0	0	NA	NA	NA	0	NA	0	0	0	NA	NA	NA	NA	NA
SMURF2		0	0	0	0	NA	NA	NA	0	NA	0	0	0	NA	NA	NA	NA	NA
SNAPC5		0	0	0	0	NA	NA	NA	0	NA	0	0	0	NA	NA	NA	NA	NA
SNX19		0	0	0	0	NA	NA	NA	0	NA	0	0	0	NA	NA	NA	NA	NA
SOCS1		0	0	0	0	NA	NA	NA	0	NA	0	0	0	NA	NA	NA	NA	NA
SOCS3		0	0	0	0	NA	NA	NA	0	NA	0	0	0	NA	NA	NA	NA	NA
SORL1		0	1	0	0	NA	NA	NA	0	NA	0	1	0	NA	NA	NA	NA	NA
SOS1		0	0	0	0	NA	NA	NA	0	NA	0	0	0	NA	NA	NA	NA	NA
SOST		0	0	0	0	NA	NA	NA	0	NA	0	0	0	NA	NA	NA	NA	NA
SOX10		0	0	0	0	NA	NA	NA	0	NA	0	0	0	NA	NA	NA	NA	NA
SOX11		0	0	0	0	NA	NA	NA	0	NA	0	0	0	NA	NA	NA	NA	NA
SOX2		0	0	0	0	NA	NA	NA	0	NA	1	0	0	NA	NA	NA	NA	NA
SP1		0	0	0	0	NA	NA	NA	0	NA	0	0	0	NA	NA	NA	NA	NA
SP110		0	0	0	0	NA	NA	NA	0	NA	0	0	0	NA	NA	NA	NA	NA
SP140		0	0	0	0	NA	NA	NA	0	NA	0	0	0	NA	NA	NA	NA	NA
SPAG8		0	0	0	0	NA	NA	NA	0	NA	0	0	0	NA	NA	NA	NA	NA
SPEN		0	0	0	0	NA	NA	NA	0	NA	0	0	0	NA	NA	NA	NA	NA
SPP1		0	0	0	0	NA	NA	NA	0	NA	0	0	0	NA	NA	NA	NA	NA
SPRY2		0	0	1	0	NA	NA	NA	0	NA	0	0	0	NA	NA	NA	NA	NA
SPTAN1		0	0	0	0	NA	NA	NA	0	NA	1	0	0	NA	NA	NA	NA	NA
SRF		0	0	0	0	NA	NA	NA	1	NA	0	0	0	NA	NA	NA	NA	NA
SRSF3		0	0	0	0	NA	NA	NA	0	NA	0	0	0	NA	NA	NA	NA	NA
SS18		0	0	0	0	NA	NA	NA	0	NA	0	0	0	NA	NA	NA	NA	NA
SS18L1		0	0	0	0	NA	NA	NA	0	NA	0	0	0	NA	NA	NA	NA	NA
SSU72		0	0	0	0	NA	NA	NA	0	NA	0	0	0	NA	NA	NA	NA	NA
SSX1		0	0	0	0	NA	NA	NA	0	NA	0	0	0	NA	NA	NA	NA	NA
SSX4		0	0	0	0	NA	NA	NA	0	NA	0	0	0	NA	NA	NA	NA	NA
STAC2		0	0	0	0	NA	NA	NA	0	NA	0	0	0	NA	NA	NA	NA	NA
STAG3		0	0	0	0	NA	NA	NA	0	NA	0	0	0	NA	NA	NA	NA	NA
STAR		0	0	0	0	NA	NA	NA	0	NA	0	0	0	NA	NA	NA	NA	NA
STARD3		0	0	0	0	NA	NA	NA	0	NA	0	0	0	NA	NA	NA	NA	NA
STAT1		0	0	0	0	NA	NA	NA	0	NA	0	0	0	NA	NA	NA	NA	NA
STAT3		0	0	0	0	NA	NA	NA	0	NA	0	0	0	NA	NA	NA	NA	NA
STAT5A		0	0	0	0	NA	NA	NA	0	NA	1	0	0	NA	NA	NA	NA	NA
STAT5B		0	0	0	0	NA	NA	NA	1	NA	0	0	0	NA	NA	NA	NA	NA
STAT6		0	0	0	0	NA	NA	NA	0	NA	0	0	0	NA	NA	NA	NA	NA
STIL		0	0	0	0	NA	NA	NA	0	NA	0	0	0	NA	NA	NA	NA	NA
STK19		0	0	0	0	NA	NA	NA	0	NA	0	0	0	NA	NA	NA	NA	NA
STRN4		0	0	0	0	NA	NA	NA	0	NA	0	0	0	NA	NA	NA	NA	NA
SUFU		0	0	0	0	NA	NA	NA	0	NA	0	0	0	NA	NA	NA	NA	NA
SULF1		0	0	0	0	NA	NA	NA	0	NA	0	0	0	NA	NA	NA	NA	NA
SULF2		0	0	0	0	NA	NA	NA	0	NA	0	0	0	NA	NA	NA	NA	NA
SUZ12		0	0	0	0	NA	NA	NA	0	NA	0	0	0	NA	NA	NA	NA	NA
TAB1		0	0	0	0	NA	NA	NA	0	NA	0	0	0	NA	NA	NA	NA	NA
TAB2		0	0	0	0	NA	NA	NA	0	NA	0	0	0	NA	NA	NA	NA	NA
TACC3		0	0	0	0	NA	NA	NA	0	NA	0	0	0	NA	NA	NA	NA	NA
TAF1		0	0	0	0	NA	NA	NA	0	NA	0	0	0	NA	NA	NA	NA	NA
TAF15		0	0	0	0	NA	NA	NA	0	NA	0	0	0	NA	NA	NA	NA	NA
TAF1L		1	0	0	0	NA	NA	NA	0	NA	0	0	0	NA	NA	NA	NA	NA
TAL1		0	0	0	0	NA	NA	NA	0	NA	0	0	0	NA	NA	NA	NA	NA
TAL2		0	0	0	0	NA	NA	NA	0	NA	0	0	0	NA	NA	NA	NA	NA
TBX18		0	0	0	0	NA	NA	NA	0	NA	0	0	0	NA	NA	NA	NA	NA
TBX22		0	0	0	0	NA	NA	NA	0	NA	0	0	0	NA	NA	NA	NA	NA
TCEA1		0	0	0	0	NA	NA	NA	0	NA	0	0	0	NA	NA	NA	NA	NA
TCERG1L		0	0	0	0	NA	NA	NA	0	NA	0	0	0	NA	NA	NA	NA	NA
TCF12		0	0	0	0	NA	NA	NA	0	NA	0	0	0	NA	NA	NA	NA	NA
TCF21		0	0	0	0	NA	NA	NA	1	NA	1	0	0	NA	NA	NA	NA	NA
TCF3		0	0	0	0	NA	NA	NA	0	NA	0	0	0	NA	NA	NA	NA	NA
TCL1A		0	0	0	0	NA	NA	NA	0	NA	0	0	0	NA	NA	NA	NA	NA
TCL6		0	0	1	0	NA	NA	NA	0	NA	0	0	0	NA	NA	NA	NA	NA
TENM1		0	0	0	0	NA	NA	NA	0	NA	0	0	0	NA	NA	NA	NA	NA
TERT		0	0	0	0	NA	NA	NA	0	NA	0	0	0	NA	NA	NA	NA	NA
TET1		0	0	0	0	NA	NA	NA	0	NA	0	0	0	NA	NA	NA	NA	NA
TET2		0	0	0	0	NA	NA	NA	0	NA	0	0	0	NA	NA	NA	NA	NA
TFDP1		0	0	0	0	NA	NA	NA	0	NA	0	0	0	NA	NA	NA	NA	NA
TFE3		0	0	0	0	NA	NA	NA	0	NA	0	0	0	NA	NA	NA	NA	NA
TFEB		0	0	0	0	NA	NA	NA	0	NA	0	0	0	NA	NA	NA	NA	NA
TFG		0	0	0	0	NA	NA	NA	0	NA	0	0	0	NA	NA	NA	NA	NA
TFPT		0	0	0	0	NA	NA	NA	0	NA	0	0	0	NA	NA	NA	NA	NA
TFR2		0	0	0	0	NA	NA	NA	0	NA	0	0	0	NA	NA	NA	NA	NA
TFRC		0	0	0	0	NA	NA	NA	0	NA	0	0	0	NA	NA	NA	NA	NA
TG		0	0	0	0	NA	NA	NA	0	NA	0	0	0	NA	NA	NA	NA	NA
TGFB1		0	0	0	0	NA	NA	NA	0	NA	0	0	0	NA	NA	NA	NA	NA
TGFB2		0	0	1	0	NA	NA	NA	0	NA	0	1	0	NA	NA	NA	NA	NA
TGFB3		1	0	0	0	NA	NA	NA	0	NA	0	0	0	NA	NA	NA	NA	NA
TGS1		0	0	0	0	NA	NA	NA	0	NA	0	0	0	NA	NA	NA	NA	NA
THBS3		0	0	0	0	NA	NA	NA	0	NA	0	1	0	NA	NA	NA	NA	NA
THRAP3		0	0	0	0	NA	NA	NA	0	NA	0	0	0	NA	NA	NA	NA	NA
THRSP		0	0	0	0	NA	NA	NA	0	NA	0	0	0	NA	NA	NA	NA	NA
TIAM1		0	0	0	0	NA	NA	NA	0	NA	0	0	0	NA	NA	NA	NA	NA
TIMP3		0	0	0	0	NA	NA	NA	0	NA	0	0	0	NA	NA	NA	NA	NA
TLE1		0	0	0	0	NA	NA	NA	0	NA	0	0	0	NA	NA	NA	NA	NA
TLN1		0	0	0	0	NA	NA	NA	0	NA	0	0	0	NA	NA	NA	NA	NA
TLR3		0	1	0	0	NA	NA	NA	0	NA	0	0	0	NA	NA	NA	NA	NA
TLR4		0	0	0	0	NA	NA	NA	0	NA	0	0	0	NA	NA	NA	NA	NA
TLR7		0	0	0	0	NA	NA	NA	0	NA	0	0	0	NA	NA	NA	NA	NA
TLR9		0	0	0	0	NA	NA	NA	0	NA	0	0	0	NA	NA	NA	NA	NA
TLX1		0	0	0	0	NA	NA	NA	0	NA	0	0	0	NA	NA	NA	NA	NA
TLX3		0	0	0	0	NA	NA	NA	0	NA	0	0	0	NA	NA	NA	NA	NA
TMEM123		1	1	0	1	NA	NA	NA	1	NA	1	1	0	NA	NA	NA	NA	NA
TMEM200A		0	0	0	0	NA	NA	NA	0	NA	0	0	0	NA	NA	NA	NA	NA
TMEM74		0	0	0	0	NA	NA	NA	0	NA	0	0	0	NA	NA	NA	NA	NA
TMPO		0	0	1	0	NA	NA	NA	0	NA	0	0	0	NA	NA	NA	NA	NA
TMPRSS2		0	0	0	0	NA	NA	NA	0	NA	0	0	0	NA	NA	NA	NA	NA
TNF		0	0	0	0	NA	NA	NA	0	NA	0	0	0	NA	NA	NA	NA	NA
TNFAIP3		0	0	0	0	NA	NA	NA	0	NA	0	0	0	NA	NA	NA	NA	NA
TNFRSF10B		1	0	0	1	NA	NA	NA	0	NA	0	0	0	NA	NA	NA	NA	NA
TNFRSF11B		0	0	0	0	NA	NA	NA	0	NA	0	0	0	NA	NA	NA	NA	NA
TNFRSF12A		0	0	0	0	NA	NA	NA	0	NA	0	0	0	NA	NA	NA	NA	NA
TNFRSF13B		0	0	0	0	NA	NA	NA	0	NA	0	0	0	NA	NA	NA	NA	NA
TNFRSF13C		0	0	0	0	NA	NA	NA	0	NA	0	0	0	NA	NA	NA	NA	NA
TNFRSF17		0	0	0	0	NA	NA	NA	0	NA	0	0	0	NA	NA	NA	NA	NA
TNFRSF18		0	0	0	0	NA	NA	NA	0	NA	0	0	0	NA	NA	NA	NA	NA
TNFRSF1A		0	0	0	0	NA	NA	NA	0	NA	0	0	0	NA	NA	NA	NA	NA
TNFRSF1B		0	0	0	0	NA	NA	NA	0	NA	0	0	0	NA	NA	NA	NA	NA
TNFRSF4		0	0	0	0	NA	NA	NA	0	NA	0	0	0	NA	NA	NA	NA	NA
TNFRSF8		0	0	0	0	NA	NA	NA	0	NA	0	0	0	NA	NA	NA	NA	NA
TNFRSF9		0	0	1	0	NA	NA	NA	0	NA	0	0	0	NA	NA	NA	NA	NA
TNFSF10		0	0	0	0	NA	NA	NA	0	NA	0	0	0	NA	NA	NA	NA	NA
TNFSF11		0	0	0	0	NA	NA	NA	0	NA	0	0	0	NA	NA	NA	NA	NA
TNKS2		0	0	0	0	NA	NA	NA	0	NA	0	0	0	NA	NA	NA	NA	NA
TNN		0	0	0	0	NA	NA	NA	0	NA	0	0	0	NA	NA	NA	NA	NA
TNRC6B		0	1	0	0	NA	NA	NA	0	NA	1	0	0	NA	NA	NA	NA	NA
TOE1		0	0	0	0	NA	NA	NA	0	NA	0	0	0	NA	NA	NA	NA	NA
TOP1		0	0	0	0	NA	NA	NA	0	NA	0	0	0	NA	NA	NA	NA	NA
TOP2A		0	0	0	0	NA	NA	NA	0	NA	0	0	0	NA	NA	NA	NA	NA
TOP2B		0	0	0	0	NA	NA	NA	0	NA	0	0	0	NA	NA	NA	NA	NA
TOPBP1		0	0	0	0	NA	NA	NA	1	NA	0	0	1	NA	NA	NA	NA	NA
TOX		0	0	0	0	NA	NA	NA	0	NA	0	0	0	NA	NA	NA	NA	NA
TOX3		0	0	0	0	NA	NA	NA	0	NA	0	0	0	NA	NA	NA	NA	NA
TP53		0	0	1	0	NA	NA	NA	1	NA	1	1	1	NA	NA	NA	NA	NA
TP53BP1		0	0	0	0	NA	NA	NA	0	NA	0	0	0	NA	NA	NA	NA	NA
TP63		1	0	0	1	NA	NA	NA	0	NA	0	0	0	NA	NA	NA	NA	NA
TP73		0	0	0	0	NA	NA	NA	0	NA	0	0	0	NA	NA	NA	NA	NA
TPH1		0	0	0	0	NA	NA	NA	0	NA	0	0	0	NA	NA	NA	NA	NA
TPM3		0	0	0	0	NA	NA	NA	0	NA	0	0	0	NA	NA	NA	NA	NA
TPM4		0	0	0	0	NA	NA	NA	0	NA	0	0	0	NA	NA	NA	NA	NA
TPO		1	1	0	0	NA	NA	NA	0	NA	0	0	0	NA	NA	NA	NA	NA
TPPP		0	0	0	0	NA	NA	NA	0	NA	0	0	0	NA	NA	NA	NA	NA
TPR		0	0	0	1	NA	NA	NA	0	NA	0	0	0	NA	NA	NA	NA	NA
TRADD		0	0	0	0	NA	NA	NA	0	NA	0	0	0	NA	NA	NA	NA	NA
TRAF2		0	0	0	0	NA	NA	NA	0	NA	0	0	0	NA	NA	NA	NA	NA
TRAF6		0	0	0	0	NA	NA	NA	0	NA	0	0	0	NA	NA	NA	NA	NA
TRIM24		0	0	0	0	NA	NA	NA	0	NA	0	0	0	NA	NA	NA	NA	NA
TRIM28		0	0	0	0	NA	NA	NA	0	NA	0	0	0	NA	NA	NA	NA	NA
TRIM33		0	1	0	0	NA	NA	NA	0	NA	1	1	0	NA	NA	NA	NA	NA
TRIM36		0	0	0	0	NA	NA	NA	0	NA	0	0	0	NA	NA	NA	NA	NA
TRIM37		0	0	0	0	NA	NA	NA	0	NA	0	0	0	NA	NA	NA	NA	NA
TRIM42		0	0	0	0	NA	NA	NA	0	NA	0	0	0	NA	NA	NA	NA	NA
TRIM67		0	0	0	0	NA	NA	NA	0	NA	0	0	0	NA	NA	NA	NA	NA
TRIP11		0	0	0	0	NA	NA	NA	0	NA	0	0	0	NA	NA	NA	NA	NA
TRIP13		0	0	0	0	NA	NA	NA	0	NA	0	0	0	NA	NA	NA	NA	NA
TRPM8		0	0	0	0	NA	NA	NA	0	NA	0	0	0	NA	NA	NA	NA	NA
TRPS1		1	1	0	0	NA	NA	NA	0	NA	1	0	0	NA	NA	NA	NA	NA
TRRAP		1	0	0	0	NA	NA	NA	0	NA	0	0	0	NA	NA	NA	NA	NA
TSC1		0	0	0	0	NA	NA	NA	0	NA	0	0	0	NA	NA	NA	NA	NA
TSC2		0	0	0	0	NA	NA	NA	0	NA	0	1	0	NA	NA	NA	NA	NA
TSHR		0	0	0	0	NA	NA	NA	0	NA	0	0	0	NA	NA	NA	NA	NA
TTL		0	0	0	0	NA	NA	NA	0	NA	0	0	0	NA	NA	NA	NA	NA
TUFT1		0	0	0	0	NA	NA	NA	0	NA	0	0	0	NA	NA	NA	NA	NA
TWF1		0	0	0	0	NA	NA	NA	0	NA	0	0	0	NA	NA	NA	NA	NA
TWF2		0	0	0	0	NA	NA	NA	0	NA	0	0	0	NA	NA	NA	NA	NA
UBE2O		0	0	0	0	NA	NA	NA	0	NA	0	0	0	NA	NA	NA	NA	NA
UBE3B		0	0	0	0	NA	NA	NA	0	NA	0	0	0	NA	NA	NA	NA	NA
UBR5		1	0	0	0	NA	NA	NA	0	NA	0	0	0	NA	NA	NA	NA	NA
UNC13C		0	0	0	0	NA	NA	NA	0	NA	0	0	0	NA	NA	NA	NA	NA
UNC79		0	0	0	0	NA	NA	NA	0	NA	0	0	0	NA	NA	NA	NA	NA
URB2		0	0	0	0	NA	NA	NA	0	NA	0	0	0	NA	NA	NA	NA	NA
USP6		0	0	0	0	NA	NA	NA	0	NA	0	0	1	NA	NA	NA	NA	NA
VAV1		0	0	0	0	NA	NA	NA	0	NA	0	0	0	NA	NA	NA	NA	NA
VCPIP1		0	0	0	0	NA	NA	NA	0	NA	0	0	0	NA	NA	NA	NA	NA
VDAC1		0	0	0	0	NA	NA	NA	0	NA	0	0	0	NA	NA	NA	NA	NA
VDR		0	0	0	0	NA	NA	NA	0	NA	0	0	0	NA	NA	NA	NA	NA
VEGFA		0	0	0	0	NA	NA	NA	0	NA	0	0	0	NA	NA	NA	NA	NA
VEGFC		1	1	1	1	NA	NA	NA	1	NA	1	1	1	NA	NA	NA	NA	NA
VHL		0	0	0	0	NA	NA	NA	0	NA	0	0	0	NA	NA	NA	NA	NA
VPS13B		0	0	1	0	NA	NA	NA	0	NA	0	0	0	NA	NA	NA	NA	NA
WAS		0	0	0	0	NA	NA	NA	0	NA	0	0	0	NA	NA	NA	NA	NA
WBP4		0	0	0	0	NA	NA	NA	0	NA	0	0	0	NA	NA	NA	NA	NA
WDHD1		0	0	0	0	NA	NA	NA	0	NA	0	0	0	NA	NA	NA	NA	NA
WHSC1		0	0	0	0	NA	NA	NA	0	NA	0	0	0	NA	NA	NA	NA	NA
WHSC1L1		1	0	0	0	NA	NA	NA	0	NA	0	0	0	NA	NA	NA	NA	NA
WIF1		1	0	0	1	NA	NA	NA	0	NA	0	0	0	NA	NA	NA	NA	NA
WLS		0	0	0	0	NA	NA	NA	0	NA	0	0	0	NA	NA	NA	NA	NA
WNT1		0	0	0	0	NA	NA	NA	0	NA	0	0	0	NA	NA	NA	NA	NA
WRN		0	0	0	1	NA	NA	NA	0	NA	0	0	0	NA	NA	NA	NA	NA
WT1		0	0	0	0	NA	NA	NA	0	NA	0	0	0	NA	NA	NA	NA	NA
XIAP		0	0	0	0	NA	NA	NA	0	NA	0	0	0	NA	NA	NA	NA	NA
XPA		0	0	0	0	NA	NA	NA	0	NA	0	0	0	NA	NA	NA	NA	NA
XPC		0	0	0	0	NA	NA	NA	0	NA	0	0	0	NA	NA	NA	NA	NA
XPO4		0	0	0	0	NA	NA	NA	0	NA	0	0	0	NA	NA	NA	NA	NA
XPO5		0	0	0	0	NA	NA	NA	0	NA	0	0	0	NA	NA	NA	NA	NA
YAP1		0	0	0	0	NA	NA	NA	0	NA	0	0	0	NA	NA	NA	NA	NA
YWHAH		0	0	0	0	NA	NA	NA	0	NA	0	0	0	NA	NA	NA	NA	NA
YWHAQ		0	0	0	0	NA	NA	NA	0	NA	0	0	0	NA	NA	NA	NA	NA
ZAK		0	0	0	0	NA	NA	NA	0	NA	0	0	0	NA	NA	NA	NA	NA
ZBTB16		0	0	0	0	NA	NA	NA	0	NA	0	0	0	NA	NA	NA	NA	NA
ZFP69B		0	0	0	0	NA	NA	NA	0	NA	0	0	0	NA	NA	NA	NA	NA
ZFYVE9		0	0	0	0	NA	NA	NA	0	NA	0	0	0	NA	NA	NA	NA	NA
ZMYM2		0	0	0	0	NA	NA	NA	0	NA	0	0	0	NA	NA	NA	NA	NA
ZMYND10		0	0	0	0	NA	NA	NA	0	NA	0	0	0	NA	NA	NA	NA	NA
ZNF217		0	0	0	0	NA	NA	NA	0	NA	0	0	0	NA	NA	NA	NA	NA
ZNF276		0	0	0	0	NA	NA	NA	0	NA	0	0	0	NA	NA	NA	NA	NA
ZNF331		0	0	0	0	NA	NA	NA	0	NA	0	0	0	NA	NA	NA	NA	NA
ZNF384		0	0	0	0	NA	NA	NA	0	NA	0	0	0	NA	NA	NA	NA	NA
ZNF423		0	0	0	0	NA	NA	NA	1	NA	0	0	0	NA	NA	NA	NA	NA
ZNF497		0	0	0	0	NA	NA	NA	0	NA	0	0	0	NA	NA	NA	NA	NA
ZNF521		0	0	0	0	NA	NA	NA	0	NA	0	0	0	NA	NA	NA	NA	NA
ZNF608		0	1	0	0	NA	NA	NA	0	NA	0	0	0	NA	NA	NA	NA	NA
ZNF668		0	0	0	0	NA	NA	NA	0	NA	0	0	0	NA	NA	NA	NA	NA

## Sheet: DepMap_mutations
Gene	Kinase	A204	G401	HS729	HT1080	KHOS-240S	KHOS-NP	MES-SA	RD	RD-ES	SK-ES-1	SK-LMS-1	SW1353	SW684	SW872	SW982	SYO-1	VA-ES-BJ
AAK1	+	0	0	0	0	NA	NA	1	0	0	0	0	0	1	0	0	0	0
AATK	+	0	0	0	0	NA	NA	0	0	1	0	0	0	0	0	0	0	0
ABL1	+	0	0	0	0	NA	NA	0	0	0	0	0	0	1	0	0	0	0
ABL2	+	0	0	0	0	NA	NA	0	0	0	0	0	0	0	0	0	1	0
ACVR2B	+	0	0	0	0	NA	NA	0	0	1	0	0	0	0	0	0	0	0
AKT1	+	0	0	0	0	NA	NA	1	0	0	0	0	0	0	0	0	0	0
AKT3	+	0	0	0	0	NA	NA	0	0	0	0	0	0	0	0	1	0	0
ALK	+	0	0	0	0	NA	NA	0	0	0	0	0	0	1	0	0	0	0
ALPK1	+	0	0	1	0	NA	NA	0	0	0	0	0	0	1	0	0	0	0
ALPK2	+	0	0	0	0	NA	NA	0	0	0	0	0	0	3	0	0	0	0
ALPK3	+	0	0	0	0	NA	NA	0	0	0	0	0	0	2	0	1	0	0
AMHR2	+	0	0	0	0	NA	NA	0	0	0	0	0	0	1	0	0	0	0
ATR	+	0	0	0	0	NA	NA	0	0	0	0	0	0	1	1	0	0	0
BMPR1B	+	0	0	0	0	NA	NA	0	0	0	0	0	0	1	1	0	0	0
BMX	+	0	0	0	0	NA	NA	0	0	0	0	0	0	1	0	0	0	0
BRAF	+	0	0	0	0	NA	NA	0	0	0	0	0	0	0	1	1	0	0
BRSK1	+	0	0	0	0	NA	NA	0	0	0	0	0	0	1	1	1	0	0
BRSK2	+	0	0	0	0	NA	NA	0	0	0	0	0	0	1	0	0	0	0
BUB1B	+	0	0	0	0	NA	NA	0	0	0	0	0	0	1	0	0	0	0
CAMK1D	+	0	0	0	0	NA	NA	0	0	0	1	0	0	0	0	0	0	0
CAMK1G	+	0	0	0	0	NA	NA	0	0	0	0	0	1	0	0	1	0	0
CAMK2B	+	0	0	0	1	NA	NA	0	0	0	0	0	0	0	0	0	0	0
CAMK2G	+	0	0	0	0	NA	NA	1	0	0	0	0	0	0	0	0	0	0
CAMK4	+	0	0	0	0	NA	NA	0	0	0	0	0	0	1	0	0	0	0
CAMKK1	+	0	0	0	0	NA	NA	0	0	0	0	0	0	1	0	0	0	0
CAMKV	+	0	0	0	0	NA	NA	0	0	0	0	0	0	1	0	0	0	0
CASK	+	0	0	0	0	NA	NA	0	0	0	0	0	0	1	0	0	0	0
CDC42BPA	+	0	0	0	0	NA	NA	0	0	0	0	1	0	1	0	0	0	0
CDC42BPG	+	0	0	0	0	NA	NA	1	0	0	0	0	0	1	0	0	0	0
CDK10	+	0	0	0	0	NA	NA	0	0	0	0	0	0	1	0	0	0	0
CDK11B	+	0	0	0	0	NA	NA	0	0	0	0	1	0	0	0	0	0	0
CDK3	+	0	0	0	0	NA	NA	0	0	0	0	1	0	1	0	0	0	0
CDKL2	+	0	0	0	0	NA	NA	0	0	0	0	0	0	1	0	0	0	0
CDKL4	+	0	0	0	0	NA	NA	0	0	0	0	0	0	1	0	0	0	0
CDKL5	+	0	0	0	0	NA	NA	0	0	0	0	0	0	2	0	0	0	0
CHUK	+	0	0	0	0	NA	NA	1	0	0	0	0	0	0	0	0	0	0
CIT	+	0	0	0	0	NA	NA	0	0	0	0	0	0	1	0	0	0	0
CLK1	+	0	0	0	0	NA	NA	0	0	0	0	0	0	1	0	1	0	0
CLK2	+	0	0	0	0	NA	NA	0	0	0	0	0	0	0	0	1	0	0
CLK4	+	0	0	0	0	NA	NA	0	0	0	1	0	0	0	0	0	0	0
CSF1R	+	0	0	0	0	NA	NA	0	0	0	0	0	0	0	0	1	0	0
CSNK1G1	+	0	0	0	0	NA	NA	1	0	0	0	0	0	0	0	0	0	0
CSNK1G3	+	0	0	0	0	NA	NA	0	0	0	0	0	0	1	0	0	0	0
DAPK1	+	0	0	0	0	NA	NA	0	1	0	0	0	0	0	0	0	0	0
DCLK1	+	0	0	0	0	NA	NA	0	0	0	0	0	0	1	0	0	0	0
DCLK3	+	0	0	0	0	NA	NA	0	0	0	0	0	0	1	0	1	0	0
DDR1	+	0	1	0	0	NA	NA	0	0	0	0	0	0	1	0	0	0	0
DYRK1B	+	0	0	0	0	NA	NA	0	0	0	0	0	0	1	0	0	0	0
DYRK4	+	0	0	0	0	NA	NA	0	0	0	0	0	0	1	1	1	0	0
EGFR	+	0	0	0	0	NA	NA	0	0	1	0	0	0	0	1	0	0	0
EIF2AK1	+	0	0	0	0	NA	NA	0	0	0	1	0	0	1	0	0	0	0
EIF2AK3	+	0	0	0	0	NA	NA	0	0	0	0	0	0	1	0	0	0	0
EIF2AK4	+	0	0	0	0	NA	NA	0	0	0	0	0	0	1	0	0	0	0
EPHA1	+	0	0	0	1	NA	NA	0	1	0	0	0	0	1	0	0	0	2
EPHA10	+	0	0	0	1	NA	NA	0	0	0	0	0	0	1	1	0	0	0
EPHA4	+	0	0	0	0	NA	NA	0	0	0	0	0	0	2	0	0	0	0
EPHA5	+	0	0	0	0	NA	NA	0	0	0	0	0	0	1	0	0	0	0
EPHA6	+	0	0	0	0	NA	NA	0	1	0	0	0	0	0	0	0	0	0
EPHB1	+	0	0	0	0	NA	NA	0	0	0	0	0	0	1	0	0	0	0
EPHB2	+	0	0	0	0	NA	NA	0	0	0	0	0	0	3	0	1	1	0
EPHB4	+	0	0	0	0	NA	NA	0	0	0	0	0	0	0	1	0	0	0
EPHB6	+	0	0	0	0	NA	NA	0	0	0	0	0	0	1	0	1	0	0
ERBB4	+	0	0	0	0	NA	NA	0	0	0	0	0	0	5	0	0	0	0
ERN1	+	0	0	0	0	NA	NA	0	0	0	0	1	0	1	0	0	0	0
ERN2	+	0	0	0	0	NA	NA	0	0	0	0	0	0	2	0	0	0	0
FGFR2	+	0	0	0	0	NA	NA	0	0	0	0	0	0	2	1	0	0	0
FGFR3	+	0	0	0	0	NA	NA	0	0	0	0	0	0	2	0	0	0	0
FGFR4	+	0	0	0	0	NA	NA	0	0	0	0	0	0	2	0	0	0	0
FGR	+	0	0	0	0	NA	NA	1	0	0	0	0	0	1	0	0	0	0
FLT1	+	0	0	0	0	NA	NA	0	0	0	0	0	0	1	0	0	1	0
FLT3	+	0	0	0	0	NA	NA	0	0	0	0	0	0	1	0	0	0	0
FLT4	+	1	0	0	0	NA	NA	0	0	0	0	1	0	1	0	0	0	0
GAK	+	0	0	0	0	NA	NA	1	0	0	0	0	0	0	1	0	0	0
GRK1	+	0	0	0	0	NA	NA	0	0	1	0	0	0	1	0	0	0	0
GRK4	+	0	0	0	0	NA	NA	0	0	0	0	0	0	2	0	0	0	0
GRK6	+	0	0	0	0	NA	NA	0	0	0	0	0	0	1	0	0	0	0
GSK3B	+	0	0	0	0	NA	NA	0	0	0	0	0	0	1	0	0	0	0
GUCY2C	+	0	0	0	0	NA	NA	0	0	0	0	0	0	0	0	1	0	0
GUCY2D	+	0	0	0	0	NA	NA	1	0	0	0	0	0	0	0	0	0	0
GUCY2F	+	0	0	0	0	NA	NA	0	0	0	0	0	1	2	0	0	0	0
HCK	+	0	0	0	0	NA	NA	0	0	0	0	0	0	1	0	0	0	0
HIPK2	+	0	0	0	0	NA	NA	0	0	0	0	0	0	0	0	0	1	0
HIPK4	+	0	0	0	0	NA	NA	0	0	0	0	0	0	1	0	0	0	0
HUNK	+	0	0	0	0	NA	NA	0	0	0	0	0	0	1	0	0	0	0
IGF1R	+	0	0	0	0	NA	NA	1	0	0	0	0	0	1	0	0	0	0
IKBKB	+	0	0	0	0	NA	NA	0	0	0	0	0	0	0	1	0	0	0
INSR	+	0	0	0	0	NA	NA	0	1	0	0	0	0	1	0	0	0	0
INSRR	+	0	0	0	0	NA	NA	0	0	0	0	0	0	1	1	1	0	0
IRAK1	+	0	0	0	0	NA	NA	0	0	0	0	1	0	0	0	1	0	0
IRAK2	+	0	0	0	0	NA	NA	0	0	0	0	0	0	1	0	0	0	0
IRAK3	+	0	0	0	0	NA	NA	0	0	0	0	0	0	1	0	0	0	0
ITK	+	0	0	0	0	NA	NA	0	0	0	0	0	0	1	0	1	0	0
JAK2	+	0	0	0	0	NA	NA	1	0	0	0	0	0	0	0	0	0	0
JAK3	+	0	0	0	0	NA	NA	0	0	0	0	0	0	2	0	0	0	0
KALRN	+	0	0	0	0	NA	NA	0	0	0	0	0	0	3	0	0	0	0
KDR	+	0	0	0	0	NA	NA	0	0	0	0	0	0	2	0	0	0	0
KIT	+	0	0	0	0	NA	NA	0	0	0	0	0	1	0	0	0	0	0
KSR1	+	0	0	0	0	NA	NA	0	0	0	0	0	0	1	0	0	0	0
KSR2	+	0	0	0	0	NA	NA	0	0	0	0	0	0	4	0	0	0	0
LATS1	+	0	0	0	0	NA	NA	0	0	0	0	0	0	1	0	0	0	0
LATS2	+	0	0	0	0	NA	NA	0	0	0	0	0	0	1	0	0	0	0
LCK	+	0	0	0	0	NA	NA	0	0	0	0	0	0	1	0	0	0	0
LIMK2	+	0	0	1	0	NA	NA	0	0	0	0	0	0	1	0	0	0	0
LMTK2	+	0	0	0	0	NA	NA	0	0	0	0	0	0	1	0	0	0	0
LMTK3	+	0	0	0	0	NA	NA	0	0	0	1	0	0	1	0	0	0	0
LRRK1	+	0	0	0	0	NA	NA	0	0	0	0	0	0	3	1	1	0	0
LRRK2	+	0	1	0	0	NA	NA	0	0	0	1	0	0	3	0	0	0	0
LTK	+	0	0	0	0	NA	NA	0	0	0	1	0	0	0	0	0	0	0
MAK	+	0	0	0	0	NA	NA	0	0	0	0	0	1	0	0	0	0	0
MAP2K2	+	0	0	0	0	NA	NA	0	0	0	0	0	0	1	0	0	0	0
MAP2K4	+	0	0	0	0	NA	NA	1	0	0	0	0	0	0	0	0	0	0
MAP2K5	+	0	0	0	0	NA	NA	0	0	0	0	1	0	0	0	0	0	0
MAP2K7	+	0	0	0	0	NA	NA	0	0	0	0	0	0	1	0	0	0	0
MAP3K1	+	0	0	0	0	NA	NA	0	0	0	0	0	0	0	1	0	0	0
MAP3K10	+	0	1	0	0	NA	NA	0	0	0	0	1	0	1	0	0	0	0
MAP3K11	+	0	0	0	0	NA	NA	0	0	0	0	0	0	1	0	0	0	0
MAP3K12	+	0	0	0	0	NA	NA	0	0	0	1	0	0	0	0	0	0	0
MAP3K14	+	0	0	0	0	NA	NA	0	0	0	0	0	0	0	0	0	1	0
MAP3K15	+	0	0	0	0	NA	NA	0	0	0	0	0	1	0	0	1	0	0
MAP3K19	+	0	0	0	0	NA	NA	0	1	0	0	0	0	3	0	0	0	0
MAP3K21	+	0	0	0	0	NA	NA	0	0	0	0	0	0	2	0	1	0	0
MAP3K6	+	0	0	0	0	NA	NA	0	0	0	0	0	0	0	0	1	1	0
MAP3K7	+	0	0	0	0	NA	NA	0	0	0	0	0	0	1	0	0	0	0
MAP3K8	+	0	0	0	0	NA	NA	0	0	0	0	0	0	1	0	0	0	0
MAP4K1	+	0	0	0	0	NA	NA	0	0	0	0	0	0	2	0	0	0	0
MAP4K2	+	0	0	0	0	NA	NA	0	0	0	0	0	0	1	0	0	0	0
MAP4K3	+	0	0	0	0	NA	NA	0	0	0	0	0	0	1	0	0	0	0
MAPK7	+	1	0	0	0	NA	NA	0	0	0	0	0	0	1	0	0	0	0
MAPK9	+	0	0	0	0	NA	NA	0	0	0	0	0	0	1	0	0	0	0
MARK1	+	0	0	0	0	NA	NA	0	0	0	0	0	0	1	0	0	0	0
MARK2	+	0	0	0	0	NA	NA	1	0	0	0	0	0	0	0	0	0	0
MARK4	+	0	0	0	0	NA	NA	0	0	0	0	0	0	1	0	0	0	0
MAST1	+	0	0	0	0	NA	NA	0	0	0	0	0	0	1	0	0	0	0
MAST3	+	0	0	0	0	NA	NA	0	0	0	0	0	0	1	0	0	0	0
MAST4	+	0	0	0	0	NA	NA	0	0	0	0	0	1	2	0	1	1	0
MASTL	+	0	0	0	0	NA	NA	0	0	0	0	0	0	1	0	0	0	0
MATK	+	0	0	0	0	NA	NA	0	0	0	0	0	0	0	0	1	0	0
MERTK	+	0	0	0	0	NA	NA	0	1	0	0	0	0	2	0	0	0	0
MET	+	0	0	0	0	NA	NA	0	0	0	0	0	0	2	0	0	0	0
MINK1	+	0	0	0	0	NA	NA	0	0	0	0	0	2	1	0	0	0	0
MOS	+	0	0	0	0	NA	NA	0	0	0	0	0	0	1	0	0	0	0
MST1R	+	0	0	0	0	NA	NA	0	0	1	0	0	0	2	0	0	0	0
MTOR	+	0	0	0	0	NA	NA	0	0	0	0	0	0	1	0	1	0	0
MUSK	+	0	0	0	0	NA	NA	0	1	0	0	0	0	1	0	0	0	0
MYLK	+	0	0	0	0	NA	NA	0	0	0	1	0	0	2	1	0	0	0
MYLK4	+	0	0	0	0	NA	NA	0	0	0	0	0	0	0	1	0	0	0
MYO3A	+	0	0	0	0	NA	NA	0	0	0	0	0	0	3	0	0	0	0
NEK1	+	0	0	1	0	NA	NA	0	1	0	0	0	0	0	0	0	0	0
NEK10	+	0	0	0	0	NA	NA	0	0	0	0	0	0	2	0	0	0	0
NEK11	+	0	0	0	0	NA	NA	0	0	0	0	0	0	0	0	1	0	0
NEK5	+	0	0	0	0	NA	NA	0	0	0	0	0	0	1	0	0	0	0
NIM1K	+	0	0	1	0	NA	NA	0	0	0	0	0	0	1	0	0	0	0
NPR1	+	0	0	0	0	NA	NA	0	0	0	0	0	0	3	0	0	0	0
NRK	+	0	0	0	0	NA	NA	0	0	0	0	0	0	2	0	0	0	0
NTRK1	+	0	0	0	0	NA	NA	0	0	0	0	0	0	1	0	0	0	0
NTRK3	+	0	0	0	0	NA	NA	0	0	0	0	0	0	1	1	0	0	0
OBSCN	+	0	0	0	1	NA	NA	1	1	0	0	1	0	12	0	2	1	1
OXSR1	+	0	0	0	0	NA	NA	1	0	0	0	0	0	0	0	0	0	0
PAK3	+	0	0	0	0	NA	NA	0	0	0	0	0	0	1	0	0	0	0
PAK5	+	0	0	0	0	NA	NA	0	0	0	1	0	0	3	0	0	0	0
PAK6	+	0	0	0	0	NA	NA	1	0	0	0	0	0	0	0	0	0	0
PAN3	+	0	0	0	0	NA	NA	0	0	0	0	0	0	0	1	0	0	0
PDGFRB	+	0	0	0	0	NA	NA	0	0	0	0	0	0	1	0	0	0	0
PDK2	+	0	0	0	0	NA	NA	0	0	0	0	0	0	1	0	0	0	0
PHKG1	+	0	0	0	0	NA	NA	0	1	0	0	0	0	0	0	1	0	0
PIK3CD	+	0	0	0	0	NA	NA	0	0	0	0	0	0	1	0	0	0	0
PIK3CG	+	0	0	0	0	NA	NA	0	0	0	0	0	0	1	0	0	0	0
PKDCC	+	0	0	0	1	NA	NA	0	0	0	0	0	0	1	0	0	0	0
PKN3	+	0	0	0	0	NA	NA	0	0	0	0	0	0	1	0	0	0	0
PLK1	+	1	0	0	0	NA	NA	0	0	0	0	0	0	0	0	0	0	0
PLK2	+	0	0	0	0	NA	NA	0	0	0	0	1	0	0	0	1	0	0
PLK4	+	0	0	0	0	NA	NA	0	0	0	0	0	0	0	0	1	0	0
PLK5	+	0	0	0	1	NA	NA	1	0	0	0	0	0	1	0	0	0	0
PRAG1	+	0	0	0	0	NA	NA	1	0	0	0	0	0	0	0	0	1	0
PRKAA2	+	0	0	0	0	NA	NA	0	0	0	0	0	0	0	2	0	0	0
PRKACB	+	0	0	0	0	NA	NA	0	0	0	0	0	0	1	0	0	0	0
PRKCD	+	0	0	0	0	NA	NA	0	0	0	0	0	0	0	0	1	0	0
PRKCG	+	0	0	0	0	NA	NA	0	1	0	0	0	0	0	0	0	0	0
PRKCQ	+	0	0	0	0	NA	NA	0	0	0	0	0	0	2	0	0	0	0
PRKD1	+	0	0	0	0	NA	NA	1	0	0	0	0	0	0	0	0	0	0
PRKD2	+	0	0	0	0	NA	NA	0	0	0	0	0	0	1	0	0	0	0
PRKD3	+	0	0	0	0	NA	NA	0	0	0	0	0	0	1	0	0	0	0
PRKDC	+	0	0	0	0	NA	NA	0	0	0	0	0	0	2	0	0	1	0
PRKG1	+	0	0	0	0	NA	NA	0	0	0	0	0	0	1	1	0	0	0
PRKY	+	0	1	0	0	NA	NA	0	0	0	0	0	0	0	0	0	0	0
PSKH2	+	0	0	0	0	NA	NA	0	0	0	1	0	0	0	0	0	0	0
PTK2	+	0	0	0	0	NA	NA	0	0	0	0	0	0	1	0	0	0	0
PTK2B	+	0	0	0	0	NA	NA	0	1	1	0	0	0	1	0	0	0	0
PTK7	+	0	0	0	0	NA	NA	0	1	0	0	0	0	0	0	0	1	0
RAF1	+	0	0	0	0	NA	NA	1	0	0	0	0	0	1	0	0	0	0
RIOK1	+	0	0	0	0	NA	NA	0	0	0	0	0	0	0	0	0	1	0
RIOK2	+	0	0	0	0	NA	NA	0	0	0	1	0	0	0	0	0	0	0
RIPK4	+	0	0	0	0	NA	NA	0	1	0	0	0	0	0	0	0	0	0
ROCK2	+	0	0	0	0	NA	NA	0	0	0	0	0	0	1	0	0	0	0
ROR2	+	0	0	0	0	NA	NA	0	0	0	0	0	0	4	0	1	0	0
ROS1	+	0	0	0	0	NA	NA	0	0	0	0	0	0	2	0	0	0	0
RPS6KA4	+	0	0	0	0	NA	NA	0	0	0	1	0	0	0	0	0	0	0
RPS6KA6	+	0	0	0	0	NA	NA	0	0	0	0	0	0	1	0	0	0	0
RYK	+	0	0	0	0	NA	NA	0	0	0	0	0	0	1	0	0	0	0
SBK1	+	0	0	0	0	NA	NA	0	0	0	0	0	0	1	0	0	0	0
SCYL3	+	0	0	0	0	NA	NA	0	0	0	0	0	0	1	0	0	0	0
SGK2	+	0	0	0	0	NA	NA	0	0	0	0	0	0	1	0	0	0	0
SMG1	+	0	0	0	0	NA	NA	0	0	0	0	0	0	1	0	0	0	0
SPEG	+	0	0	0	0	NA	NA	1	0	0	0	0	0	3	0	1	0	1
SRC	+	0	0	0	1	NA	NA	0	0	0	0	0	0	0	0	0	0	0
SRPK2	+	0	0	0	0	NA	NA	0	0	0	0	0	0	0	0	0	0	1
STK11	+	0	0	0	0	NA	NA	0	0	0	0	0	0	0	1	0	0	0
STK31	+	0	0	0	0	NA	NA	0	0	0	0	0	0	5	0	1	0	0
STK35	+	0	0	0	0	NA	NA	0	0	0	0	0	0	0	0	0	0	1
STK36	+	0	0	0	0	NA	NA	0	0	0	0	0	0	3	0	0	0	0
STK38	+	0	0	0	0	NA	NA	0	0	0	0	0	0	1	0	0	0	0
STK38L	+	1	0	0	0	NA	NA	0	0	0	0	0	0	0	0	0	0	0
STKLD1	+	0	0	0	0	NA	NA	0	0	0	0	0	0	0	0	0	1	0
STYK1	+	0	0	0	0	NA	NA	0	0	0	0	0	0	1	0	0	0	0
TBK1	+	0	0	0	0	NA	NA	0	0	0	0	0	0	1	0	0	0	0
TEK	+	0	0	0	0	NA	NA	0	0	0	0	0	0	2	0	0	0	0
TESK1	+	0	0	0	0	NA	NA	0	0	0	0	0	0	2	0	0	0	0
TESK2	+	0	0	0	0	NA	NA	0	0	0	0	0	0	1	0	0	0	0
TEX14	+	0	0	0	0	NA	NA	0	0	1	0	0	0	0	0	0	0	0
TIE1	+	0	0	0	0	NA	NA	0	0	0	0	0	0	2	0	0	0	0
TNIK	+	0	0	0	0	NA	NA	0	0	0	0	0	0	2	0	0	0	0
TNK1	+	0	0	1	0	NA	NA	0	0	0	0	0	0	0	0	0	0	0
TNK2	+	0	0	0	0	NA	NA	0	1	1	0	0	0	0	0	0	0	0
TRIO	+	0	0	0	1	NA	NA	0	0	0	0	0	0	0	0	1	0	0
TRPM6	+	1	0	0	0	NA	NA	0	0	0	0	0	0	3	1	0	2	0
TRPM7	+	0	0	0	0	NA	NA	0	0	0	0	0	0	1	0	0	0	0
TTBK1	+	0	0	0	0	NA	NA	0	1	0	0	0	0	2	0	0	0	0
TTK	+	0	0	0	0	NA	NA	0	0	0	0	0	0	1	0	0	0	0
TTN	+	0	1	2	0	NA	NA	1	2	0	2	0	1	37	4	7	0	1
TYK2	+	0	0	0	0	NA	NA	0	0	0	0	0	0	1	1	0	0	0
TYRO3	+	0	0	0	0	NA	NA	0	0	0	0	0	0	0	2	0	0	0
UHMK1	+	0	1	0	0	NA	NA	0	0	0	0	0	0	1	0	0	0	0
ULK1	+	0	0	0	0	NA	NA	0	0	0	0	0	0	1	0	0	0	0
ULK3	+	0	0	0	0	NA	NA	0	0	0	0	0	0	1	0	0	0	0
ULK4	+	0	0	0	0	NA	NA	0	0	0	0	0	0	5	0	0	0	0
VRK2	+	0	0	0	0	NA	NA	0	0	0	0	0	0	1	0	0	0	0
WNK2	+	0	0	0	0	NA	NA	0	0	0	0	0	0	2	0	0	0	0
WNK3	+	0	0	0	0	NA	NA	0	0	0	0	0	0	0	0	1	0	0
WNK4	+	0	0	0	0	NA	NA	0	0	0	0	0	0	1	0	0	0	0
YES1	+	0	0	0	0	NA	NA	0	0	0	0	0	0	0	0	0	0	1
ZAP70	+	0	0	0	0	NA	NA	0	0	0	0	0	0	0	1	0	0	0
PI4KA	lipid kinase	0	0	0	0	NA	NA	0	0	0	0	0	0	1	0	0	0	0
PI4KB	lipid kinase	0	0	0	0	NA	NA	0	0	0	0	0	0	1	0	0	0	0
PIK3C2A	lipid kinase	0	0	0	0	NA	NA	0	0	0	0	0	0	1	0	0	0	0
PIK3C3	lipid kinase	0	0	0	0	NA	NA	0	0	0	0	0	0	0	0	1	0	0
PIK3R2	lipid kinase	0	0	0	0	NA	NA	0	0	0	0	0	0	0	1	0	0	0
PIP5K1C	lipid kinase	0	0	0	0	NA	NA	0	0	0	0	0	0	1	0	0	0	0
A1CF		0	0	0	0	NA	NA	0	0	0	0	0	0	4	0	0	0	0
A2ML1		0	0	0	0	NA	NA	0	0	0	0	0	0	1	0	1	0	0
A4GNT		0	0	0	0	NA	NA	0	0	1	0	0	0	0	0	0	0	0
AAAS		0	0	0	0	NA	NA	0	0	0	0	0	0	0	0	0	1	0
AACS		0	1	0	0	NA	NA	0	0	0	0	0	0	2	0	0	0	0
AADACL3		0	0	0	0	NA	NA	0	0	0	0	0	0	2	0	0	0	0
AADACL4		0	0	0	0	NA	NA	0	0	0	0	1	0	0	0	0	0	0
AARS2		0	0	0	1	NA	NA	0	0	0	0	0	0	1	0	0	0	0
AASS		0	0	0	0	NA	NA	1	0	0	0	0	0	1	0	0	0	0
ABAT		0	0	0	0	NA	NA	0	0	0	0	0	0	2	0	0	0	0
ABCA1		0	0	0	0	NA	NA	0	0	0	0	0	0	1	0	0	2	0
ABCA13		0	0	0	0	NA	NA	0	0	0	0	1	0	2	1	1	1	0
ABCA2		0	0	0	1	NA	NA	0	1	0	0	0	0	1	0	0	0	0
ABCA3		0	0	1	0	NA	NA	0	0	0	0	0	0	0	0	0	0	0
ABCA4		0	0	0	0	NA	NA	0	0	0	0	0	0	1	0	0	0	0
ABCA6		0	0	0	0	NA	NA	0	0	0	0	0	0	1	0	0	0	0
ABCA7		0	0	1	0	NA	NA	0	0	0	0	0	0	1	0	1	0	0
ABCA8		0	0	0	0	NA	NA	1	0	0	0	0	0	1	0	0	0	0
ABCA9		0	0	0	0	NA	NA	0	0	0	0	0	0	1	0	1	0	0
ABCB1		0	0	0	0	NA	NA	0	0	0	0	0	0	3	0	0	0	0
ABCB10		0	0	0	0	NA	NA	0	0	0	0	0	0	1	0	0	0	0
ABCB11		0	0	0	0	NA	NA	0	0	0	0	0	0	2	0	0	0	0
ABCB4		0	0	0	0	NA	NA	0	0	0	0	0	0	3	0	0	0	0
ABCB5		0	0	1	0	NA	NA	0	0	0	0	0	0	2	1	2	0	0
ABCB6		0	0	1	0	NA	NA	0	0	0	0	0	0	2	0	0	0	0
ABCB9		0	0	0	0	NA	NA	0	0	0	0	1	0	0	0	0	0	0
ABCC1		0	0	0	0	NA	NA	0	0	1	0	0	0	0	0	0	0	0
ABCC11		0	0	0	0	NA	NA	0	0	0	1	0	0	0	0	0	0	0
ABCC12		0	0	0	0	NA	NA	0	0	0	0	0	0	1	2	0	0	0
ABCC3		0	0	0	0	NA	NA	0	0	0	0	1	0	1	0	0	0	0
ABCC6		0	0	0	0	NA	NA	0	0	0	0	0	0	1	0	0	1	0
ABCC8		0	0	0	0	NA	NA	0	0	0	0	0	0	2	0	0	0	0
ABCC9		0	0	0	0	NA	NA	0	0	0	0	0	0	7	0	0	0	0
ABCD2		0	0	0	0	NA	NA	0	0	0	0	0	0	3	0	0	0	0
ABCF1		0	0	0	0	NA	NA	0	0	0	0	0	0	0	1	1	0	0
ABCG2		0	0	1	0	NA	NA	0	0	0	0	0	0	2	0	0	0	0
ABCG4		0	0	0	0	NA	NA	0	0	0	0	0	0	1	0	0	0	0
ABCG5		0	0	0	0	NA	NA	0	0	0	0	0	0	1	0	0	0	0
ABCG8		0	0	0	0	NA	NA	0	0	0	0	0	0	2	0	0	1	0
ABHD1		0	0	0	0	NA	NA	0	0	0	0	0	0	1	0	0	0	0
ABHD10		0	0	0	0	NA	NA	0	0	0	0	0	0	0	1	0	0	0
ABHD16B		0	0	0	0	NA	NA	0	0	0	1	0	0	0	1	0	0	0
ABHD2		0	0	0	0	NA	NA	1	0	0	0	0	0	0	0	0	0	0
ABI3		0	0	0	0	NA	NA	0	0	0	0	0	0	1	2	0	0	0
ABI3BP		0	0	0	0	NA	NA	0	0	0	0	0	0	1	0	1	0	0
ABLIM1		0	0	2	0	NA	NA	0	0	0	0	0	0	2	0	0	0	0
ABLIM2		0	0	0	0	NA	NA	1	0	0	0	0	0	0	0	0	0	0
ABRA		0	0	0	0	NA	NA	0	0	0	0	0	0	1	0	0	0	0
ABTB2		0	0	0	0	NA	NA	0	0	0	0	0	0	1	2	0	0	0
AC004593.2		0	0	0	0	NA	NA	0	0	0	0	0	0	1	0	0	0	0
AC005837.2		0	0	0	0	NA	NA	0	0	0	0	0	1	0	0	0	0	0
AC008770.2		0	0	0	0	NA	NA	0	0	0	1	0	0	0	0	0	0	0
AC009081.2		0	0	0	0	NA	NA	0	0	0	0	0	0	1	0	0	0	0
AC009831.4		0	0	0	0	NA	NA	0	0	0	0	1	0	0	0	0	0	0
AC009879.2		0	0	0	0	NA	NA	0	0	0	0	0	0	1	0	0	0	0
AC010745.4		0	0	0	0	NA	NA	0	0	0	0	0	0	1	0	0	0	0
AC011195.3		0	0	0	0	NA	NA	0	0	0	0	1	0	0	0	0	0	0
AC011455.2		0	0	0	0	NA	NA	0	1	0	0	0	0	0	0	0	1	0
AC011499.1		0	0	0	0	NA	NA	0	0	0	0	0	0	0	0	1	0	0
AC012494.1		0	0	0	0	NA	NA	0	0	0	0	0	0	0	0	0	1	0
AC015802.6		0	0	0	0	NA	NA	0	0	0	0	0	0	1	0	0	0	0
AC018653.2		0	0	0	0	NA	NA	0	0	0	0	0	0	1	0	0	0	0
AC022182.1		0	0	0	0	NA	NA	0	1	0	0	0	0	0	0	0	0	0
AC025252.3		0	0	0	0	NA	NA	0	0	0	0	0	0	0	0	1	0	0
AC053503.6		0	0	0	2	NA	NA	0	0	0	0	0	0	0	0	0	1	0
AC068775.1		0	0	0	0	NA	NA	0	0	0	0	0	0	1	0	0	0	0
AC079466.1		0	0	0	0	NA	NA	0	0	0	1	0	0	0	0	0	0	0
AC087321.1		0	0	0	0	NA	NA	0	0	0	0	1	0	0	0	0	0	0
AC090517.4		0	0	0	0	NA	NA	0	0	0	0	0	0	1	0	0	0	0
AC090525.1		0	0	0	0	NA	NA	0	0	0	0	0	0	1	0	0	0	0
AC091074.3		0	0	0	0	NA	NA	0	0	0	1	0	0	0	0	0	0	0
AC092073.1		0	0	0	0	NA	NA	0	0	0	0	0	0	0	0	0	1	0
AC093536.2		1	0	0	0	NA	NA	0	0	0	0	0	0	0	0	0	0	0
AC093765.4		0	0	0	0	NA	NA	0	0	0	1	0	0	0	0	0	0	0
AC093765.5		0	0	0	0	NA	NA	0	0	0	1	0	0	0	0	0	0	0
AC097488.1		0	0	0	0	NA	NA	0	0	0	0	0	0	1	0	0	0	0
AC098582.1		0	0	0	0	NA	NA	0	0	0	0	0	0	1	0	0	0	0
AC099489.1		0	0	0	0	NA	NA	0	0	0	0	0	0	1	0	0	0	0
AC104389.6		0	0	0	0	NA	NA	0	0	0	0	0	0	2	0	0	0	0
AC108078.3		0	0	0	0	NA	NA	0	0	0	0	0	0	1	0	0	0	0
AC109583.1		0	0	0	1	NA	NA	0	0	0	0	0	0	1	0	0	0	0
AC114971.1		0	0	0	0	NA	NA	0	0	0	1	0	0	0	0	0	0	0
AC126283.2		0	0	0	0	NA	NA	0	0	0	0	0	0	1	0	0	0	0
AC127029.3		0	0	0	0	NA	NA	0	0	1	0	0	0	1	0	0	0	0
AC131160.1		0	0	0	0	NA	NA	0	1	0	0	0	0	0	0	0	0	0
AC135068.1		0	0	0	0	NA	NA	0	0	0	0	0	0	1	0	0	0	0
AC136604.1		0	0	0	0	NA	NA	0	0	0	0	0	0	1	0	0	0	0
AC138647.1		0	0	0	0	NA	NA	2	0	0	0	0	0	0	0	0	0	0
AC138915.1		0	0	0	0	NA	NA	0	0	0	0	0	0	0	0	1	0	0
AC140118.2		0	0	0	0	NA	NA	0	0	0	1	0	0	0	0	0	0	0
AC144573.1		0	0	0	0	NA	NA	0	0	0	0	0	0	1	0	0	0	0
AC231532.1		0	0	0	0	NA	NA	0	0	1	0	0	0	0	0	0	0	0
AC231532.2		0	0	0	0	NA	NA	0	0	0	0	0	0	1	0	0	0	0
AC231657.3		0	0	0	0	NA	NA	0	0	0	0	0	0	1	0	0	0	0
AC233968.1		0	0	0	0	NA	NA	0	1	0	0	0	0	0	0	0	0	0
AC236972.4		1	0	0	0	NA	NA	0	0	0	0	0	0	0	0	0	0	0
AC239859.5		0	0	0	0	NA	NA	0	0	0	0	1	0	0	0	0	0	0
AC242842.3		0	0	0	0	NA	NA	0	0	0	0	0	0	0	1	1	1	0
AC245033.1		0	0	0	0	NA	NA	0	0	0	0	0	0	1	0	0	0	0
ACACB		0	0	0	0	NA	NA	0	0	0	0	0	0	4	0	0	0	0
ACAD11		0	1	0	0	NA	NA	0	0	0	0	0	0	0	0	2	0	0
ACAD8		0	0	0	0	NA	NA	0	0	0	0	0	0	1	0	0	0	0
ACADM		0	0	0	0	NA	NA	0	0	0	0	0	0	2	0	0	0	0
ACAN		0	0	0	0	NA	NA	0	0	0	0	0	0	5	0	3	0	0
ACAP2		0	0	0	0	NA	NA	0	0	0	0	1	0	0	0	0	0	0
ACCS		0	0	0	0	NA	NA	0	0	0	0	0	1	0	0	0	0	0
ACE		0	0	0	0	NA	NA	0	0	0	0	0	0	2	0	1	1	0
ACE2		0	0	0	0	NA	NA	1	0	0	0	0	0	0	0	0	0	0
ACER1		0	0	0	0	NA	NA	0	0	0	0	0	0	1	0	0	0	0
ACIN1		0	0	0	0	NA	NA	0	0	0	0	0	1	0	0	1	0	0
ACLY		1	0	0	0	NA	NA	0	0	0	0	0	0	2	0	0	0	0
ACOT13		0	0	0	0	NA	NA	0	0	0	0	0	0	0	0	0	0	1
ACOT4		0	0	0	1	NA	NA	0	0	0	0	0	0	0	0	0	0	0
ACOT6		0	0	0	0	NA	NA	0	0	0	0	0	0	1	0	0	0	0
ACOX2		0	0	0	0	NA	NA	0	0	0	0	0	0	1	0	0	0	0
ACP4		0	0	0	0	NA	NA	0	0	0	0	0	0	0	1	0	0	0
ACP6		0	0	0	0	NA	NA	0	1	0	0	0	0	1	0	0	0	0
ACR		0	0	0	0	NA	NA	0	0	0	0	0	0	0	0	0	2	0
ACSBG2		0	0	0	0	NA	NA	0	0	0	0	0	0	1	0	0	0	0
ACSF2		0	0	0	0	NA	NA	1	0	0	0	0	0	0	0	0	0	0
ACSF3		0	0	0	0	NA	NA	0	0	0	0	0	0	1	1	0	0	0
ACSL5		0	0	0	0	NA	NA	0	0	0	1	0	0	0	0	0	0	0
ACSL6		0	0	0	0	NA	NA	0	0	0	0	0	0	1	0	0	0	0
ACSM1		0	0	0	0	NA	NA	0	0	0	0	0	0	3	0	0	0	0
ACSM2A		0	0	0	0	NA	NA	0	0	0	0	0	0	0	1	0	0	0
ACSM2B		0	0	0	0	NA	NA	0	0	0	0	0	0	1	0	0	0	0
ACSM3		0	0	0	0	NA	NA	0	0	0	0	0	0	1	0	0	0	0
ACSM4		0	0	0	0	NA	NA	0	0	0	0	0	0	1	0	1	0	0
ACSM5		0	0	0	0	NA	NA	0	0	0	0	0	0	1	0	0	0	0
ACSS1		0	1	0	1	NA	NA	0	1	0	0	0	0	0	0	0	0	0
ACTB		0	0	0	0	NA	NA	0	0	0	0	0	0	2	0	1	0	0
ACTBL2		0	0	0	0	NA	NA	0	0	1	0	0	0	0	0	0	0	0
ACTC1		0	0	0	0	NA	NA	0	0	0	0	0	0	2	0	0	0	0
ACTG2		0	0	0	0	NA	NA	0	0	0	0	0	0	1	0	0	0	0
ACTL6B		0	0	0	0	NA	NA	0	0	0	0	0	0	1	0	0	0	0
ACTL7B		0	0	0	0	NA	NA	0	0	0	0	0	0	1	0	0	0	0
ACTL9		0	0	0	0	NA	NA	0	0	0	0	0	1	1	0	0	0	0
ACTN2		0	0	0	0	NA	NA	0	0	0	1	0	0	2	0	0	0	0
ACTN4		0	0	0	0	NA	NA	0	1	0	0	0	0	0	0	0	0	0
ACTR8		0	0	0	0	NA	NA	0	0	0	0	0	0	1	0	0	0	0
ACTRT2		0	0	0	0	NA	NA	0	0	0	0	0	0	1	0	0	0	0
ACYP2		0	0	1	0	NA	NA	0	0	0	0	0	0	0	0	0	0	0
ADA		0	0	0	0	NA	NA	0	0	0	0	0	0	1	0	0	0	0
ADA2		0	0	0	0	NA	NA	0	0	0	0	0	0	1	0	0	0	0
ADAD2		0	0	0	0	NA	NA	0	0	0	0	0	0	1	0	0	0	0
ADAM11		0	0	0	0	NA	NA	0	0	0	0	0	0	2	1	0	0	0
ADAM15		0	0	0	0	NA	NA	0	0	0	0	0	0	0	1	0	0	0
ADAM18		0	0	0	0	NA	NA	0	0	0	0	0	0	4	1	0	0	0
ADAM19		0	0	0	0	NA	NA	0	0	0	0	0	0	1	0	0	0	0
ADAM2		0	0	0	0	NA	NA	0	0	0	0	0	0	1	0	0	1	0
ADAM21		0	0	0	0	NA	NA	0	0	0	0	0	0	1	0	0	0	0
ADAM22		0	0	0	0	NA	NA	0	0	0	0	0	0	1	0	0	0	0
ADAM28		0	0	0	0	NA	NA	0	0	0	0	0	0	1	0	1	0	0
ADAM32		0	0	0	0	NA	NA	0	0	0	0	0	0	1	0	0	0	0
ADAM33		0	0	0	0	NA	NA	0	0	0	0	0	0	0	0	0	0	1
ADAM7		0	0	0	0	NA	NA	0	0	0	0	0	0	2	1	0	0	0
ADAM8		0	0	0	0	NA	NA	0	0	0	0	0	0	1	0	0	0	0
ADAMDEC1		0	0	0	0	NA	NA	0	0	0	0	1	0	1	0	0	0	0
ADAMTS1		0	0	0	0	NA	NA	0	0	0	0	0	0	1	0	0	0	0
ADAMTS10		0	0	0	0	NA	NA	0	0	0	0	0	0	1	0	0	0	0
ADAMTS13		0	0	0	0	NA	NA	0	0	0	0	0	0	3	0	0	0	0
ADAMTS14		0	0	1	0	NA	NA	0	0	0	0	0	0	1	0	0	0	0
ADAMTS15		0	0	0	0	NA	NA	0	0	0	0	0	0	1	0	0	0	0
ADAMTS16		0	0	0	0	NA	NA	0	0	0	0	0	0	1	0	0	0	0
ADAMTS18		0	0	1	0	NA	NA	0	0	0	0	0	0	1	1	1	0	0
ADAMTS2		0	0	0	0	NA	NA	0	0	0	0	0	0	1	0	1	0	0
ADAMTS20		0	0	0	0	NA	NA	0	0	0	0	0	0	4	0	0	0	0
ADAMTS6		0	0	0	0	NA	NA	1	0	0	0	0	0	4	0	1	0	0
ADAMTS7		0	0	0	0	NA	NA	0	0	0	0	0	0	4	0	0	0	0
ADAMTS8		0	0	0	0	NA	NA	0	0	0	0	0	0	1	0	1	0	0
ADAMTS9		0	0	1	0	NA	NA	0	0	0	0	0	0	1	0	0	0	0
ADAMTSL1		0	0	0	0	NA	NA	0	0	0	0	0	0	4	0	0	0	0
ADAMTSL2		0	0	1	0	NA	NA	0	1	0	0	0	0	0	0	0	0	0
ADAMTSL3		0	0	0	0	NA	NA	0	0	0	0	0	0	0	0	0	1	0
ADAMTSL4		0	0	0	0	NA	NA	0	1	0	0	0	0	0	0	0	0	0
ADAMTSL5		0	0	0	0	NA	NA	0	0	0	0	0	0	0	1	0	0	1
ADAP2		0	0	0	0	NA	NA	0	0	0	0	0	0	0	0	0	0	1
ADAR		0	0	0	0	NA	NA	0	0	0	0	0	0	1	0	0	0	0
ADARB2		0	0	0	0	NA	NA	0	1	0	0	0	0	0	0	0	0	0
ADAT1		0	0	0	0	NA	NA	0	0	0	0	0	0	1	0	0	0	0
ADCY10		0	0	0	0	NA	NA	0	0	0	0	0	0	2	0	0	0	0
ADCY5		0	0	0	0	NA	NA	0	0	0	0	0	0	0	0	0	0	2
ADCY6		0	0	0	0	NA	NA	0	0	0	0	0	0	1	0	0	0	0
ADCY7		0	0	0	0	NA	NA	0	0	0	0	0	0	1	0	0	0	0
ADCY8		0	0	0	0	NA	NA	0	1	0	0	0	0	1	0	1	0	0
ADCY9		0	0	0	0	NA	NA	0	1	0	0	0	0	1	0	0	0	0
ADD1		0	0	0	0	NA	NA	0	0	0	0	0	0	1	0	0	0	0
ADD2		0	0	0	0	NA	NA	0	0	0	0	0	0	0	0	1	0	0
ADGRA2		0	0	0	1	NA	NA	0	1	0	0	0	0	3	0	0	0	0
ADGRA3		0	0	0	0	NA	NA	0	0	0	0	0	0	2	0	0	1	0
ADGRB1		0	0	0	1	NA	NA	0	0	0	0	0	0	1	0	0	0	0
ADGRB3		0	0	0	0	NA	NA	0	0	0	0	0	0	4	0	0	0	0
ADGRD1		0	0	0	1	NA	NA	0	0	0	0	0	0	0	0	0	0	0
ADGRD2		0	0	0	0	NA	NA	0	0	0	1	0	0	3	0	0	0	0
ADGRE3		0	0	0	0	NA	NA	0	0	0	0	0	0	2	0	0	0	1
ADGRE5		0	0	1	0	NA	NA	0	0	0	0	0	0	0	0	0	0	0
ADGRF1		0	0	0	0	NA	NA	0	0	0	0	0	0	2	0	0	0	0
ADGRF2		0	0	0	0	NA	NA	1	0	0	0	0	0	0	0	0	0	0
ADGRF3		0	0	0	0	NA	NA	0	0	0	0	0	0	1	0	0	0	1
ADGRF4		0	0	0	0	NA	NA	0	0	0	0	0	0	1	0	0	0	0
ADGRF5		0	0	0	0	NA	NA	0	0	0	0	0	0	0	0	1	0	0
ADGRG4		0	0	0	0	NA	NA	0	0	0	0	0	0	1	0	1	0	0
ADGRG6		0	0	0	0	NA	NA	0	0	0	0	0	0	2	0	0	1	0
ADGRG7		0	0	0	0	NA	NA	0	0	0	0	0	0	1	0	1	0	0
ADGRL1		0	0	0	0	NA	NA	1	0	0	0	0	0	1	0	0	0	0
ADGRL2		0	0	0	0	NA	NA	0	0	0	0	0	0	1	0	0	0	0
ADGRL3		0	0	0	0	NA	NA	0	0	0	0	0	1	1	0	0	1	0
ADGRV1		0	0	1	0	NA	NA	0	0	2	0	0	0	3	0	1	0	0
ADH1A		0	0	0	0	NA	NA	1	0	0	0	0	0	0	0	0	0	0
ADH1B		0	0	0	0	NA	NA	0	0	0	0	0	0	3	0	0	0	0
ADH1C		0	0	0	0	NA	NA	0	2	0	0	0	0	3	0	0	0	0
ADNP2		0	0	0	0	NA	NA	0	0	0	0	0	0	1	0	0	0	0
ADORA2B		0	0	0	0	NA	NA	0	0	0	0	0	0	0	0	0	1	0
ADORA3		0	0	0	0	NA	NA	0	0	0	0	0	0	1	0	0	0	0
ADPRHL1		0	0	0	1	NA	NA	0	0	0	0	0	0	0	0	0	0	0
ADRA1A		0	0	0	0	NA	NA	0	0	0	0	0	0	0	0	1	0	0
ADRA1D		0	0	0	0	NA	NA	0	0	0	0	0	0	1	0	0	0	0
ADRA2A		0	0	0	0	NA	NA	1	0	0	0	0	0	0	0	0	0	0
ADRB1		0	0	0	0	NA	NA	0	0	0	0	0	0	1	0	0	0	0
ADRB3		0	0	0	0	NA	NA	0	1	0	0	0	0	0	0	0	0	0
ADSS1		0	0	0	0	NA	NA	0	0	0	1	0	0	0	0	0	0	0
ADTRP		0	0	0	0	NA	NA	0	0	0	0	0	0	1	0	0	0	0
AEBP1		0	0	0	0	NA	NA	0	0	0	0	0	0	0	0	0	1	0
AFAP1		0	0	0	0	NA	NA	0	0	0	0	0	0	1	0	0	0	0
AFAP1L2		0	0	0	0	NA	NA	0	0	0	0	0	0	1	0	0	0	0
AFDN		0	0	0	0	NA	NA	0	0	0	0	0	0	3	0	0	0	0
AFF1		0	0	0	0	NA	NA	0	0	0	0	0	0	0	1	0	0	0
AFF2		0	0	0	0	NA	NA	0	0	0	0	0	0	1	0	0	0	0
AFF3		0	0	0	0	NA	NA	0	0	0	0	0	0	2	1	0	0	0
AFG1L		0	0	0	0	NA	NA	0	0	0	0	0	0	1	0	0	0	0
AFM		0	0	0	0	NA	NA	0	0	0	0	0	0	0	0	1	0	0
AFP		0	0	0	0	NA	NA	0	0	0	0	0	0	2	0	0	0	0
AGA		1	0	0	0	NA	NA	0	0	0	0	0	0	1	1	0	0	0
AGAP4		1	0	0	0	NA	NA	0	0	0	0	0	0	0	0	0	0	0
AGBL1		0	0	0	0	NA	NA	0	0	0	0	0	0	3	0	0	0	0
AGBL2		0	0	0	0	NA	NA	0	0	0	0	0	0	1	0	0	0	0
AGBL5		0	0	0	0	NA	NA	0	0	0	0	0	0	1	0	0	0	0
AGFG1		0	0	0	0	NA	NA	0	0	0	0	0	0	1	0	0	0	0
AGGF1		0	0	0	0	NA	NA	0	0	0	0	0	0	0	1	0	0	0
AGO2		0	0	0	0	NA	NA	0	0	0	0	0	0	1	0	0	0	0
AGPAT4		0	0	0	0	NA	NA	0	0	0	0	0	0	3	0	0	0	0
AGR3		0	0	0	0	NA	NA	0	0	1	0	0	0	0	0	0	0	0
AGRN		0	0	0	0	NA	NA	0	0	1	0	0	0	2	0	0	1	0
AGXT2		0	0	1	0	NA	NA	0	0	0	0	0	0	2	0	0	0	0
AHCTF1		0	0	0	0	NA	NA	0	0	0	0	1	0	0	0	0	0	0
AHDC1		0	0	0	0	NA	NA	0	0	0	0	0	0	2	0	0	0	0
AHI1		0	0	0	0	NA	NA	0	0	0	0	0	0	1	0	0	0	0
AHNAK2		0	0	0	0	NA	NA	0	0	0	0	0	0	1	1	0	0	0
AHRR		0	0	0	0	NA	NA	1	0	0	0	0	0	1	0	0	0	0
AICDA		0	0	0	0	NA	NA	0	0	0	0	0	0	1	0	0	0	0
AIFM1		0	1	0	0	NA	NA	0	0	0	0	0	0	1	0	1	0	0
AIFM3		0	0	0	0	NA	NA	0	0	0	0	0	0	1	0	0	0	0
AIM2		0	0	0	0	NA	NA	0	0	0	0	0	0	0	0	1	0	0
AIP		0	0	0	0	NA	NA	0	0	0	0	0	0	1	0	0	0	0
AIPL1		0	0	0	0	NA	NA	0	0	0	0	0	0	1	0	0	0	0
AIRE		0	0	1	0	NA	NA	0	0	0	0	0	0	1	0	0	0	0
AJUBA		0	0	0	0	NA	NA	0	1	0	0	0	0	0	0	0	0	0
AK4		0	0	0	0	NA	NA	0	0	0	0	0	0	1	0	0	0	0
AK9		0	0	0	0	NA	NA	0	0	0	0	0	0	2	0	0	0	0
AKAP1		0	0	0	0	NA	NA	0	0	0	0	0	0	1	0	0	0	0
AKAP11		0	0	0	0	NA	NA	0	0	0	0	0	0	1	0	0	0	0
AKAP13		0	0	0	0	NA	NA	0	0	0	0	0	0	1	0	0	0	0
AKAP4		0	0	0	0	NA	NA	0	0	0	0	0	0	1	0	0	0	0
AKAP6		0	0	0	0	NA	NA	0	0	0	0	0	0	1	1	0	0	0
AKAP7		0	0	0	0	NA	NA	0	0	0	0	0	0	1	0	0	0	0
AKAP8		0	0	0	0	NA	NA	0	0	0	0	0	0	1	0	0	0	0
AKAP9		0	1	0	0	NA	NA	0	1	0	0	0	0	0	0	1	0	0
AKR1B1		0	0	0	0	NA	NA	0	0	0	0	0	1	1	0	0	0	0
AKR1B10		0	0	0	0	NA	NA	0	0	0	0	0	0	2	0	0	0	0
AKR1B15		0	0	0	0	NA	NA	0	0	0	0	0	0	1	0	0	0	0
AKR1D1		0	0	0	0	NA	NA	0	0	0	0	0	0	0	0	0	1	0
AKR7A3		0	0	0	0	NA	NA	0	0	0	0	0	0	1	0	0	0	0
AL031681.3		0	0	0	0	NA	NA	0	1	0	0	0	0	2	1	0	0	0
AL031777.2		0	0	0	0	NA	NA	1	0	0	0	0	0	0	0	0	0	0
AL035460.1		0	0	0	0	NA	NA	0	0	0	0	0	0	0	1	0	0	0
AL050338.1		0	0	0	0	NA	NA	0	0	0	0	0	0	0	0	1	0	0
AL117339.4		0	0	0	0	NA	NA	0	0	0	1	0	0	0	0	0	0	0
AL132671.2		0	0	0	0	NA	NA	0	0	0	0	0	0	1	0	0	0	0
AL133173.1		1	0	0	0	NA	NA	0	0	0	0	0	0	0	0	0	0	0
AL135929.1		0	0	0	0	NA	NA	0	0	0	0	0	0	1	0	0	0	0
AL138720.1		0	0	0	0	NA	NA	0	0	0	1	0	0	0	0	0	0	0
AL157938.1		0	0	0	0	NA	NA	0	0	0	0	0	0	0	0	0	1	0
AL161932.3		0	0	0	0	NA	NA	1	0	0	0	0	0	0	0	0	0	0
AL162417.1		0	0	0	0	NA	NA	0	0	0	0	0	0	1	0	0	0	0
AL162725.2		0	0	0	0	NA	NA	0	0	0	0	0	0	0	0	0	1	0
AL354877.1		0	0	0	0	NA	NA	0	0	0	0	0	0	1	0	0	0	0
AL356289.2		0	0	0	0	NA	NA	0	0	0	0	1	0	0	0	0	0	0
AL357075.4		0	0	0	0	NA	NA	0	0	0	0	0	0	1	0	0	0	0
AL358113.1		0	0	0	0	NA	NA	0	0	0	0	0	0	1	0	0	0	0
AL441992.3		0	0	0	0	NA	NA	0	0	0	0	0	0	1	0	0	0	0
AL445218.1		0	0	0	0	NA	NA	0	0	0	0	0	0	1	0	0	0	0
AL451069.2		0	0	0	0	NA	NA	0	0	0	1	0	0	0	0	0	0	0
AL606490.6		0	0	0	0	NA	NA	0	0	0	0	0	0	1	0	0	0	0
AL645922.1		0	0	0	0	NA	NA	0	0	0	0	0	0	1	0	0	1	0
ALAS1		0	0	0	0	NA	NA	0	0	0	0	0	0	1	0	0	0	0
ALAS2		0	0	0	0	NA	NA	1	0	0	0	0	0	2	0	0	0	0
ALB		0	0	0	0	NA	NA	0	0	0	0	0	0	2	0	0	0	0
ALCAM		0	0	0	0	NA	NA	0	0	0	0	0	0	2	0	0	0	0
ALDH1A2		0	0	0	0	NA	NA	0	0	0	0	0	0	1	1	0	0	0
ALDH2		0	0	0	0	NA	NA	0	0	0	0	0	0	1	0	0	0	0
ALDH3A1		0	0	0	0	NA	NA	0	0	0	0	0	0	0	0	1	0	0
ALDH8A1		0	0	0	0	NA	NA	0	0	0	0	0	0	1	0	0	0	0
ALG10		0	0	0	0	NA	NA	0	0	0	0	0	0	1	0	0	0	0
ALG12		0	0	1	0	NA	NA	0	0	0	0	0	0	0	0	0	0	0
ALG3		0	0	0	0	NA	NA	0	0	0	0	0	0	0	1	0	0	0
ALG5		0	0	0	0	NA	NA	0	0	0	0	0	0	0	0	0	0	1
ALG6		0	0	0	0	NA	NA	0	0	0	0	0	1	0	0	0	0	0
ALKBH4		0	0	0	0	NA	NA	0	0	0	0	0	0	1	1	0	0	0
ALLC		0	0	0	0	NA	NA	0	0	0	0	0	0	1	0	0	0	0
ALMS1		0	0	0	0	NA	NA	1	0	0	0	0	0	1	0	0	0	0
ALOX15		0	0	0	0	NA	NA	0	0	1	0	0	0	0	0	0	0	0
ALOX15B		0	0	0	0	NA	NA	0	0	0	0	0	0	2	0	0	0	0
ALOX5		0	0	0	0	NA	NA	0	0	0	0	0	0	2	0	0	1	0
ALOX5AP		0	0	0	0	NA	NA	0	0	0	0	0	0	1	0	0	0	0
ALPI		0	0	0	0	NA	NA	0	0	0	0	0	0	1	0	0	0	0
ALPP		0	0	0	0	NA	NA	0	1	0	0	0	0	0	0	0	1	1
ALS2CL		0	0	0	0	NA	NA	0	0	0	0	0	0	1	0	0	0	1
ALX3		0	0	0	0	NA	NA	0	0	0	0	0	0	0	0	0	0	1
ALX4		0	0	0	0	NA	NA	0	0	0	0	0	0	1	0	0	0	0
AMACR		0	0	0	0	NA	NA	0	0	1	0	0	0	0	0	0	0	0
AMBN		0	0	0	0	NA	NA	0	0	0	0	0	0	1	0	0	0	0
AMDHD1		0	0	0	0	NA	NA	0	0	0	0	1	1	0	0	0	0	0
AMER2		0	0	0	0	NA	NA	0	0	0	0	0	0	1	0	0	0	0
AMER3		0	0	0	0	NA	NA	0	0	0	0	0	0	1	0	0	0	0
AMIGO2		0	0	0	0	NA	NA	0	0	0	0	0	0	3	0	0	0	0
AMMECR1		0	0	0	0	NA	NA	0	0	0	0	0	1	0	0	0	0	0
AMMECR1L		0	0	0	0	NA	NA	0	0	0	0	0	1	0	0	0	0	0
AMOTL1		0	0	0	0	NA	NA	1	1	0	0	0	0	0	0	0	0	0
AMPD1		0	0	0	0	NA	NA	0	0	0	0	0	0	1	0	0	0	0
AMPD2		0	0	0	0	NA	NA	0	0	0	0	0	0	1	1	0	0	0
AMPD3		0	0	0	0	NA	NA	0	0	0	0	0	0	1	0	0	0	0
AMPH		0	0	0	0	NA	NA	0	0	0	0	0	0	1	0	0	0	0
AMTN		0	0	0	0	NA	NA	0	0	0	0	0	0	1	0	1	0	0
AMY2A		0	0	0	0	NA	NA	0	0	0	0	0	0	1	0	0	0	0
AMY2B		0	0	0	0	NA	NA	1	0	0	0	0	0	0	0	0	0	0
AMZ1		0	0	0	1	NA	NA	0	2	0	0	0	0	0	0	0	0	0
ANAPC1		0	0	1	0	NA	NA	0	0	0	0	0	0	0	0	0	0	0
ANAPC1P6		0	0	0	0	NA	NA	0	0	0	1	0	0	0	0	0	0	0
ANAPC2		0	0	0	0	NA	NA	1	0	0	0	0	0	0	0	0	1	0
ANAPC4		0	0	0	0	NA	NA	1	0	0	0	0	0	0	0	0	0	0
ANAPC5		0	0	0	0	NA	NA	0	0	0	0	0	0	1	0	0	0	0
ANAPC7		0	0	0	0	NA	NA	0	0	0	0	0	0	0	0	0	1	0
ANGEL1		0	0	0	0	NA	NA	0	0	0	0	0	0	1	0	0	0	0
ANGPT1		0	0	0	1	NA	NA	0	0	0	0	0	0	0	0	0	0	0
ANGPT4		0	0	0	0	NA	NA	0	0	0	0	0	0	2	0	1	0	0
ANGPTL1		0	0	0	0	NA	NA	0	0	0	0	0	0	1	0	0	0	0
ANGPTL4		0	0	0	0	NA	NA	0	0	0	0	0	0	2	0	0	0	0
ANK1		0	0	0	0	NA	NA	0	0	0	0	0	0	4	0	0	0	0
ANK2		0	0	0	0	NA	NA	0	0	0	0	0	0	1	0	0	0	0
ANK3		0	0	0	0	NA	NA	1	0	0	0	0	0	15	0	1	0	0
ANKAR		0	0	0	0	NA	NA	0	0	0	1	0	0	1	0	0	0	0
ANKDD1A		1	1	0	0	NA	NA	0	0	0	1	1	0	0	0	1	1	1
ANKDD1B		0	0	0	0	NA	NA	1	0	0	0	0	0	0	0	0	0	0
ANKFN1		0	0	0	0	NA	NA	0	0	0	0	0	0	1	0	0	0	0
ANKHD1		0	0	0	0	NA	NA	0	0	0	0	0	0	1	0	0	0	0
ANKLE1		0	0	0	0	NA	NA	0	0	0	0	0	0	1	0	0	1	0
ANKRD10		0	0	0	0	NA	NA	0	0	0	0	0	0	1	0	0	0	0
ANKRD11		0	0	0	0	NA	NA	1	0	0	0	0	0	1	0	0	1	0
ANKRD13A		0	0	0	0	NA	NA	0	0	0	0	0	0	0	0	0	1	0
ANKRD13D		0	0	0	0	NA	NA	0	0	0	0	0	0	1	0	0	0	0
ANKRD17		1	0	0	0	NA	NA	0	0	0	0	0	0	1	0	0	0	0
ANKRD18A		0	0	0	0	NA	NA	0	0	0	0	0	0	2	0	0	0	0
ANKRD18CP		0	0	0	0	NA	NA	0	0	0	0	0	0	0	0	1	0	0
ANKRD2		0	0	0	0	NA	NA	0	0	0	0	0	0	1	0	0	0	0
ANKRD20A8P		0	0	0	0	NA	NA	0	1	0	0	0	0	0	0	0	0	0
ANKRD22		0	0	0	0	NA	NA	0	0	0	0	0	0	2	0	0	0	0
ANKRD24		0	0	0	0	NA	NA	0	0	0	0	0	0	1	0	0	0	0
ANKRD28		0	1	0	0	NA	NA	0	0	0	0	0	0	0	0	0	0	0
ANKRD30A		0	0	0	0	NA	NA	0	0	0	0	0	0	8	1	0	0	0
ANKRD30B		0	0	0	0	NA	NA	0	0	0	0	0	0	1	0	0	0	0
ANKRD31		0	0	0	0	NA	NA	0	0	0	0	0	0	2	0	0	0	0
ANKRD34B		0	0	0	0	NA	NA	0	0	0	0	0	0	1	0	0	0	0
ANKRD34C		0	0	0	0	NA	NA	1	0	0	0	0	0	0	0	0	0	0
ANKRD35		0	0	0	0	NA	NA	1	0	0	0	0	0	2	0	0	0	0
ANKRD36C		0	0	0	0	NA	NA	0	0	0	0	0	0	0	1	0	0	0
ANKRD39		0	0	0	0	NA	NA	1	0	0	0	0	0	0	0	1	0	0
ANKRD52		0	0	0	0	NA	NA	0	0	0	0	0	0	1	0	0	0	0
ANKRD60		0	0	0	0	NA	NA	0	0	0	0	0	0	1	0	0	0	0
ANKS1A		0	0	0	0	NA	NA	0	0	0	0	0	0	2	0	0	0	0
ANKS1B		0	0	0	0	NA	NA	0	0	0	0	0	0	0	0	1	0	0
ANKS6		0	0	0	0	NA	NA	0	1	0	0	0	0	1	0	0	0	0
ANLN		0	0	0	0	NA	NA	0	0	0	0	1	0	0	0	0	0	0
ANO1		0	0	0	0	NA	NA	0	0	0	0	0	0	0	0	0	0	1
ANO2		0	0	0	0	NA	NA	0	0	0	0	0	0	2	0	0	0	1
ANO4		0	0	0	0	NA	NA	0	0	0	0	0	0	3	0	0	0	0
ANO5		0	0	0	0	NA	NA	0	0	0	0	0	0	1	0	1	0	0
ANO6		0	0	0	0	NA	NA	1	0	0	0	0	0	1	0	0	0	0
ANPEP		0	0	0	0	NA	NA	0	0	0	0	0	0	1	0	0	0	0
ANTXR1		0	0	0	0	NA	NA	0	0	0	0	0	0	1	0	0	0	0
ANXA1		0	0	0	0	NA	NA	0	1	0	0	0	0	0	0	0	0	0
ANXA10		0	0	0	0	NA	NA	0	0	0	0	0	0	1	0	0	0	0
ANXA4		0	0	0	0	NA	NA	1	0	0	0	0	0	0	0	0	0	0
ANXA8		0	0	0	0	NA	NA	0	0	0	0	0	0	0	0	0	0	1
ANXA8L1		0	0	0	0	NA	NA	0	0	0	0	0	0	1	0	0	0	0
AOC1		0	0	0	0	NA	NA	0	0	0	0	0	0	1	1	0	0	0
AOC2		0	0	0	0	NA	NA	1	0	0	0	0	0	0	0	0	0	0
AOC3		0	0	0	0	NA	NA	0	0	0	0	0	0	2	0	0	0	0
AOPEP		0	0	1	0	NA	NA	0	0	0	0	0	0	0	0	0	0	0
AOX1		0	0	0	0	NA	NA	0	0	0	0	0	0	1	0	0	0	0
AP000470.1		0	0	0	0	NA	NA	0	0	0	1	0	0	0	0	0	0	0
AP000542.1		1	0	0	0	NA	NA	0	0	0	0	0	0	0	0	0	0	0
AP002004.1		0	0	0	0	NA	NA	0	0	0	0	0	0	1	0	0	0	0
AP002512.3		0	0	0	0	NA	NA	0	0	0	0	0	0	0	0	1	0	1
AP002748.5		0	0	1	0	NA	NA	0	0	0	0	0	0	1	0	0	0	0
AP006333.1		0	0	0	0	NA	NA	0	0	0	0	0	0	1	0	0	0	0
AP1AR		0	1	0	0	NA	NA	0	0	0	0	0	0	0	0	0	0	0
AP1B1		0	0	0	1	NA	NA	0	0	0	0	0	0	0	1	0	0	0
AP1G2		0	0	0	0	NA	NA	0	0	0	0	0	1	0	0	0	0	0
AP1M1		0	0	0	0	NA	NA	0	0	0	0	0	0	0	1	0	0	0
AP1S1		0	0	0	0	NA	NA	0	0	0	0	0	0	0	0	0	1	0
AP2A2		0	0	0	0	NA	NA	0	0	0	0	0	0	3	0	0	0	0
AP2B1		0	0	0	0	NA	NA	0	0	0	0	0	0	1	0	0	1	0
AP3B2		0	0	0	0	NA	NA	0	0	0	0	0	0	3	0	0	0	0
AP3M2		0	0	0	0	NA	NA	0	0	0	0	0	0	1	0	1	0	0
AP4B1		0	0	0	0	NA	NA	0	0	0	0	0	0	0	0	0	1	0
AP4E1		0	0	0	0	NA	NA	0	0	0	0	0	0	1	1	0	0	0
AP5B1		0	0	0	0	NA	NA	0	0	0	0	0	0	1	1	0	0	0
AP5Z1		0	0	0	0	NA	NA	0	0	0	0	0	0	2	0	0	0	0
APBA1		0	0	0	0	NA	NA	0	0	0	0	0	0	2	0	0	0	0
APBA2		0	0	0	0	NA	NA	0	0	0	0	0	0	1	0	0	0	0
APBB1IP		0	0	0	0	NA	NA	0	0	0	0	0	0	0	0	1	0	0
APBB2		0	0	0	0	NA	NA	0	0	0	0	0	0	2	0	0	0	0
APC		0	0	0	0	NA	NA	0	0	0	1	0	0	1	0	0	0	0
APC2		0	0	0	0	NA	NA	0	0	0	0	0	0	2	1	0	0	0
APCDD1		0	0	0	0	NA	NA	0	0	0	0	0	0	1	0	0	0	0
APCDD1L		0	0	0	0	NA	NA	0	0	0	0	0	0	1	0	0	0	0
APCS		0	0	0	0	NA	NA	0	0	0	0	0	0	2	0	0	0	0
APEH		0	0	0	0	NA	NA	0	0	0	0	0	0	0	0	0	1	0
APLP1		0	0	0	0	NA	NA	0	0	0	0	0	0	3	0	0	0	0
APLP2		0	0	0	0	NA	NA	0	0	0	0	0	0	1	0	0	0	0
APOB		0	0	0	0	NA	NA	0	0	0	0	0	0	15	0	1	0	0
APOBEC3F		0	0	0	0	NA	NA	0	0	0	0	0	0	0	0	0	1	0
APOBEC3G		0	0	0	0	NA	NA	0	0	0	0	1	0	0	0	0	0	0
APOBEC4		0	0	0	0	NA	NA	0	0	0	0	0	0	1	0	0	0	0
APOBR		0	0	0	0	NA	NA	0	1	0	0	0	0	2	1	0	0	0
APOH		1	0	0	0	NA	NA	0	0	0	0	0	0	2	0	0	0	0
APOL3		0	0	0	0	NA	NA	0	0	0	0	0	0	1	0	0	0	0
APOL5		0	0	0	0	NA	NA	0	0	0	0	0	0	1	0	0	0	0
APPBP2		0	0	0	0	NA	NA	0	0	0	0	0	0	1	0	0	0	0
APTX		0	0	0	0	NA	NA	0	0	0	0	0	0	1	0	0	0	0
AQP1		0	0	0	0	NA	NA	0	0	0	0	0	0	1	0	0	1	0
AQP10		0	0	0	0	NA	NA	0	0	0	0	0	0	1	0	0	0	0
AQP12B		0	0	0	0	NA	NA	0	0	0	0	0	0	1	0	0	0	0
AR		0	0	0	0	NA	NA	0	0	0	0	0	0	1	0	0	0	0
ARAP2		0	0	0	0	NA	NA	1	0	0	0	0	0	0	0	0	1	0
ARAP3		0	0	0	0	NA	NA	1	0	0	0	0	0	1	0	0	0	0
ARC		0	0	0	0	NA	NA	0	0	0	0	0	0	1	0	0	0	0
AREL1		0	0	0	0	NA	NA	0	0	0	0	0	0	1	0	0	0	0
ARFGAP1		0	0	0	0	NA	NA	0	0	0	0	0	0	0	0	0	1	0
ARFGEF2		0	0	0	0	NA	NA	0	0	0	0	0	0	2	0	0	0	0
ARFGEF3		0	0	0	0	NA	NA	1	0	0	0	0	0	3	0	0	0	0
ARFIP2		0	0	0	0	NA	NA	0	0	0	0	0	0	1	0	0	0	0
ARHGAP10		0	0	0	0	NA	NA	0	0	0	0	0	0	1	0	0	0	0
ARHGAP15		0	0	0	0	NA	NA	0	0	1	1	0	0	0	0	0	0	0
ARHGAP17		0	0	0	0	NA	NA	0	0	0	0	0	0	1	0	0	0	0
ARHGAP18		0	0	0	0	NA	NA	0	0	0	0	0	0	0	0	0	1	0
ARHGAP22		0	0	0	0	NA	NA	0	0	0	0	0	0	2	0	0	0	0
ARHGAP23		0	0	0	0	NA	NA	0	0	0	0	0	0	0	1	1	0	1
ARHGAP24		0	0	0	0	NA	NA	0	0	0	0	0	0	1	0	0	0	0
ARHGAP25		0	0	0	0	NA	NA	0	0	0	0	0	0	1	0	0	0	0
ARHGAP26		0	0	0	0	NA	NA	0	0	0	0	0	0	1	0	0	0	0
ARHGAP29		0	0	0	0	NA	NA	0	0	0	0	0	0	2	0	0	0	0
ARHGAP30		0	0	0	0	NA	NA	0	0	0	0	0	0	1	0	1	0	0
ARHGAP32		0	0	0	0	NA	NA	0	0	0	0	0	0	2	0	0	0	1
ARHGAP33		0	0	0	0	NA	NA	0	0	0	0	0	0	1	0	1	0	0
ARHGAP39		0	0	0	0	NA	NA	0	0	0	0	0	0	0	0	0	0	1
ARHGAP4		0	0	0	0	NA	NA	0	0	0	0	0	0	1	0	0	0	0
ARHGAP40		0	0	0	0	NA	NA	0	0	0	0	0	0	2	0	0	0	0
ARHGAP44		0	0	0	0	NA	NA	0	0	0	0	0	0	3	0	0	0	0
ARHGAP45		0	0	0	0	NA	NA	0	1	0	0	0	0	0	0	0	0	0
ARHGAP6		0	0	0	1	NA	NA	0	0	0	0	0	0	0	0	0	0	0
ARHGAP9		0	0	0	0	NA	NA	0	0	0	0	0	0	1	0	1	0	0
ARHGDIG		0	0	0	0	NA	NA	1	0	0	0	0	0	0	0	0	0	0
ARHGEF10		0	0	0	0	NA	NA	0	0	0	0	0	0	0	0	0	1	0
ARHGEF10L		0	0	0	0	NA	NA	0	0	0	0	0	1	2	0	0	0	0
ARHGEF12		0	0	0	0	NA	NA	0	0	0	0	0	0	1	0	0	0	0
ARHGEF16		1	0	0	0	NA	NA	0	0	0	0	0	0	1	0	0	0	0
ARHGEF19		0	0	0	0	NA	NA	0	0	1	0	0	0	0	0	0	0	0
ARHGEF2		0	0	0	0	NA	NA	0	0	0	0	0	0	1	0	0	0	0
ARHGEF3		0	0	0	0	NA	NA	0	0	0	0	0	0	1	0	0	0	0
ARHGEF33		0	1	0	0	NA	NA	0	0	0	0	0	0	0	0	0	0	0
ARHGEF38		0	0	0	0	NA	NA	0	0	0	0	0	0	1	0	0	0	0
ARHGEF4		0	0	1	0	NA	NA	0	0	0	0	0	0	3	0	0	0	0
ARHGEF6		0	0	0	0	NA	NA	0	0	0	0	0	0	1	0	0	0	0
ARHGEF7		0	0	0	0	NA	NA	0	0	0	0	0	0	1	0	0	0	0
ARID1A		0	0	0	0	NA	NA	0	0	0	0	0	0	1	0	0	0	0
ARID1B		0	0	0	0	NA	NA	1	0	0	0	0	0	1	0	0	0	0
ARID2		0	0	0	0	NA	NA	0	0	0	0	0	0	2	0	0	0	0
ARID3A		0	0	0	0	NA	NA	1	0	0	0	0	0	0	0	0	0	0
ARID3B		0	0	0	0	NA	NA	0	0	0	1	0	0	0	0	0	0	0
ARID4A		0	0	0	0	NA	NA	0	0	0	0	0	0	0	0	0	0	1
ARIH1		0	0	0	0	NA	NA	0	0	0	0	0	0	1	0	0	0	0
ARIH2OS		0	0	0	0	NA	NA	0	0	0	0	0	1	0	0	0	0	0
ARL14		0	0	0	0	NA	NA	0	0	0	0	0	0	1	0	0	0	0
ARMC4		0	0	0	0	NA	NA	0	0	0	0	0	0	4	0	1	0	0
ARMC5		0	0	0	0	NA	NA	0	0	0	0	0	0	2	0	0	0	0
ARMC9		0	0	0	0	NA	NA	0	0	0	0	0	0	1	0	0	0	0
ARMCX1		0	0	1	0	NA	NA	0	0	0	0	0	0	0	0	0	0	0
ARMCX2		0	0	0	1	NA	NA	0	0	0	0	0	2	1	0	0	0	0
ARMH1		0	1	0	0	NA	NA	0	0	0	0	0	0	0	0	0	0	0
ARMH3		0	0	0	0	NA	NA	0	0	0	0	0	0	1	0	0	0	0
ARNT		0	0	0	0	NA	NA	1	0	0	0	0	0	0	0	0	0	0
ARPC2		0	0	0	0	NA	NA	0	0	0	0	0	0	1	0	0	0	0
ARR3		0	0	0	0	NA	NA	0	0	0	0	0	0	1	0	0	0	0
ARRB1		0	0	0	0	NA	NA	0	0	0	0	0	0	1	0	0	0	0
ARRDC2		0	0	0	0	NA	NA	0	0	0	0	0	0	1	0	0	0	0
ARRDC3		0	0	0	0	NA	NA	0	1	0	0	0	0	0	0	0	0	0
ARSF		0	1	0	0	NA	NA	0	0	0	1	0	0	1	0	0	0	0
ART3		0	0	0	0	NA	NA	0	0	0	0	0	0	1	0	0	0	0
ART4		0	0	0	0	NA	NA	0	0	0	0	1	0	0	0	0	0	1
ART5		0	0	0	0	NA	NA	0	0	0	0	0	0	1	1	0	0	0
ARX		0	0	0	0	NA	NA	0	0	0	0	0	0	1	0	0	0	0
ASAH2		1	0	0	0	NA	NA	0	0	0	0	0	0	2	0	0	0	0
ASAP2		0	0	0	0	NA	NA	0	0	0	1	0	0	2	0	0	0	0
ASAP3		0	0	0	0	NA	NA	0	0	0	0	0	1	0	1	0	0	0
ASB1		0	0	0	0	NA	NA	0	0	0	0	1	0	0	0	0	0	0
ASB10		0	0	0	0	NA	NA	0	0	0	0	0	0	1	0	0	0	0
ASB14		0	0	0	0	NA	NA	0	0	0	0	0	0	1	0	0	1	0
ASB15		0	0	0	0	NA	NA	0	0	0	0	0	0	3	0	0	0	0
ASB17		0	0	0	0	NA	NA	0	0	0	0	0	0	3	0	0	0	0
ASB18		0	0	0	0	NA	NA	0	0	1	0	0	0	0	1	0	0	0
ASB2		0	0	1	1	NA	NA	0	0	0	0	0	0	2	1	0	0	0
ASCC2		0	0	0	0	NA	NA	0	0	0	0	0	0	1	0	0	0	0
ASIC1		0	0	0	0	NA	NA	0	0	0	0	0	0	1	0	0	0	0
ASIC2		0	0	0	0	NA	NA	1	1	0	0	0	0	1	0	0	0	0
ASIC3		0	0	0	0	NA	NA	0	0	0	0	0	0	0	0	0	1	0
ASIC4		0	0	0	0	NA	NA	0	0	0	0	0	0	1	0	0	0	0
ASIC5		0	0	0	0	NA	NA	0	0	0	0	0	0	0	0	1	0	0
ASIP		0	0	0	0	NA	NA	1	0	0	0	0	0	0	0	0	0	0
ASL		0	0	0	0	NA	NA	1	0	0	0	0	0	0	0	0	0	0
ASNS		0	0	0	0	NA	NA	0	0	0	0	0	0	1	0	0	0	0
ASPDH		0	0	0	0	NA	NA	0	0	0	1	0	0	1	1	0	0	0
ASPG		0	0	0	0	NA	NA	0	0	1	0	0	0	2	0	0	0	0
ASPHD2		0	0	0	0	NA	NA	0	0	0	0	0	0	1	1	0	0	0
ASPM		0	0	0	1	NA	NA	0	1	0	0	0	0	1	0	2	1	0
ASPSCR1		0	0	0	0	NA	NA	0	0	0	0	0	0	0	1	0	0	0
ASRGL1		0	0	0	0	NA	NA	0	0	0	0	0	0	1	0	0	0	0
ASS1		0	0	0	0	NA	NA	0	0	0	0	0	0	1	0	0	0	0
ASTL		0	0	0	0	NA	NA	0	0	0	0	0	0	1	1	0	0	0
ASTN1		0	1	0	0	NA	NA	0	0	0	0	0	0	3	0	0	0	0
ASTN2		0	0	0	0	NA	NA	0	0	0	0	0	0	1	0	1	1	0
ASXL1		0	1	1	0	NA	NA	0	0	0	0	0	0	1	0	0	0	0
ASXL2		0	0	0	0	NA	NA	0	0	0	0	0	0	0	0	1	0	0
ASXL3		0	0	0	1	NA	NA	0	0	0	0	0	0	8	0	1	1	0
ASZ1		0	0	0	0	NA	NA	1	0	0	0	0	0	0	0	0	0	0
ATAD1		0	0	0	0	NA	NA	0	0	0	0	0	0	1	0	0	0	0
ATAD3B		0	0	0	0	NA	NA	0	0	0	0	0	0	2	0	0	0	0
ATAD5		0	0	0	0	NA	NA	0	0	0	0	0	0	1	0	0	0	0
ATAT1		1	0	0	0	NA	NA	0	0	0	0	0	0	0	0	0	0	0
ATCAY		0	0	0	0	NA	NA	0	0	0	0	0	0	1	0	0	0	0
ATF1		0	0	1	0	NA	NA	0	0	0	0	0	0	0	0	0	0	0
ATF5		0	0	0	0	NA	NA	0	0	0	0	0	0	0	0	0	0	1
ATF6B		0	0	0	0	NA	NA	0	0	0	0	0	0	1	0	0	0	0
ATG13		0	0	0	0	NA	NA	0	0	0	0	0	0	1	0	0	0	0
ATG2A		0	0	0	0	NA	NA	0	0	0	0	0	0	0	0	0	1	0
ATG4D		0	0	0	0	NA	NA	0	1	0	0	0	0	0	0	0	0	0
ATG9B		0	0	0	0	NA	NA	0	0	0	0	0	0	2	0	1	0	0
ATIC		0	0	0	0	NA	NA	0	0	0	0	0	0	0	0	0	1	0
ATP10D		0	0	0	0	NA	NA	0	0	0	0	0	0	3	0	0	0	0
ATP11B		0	0	0	0	NA	NA	0	0	0	1	0	0	0	0	0	0	0
ATP12A		0	0	0	0	NA	NA	0	0	0	0	0	0	1	0	0	0	0
ATP13A2		0	0	0	0	NA	NA	0	0	0	0	0	0	1	0	0	0	0
ATP13A4		0	0	0	0	NA	NA	0	0	0	0	0	0	2	0	0	0	0
ATP13A5		0	0	0	0	NA	NA	0	0	0	0	0	0	1	0	1	0	0
ATP1A1		0	0	0	0	NA	NA	0	0	0	0	0	0	1	0	0	0	0
ATP1A3		0	0	0	0	NA	NA	0	0	0	0	0	0	1	0	0	0	0
ATP1A4		0	0	0	0	NA	NA	0	0	0	0	0	0	1	0	0	0	0
ATP1B1		0	0	0	0	NA	NA	0	0	0	0	0	0	0	0	0	0	1
ATP2A3		1	0	0	0	NA	NA	0	0	0	0	0	0	1	0	0	0	0
ATP2B3		0	0	0	0	NA	NA	0	0	0	0	0	0	1	0	0	0	0
ATP2B4		0	0	0	0	NA	NA	0	0	0	0	0	0	1	0	0	0	0
ATP2C2		0	0	0	0	NA	NA	0	0	0	0	0	0	1	0	0	0	0
ATP4A		0	0	0	0	NA	NA	0	0	0	0	0	0	2	0	0	0	0
ATP4B		0	0	0	0	NA	NA	0	0	0	0	0	0	1	0	0	0	0
ATP5PB		0	1	0	0	NA	NA	0	0	0	0	0	0	0	0	0	0	0
ATP5PD		0	0	0	0	NA	NA	0	0	0	0	0	1	0	0	0	0	0
ATP6V0A1		0	0	0	0	NA	NA	0	0	0	0	0	0	1	0	0	0	0
ATP6V0A2		0	0	0	0	NA	NA	0	0	0	0	0	0	1	0	0	0	0
ATP6V0A4		0	0	0	0	NA	NA	0	0	0	1	1	0	2	0	0	0	0
ATP6V1A		0	0	0	0	NA	NA	0	0	0	0	0	0	1	0	0	0	0
ATP7A		0	0	0	0	NA	NA	0	0	0	0	0	0	1	0	0	0	0
ATP7B		0	0	0	0	NA	NA	0	0	0	0	0	0	1	0	0	0	0
ATP8A1		0	0	0	0	NA	NA	0	0	0	0	0	0	2	0	0	0	0
ATP8A2		0	0	0	0	NA	NA	0	0	0	0	0	0	1	0	0	0	0
ATP8B1		0	0	0	0	NA	NA	0	0	0	0	0	0	1	0	0	0	0
ATP8B3		0	0	0	0	NA	NA	0	0	0	0	0	0	2	1	0	0	0
ATP9B		0	0	0	0	NA	NA	0	0	0	0	0	1	1	0	0	0	0
ATPAF2		0	0	1	0	NA	NA	2	0	0	0	0	0	0	0	0	0	0
ATRIP		0	0	0	0	NA	NA	0	0	0	0	0	0	1	0	0	0	0
ATRN		0	0	0	0	NA	NA	1	0	0	0	0	0	0	0	0	0	0
ATRNL1		0	0	0	0	NA	NA	0	1	0	0	0	0	2	0	1	0	0
ATRX		0	0	1	0	NA	NA	0	0	0	0	0	0	0	0	0	0	0
ATXN1		0	0	2	0	NA	NA	0	0	0	0	0	0	1	0	0	0	0
ATXN2L		0	0	1	0	NA	NA	0	0	0	0	0	0	0	0	0	0	0
ATXN7L1		0	0	0	0	NA	NA	0	0	0	0	0	0	3	0	0	0	0
ATXN7L2		0	0	0	0	NA	NA	0	0	0	0	0	0	1	2	0	0	0
AUTS2		0	0	0	0	NA	NA	0	0	0	0	0	0	0	0	0	2	0
AVPI1		0	0	0	0	NA	NA	0	0	0	0	0	0	0	0	0	1	0
AVPR2		0	0	0	1	NA	NA	0	0	0	0	0	0	0	0	0	0	0
AXDND1		0	0	0	0	NA	NA	0	0	0	0	0	0	0	0	0	1	0
AXIN1		0	0	0	0	NA	NA	0	0	0	0	0	0	0	0	1	0	0
AXIN2		0	0	0	0	NA	NA	0	0	0	0	0	0	1	0	0	0	0
AZI2		0	0	0	0	NA	NA	0	0	0	0	0	0	1	0	0	0	0
AZIN2		0	0	0	0	NA	NA	0	0	0	0	0	0	0	0	0	0	1
AZU1		0	0	0	0	NA	NA	0	1	0	0	0	0	1	0	0	0	0
B3GALNT2		0	0	0	0	NA	NA	0	0	0	0	0	0	1	0	0	1	0
B3GALT2		0	0	0	0	NA	NA	0	0	0	0	0	0	1	0	0	0	0
B3GAT3		0	0	0	0	NA	NA	1	0	0	0	0	0	0	0	0	0	0
B3GNT6		0	0	0	0	NA	NA	0	0	1	0	0	0	0	0	0	0	0
B3GNT7		0	0	0	0	NA	NA	1	0	0	0	0	0	0	0	0	0	0
B3GNT8		0	0	0	0	NA	NA	1	0	0	0	0	0	0	0	0	0	0
B4GALNT2		0	0	0	0	NA	NA	1	0	0	0	0	1	1	1	0	0	0
B4GALNT3		0	0	0	0	NA	NA	0	0	0	0	0	0	1	0	1	0	0
B4GALNT4		0	0	0	0	NA	NA	0	0	0	0	1	0	1	1	0	0	0
B4GALT4		0	0	0	0	NA	NA	0	0	0	0	1	0	0	0	0	0	0
BAAT		0	0	0	0	NA	NA	0	0	0	0	0	0	1	0	1	0	0
BAG6		0	0	0	0	NA	NA	0	0	0	0	0	0	2	0	0	0	0
BAGE2		0	0	0	0	NA	NA	0	0	0	0	0	0	0	0	0	1	0
BAHCC1		0	0	0	0	NA	NA	0	0	0	0	1	0	1	0	0	0	0
BAIAP2L1		0	0	0	0	NA	NA	0	0	0	0	0	0	1	0	0	0	0
BAIAP3		0	0	0	0	NA	NA	0	0	0	0	0	0	1	0	0	0	0
BANK1		0	0	0	0	NA	NA	0	0	0	0	0	0	1	0	0	0	0
BANP		0	0	0	1	NA	NA	0	0	0	0	0	0	0	0	0	0	0
BARHL2		0	0	0	0	NA	NA	0	0	0	0	0	0	1	1	0	0	0
BATF3		0	0	0	0	NA	NA	0	0	0	0	0	0	0	0	0	1	0
BAX		0	0	0	0	NA	NA	0	0	0	0	0	0	2	0	0	0	0
BAZ1A		0	0	0	0	NA	NA	0	0	0	0	0	0	0	0	0	1	0
BAZ2A		0	0	0	0	NA	NA	0	0	0	0	0	0	2	0	0	0	1
BBX		0	0	0	0	NA	NA	0	0	0	0	0	0	1	0	0	0	0
BCAN		0	0	0	0	NA	NA	0	0	0	0	0	0	2	0	1	0	0
BCAR1		0	0	0	1	NA	NA	0	0	0	0	0	0	1	0	0	0	0
BCAS3		0	0	0	0	NA	NA	0	0	0	0	0	0	1	0	0	0	0
BCL11A		0	0	0	0	NA	NA	0	0	0	0	0	0	1	0	0	0	0
BCL11B		0	0	0	0	NA	NA	0	0	0	0	0	0	3	0	0	0	0
BCL2L10		0	0	0	0	NA	NA	0	0	0	0	0	0	2	0	0	0	0
BCL2L12		0	0	0	0	NA	NA	0	0	0	0	0	0	0	1	0	0	0
BCL9		0	0	0	0	NA	NA	0	0	0	0	0	0	1	0	0	0	0
BCO1		0	0	0	0	NA	NA	0	0	0	0	0	0	2	0	0	0	0
BCOR		0	0	0	0	NA	NA	0	0	0	0	1	0	1	1	0	0	0
BCORL1		0	0	0	0	NA	NA	0	0	0	0	0	0	2	0	1	0	0
BCR		0	0	0	0	NA	NA	0	0	0	0	0	0	1	0	0	0	0
BDKRB1		0	0	0	0	NA	NA	0	0	0	0	0	0	2	0	0	0	0
BDNF		0	0	0	0	NA	NA	0	0	0	0	0	0	2	0	0	0	0
BDP1		0	0	0	0	NA	NA	0	1	0	0	0	0	0	0	0	0	0
BECN2		0	0	0	0	NA	NA	0	0	0	0	0	0	0	0	0	1	0
BEGAIN		0	0	0	0	NA	NA	0	0	0	0	0	0	1	0	0	0	0
BEND2		0	0	0	0	NA	NA	0	0	0	0	0	0	2	0	0	0	0
BET1		0	0	0	1	NA	NA	0	0	0	0	0	0	0	0	0	0	0
BEX2		0	0	0	0	NA	NA	0	0	0	0	0	0	1	0	0	0	0
BEX5		0	0	0	0	NA	NA	0	0	0	0	0	0	1	0	0	0	0
BFSP1		0	0	0	0	NA	NA	0	0	0	0	0	0	1	0	0	0	0
BHLHE22		0	0	0	0	NA	NA	0	0	0	1	0	0	0	0	0	0	0
BHLHE23		0	0	0	0	NA	NA	1	0	0	0	0	0	0	0	0	0	0
BHLHE41		0	0	0	0	NA	NA	0	0	0	0	0	2	0	0	0	0	0
BHMG1		0	0	0	0	NA	NA	0	0	0	0	0	0	1	0	0	0	0
BICC1		0	0	0	0	NA	NA	0	0	0	0	0	0	2	0	0	0	0
BICD2		0	0	0	0	NA	NA	0	0	0	0	0	0	1	0	0	0	0
BICDL2		0	0	0	0	NA	NA	0	0	0	0	0	0	1	0	0	0	0
BICRA		0	0	0	0	NA	NA	0	0	0	0	0	0	1	1	0	1	0
BIN2		0	0	0	0	NA	NA	0	0	0	0	0	0	2	0	0	0	0
BIN3		0	0	0	0	NA	NA	0	0	0	0	0	0	1	0	0	0	0
BIRC3		0	0	0	0	NA	NA	1	0	0	0	0	0	0	0	0	0	0
BLACE		0	0	0	0	NA	NA	0	1	0	0	0	0	0	0	0	0	0
BLM		0	0	0	0	NA	NA	0	0	0	0	0	0	0	1	0	0	0
BLOC1S4		0	0	0	0	NA	NA	0	0	0	0	0	0	0	0	1	0	0
BLOC1S5		0	0	0	0	NA	NA	0	0	0	0	0	0	1	0	0	0	0
BLZF2P		0	0	1	0	NA	NA	0	0	0	0	0	0	0	0	0	0	0
BMF		0	0	0	0	NA	NA	0	0	0	0	0	0	1	0	0	0	0
BMP1		0	0	0	0	NA	NA	0	1	0	0	0	0	0	0	0	0	0
BMP2		0	0	0	0	NA	NA	0	0	0	0	0	0	2	0	0	0	0
BMP3		0	0	0	0	NA	NA	0	0	0	0	0	0	1	0	0	0	0
BMP7		0	0	0	0	NA	NA	0	0	0	0	0	0	2	0	0	0	0
BMPER		0	0	0	0	NA	NA	0	0	0	0	0	0	3	0	0	0	0
BMS1P8		0	0	0	0	NA	NA	0	0	0	0	0	0	1	0	0	0	0
BNC1		0	0	0	0	NA	NA	0	0	0	0	0	0	3	0	0	0	0
BNC2		0	0	0	0	NA	NA	1	0	0	0	0	0	1	0	0	0	0
BNIP5		0	0	0	0	NA	NA	0	0	0	0	0	0	1	0	0	0	0
BNIPL		0	0	0	0	NA	NA	0	0	0	0	0	1	0	1	0	0	0
BOC		0	0	0	0	NA	NA	0	0	0	0	0	0	1	0	0	0	0
BOD1L1		0	0	0	0	NA	NA	0	1	0	0	0	0	0	0	1	0	0
BORCS6		0	0	0	0	NA	NA	0	0	0	0	0	0	1	0	0	0	0
BPI		0	0	0	0	NA	NA	0	0	0	0	0	0	1	0	0	0	0
BPIFB1		0	0	0	0	NA	NA	0	0	0	0	0	0	2	0	0	0	0
BPIFB2		0	0	0	0	NA	NA	0	0	0	0	0	0	1	0	0	0	0
BPIFB4		0	1	0	0	NA	NA	0	0	0	0	0	0	1	0	0	0	0
BPIFB6		0	0	0	0	NA	NA	0	0	0	0	0	0	1	0	0	0	0
BPIFC		0	0	0	0	NA	NA	0	0	0	0	0	0	2	1	0	0	0
BPTF		0	0	0	0	NA	NA	0	0	0	0	0	0	1	1	0	0	0
BRAT1		0	0	0	0	NA	NA	0	0	0	0	0	0	2	0	1	0	0
BRCA1		0	0	0	1	NA	NA	0	0	0	0	0	0	0	0	0	0	0
BRCA2		0	0	0	0	NA	NA	0	0	1	0	0	0	1	0	0	1	0
BRD4		0	0	0	0	NA	NA	0	1	0	0	0	0	3	0	1	0	0
BRF1		0	0	0	0	NA	NA	0	0	0	0	0	0	1	0	0	0	0
BRF2		0	0	0	0	NA	NA	0	0	0	0	0	0	1	0	0	0	0
BRINP1		0	0	0	0	NA	NA	0	0	0	0	0	0	4	1	0	0	0
BRINP2		0	0	0	0	NA	NA	0	0	0	0	0	0	2	0	0	0	0
BRINP3		0	0	0	0	NA	NA	0	0	0	0	0	0	4	0	1	0	0
BRIP1		0	0	0	0	NA	NA	0	0	0	0	0	0	1	0	0	0	0
BRPF1		0	0	0	0	NA	NA	0	0	0	0	0	0	1	0	0	0	0
BRPF3		0	0	0	0	NA	NA	0	0	0	0	0	0	2	0	0	0	0
BRWD3		0	0	1	0	NA	NA	0	0	0	0	0	0	0	0	0	0	0
BSCL2		0	0	0	0	NA	NA	1	0	0	0	0	0	0	0	0	0	0
BSN		0	0	0	2	NA	NA	0	1	0	0	0	0	4	0	0	0	0
BSND		0	0	0	0	NA	NA	0	0	0	0	0	0	1	0	0	0	0
BSPH1		0	0	0	0	NA	NA	0	0	0	0	0	0	1	0	0	0	0
BTBD11		0	0	0	0	NA	NA	0	0	0	0	0	1	1	0	0	0	0
BTBD18		0	0	0	0	NA	NA	0	0	0	0	0	0	0	0	0	1	0
BTBD2		0	0	1	0	NA	NA	0	0	0	0	0	0	1	0	0	0	0
BTBD7		1	0	0	0	NA	NA	0	0	0	0	0	0	1	0	0	0	0
BTBD8		0	0	0	0	NA	NA	0	0	0	0	0	0	0	1	0	0	0
BTBD9		0	0	0	0	NA	NA	0	0	0	0	0	0	1	0	0	0	0
BTG3		0	0	0	0	NA	NA	0	0	0	0	0	0	0	1	0	0	0
BTG4		0	0	0	0	NA	NA	0	0	0	0	0	0	1	0	0	0	0
BTN1A1		0	0	0	0	NA	NA	0	0	0	0	0	0	1	0	0	0	0
BTN3A1		0	0	0	0	NA	NA	0	0	0	0	0	0	1	0	0	0	0
BTNL10		0	0	0	0	NA	NA	0	0	0	0	0	0	0	0	1	0	0
BTNL3		0	0	0	0	NA	NA	0	0	0	0	0	0	0	0	1	0	0
BTNL8		0	0	0	0	NA	NA	0	0	0	0	0	0	1	0	0	0	0
C10orf120		0	0	0	0	NA	NA	0	0	0	0	0	0	1	0	0	0	0
C10orf67		0	0	0	0	NA	NA	0	0	0	0	0	0	1	0	0	0	0
C10orf71		0	0	0	0	NA	NA	0	0	0	0	0	0	2	0	0	1	0
C11orf16		0	0	0	0	NA	NA	0	0	0	0	0	0	1	0	0	0	0
C11orf65		0	0	0	0	NA	NA	0	0	0	0	0	0	1	0	0	0	0
C11orf87		0	0	0	0	NA	NA	0	0	0	0	0	0	1	0	0	0	0
C11orf95		0	0	0	1	NA	NA	0	0	0	0	0	0	0	0	0	0	0
C12orf40		0	0	0	0	NA	NA	0	0	0	0	0	0	1	0	0	0	0
C12orf42		1	0	0	0	NA	NA	0	0	0	0	0	0	0	0	0	0	0
C12orf50		0	0	0	0	NA	NA	0	0	0	0	0	0	1	0	0	0	0
C12orf56		0	0	0	0	NA	NA	0	0	0	0	0	0	1	0	0	0	0
C12orf57		0	0	0	0	NA	NA	1	0	0	0	0	0	0	0	0	0	0
C12orf66		0	0	0	0	NA	NA	0	0	0	0	0	0	1	0	0	0	0
C13orf46		0	0	0	1	NA	NA	0	0	0	0	0	0	0	0	0	0	0
C14orf180		0	0	0	0	NA	NA	0	0	0	0	0	0	1	0	0	0	0
C15orf39		0	0	0	2	NA	NA	0	0	0	0	0	0	0	0	0	1	0
C16orf54		0	0	0	0	NA	NA	0	0	0	0	0	0	1	0	0	0	0
C16orf72		0	0	0	0	NA	NA	0	0	0	0	0	0	1	0	0	0	0
C16orf78		0	0	0	0	NA	NA	0	0	0	0	0	0	1	0	0	0	0
C16orf96		0	0	0	0	NA	NA	0	0	0	0	0	0	1	0	0	0	0
C18orf25		0	0	0	0	NA	NA	0	1	0	0	0	0	0	0	0	0	0
C18orf63		0	0	0	0	NA	NA	0	0	0	0	0	0	1	0	0	0	0
C19orf47		0	0	0	0	NA	NA	0	0	0	0	0	0	0	0	0	0	1
C1orf100		0	0	0	0	NA	NA	0	0	0	0	0	0	1	0	0	0	0
C1orf105		0	0	0	0	NA	NA	0	0	0	0	0	0	1	0	0	0	0
C1orf115		0	0	0	0	NA	NA	0	0	0	0	0	0	0	0	0	0	1
C1orf127		0	0	0	0	NA	NA	0	1	0	0	0	0	0	0	0	0	0
C1orf185		0	0	0	0	NA	NA	0	0	0	0	0	0	1	0	0	0	0
C1orf198		0	0	0	0	NA	NA	0	0	0	0	0	0	1	0	0	0	0
C1orf210		0	0	0	0	NA	NA	0	0	0	0	0	0	1	0	0	0	0
C1orf35		0	0	0	0	NA	NA	0	1	0	0	0	0	0	0	0	0	0
C1orf68		0	0	0	0	NA	NA	0	0	0	0	0	0	1	0	0	0	0
C1orf87		0	0	0	0	NA	NA	0	0	0	0	0	0	1	0	0	0	0
C1orf94		0	0	0	0	NA	NA	0	0	0	0	0	0	1	0	1	0	0
C1QA		0	0	0	0	NA	NA	0	0	0	0	0	0	1	0	0	0	0
C1QL3		0	0	0	1	NA	NA	0	0	0	0	0	0	1	0	0	0	0
C1QTNF4		0	0	0	0	NA	NA	0	0	0	0	0	0	1	0	0	0	0
C1R		0	1	0	0	NA	NA	0	0	0	0	0	0	0	0	0	0	0
C2CD2		0	0	0	0	NA	NA	0	0	0	0	0	0	2	0	0	0	0
C2CD4A		0	0	0	0	NA	NA	0	0	0	0	0	0	1	0	0	0	0
C2CD5		0	0	0	0	NA	NA	0	0	0	1	0	0	0	0	0	0	0
C2orf16		0	0	0	0	NA	NA	0	0	0	0	0	0	1	0	0	0	0
C2orf73		0	0	0	0	NA	NA	0	0	0	0	0	0	1	0	0	0	0
C2orf78		0	0	0	0	NA	NA	0	0	0	0	0	0	1	0	0	0	0
C3		0	0	0	0	NA	NA	0	0	0	0	0	0	3	0	0	0	0
C3orf20		0	0	0	0	NA	NA	0	0	0	0	0	0	1	0	0	0	0
C3orf22		0	0	0	0	NA	NA	0	0	0	0	0	0	1	0	0	0	0
C3orf49		0	0	0	0	NA	NA	0	0	0	0	0	0	1	0	0	0	0
C3orf80		0	0	0	0	NA	NA	0	0	0	0	0	0	1	0	0	0	0
C4BPB		0	0	0	0	NA	NA	1	0	0	0	0	0	0	0	0	0	0
C4orf50		0	0	0	0	NA	NA	0	0	0	0	0	0	2	0	0	0	0
C4orf51		0	0	1	0	NA	NA	0	0	0	0	0	0	0	0	0	0	0
C5		0	0	0	0	NA	NA	0	0	0	0	0	0	2	0	0	0	0
C5AR1		0	0	0	0	NA	NA	0	0	0	0	0	0	1	0	0	0	0
C5orf22		0	0	1	0	NA	NA	0	0	0	0	0	0	0	0	0	0	0
C6		0	1	0	0	NA	NA	0	0	0	0	0	0	3	0	0	0	0
C6orf15		0	0	0	0	NA	NA	0	0	0	0	0	0	1	0	0	0	0
C6orf223		0	0	0	0	NA	NA	0	0	0	0	0	0	1	0	0	0	0
C7		0	0	0	0	NA	NA	0	0	0	0	0	1	0	0	0	0	0
C7orf26		0	0	0	0	NA	NA	0	0	0	0	0	0	1	0	0	0	0
C7orf77		0	1	0	0	NA	NA	0	0	0	0	0	0	0	0	0	0	0
C8B		0	0	0	0	NA	NA	0	0	0	0	0	0	3	0	0	0	0
C8orf31		0	0	0	0	NA	NA	0	0	0	0	1	0	0	0	1	0	0
C8orf33		0	0	1	0	NA	NA	0	0	0	0	0	0	0	0	0	0	0
C8orf34		0	0	0	0	NA	NA	0	0	0	0	0	0	1	0	0	0	0
C8orf58		0	0	0	0	NA	NA	0	0	0	0	0	0	0	0	1	0	0
C9		0	0	0	0	NA	NA	0	0	0	0	0	0	2	0	0	0	0
C9orf131		0	0	0	0	NA	NA	0	0	0	0	0	0	1	0	0	0	0
C9orf153		0	0	0	0	NA	NA	0	0	0	0	0	0	1	0	0	0	0
C9orf50		0	0	0	0	NA	NA	0	0	0	0	0	1	0	0	0	0	0
C9orf57		0	0	0	0	NA	NA	0	0	0	0	0	0	1	0	0	0	0
C9orf72		0	0	0	0	NA	NA	0	0	0	0	0	0	1	0	0	0	0
C9orf92		0	0	0	0	NA	NA	0	0	0	0	0	0	0	0	0	1	0
CA1		0	0	0	0	NA	NA	0	0	0	0	0	0	1	0	0	0	0
CA10		0	0	0	0	NA	NA	1	0	0	0	0	0	0	0	0	0	0
CA12		0	0	0	0	NA	NA	0	0	0	0	0	0	1	0	0	0	0
CA2		0	0	0	0	NA	NA	0	0	0	0	0	0	1	0	0	0	0
CA4		0	0	0	0	NA	NA	0	0	0	0	0	0	1	0	0	0	0
CA6		0	0	0	0	NA	NA	0	0	0	0	0	0	1	0	0	0	0
CA9		0	0	0	0	NA	NA	0	0	0	0	0	0	1	0	0	0	0
CABP1		0	0	0	0	NA	NA	0	0	0	0	0	0	1	0	1	0	0
CABP4		0	0	0	0	NA	NA	1	0	0	0	0	0	1	0	0	0	0
CABS1		0	0	0	0	NA	NA	1	0	0	0	0	0	2	0	0	0	0
CACHD1		0	0	0	0	NA	NA	0	0	0	0	0	0	2	0	0	0	0
CACNA1A		0	0	0	0	NA	NA	0	0	0	0	0	0	1	0	0	0	0
CACNA1B		0	0	0	0	NA	NA	0	0	0	0	1	0	3	0	0	0	0
CACNA1C		0	0	0	1	NA	NA	1	0	0	0	0	0	1	2	0	0	1
CACNA1D		0	0	0	0	NA	NA	0	0	0	0	0	0	4	0	0	0	0
CACNA1E		0	0	0	0	NA	NA	0	1	0	0	0	0	2	0	0	0	0
CACNA1F		0	0	0	0	NA	NA	0	0	0	0	0	0	2	0	1	0	0
CACNA1G		0	0	0	0	NA	NA	1	0	0	0	0	0	3	1	0	0	0
CACNA1H		0	0	0	0	NA	NA	0	1	0	0	0	0	3	0	0	0	0
CACNA1I		0	0	0	0	NA	NA	0	0	0	0	0	0	2	0	0	0	0
CACNA1S		0	0	0	0	NA	NA	0	0	0	0	0	0	6	1	0	0	0
CACNA2D1		0	0	0	0	NA	NA	0	0	0	0	0	0	3	0	0	0	0
CACNA2D3		0	0	0	0	NA	NA	0	0	0	0	0	0	3	0	1	0	0
CACNA2D4		0	0	0	0	NA	NA	0	1	0	0	0	0	2	0	0	0	0
CACNB1		0	0	0	0	NA	NA	1	0	0	0	0	0	0	0	0	0	0
CACNG1		0	0	0	0	NA	NA	0	0	0	0	0	0	1	0	0	0	0
CACNG3		0	0	0	0	NA	NA	0	0	0	0	0	0	3	0	0	0	0
CACNG4		0	0	0	0	NA	NA	0	0	0	0	0	0	2	0	0	0	0
CACNG5		0	0	0	0	NA	NA	1	0	0	0	0	0	0	0	0	0	0
CACNG7		0	0	0	0	NA	NA	0	0	0	0	0	0	1	0	0	0	0
CACUL1		0	0	0	0	NA	NA	0	0	0	0	0	0	0	0	1	0	0
CAD		0	0	0	0	NA	NA	0	0	0	0	0	0	2	0	0	0	0
CADM2		0	0	0	0	NA	NA	0	0	0	0	0	0	2	0	0	0	0
CADPS		0	0	0	0	NA	NA	1	0	0	0	0	0	0	0	0	0	0
CADPS2		0	0	0	0	NA	NA	0	0	0	0	0	0	1	1	0	0	0
CAGE1		0	0	0	0	NA	NA	0	0	0	0	0	0	3	0	0	0	0
CALCR		0	0	0	0	NA	NA	0	0	0	0	0	0	1	0	0	0	0
CALCRL		0	0	0	0	NA	NA	0	0	0	0	0	0	2	0	0	0	0
CALHM1		0	0	0	0	NA	NA	0	0	0	0	0	0	1	0	0	0	0
CALHM5		0	0	0	0	NA	NA	0	0	0	0	0	0	1	0	0	0	0
CALML3		0	0	0	0	NA	NA	0	0	0	0	0	0	1	0	0	0	0
CALML6		0	0	0	0	NA	NA	0	0	0	0	0	0	0	1	0	0	0
CALR3		0	0	0	0	NA	NA	0	0	0	0	0	0	1	0	0	0	0
CAMSAP1		0	0	1	1	NA	NA	0	0	0	0	0	0	0	0	0	0	0
CAMSAP2		0	0	0	0	NA	NA	0	0	0	0	0	0	0	1	0	0	0
CAMTA1		0	0	0	0	NA	NA	0	0	0	0	0	0	4	0	0	0	0
CAND1		0	0	0	0	NA	NA	0	0	0	0	0	0	1	0	0	0	0
CAND2		0	0	0	0	NA	NA	0	0	0	0	0	0	1	0	0	0	0
CANT1		0	0	0	0	NA	NA	0	0	0	0	0	0	1	0	0	0	0
CAPN10		0	0	0	0	NA	NA	0	0	0	0	0	0	1	0	1	0	0
CAPN11		0	0	0	0	NA	NA	0	0	1	0	0	0	0	0	0	0	0
CAPN13		0	0	0	0	NA	NA	0	0	0	0	0	0	1	0	0	0	0
CAPN14		0	0	0	0	NA	NA	0	0	0	0	0	0	1	0	0	0	0
CAPN2		0	0	0	0	NA	NA	0	0	0	0	0	0	1	0	0	0	0
CAPN3		0	0	0	0	NA	NA	0	0	1	0	0	0	1	0	0	0	0
CAPN5		0	0	0	0	NA	NA	1	0	0	0	0	0	1	0	0	0	0
CAPN9		0	0	0	0	NA	NA	1	0	0	0	0	0	1	1	0	0	0
CAPRIN1		0	0	0	0	NA	NA	0	0	0	0	0	0	1	0	0	0	0
CAPS		0	0	0	0	NA	NA	0	0	0	0	0	0	0	1	0	0	0
CAPS2		0	0	0	0	NA	NA	0	0	0	0	0	0	2	0	0	0	0
CAPSL		0	0	0	0	NA	NA	0	0	0	0	0	0	1	0	0	0	0
CAPZA1		0	0	0	0	NA	NA	0	0	0	0	0	0	1	0	0	0	0
CAPZA3		0	0	0	0	NA	NA	0	0	0	0	0	0	1	0	0	0	0
CARD10		0	0	0	0	NA	NA	0	0	0	0	0	0	1	0	0	0	0
CARD11		0	0	0	0	NA	NA	0	0	0	0	0	0	2	0	0	0	0
CARD14		0	0	0	0	NA	NA	0	0	0	0	0	0	0	1	0	0	1
CARMIL1		0	1	0	0	NA	NA	0	0	0	0	0	0	2	0	0	0	0
CARMIL2		0	0	0	0	NA	NA	1	0	0	0	0	0	1	0	1	0	0
CARMIL3		0	0	0	0	NA	NA	0	0	0	0	0	0	0	1	0	0	0
CASC1		0	0	0	0	NA	NA	0	0	0	0	0	0	2	0	0	0	0
CASC3		0	0	0	0	NA	NA	0	0	1	0	0	0	0	0	0	0	0
CASKIN1		0	0	0	0	NA	NA	1	1	0	0	0	0	1	1	0	0	0
CASKIN2		0	0	0	0	NA	NA	0	0	0	0	0	0	1	0	0	0	0
CASP1		0	0	0	0	NA	NA	0	0	0	0	0	0	1	0	0	0	0
CASP10		0	0	1	0	NA	NA	0	0	0	0	0	0	0	0	0	0	0
CASP14		0	0	0	0	NA	NA	0	0	0	0	0	0	0	0	1	0	0
CASP7		0	1	0	0	NA	NA	0	0	0	0	0	0	1	0	0	0	0
CASP8AP2		0	0	0	0	NA	NA	0	0	0	0	0	0	1	0	0	0	0
CASP9		0	0	0	0	NA	NA	0	0	0	0	0	0	1	0	0	0	0
CASR		0	0	0	0	NA	NA	0	0	0	0	0	0	4	0	1	0	0
CASS4		0	0	0	0	NA	NA	0	0	0	0	0	0	2	0	0	0	0
CAST		1	0	0	0	NA	NA	0	0	0	0	0	0	0	0	0	1	0
CASTOR3		0	0	0	0	NA	NA	0	0	0	0	0	0	0	0	0	1	0
CASZ1		0	0	1	0	NA	NA	0	0	0	0	0	0	1	0	1	0	0
CAT		0	0	0	0	NA	NA	0	0	0	0	0	0	1	0	0	0	0
CATIP		0	0	0	0	NA	NA	0	0	0	0	0	0	3	0	1	0	0
CATSPER1		0	0	0	0	NA	NA	0	0	0	0	0	0	3	0	0	0	0
CATSPER2		0	0	0	0	NA	NA	0	0	0	0	0	0	1	0	0	0	0
CATSPER3		0	0	0	0	NA	NA	0	0	0	0	0	0	1	0	0	0	0
CATSPER4		0	0	0	0	NA	NA	0	0	0	0	0	0	1	0	0	0	0
CATSPERB		0	0	0	0	NA	NA	0	0	0	0	0	0	2	0	0	0	0
CATSPERD		0	0	0	0	NA	NA	0	0	0	0	0	0	1	0	0	0	0
CAV1		0	0	0	0	NA	NA	0	0	0	0	0	0	0	1	0	0	0
CAVIN1		0	0	0	0	NA	NA	0	0	0	0	0	0	1	0	0	0	0
CBARP		0	0	0	0	NA	NA	0	0	0	0	0	0	1	0	0	0	0
CBFA2T2		0	0	0	0	NA	NA	0	0	0	0	0	0	1	0	0	0	0
CBFA2T3		0	0	0	0	NA	NA	0	0	0	0	0	0	0	0	1	0	0
CBLB		0	0	0	0	NA	NA	0	0	0	0	0	0	1	0	0	0	0
CBLIF		0	0	0	0	NA	NA	0	0	0	0	1	0	0	0	0	0	0
CBLL2		0	0	0	0	NA	NA	0	1	0	0	0	0	0	0	0	0	0
CBR3		0	0	1	0	NA	NA	0	0	0	0	0	0	1	0	0	0	0
CBX2		0	0	0	0	NA	NA	0	0	0	0	0	0	1	0	0	0	0
CBX4		0	0	0	0	NA	NA	0	0	0	0	0	0	1	0	0	0	0
CBX6		1	0	0	0	NA	NA	0	0	0	0	0	1	2	0	0	0	0
CBX7		0	0	0	0	NA	NA	0	0	0	0	0	0	1	0	0	0	0
CBX8		0	0	0	0	NA	NA	0	0	0	0	0	0	1	0	1	0	0
CBY2		0	0	0	0	NA	NA	0	0	0	0	0	0	1	0	0	0	0
CC2D1A		0	0	0	0	NA	NA	1	0	0	0	0	0	0	0	0	0	0
CC2D2A		0	0	0	0	NA	NA	0	0	0	0	0	0	0	1	0	0	0
CC2D2B		0	0	0	0	NA	NA	0	0	0	0	0	0	1	0	0	0	0
CCAR1		0	0	0	0	NA	NA	0	0	0	0	0	0	2	0	0	0	0
CCDC102B		0	0	0	0	NA	NA	0	0	0	0	0	0	1	0	0	0	0
CCDC105		0	0	0	0	NA	NA	0	0	0	0	0	0	1	0	0	0	0
CCDC12		0	0	0	0	NA	NA	0	0	0	0	0	0	0	1	0	0	0
CCDC120		0	0	0	0	NA	NA	0	1	0	0	0	0	0	0	0	0	0
CCDC141		0	0	0	0	NA	NA	0	0	0	0	0	0	1	0	0	0	0
CCDC142		0	0	0	1	NA	NA	0	0	0	0	0	0	0	0	0	0	0
CCDC144NL-AS1		0	0	0	1	NA	NA	0	0	0	0	0	0	0	0	0	0	0
CCDC146		0	0	0	0	NA	NA	0	0	0	0	0	0	1	1	0	0	0
CCDC149		0	0	0	0	NA	NA	0	0	0	0	0	0	1	0	0	0	0
CCDC15		0	0	1	0	NA	NA	0	0	0	0	0	0	0	0	0	0	0
CCDC150		0	0	0	0	NA	NA	0	0	0	0	0	0	1	0	0	0	0
CCDC155		0	0	0	0	NA	NA	0	0	0	0	0	0	1	0	0	0	0
CCDC162P		0	0	0	0	NA	NA	0	0	0	1	0	0	0	0	0	0	0
CCDC170		0	0	0	0	NA	NA	0	0	0	0	0	0	1	0	0	0	0
CCDC172		2	0	0	0	NA	NA	0	0	0	0	0	0	0	0	0	0	0
CCDC173		0	0	0	0	NA	NA	0	0	0	0	0	0	0	1	0	0	0
CCDC174		0	0	0	0	NA	NA	0	0	0	0	0	0	2	0	0	0	0
CCDC177		0	0	0	0	NA	NA	0	0	0	1	0	0	0	0	0	0	0
CCDC178		1	0	0	0	NA	NA	0	0	0	0	0	0	1	0	0	0	0
CCDC18		0	0	0	0	NA	NA	0	0	0	0	0	0	1	0	0	0	0
CCDC180		0	0	0	0	NA	NA	0	0	0	0	0	1	1	0	0	0	0
CCDC181		0	0	0	0	NA	NA	0	0	0	0	0	0	1	0	0	0	0
CCDC183		0	0	0	0	NA	NA	0	0	1	0	0	0	0	0	0	0	0
CCDC187		4	3	0	1	NA	NA	0	1	0	1	5	0	0	1	1	0	0
CCDC190		0	0	0	0	NA	NA	0	0	0	0	0	0	1	0	0	0	0
CCDC194		0	0	0	0	NA	NA	0	0	0	0	0	0	1	0	0	0	0
CCDC28A		0	0	0	0	NA	NA	0	0	0	0	0	0	1	0	0	0	0
CCDC33		0	0	0	0	NA	NA	0	0	0	0	0	0	0	0	1	0	0
CCDC47		0	0	0	0	NA	NA	1	0	0	0	0	0	0	0	0	0	0
CCDC54		0	0	0	1	NA	NA	0	0	0	0	0	0	0	0	0	0	0
CCDC60		0	0	0	0	NA	NA	0	0	0	0	0	0	1	1	0	0	0
CCDC66		0	0	0	0	NA	NA	1	0	0	0	0	0	0	0	0	0	0
CCDC69		0	0	0	0	NA	NA	0	0	0	0	0	0	1	0	0	0	0
CCDC7		0	0	0	0	NA	NA	0	1	0	0	0	0	0	0	0	0	0
CCDC70		0	0	0	0	NA	NA	0	0	0	0	0	0	1	0	0	0	0
CCDC73		0	0	0	0	NA	NA	0	0	0	0	0	0	4	0	0	0	0
CCDC74B		0	0	0	0	NA	NA	0	0	0	0	0	0	2	0	0	0	0
CCDC77		0	0	0	0	NA	NA	0	0	0	0	0	0	0	0	0	0	1
CCDC78		0	0	0	0	NA	NA	0	0	0	0	0	0	0	1	0	0	0
CCDC80		0	0	0	0	NA	NA	0	0	0	0	0	0	1	0	0	0	0
CCDC82		0	0	0	0	NA	NA	0	0	1	0	0	0	0	0	0	0	0
CCDC83		0	0	0	0	NA	NA	0	0	0	0	0	0	2	0	0	0	0
CCDC85C		0	0	0	0	NA	NA	0	0	0	0	0	0	0	0	0	1	0
CCDC87		0	0	0	0	NA	NA	0	0	0	0	0	0	1	0	0	0	0
CCDC88A		0	0	0	0	NA	NA	0	0	0	0	0	0	0	0	0	1	0
CCDC88B		0	0	0	0	NA	NA	0	0	0	0	0	0	2	0	0	1	0
CCDC88C		0	0	1	0	NA	NA	0	0	0	0	0	0	2	0	0	0	0
CCER1		0	0	0	0	NA	NA	0	0	0	0	0	0	2	0	0	0	0
CCK		0	0	0	0	NA	NA	0	1	0	0	0	0	1	0	0	0	0
CCL13		0	0	0	0	NA	NA	0	0	0	0	0	0	1	0	0	0	0
CCL3L1		0	0	0	0	NA	NA	0	0	0	0	0	0	0	0	0	1	0
CCL4L2		1	2	1	1	NA	NA	1	1	1	1	1	1	1	0	1	2	1
CCL8		0	0	0	0	NA	NA	0	0	0	0	0	0	1	0	0	0	0
CCM2L		0	0	0	0	NA	NA	0	0	0	0	0	0	1	0	0	0	0
CCN1		0	0	0	0	NA	NA	0	0	0	0	0	0	0	1	0	0	0
CCN4		0	0	0	0	NA	NA	0	0	0	0	0	1	0	0	0	0	0
CCN5		0	0	0	0	NA	NA	0	0	0	0	0	0	1	0	0	0	0
CCNA1		0	0	0	0	NA	NA	0	0	0	0	0	0	1	0	0	0	0
CCNB1IP1		0	0	0	0	NA	NA	0	0	0	0	0	0	1	0	0	0	0
CCNB2		0	1	0	0	NA	NA	0	0	0	0	0	0	0	0	0	0	0
CCNB3		0	0	0	0	NA	NA	1	0	0	0	0	0	0	0	2	0	0
CCNF		0	0	0	0	NA	NA	0	0	0	0	0	1	1	0	0	0	0
CCNI		0	0	0	0	NA	NA	0	1	0	0	0	0	0	0	0	0	0
CCNI2		0	0	0	0	NA	NA	0	1	0	0	0	0	1	0	0	0	0
CCPG1		0	0	0	0	NA	NA	0	0	0	0	0	0	1	0	0	0	0
CCR1		0	1	0	0	NA	NA	0	0	0	0	0	0	1	0	0	0	0
CCR5		0	0	0	1	NA	NA	0	0	0	0	0	0	0	0	0	0	0
CCR7		0	0	0	0	NA	NA	0	1	0	0	0	0	0	0	0	0	0
CCRL2		0	0	0	0	NA	NA	0	0	0	0	0	0	1	0	0	0	0
CCSER1		0	0	0	0	NA	NA	0	0	0	0	0	0	0	2	0	0	0
CCT2		0	0	0	0	NA	NA	0	1	0	0	0	0	0	0	0	0	0
CCT5		0	0	1	0	NA	NA	0	0	0	0	0	0	0	0	0	0	0
CCT8		1	0	0	0	NA	NA	0	0	0	0	0	0	0	0	0	0	0
CCT8L2		0	0	0	0	NA	NA	0	0	0	0	0	0	2	0	0	0	0
CD109		0	0	0	0	NA	NA	0	0	0	0	0	0	3	1	0	0	0
CD163		0	0	0	0	NA	NA	0	0	0	0	0	0	2	0	1	0	0
CD163L1		0	0	0	0	NA	NA	1	0	0	0	0	0	2	0	0	0	0
CD164		0	0	0	0	NA	NA	0	0	0	0	0	0	0	0	0	1	0
CD164L2		0	0	0	0	NA	NA	0	0	0	0	0	0	1	0	0	0	0
CD177		0	0	0	0	NA	NA	0	0	0	0	0	0	1	0	0	0	0
CD180		0	0	0	0	NA	NA	0	0	0	0	0	0	1	0	0	0	0
CD1A		0	0	0	0	NA	NA	0	0	0	0	0	0	1	0	0	0	0
CD1C		0	0	0	0	NA	NA	0	0	0	0	0	0	1	0	0	0	0
CD1E		0	0	0	0	NA	NA	0	0	0	0	0	0	1	0	0	0	0
CD200R1		0	0	0	0	NA	NA	0	0	0	0	0	0	0	0	0	1	0
CD22		0	0	0	0	NA	NA	0	0	0	0	0	0	1	0	0	0	0
CD244		0	0	0	0	NA	NA	0	0	0	0	0	0	1	0	0	0	0
CD300LB		0	0	0	0	NA	NA	0	0	0	0	0	0	1	0	0	0	0
CD320		0	0	0	0	NA	NA	0	0	0	0	0	0	0	0	1	0	0
CD33		0	0	0	0	NA	NA	0	0	0	0	0	0	2	0	0	0	0
CD38		0	0	0	0	NA	NA	0	0	0	0	0	0	0	0	0	1	0
CD3EAP		0	0	0	0	NA	NA	0	0	0	0	0	0	1	0	0	0	0
CD40		0	0	0	0	NA	NA	0	0	0	0	0	0	1	0	0	0	0
CD5		0	0	1	0	NA	NA	0	0	0	0	1	0	0	0	0	0	0
CD52		0	0	0	0	NA	NA	0	0	0	0	0	0	1	0	0	0	0
CD55		0	0	0	0	NA	NA	1	0	0	0	0	0	0	0	0	0	0
CD5L		0	1	0	0	NA	NA	0	0	0	0	0	0	0	0	0	0	0
CD6		0	0	0	1	NA	NA	0	0	0	0	0	0	1	0	0	0	0
CD68		0	0	0	0	NA	NA	0	0	0	0	0	0	1	0	0	0	0
CD70		0	0	0	0	NA	NA	0	0	0	0	0	0	1	0	0	0	0
CD74		0	1	0	0	NA	NA	0	0	0	0	0	0	0	0	0	0	0
CD79A		0	0	0	0	NA	NA	0	0	0	0	0	0	1	0	0	0	0
CD80		0	0	0	0	NA	NA	0	0	0	0	0	1	0	0	0	0	0
CD81-AS1		0	0	0	0	NA	NA	0	0	0	0	1	0	0	0	0	0	0
CD83		0	0	0	0	NA	NA	0	0	0	0	0	0	1	0	0	0	0
CD84		0	0	0	0	NA	NA	0	0	0	0	0	0	1	0	0	0	0
CD86		0	0	0	0	NA	NA	0	0	0	0	0	0	0	0	2	0	0
CD96		0	0	0	0	NA	NA	0	0	0	0	0	0	1	0	0	0	0
CDC123		0	0	0	0	NA	NA	0	0	0	0	0	0	0	0	0	0	1
CDC16		0	0	0	1	NA	NA	0	0	0	0	0	0	0	0	0	0	0
CDC20B		0	0	0	0	NA	NA	1	0	0	0	0	0	0	0	0	0	0
CDC23		0	0	0	0	NA	NA	0	0	0	0	0	0	1	0	0	0	0
CDC34		0	0	0	0	NA	NA	0	1	0	0	0	0	1	1	0	0	0
CDC40		0	0	0	0	NA	NA	0	0	0	0	0	0	0	0	1	0	0
CDC42SE2		0	0	0	0	NA	NA	0	0	0	0	0	0	0	0	1	0	0
CDCA3		0	0	0	0	NA	NA	0	0	1	0	0	0	0	0	0	0	0
CDCA7L		0	0	0	0	NA	NA	0	0	0	0	0	0	0	0	0	1	0
CDCP1		0	0	0	0	NA	NA	0	0	0	0	0	0	1	0	0	0	0
CDH10		0	0	0	0	NA	NA	0	0	0	0	0	0	2	0	0	0	0
CDH11		0	0	0	0	NA	NA	0	0	0	0	0	0	1	0	0	0	0
CDH12		0	0	0	0	NA	NA	0	0	0	0	0	0	1	0	0	0	0
CDH13		0	0	0	0	NA	NA	0	0	0	0	0	0	1	0	0	0	0
CDH16		0	0	0	1	NA	NA	0	0	0	0	0	0	2	0	0	0	0
CDH19		0	0	0	0	NA	NA	0	0	0	0	0	0	1	0	0	0	0
CDH2		0	0	0	0	NA	NA	0	0	0	0	0	0	2	0	0	0	0
CDH20		0	0	0	0	NA	NA	0	0	0	0	0	0	2	0	0	0	0
CDH23		0	0	0	1	NA	NA	0	0	0	1	0	0	4	0	0	0	0
CDH24		0	0	0	0	NA	NA	0	0	0	0	0	0	1	0	0	0	0
CDH26		0	0	0	0	NA	NA	0	0	0	0	0	0	1	0	0	0	0
CDH4		0	0	0	0	NA	NA	0	0	0	0	0	0	2	1	0	0	0
CDH5		0	0	0	0	NA	NA	0	0	0	0	0	0	1	0	0	0	0
CDH6		0	0	0	0	NA	NA	0	0	0	0	0	0	0	1	0	0	0
CDH7		0	0	0	0	NA	NA	0	0	0	0	0	0	2	1	0	0	0
CDH8		0	0	0	0	NA	NA	0	0	0	0	0	0	2	0	0	1	0
CDH9		0	0	0	0	NA	NA	0	0	0	0	0	0	4	0	0	0	0
CDHR2		0	0	0	0	NA	NA	0	0	0	0	0	0	1	0	0	0	0
CDHR3		0	0	0	0	NA	NA	0	0	0	0	0	0	1	0	0	0	0
CDHR5		1	1	0	0	NA	NA	0	0	0	0	0	0	0	0	0	0	0
CDK5RAP3		0	0	0	0	NA	NA	0	0	0	1	0	0	1	0	0	0	0
CDKN2A		0	0	0	0	NA	NA	0	0	0	0	0	1	1	1	0	0	0
CDSN		0	0	0	0	NA	NA	0	0	0	0	0	0	3	0	0	0	0
CDT1		0	0	0	1	NA	NA	0	0	0	0	0	0	1	1	0	0	0
CDX1		0	0	0	1	NA	NA	0	0	0	0	0	0	0	0	0	0	0
CEACAM1		0	0	0	0	NA	NA	0	0	0	0	0	0	1	0	0	1	0
CEACAM16		0	0	0	1	NA	NA	0	0	0	0	0	0	0	0	0	0	0
CEACAM19		0	0	0	0	NA	NA	0	0	0	0	0	0	1	0	0	0	0
CEACAM20		0	0	0	0	NA	NA	0	0	0	1	0	0	2	0	0	0	0
CEACAM3		0	0	0	0	NA	NA	0	0	0	0	0	0	0	0	0	0	1
CEACAM4		0	0	0	0	NA	NA	0	0	0	0	0	0	1	0	0	0	0
CEACAM5		0	0	0	0	NA	NA	1	0	0	0	0	0	1	0	0	0	0
CEACAM7		0	0	0	0	NA	NA	0	0	0	0	0	0	0	0	1	0	0
CEBPD		0	1	0	0	NA	NA	0	0	0	0	0	1	0	0	0	0	0
CECR2		0	0	0	0	NA	NA	0	0	0	0	0	0	4	0	0	0	0
CEL		0	0	0	0	NA	NA	0	0	0	0	0	0	2	0	0	0	0
CELA3A		0	0	0	0	NA	NA	0	0	0	0	0	0	0	0	1	0	0
CELF3		0	0	0	1	NA	NA	0	0	0	0	0	0	0	0	0	0	0
CELF4		0	0	0	0	NA	NA	0	0	0	0	0	0	2	0	0	0	0
CELF5		0	0	0	0	NA	NA	0	0	0	0	0	0	3	0	0	0	0
CELF6		0	0	0	0	NA	NA	0	0	0	0	0	0	1	0	0	0	0
CELSR1		0	0	0	0	NA	NA	0	1	0	0	0	0	2	0	0	0	0
CELSR2		0	0	0	0	NA	NA	0	0	0	0	0	0	1	0	0	0	0
CELSR3		0	0	0	0	NA	NA	0	0	0	1	0	0	0	0	1	0	0
CEMIP		0	0	0	0	NA	NA	0	0	0	0	0	0	1	0	0	0	0
CENPB		0	0	0	0	NA	NA	0	0	0	0	0	0	0	2	0	0	0
CENPE		0	0	0	0	NA	NA	0	0	0	0	0	0	0	0	0	1	0
CENPI		0	0	0	0	NA	NA	0	0	0	0	0	0	0	0	1	0	0
CENPN		0	0	0	0	NA	NA	0	0	0	0	0	0	1	0	0	0	0
CENPQ		0	0	0	0	NA	NA	0	1	0	0	0	0	0	0	0	0	0
CENPU		0	0	0	0	NA	NA	0	1	0	0	0	0	0	0	0	0	0
CEP104		0	0	0	0	NA	NA	0	0	0	0	0	0	1	0	0	0	0
CEP112		0	0	0	0	NA	NA	0	0	0	0	0	0	1	0	0	0	0
CEP152		0	0	0	0	NA	NA	1	0	0	0	0	0	0	0	0	0	0
CEP170B		0	0	0	0	NA	NA	0	0	0	0	0	0	1	0	0	0	0
CEP192		0	0	0	0	NA	NA	0	0	0	0	0	0	1	0	0	0	0
CEP250		0	0	0	0	NA	NA	0	0	0	0	0	0	0	1	0	0	0
CEP41		0	0	0	0	NA	NA	0	1	0	0	0	0	0	0	0	0	0
CEP57L1		0	0	0	0	NA	NA	0	0	0	0	0	0	0	0	0	1	0
CEP72		0	0	0	0	NA	NA	0	0	0	0	0	0	1	0	0	0	0
CEP85		0	0	0	0	NA	NA	0	0	0	0	0	0	0	0	1	1	0
CEPT1		0	0	0	0	NA	NA	0	0	0	0	0	0	1	0	0	0	0
CERKL		0	0	0	0	NA	NA	0	0	0	0	0	0	3	0	1	0	0
CERS4		0	0	0	0	NA	NA	0	0	0	0	0	0	1	0	0	0	0
CES1		0	0	0	0	NA	NA	0	0	0	0	1	0	0	0	0	0	0
CFAP157		0	0	0	0	NA	NA	0	1	0	0	0	0	0	0	0	0	0
CFAP221		0	0	0	0	NA	NA	0	0	0	0	0	0	1	0	0	0	0
CFAP300		0	0	0	0	NA	NA	0	0	0	0	0	0	1	0	0	0	0
CFAP43		0	0	0	0	NA	NA	0	0	0	0	0	0	2	0	0	0	0
CFAP45		0	0	0	0	NA	NA	0	0	0	0	0	0	1	0	0	0	0
CFAP46		0	0	0	0	NA	NA	0	0	0	0	0	0	4	0	0	0	0
CFAP47		0	0	0	0	NA	NA	0	0	0	0	0	0	5	0	1	0	0
CFAP52		0	0	0	1	NA	NA	0	0	0	0	0	0	0	0	0	0	0
CFAP54		0	0	0	0	NA	NA	0	0	0	0	0	0	3	0	1	0	0
CFAP57		0	0	0	0	NA	NA	0	0	0	0	0	0	2	0	2	0	0
CFAP58		0	0	0	0	NA	NA	0	0	0	0	0	0	1	0	1	0	1
CFAP61		0	0	0	0	NA	NA	0	0	0	0	0	0	4	0	0	0	0
CFAP65		0	0	0	0	NA	NA	0	1	0	0	0	0	0	0	0	1	0
CFAP73		0	0	0	0	NA	NA	0	0	0	1	0	0	0	0	0	0	0
CFAP74		0	2	0	0	NA	NA	0	0	0	0	0	0	4	1	0	0	0
CFAP77		0	0	0	0	NA	NA	0	0	0	0	0	0	1	0	0	0	0
CFAP99		0	0	0	0	NA	NA	0	0	0	0	1	0	0	0	0	0	0
CFH		0	0	0	0	NA	NA	0	0	0	0	0	0	1	1	0	2	0
CFHR2		0	0	0	0	NA	NA	0	0	0	0	0	0	1	0	0	0	0
CFHR3		0	0	0	0	NA	NA	0	0	0	0	0	0	1	1	0	0	0
CFHR4		0	0	1	0	NA	NA	0	0	0	0	0	0	0	0	0	0	0
CFHR5		0	0	0	0	NA	NA	0	0	0	0	0	0	2	0	0	0	0
CFTR		0	0	0	0	NA	NA	0	0	0	0	0	0	2	0	2	0	0
CGGBP1		0	0	0	0	NA	NA	0	0	0	0	0	0	1	0	0	0	0
CGN		0	0	0	0	NA	NA	0	0	0	0	1	0	0	0	0	0	0
CGNL1		0	0	0	0	NA	NA	1	0	0	0	1	0	0	0	0	0	0
CGRRF1		0	0	0	0	NA	NA	0	0	0	0	0	0	1	0	0	0	0
CHADL		0	0	0	0	NA	NA	0	0	0	0	0	0	1	0	0	0	0
CHAT		0	0	0	0	NA	NA	0	0	0	0	0	0	3	0	2	0	0
CHCHD3		0	0	0	0	NA	NA	0	0	0	0	0	0	0	1	0	0	0
CHD4		0	0	0	0	NA	NA	0	0	0	0	0	0	0	1	0	0	0
CHD5		0	0	0	0	NA	NA	0	0	0	1	0	0	3	1	0	0	0
CHD6		0	0	0	0	NA	NA	0	1	0	0	0	0	3	0	0	0	0
CHD7		0	0	0	0	NA	NA	0	0	0	0	0	0	1	0	0	0	0
CHD8		0	0	0	0	NA	NA	0	0	0	0	0	0	0	0	0	0	1
CHERP		0	0	0	1	NA	NA	0	0	0	0	0	0	0	0	0	0	0
CHGA		0	0	0	1	NA	NA	0	0	0	0	0	0	0	0	0	0	0
CHGB		0	0	0	0	NA	NA	0	0	0	0	0	0	2	0	0	1	0
CHIT1		0	0	0	0	NA	NA	0	0	0	0	0	0	2	0	0	0	0
CHKA		0	0	0	0	NA	NA	0	0	0	1	0	0	0	0	0	0	0
CHL1		0	0	0	0	NA	NA	0	1	0	1	0	0	0	0	0	0	0
CHML		0	0	0	0	NA	NA	0	0	0	0	0	0	1	0	0	0	0
CHMP4B		0	0	0	0	NA	NA	0	0	0	0	0	0	1	0	0	0	0
CHMP4C		0	0	0	0	NA	NA	0	0	0	0	0	0	1	0	0	0	0
CHMP7		0	0	0	0	NA	NA	0	0	0	0	0	0	1	0	0	0	0
CHODL		0	0	0	0	NA	NA	0	0	0	0	0	0	1	0	0	0	0
CHPF2		0	0	0	0	NA	NA	0	0	0	0	0	0	0	0	0	1	0
CHPT1		0	0	1	0	NA	NA	0	0	0	0	0	0	0	0	0	0	0
CHRD		0	0	0	0	NA	NA	0	0	0	0	0	0	1	0	0	1	0
CHRDL1		0	0	0	0	NA	NA	1	0	0	0	0	0	1	0	0	0	0
CHRM2		0	0	0	0	NA	NA	0	0	0	0	0	0	1	0	0	0	0
CHRM3		0	0	0	0	NA	NA	0	0	0	0	0	0	1	0	1	0	0
CHRNA2		0	0	0	1	NA	NA	0	1	0	0	0	0	1	0	0	0	0
CHRNA4		0	0	0	0	NA	NA	0	0	0	0	0	0	2	0	0	0	0
CHRNA6		0	0	0	0	NA	NA	0	0	0	1	0	0	0	0	0	0	0
CHRNB4		0	0	0	0	NA	NA	0	0	0	0	0	0	1	0	0	0	0
CHRND		0	0	0	0	NA	NA	0	0	1	0	0	0	1	0	0	0	1
CHST1		0	0	0	0	NA	NA	0	0	0	0	0	0	1	0	0	0	0
CHST10		0	0	0	0	NA	NA	0	0	0	0	0	0	0	0	0	1	0
CHST11		0	0	0	0	NA	NA	0	1	0	0	0	0	0	1	0	0	0
CHST13		0	0	0	0	NA	NA	0	0	0	0	0	0	1	0	0	0	0
CHST3		0	0	0	0	NA	NA	0	0	0	0	0	0	1	0	0	0	0
CHST4		0	0	0	0	NA	NA	1	0	0	0	0	0	1	0	0	0	0
CIDEA		0	0	0	0	NA	NA	0	0	0	0	0	0	0	0	1	0	0
CILP		0	0	0	0	NA	NA	0	1	0	0	0	0	4	0	0	0	0
CILP2		0	0	0	0	NA	NA	0	0	0	0	0	0	1	0	0	0	0
CKAP2		0	0	0	0	NA	NA	0	0	0	0	0	0	1	0	0	0	0
CKMT1B		0	0	0	0	NA	NA	0	0	0	0	0	0	1	0	0	0	0
CLASP1		0	0	0	0	NA	NA	0	0	0	0	0	0	0	0	1	0	0
CLC		0	0	0	0	NA	NA	0	0	0	0	0	0	1	0	0	0	0
CLCA1		0	0	0	1	NA	NA	0	0	0	0	0	0	1	0	0	0	0
CLCA2		0	0	1	0	NA	NA	0	0	0	0	0	0	0	0	0	0	0
CLCA4		0	0	0	1	NA	NA	0	0	0	0	1	0	1	0	0	0	0
CLCN2		0	0	0	0	NA	NA	0	1	0	0	0	0	0	0	0	0	0
CLCN6		0	0	0	0	NA	NA	0	0	0	0	0	0	0	0	1	0	0
CLCN7		0	0	1	0	NA	NA	0	0	0	0	0	0	0	0	0	0	0
CLCNKA		0	0	0	0	NA	NA	0	0	0	0	0	0	0	1	0	0	0
CLCNKB		0	0	0	0	NA	NA	0	0	0	0	0	0	5	1	0	0	0
CLDN24		0	0	0	0	NA	NA	1	0	0	0	0	0	0	0	0	0	0
CLDN4		0	0	0	0	NA	NA	0	0	0	0	0	0	0	1	0	0	0
CLDN5		0	0	0	1	NA	NA	0	0	0	0	0	0	0	0	0	0	0
CLDN7		0	0	1	0	NA	NA	1	1	0	0	0	0	0	0	0	0	0
CLDN8		0	1	0	0	NA	NA	0	0	0	0	0	0	0	0	0	0	0
CLDN9		0	0	0	0	NA	NA	0	0	0	0	0	0	1	0	0	0	0
CLEC12A		0	0	0	0	NA	NA	0	0	0	0	0	0	1	0	0	0	0
CLEC12B		0	0	0	0	NA	NA	0	1	0	0	0	0	0	0	0	0	0
CLEC14A		0	0	0	0	NA	NA	0	0	0	0	0	0	1	0	0	0	1
CLEC16A		0	0	0	0	NA	NA	0	0	0	0	0	0	1	0	0	0	0
CLEC17A		0	0	0	0	NA	NA	0	0	0	0	0	0	1	0	0	0	0
CLEC18B		0	0	0	0	NA	NA	0	0	0	1	0	1	0	0	0	0	0
CLEC3A		0	0	0	0	NA	NA	0	0	0	0	0	0	1	0	1	0	0
CLEC4D		0	0	0	0	NA	NA	0	0	0	0	0	0	1	0	0	0	0
CLEC4F		0	0	0	0	NA	NA	0	0	0	0	0	0	2	0	0	0	0
CLEC4G		0	0	0	0	NA	NA	0	0	0	0	0	0	1	0	0	0	0
CLEC4M		0	0	0	0	NA	NA	0	0	0	0	0	0	4	0	0	0	0
CLEC5A		0	0	0	0	NA	NA	0	0	0	0	0	0	0	0	0	1	0
CLGN		0	0	0	0	NA	NA	0	0	0	0	0	0	2	0	0	0	0
CLHC1		0	0	0	0	NA	NA	0	0	0	0	0	0	1	0	0	0	0
CLIC3		0	0	0	0	NA	NA	0	0	0	0	0	0	2	0	0	0	0
CLIC5		0	0	0	0	NA	NA	0	1	0	0	0	0	0	0	0	0	0
CLIC6		0	0	0	0	NA	NA	0	0	1	0	0	0	1	0	0	0	0
CLINT1		0	0	0	0	NA	NA	0	0	1	0	0	0	0	0	0	0	0
CLIP2		0	0	0	0	NA	NA	0	0	0	0	0	0	0	1	1	0	0
CLIP4		0	0	0	0	NA	NA	0	0	0	0	0	0	1	0	0	0	0
CLMN		0	0	0	0	NA	NA	0	0	0	0	0	0	0	0	0	1	0
CLMP		0	0	0	0	NA	NA	0	0	0	0	0	0	1	0	0	0	0
CLN3		0	0	0	0	NA	NA	0	0	0	0	0	0	0	0	0	1	0
CLP1		0	0	0	0	NA	NA	1	0	0	0	0	0	0	0	0	0	0
CLPB		0	0	0	1	NA	NA	0	1	0	0	0	0	0	0	0	0	0
CLPSL1		0	0	0	0	NA	NA	0	0	0	0	0	0	1	0	0	0	0
CLPTM1L		0	0	0	0	NA	NA	0	0	0	0	0	0	0	0	0	0	1
CLRN3		0	0	0	0	NA	NA	0	0	0	1	0	0	1	0	0	0	0
CLSPN		0	0	0	0	NA	NA	0	0	0	0	0	0	1	0	0	0	0
CLSTN2		0	0	0	0	NA	NA	0	0	0	0	0	0	4	0	0	0	1
CLSTN3		0	0	0	0	NA	NA	0	0	0	0	0	0	0	0	0	1	0
CLTC		0	0	0	0	NA	NA	0	0	0	0	0	0	0	0	1	0	0
CLU		0	0	0	0	NA	NA	1	0	0	0	0	0	0	0	0	0	0
CLUAP1		0	0	0	0	NA	NA	0	0	0	0	0	0	0	0	0	1	0
CLUH		0	0	0	0	NA	NA	0	1	1	0	0	0	1	0	0	0	0
CLUHP4		0	0	0	0	NA	NA	0	0	0	0	1	0	0	0	0	0	0
CLUL1		0	0	0	0	NA	NA	0	0	0	0	0	0	1	0	0	0	0
CLVS1		0	0	0	0	NA	NA	0	0	0	0	0	0	0	1	0	0	0
CLVS2		0	0	0	0	NA	NA	0	0	0	0	0	0	0	0	1	0	0
CMA1		0	0	0	0	NA	NA	0	0	0	0	0	0	0	0	0	1	0
CMPK2		0	0	0	0	NA	NA	0	0	0	0	0	0	1	0	0	0	0
CMTM2		0	0	0	0	NA	NA	0	0	0	0	0	0	1	0	0	0	0
CMTM5		0	0	0	0	NA	NA	0	0	0	0	0	0	1	0	0	0	0
CMYA5		0	0	0	0	NA	NA	0	0	0	0	0	0	1	0	1	0	0
CNBD2		0	0	0	0	NA	NA	0	0	0	0	0	0	1	0	0	0	0
CNDP2		0	0	0	0	NA	NA	0	0	0	0	0	0	1	0	0	0	0
CNGA2		0	0	0	0	NA	NA	0	1	0	0	0	0	0	0	0	0	0
CNGA3		0	0	0	1	NA	NA	0	0	0	0	0	0	3	0	0	0	0
CNGB1		0	0	2	1	NA	NA	0	0	0	0	0	0	3	0	0	0	1
CNGB3		0	0	0	0	NA	NA	1	0	0	0	0	0	1	1	0	0	0
CNKSR1		0	0	0	0	NA	NA	0	0	0	0	1	0	1	0	0	0	0
CNN2		0	0	0	0	NA	NA	0	0	0	0	2	0	2	0	0	0	0
CNNM2		0	0	0	0	NA	NA	0	0	0	0	0	0	1	0	0	0	0
CNOT3		0	0	0	0	NA	NA	0	1	0	0	0	0	0	0	0	0	0
CNR2		0	0	0	0	NA	NA	0	1	0	0	0	0	0	0	0	0	0
CNTFR		0	0	0	0	NA	NA	0	0	0	0	0	0	1	0	0	0	0
CNTN1		0	0	0	0	NA	NA	0	0	0	0	0	0	2	0	0	0	0
CNTN4		0	0	0	0	NA	NA	0	1	0	0	0	0	3	0	0	0	0
CNTN5		0	0	0	0	NA	NA	0	0	0	0	0	0	2	0	0	0	0
CNTN6		0	0	0	0	NA	NA	0	0	0	0	0	0	1	0	0	0	0
CNTNAP2		0	1	0	0	NA	NA	0	0	1	0	0	0	3	0	0	0	0
CNTNAP3		0	0	0	0	NA	NA	0	1	0	0	0	0	1	0	0	0	0
CNTNAP3B		0	0	0	0	NA	NA	0	1	1	0	0	0	0	0	0	0	0
CNTNAP4		0	0	0	1	NA	NA	0	0	0	0	0	1	1	0	0	0	0
CNTRL		0	0	0	0	NA	NA	0	0	0	0	0	0	1	0	0	0	0
CNTROB		0	0	0	0	NA	NA	0	0	0	0	0	0	1	0	0	0	0
COBL		0	0	0	0	NA	NA	0	0	0	0	0	0	1	0	0	0	0
COBLL1		0	0	0	0	NA	NA	1	0	0	0	0	0	0	0	0	0	0
COG3		0	0	0	0	NA	NA	0	0	0	0	0	0	1	0	0	0	0
COG6		0	0	0	0	NA	NA	0	0	0	0	0	0	1	0	0	0	0
COG7		0	0	0	0	NA	NA	0	0	0	0	0	0	1	1	0	0	0
COIL		0	0	0	0	NA	NA	1	0	0	0	0	0	0	0	0	0	0
COL11A1		0	0	0	0	NA	NA	0	0	0	0	0	0	3	2	0	0	0
COL11A2		0	0	0	0	NA	NA	0	0	0	0	0	0	1	0	0	0	0
COL12A1		0	0	0	0	NA	NA	0	0	0	0	0	0	3	0	0	0	0
COL14A1		0	0	0	0	NA	NA	0	0	0	0	0	0	1	0	0	0	0
COL15A1		0	0	0	0	NA	NA	0	0	0	0	0	0	1	0	0	0	0
COL16A1		0	0	0	0	NA	NA	0	0	0	0	0	0	1	1	0	0	0
COL17A1		0	0	0	0	NA	NA	0	0	0	0	0	0	4	0	0	0	0
COL18A1		0	0	0	1	NA	NA	0	0	0	0	0	0	3	0	0	0	0
COL19A1		0	0	0	0	NA	NA	0	0	0	0	0	0	3	0	0	0	0
COL1A1		0	0	0	0	NA	NA	0	0	0	0	0	0	2	0	0	0	0
COL1A2		0	0	0	0	NA	NA	0	1	0	0	0	0	1	0	0	0	0
COL20A1		0	0	0	0	NA	NA	0	0	0	0	0	0	1	0	0	0	0
COL21A1		0	0	0	0	NA	NA	0	0	0	0	0	0	1	0	0	0	0
COL22A1		0	0	0	0	NA	NA	1	0	0	0	0	0	2	0	0	0	0
COL23A1		0	0	0	0	NA	NA	0	0	0	0	0	0	1	0	0	0	0
COL24A1		0	0	0	0	NA	NA	1	0	0	0	0	0	1	0	0	0	0
COL25A1		0	0	0	0	NA	NA	0	0	0	0	0	0	2	0	0	0	0
COL26A1		0	0	0	0	NA	NA	0	1	0	0	0	0	3	0	0	0	0
COL27A1		0	0	0	0	NA	NA	0	0	0	0	0	0	1	0	0	0	0
COL28A1		0	0	0	0	NA	NA	0	0	0	0	0	0	4	0	0	1	0
COL2A1		0	0	0	0	NA	NA	0	0	0	0	0	0	2	0	0	0	0
COL3A1		0	0	0	0	NA	NA	0	0	0	0	0	0	2	1	0	0	0
COL4A1		0	0	0	0	NA	NA	0	0	0	0	0	0	3	0	1	0	0
COL4A2		0	0	0	0	NA	NA	0	0	0	0	0	0	2	0	0	0	0
COL4A3		0	0	0	0	NA	NA	0	0	0	0	0	0	0	0	0	0	1
COL4A4		0	0	0	0	NA	NA	0	2	0	0	0	0	6	0	1	0	0
COL4A5		0	0	0	0	NA	NA	0	0	0	0	0	0	1	0	1	0	0
COL4A6		0	0	0	0	NA	NA	0	0	0	0	0	0	4	0	1	0	0
COL5A1		0	0	0	1	NA	NA	0	0	0	0	0	0	2	0	1	1	0
COL5A2		0	0	0	0	NA	NA	0	0	0	0	0	0	1	0	1	0	0
COL5A3		0	0	0	1	NA	NA	0	0	0	0	0	0	6	0	0	0	0
COL6A1		0	0	0	0	NA	NA	0	0	0	0	0	0	0	1	0	0	0
COL6A2		0	0	0	0	NA	NA	0	0	0	0	0	0	1	0	0	0	0
COL6A3		0	0	0	0	NA	NA	0	0	0	0	0	0	1	0	0	0	0
COL6A5		0	0	0	0	NA	NA	0	0	0	0	0	0	0	0	1	0	0
COL6A6		0	0	0	0	NA	NA	0	0	0	0	0	0	2	0	0	0	1
COL7A1		0	0	0	1	NA	NA	0	0	0	0	0	0	4	0	0	0	0
COL8A1		0	0	0	0	NA	NA	0	0	0	0	0	0	0	1	0	0	0
COL9A1		0	0	0	0	NA	NA	1	0	0	0	0	0	4	0	0	0	0
COL9A2		0	0	0	0	NA	NA	0	0	0	0	0	0	1	0	1	0	0
COL9A3		0	0	0	0	NA	NA	0	0	0	0	0	0	3	0	0	0	0
COLEC10		0	0	0	0	NA	NA	0	0	0	1	0	0	0	0	0	0	0
COLEC11		0	0	0	0	NA	NA	0	0	0	0	0	0	1	0	0	0	0
COMMD7		1	0	0	0	NA	NA	0	0	0	0	0	0	0	0	0	0	0
COMMD8		0	0	0	0	NA	NA	0	0	0	0	1	0	0	0	0	0	0
COPB1		0	0	0	0	NA	NA	0	0	0	0	0	0	0	0	1	0	0
COPE		0	1	0	0	NA	NA	0	0	0	0	0	0	0	0	0	0	0
COPG2		0	1	0	0	NA	NA	0	0	0	1	0	0	0	0	0	0	0
COPS7A		0	0	0	0	NA	NA	0	0	0	0	0	0	1	0	0	0	0
COQ2		0	0	0	0	NA	NA	0	0	0	0	0	0	1	0	0	0	0
COQ7		0	0	0	0	NA	NA	0	0	0	0	0	0	1	0	0	0	0
CORIN		0	0	0	0	NA	NA	0	0	0	0	0	0	2	0	0	0	0
CORO6		0	0	0	0	NA	NA	0	0	0	0	0	0	0	0	1	0	0
CORO7		0	0	0	0	NA	NA	1	0	0	0	0	0	1	0	0	0	0
CORT		0	0	0	0	NA	NA	0	0	0	0	0	0	1	0	0	0	0
COX10		0	0	0	0	NA	NA	0	0	0	1	0	0	0	0	0	0	0
COX7B2		0	0	0	0	NA	NA	0	0	0	0	0	0	1	0	0	0	0
CP		0	0	0	0	NA	NA	0	0	0	0	0	0	1	0	0	0	0
CPA3		0	0	0	0	NA	NA	0	0	0	0	0	0	1	0	0	0	0
CPA4		0	0	0	0	NA	NA	0	0	0	0	0	0	1	0	0	0	0
CPAMD8		0	0	0	0	NA	NA	1	0	0	0	0	0	1	0	0	0	0
CPEB2		0	0	0	0	NA	NA	0	1	0	0	0	0	0	0	0	0	0
CPEB4		0	0	0	0	NA	NA	0	0	0	0	0	0	1	0	0	0	0
CPED1		0	0	0	0	NA	NA	0	0	0	0	0	0	1	0	0	0	0
CPLANE1		1	0	0	0	NA	NA	1	0	0	2	0	0	0	0	0	0	0
CPM		0	0	0	0	NA	NA	0	0	0	0	0	0	1	0	0	0	0
CPN1		0	0	0	0	NA	NA	0	0	0	0	0	0	2	1	0	0	0
CPN2		0	0	0	0	NA	NA	0	0	0	0	0	0	1	0	0	0	0
CPNE6		0	0	0	0	NA	NA	0	0	0	0	0	0	1	0	0	0	0
CPNE8		0	0	0	0	NA	NA	0	0	1	0	0	0	0	0	0	0	0
CPQ		0	0	0	0	NA	NA	0	0	0	0	0	0	1	0	0	0	0
CPS1		0	0	0	0	NA	NA	0	0	0	0	0	0	1	0	0	0	0
CPSF1		0	0	0	0	NA	NA	0	0	0	0	0	0	0	0	1	0	0
CPT1B		0	0	0	0	NA	NA	0	0	1	0	0	0	1	0	0	0	0
CPXM1		0	0	0	1	NA	NA	0	0	0	0	0	0	0	1	0	0	0
CR1		0	0	0	0	NA	NA	0	0	0	0	0	0	4	0	1	0	0
CR1L		0	0	0	0	NA	NA	0	0	0	0	0	0	1	0	0	0	0
CRABP1		0	0	0	0	NA	NA	0	0	0	0	0	0	1	0	0	0	0
CRAMP1		0	0	0	0	NA	NA	0	0	0	0	0	0	1	0	0	0	0
CRAT		0	0	0	0	NA	NA	0	0	1	0	0	0	0	0	0	0	0
CRB1		0	0	0	0	NA	NA	0	0	0	0	0	0	1	0	0	0	0
CRB2		0	0	0	0	NA	NA	1	1	0	0	0	0	1	0	0	0	0
CRB3		0	0	0	0	NA	NA	0	0	0	0	0	0	1	0	0	0	0
CRBN		0	0	0	1	NA	NA	0	0	0	0	0	0	0	0	0	0	0
CRCT1		0	0	0	0	NA	NA	1	0	0	0	0	0	0	0	0	0	0
CREB3L1		0	0	0	0	NA	NA	0	0	0	0	0	0	1	0	0	0	0
CREB5		0	0	0	0	NA	NA	0	0	1	0	0	0	3	0	0	0	0
CREBBP		0	0	1	0	NA	NA	0	0	0	0	0	0	1	0	0	0	0
CREG2		0	0	0	0	NA	NA	0	0	0	0	0	0	1	0	0	0	0
CRIM1		0	0	0	0	NA	NA	0	0	0	0	0	0	1	0	0	0	0
CRIP2		0	0	0	0	NA	NA	0	0	0	0	0	0	1	0	0	0	0
CRISP1		0	0	0	0	NA	NA	0	0	0	0	0	0	1	0	0	0	0
CRISP3		0	0	0	0	NA	NA	0	0	0	0	0	0	1	0	0	0	0
CRLF2		1	2	0	0	NA	NA	0	0	0	1	0	0	1	0	0	0	0
CRMP1		0	0	0	0	NA	NA	0	0	0	0	0	0	0	1	0	0	0
CROCC2		0	0	0	0	NA	NA	0	0	0	0	0	0	1	0	0	0	0
CROCCP5		0	0	0	0	NA	NA	0	0	0	0	0	0	1	0	0	0	0
CRP		0	0	0	0	NA	NA	0	0	0	0	0	0	1	0	0	0	0
CRPPA		0	0	0	0	NA	NA	0	0	0	0	0	0	1	0	1	0	2
CRTAM		0	0	1	0	NA	NA	0	0	0	0	0	0	0	0	0	0	0
CRTC1		0	0	0	0	NA	NA	0	1	0	0	0	0	0	0	0	0	0
CRY2		0	0	0	0	NA	NA	0	0	0	0	0	0	1	0	0	0	0
CRYBB3		0	0	0	0	NA	NA	0	0	0	0	0	0	0	0	1	0	0
CRYBG1		0	0	0	0	NA	NA	0	0	0	0	0	0	2	0	0	0	0
CRYBG2		0	0	0	0	NA	NA	0	0	0	0	0	0	3	2	1	0	0
CRYBG3		0	0	0	0	NA	NA	0	0	0	1	0	0	0	0	0	0	0
CRYGA		0	0	0	0	NA	NA	0	0	0	0	0	0	0	0	0	1	0
CRYGB		0	0	0	0	NA	NA	1	0	0	0	0	0	0	0	0	0	0
CRYGD		0	0	0	0	NA	NA	0	0	0	0	0	0	1	0	0	0	0
CRYZ		0	0	0	0	NA	NA	1	0	0	0	0	0	0	0	0	0	0
CSAD		0	0	0	0	NA	NA	0	0	0	0	0	0	1	0	0	0	0
CSAG1		0	0	0	0	NA	NA	0	0	0	0	0	0	1	0	0	0	0
CSDC2		0	0	0	0	NA	NA	0	0	0	0	0	0	0	0	1	0	0
CSDE1		0	0	0	0	NA	NA	0	1	0	0	0	0	1	0	0	0	0
CSE1L		0	0	0	0	NA	NA	0	0	0	0	0	1	0	0	0	0	0
CSF2RA		0	0	0	0	NA	NA	0	0	0	0	0	0	2	0	0	0	0
CSF2RB		0	0	0	0	NA	NA	0	0	0	0	0	0	2	0	0	0	0
CSHL1		0	0	0	0	NA	NA	0	0	0	0	0	0	1	0	0	0	0
CSMD1		0	0	0	0	NA	NA	0	0	0	0	0	0	7	0	1	0	0
CSMD2		0	0	0	0	NA	NA	0	0	0	1	0	0	13	2	2	0	0
CSMD3		0	1	0	0	NA	NA	1	0	0	0	0	0	8	0	1	1	0
CSN3		0	0	0	0	NA	NA	0	0	0	0	0	0	1	0	0	0	0
CSPG4		0	0	0	0	NA	NA	0	0	1	0	0	0	0	0	0	0	0
CSPG4P10		1	1	0	0	NA	NA	0	0	0	0	2	0	0	0	0	0	0
CT47B1		0	0	0	0	NA	NA	0	0	0	0	0	0	0	0	1	0	0
CTAG2		0	0	0	0	NA	NA	0	0	0	0	0	0	1	0	0	0	0
CTAGE1		0	0	0	0	NA	NA	0	0	0	0	0	0	3	0	0	0	0
CTBP2		0	0	0	0	NA	NA	0	0	0	0	0	0	1	0	0	0	0
CTBS		0	0	0	0	NA	NA	0	0	0	0	0	0	0	0	0	0	1
CTCFL		0	0	0	0	NA	NA	0	0	0	0	0	0	2	0	0	0	0
CTDP1		0	0	0	0	NA	NA	0	0	0	0	0	0	1	0	0	0	0
CTNNA2		0	0	0	0	NA	NA	0	0	0	0	0	0	2	0	0	0	0
CTNNA3		0	0	0	0	NA	NA	0	0	0	0	0	0	3	1	0	0	0
CTNNB1		0	0	0	0	NA	NA	0	0	0	0	0	0	1	0	0	1	0
CTNNBIP1		0	0	0	0	NA	NA	0	0	0	0	0	0	1	0	0	0	0
CTPS1		0	0	0	0	NA	NA	0	0	0	0	0	0	1	0	0	0	0
CTRC		0	0	0	0	NA	NA	1	0	0	0	0	0	1	0	0	0	0
CTSF		0	0	0	1	NA	NA	0	0	0	0	0	0	1	0	0	0	0
CTTNBP2		0	0	0	0	NA	NA	1	0	0	0	0	0	0	0	0	0	0
CUBN		0	0	0	0	NA	NA	0	0	0	0	0	0	2	0	1	0	0
CUL7		0	0	0	0	NA	NA	0	1	0	0	0	0	0	0	0	0	0
CUTC		0	0	0	0	NA	NA	0	0	0	0	0	0	0	1	0	0	0
CUX1		0	0	0	0	NA	NA	0	0	0	0	0	0	1	0	0	0	0
CUX2		0	0	0	0	NA	NA	0	0	0	0	0	0	1	0	0	0	1
CWH43		0	0	0	0	NA	NA	0	0	0	0	0	0	1	0	0	0	0
CXADR		0	0	0	0	NA	NA	0	0	0	0	0	0	1	1	0	0	0
CXCL2		0	0	0	0	NA	NA	0	0	0	0	0	0	1	0	0	0	0
CXCL5		0	0	0	0	NA	NA	0	0	0	0	0	0	1	0	0	0	0
CXorf21		0	0	0	0	NA	NA	0	0	0	0	0	0	1	0	0	0	0
CXorf58		0	0	0	0	NA	NA	0	0	0	0	0	0	1	0	0	0	0
CXXC4		0	0	0	0	NA	NA	0	0	0	0	0	0	1	0	0	0	0
CXXC5		0	0	0	0	NA	NA	0	1	0	0	0	0	0	0	0	0	0
CYB5R3		0	0	0	0	NA	NA	0	0	0	0	0	0	0	0	1	0	0
CYB5R4		0	0	0	0	NA	NA	0	0	0	0	0	1	0	0	0	0	0
CYB5RL		0	0	0	0	NA	NA	0	0	0	0	0	0	0	0	1	0	0
CYFIP1		0	0	0	0	NA	NA	0	0	0	0	0	0	2	0	0	0	0
CYFIP2		0	0	0	0	NA	NA	0	0	0	0	0	0	1	0	0	0	0
CYLC1		0	0	0	0	NA	NA	0	0	0	0	0	0	1	0	0	0	0
CYP11B1		0	0	0	0	NA	NA	0	0	0	0	0	0	1	0	0	0	0
CYP11B2		0	0	0	0	NA	NA	1	0	0	0	0	0	0	0	0	0	0
CYP19A1		0	0	0	0	NA	NA	0	0	0	0	0	0	1	0	0	0	0
CYP1B1		0	0	0	0	NA	NA	0	0	0	1	0	0	1	0	0	0	0
CYP24A1		0	0	0	0	NA	NA	0	0	0	0	0	0	1	0	0	0	0
CYP26A1		0	0	0	0	NA	NA	0	0	0	0	0	0	1	0	0	0	0
CYP26C1		0	0	0	0	NA	NA	0	0	1	0	0	0	0	0	0	0	0
CYP27C1		0	0	0	0	NA	NA	0	0	0	0	0	0	1	0	0	0	0
CYP2A6		0	0	0	0	NA	NA	0	0	0	0	0	0	1	0	0	0	0
CYP2B6		0	0	0	0	NA	NA	0	0	0	0	0	0	1	0	0	0	0
CYP2C18		0	0	0	0	NA	NA	0	0	0	0	0	0	1	0	0	0	0
CYP2C19		0	0	0	0	NA	NA	0	0	0	0	0	0	4	0	1	0	0
CYP2C8		0	0	0	0	NA	NA	0	0	0	0	0	0	5	0	0	0	0
CYP2C9		0	0	0	0	NA	NA	0	0	0	0	0	0	1	0	0	0	0
CYP2D6		2	2	2	2	NA	NA	2	2	2	2	2	2	2	2	2	2	0
CYP2E1		0	0	0	0	NA	NA	0	0	0	0	0	0	0	0	0	0	1
CYP2F1		0	0	0	0	NA	NA	0	0	0	0	0	0	1	0	0	0	0
CYP2J2		0	0	1	0	NA	NA	0	0	0	0	0	0	0	0	1	0	0
CYP2W1		0	0	0	0	NA	NA	0	0	0	0	0	0	2	0	0	0	0
CYP3A4		0	0	0	0	NA	NA	0	0	0	0	0	0	3	0	0	0	0
CYP3A43		0	1	0	0	NA	NA	0	0	0	0	0	0	0	0	0	0	0
CYP3A5		0	0	0	0	NA	NA	0	0	0	0	0	0	0	0	0	1	0
CYP3A7		0	0	0	0	NA	NA	0	0	0	0	0	0	0	0	1	0	0
CYP3A7-CYP3A51P		0	0	0	0	NA	NA	0	0	0	0	0	0	0	1	1	0	0
CYP4A11		0	0	0	0	NA	NA	0	0	0	0	0	0	3	0	0	0	0
CYP4A22		0	0	0	0	NA	NA	0	0	0	0	0	0	1	0	0	0	0
CYP4F11		0	0	0	0	NA	NA	0	0	0	0	0	0	2	0	0	0	0
CYP4F12		0	0	0	0	NA	NA	0	0	0	0	0	0	1	0	0	0	0
CYP4F22		0	0	0	0	NA	NA	0	0	0	0	0	0	3	0	0	0	0
CYP4F3		0	0	0	0	NA	NA	0	0	0	0	0	0	2	0	0	0	0
CYP4F8		0	0	0	0	NA	NA	0	0	0	0	1	0	1	0	0	0	0
CYP4F9P		0	0	0	0	NA	NA	0	0	0	0	0	0	1	0	0	0	0
CYP51A1		0	0	0	0	NA	NA	0	0	0	0	0	0	1	0	0	0	0
CYP7B1		1	0	0	0	NA	NA	0	0	0	0	0	0	1	0	0	0	0
CYP8B1		0	0	0	0	NA	NA	0	0	0	0	0	0	1	0	0	0	0
CYRIA		0	0	0	0	NA	NA	0	0	0	0	0	0	1	0	1	0	0
CYTIP		0	0	0	0	NA	NA	0	0	0	0	0	0	2	0	0	0	0
CYYR1		0	0	0	0	NA	NA	0	0	0	0	0	0	1	0	0	0	0
D2HGDH		0	0	0	0	NA	NA	0	0	0	0	0	0	1	0	0	0	0
DAAM1		0	0	0	0	NA	NA	0	0	0	0	0	0	0	1	0	0	0
DAAM2		0	0	0	0	NA	NA	0	0	0	0	0	0	1	0	0	0	0
DAB1		0	0	0	0	NA	NA	0	0	0	0	0	0	2	0	0	0	0
DAB2IP		0	0	0	0	NA	NA	0	0	0	0	0	0	1	0	0	0	0
DACH1		0	0	0	0	NA	NA	0	0	0	0	0	1	0	0	0	1	0
DAG1		0	0	0	0	NA	NA	0	0	0	0	0	0	0	1	0	0	0
DAO		0	0	0	0	NA	NA	0	0	0	0	0	0	2	0	0	0	0
DARS1		0	0	0	0	NA	NA	0	0	0	0	0	0	1	0	0	0	0
DAZAP1		0	0	0	0	NA	NA	0	0	0	0	0	0	0	0	2	2	0
DBF4		0	0	0	0	NA	NA	1	0	0	0	0	0	0	0	0	0	0
DBH		0	0	0	0	NA	NA	0	0	0	0	0	0	1	0	0	0	0
DBNDD2		0	0	0	0	NA	NA	1	0	0	0	0	0	0	0	0	0	0
DBX2		0	0	0	1	NA	NA	0	0	0	0	0	0	2	0	0	0	0
DCAF1		0	0	0	0	NA	NA	0	0	0	0	0	0	0	0	0	1	0
DCAF12		0	0	0	0	NA	NA	0	0	0	0	0	0	1	0	0	0	0
DCAF12L1		0	0	0	0	NA	NA	0	0	0	0	0	0	1	0	0	0	0
DCAF12L2		0	1	0	0	NA	NA	0	0	0	0	0	0	0	0	0	0	0
DCAF15		0	0	0	0	NA	NA	0	0	0	0	0	0	0	1	0	0	0
DCAF16		0	0	0	0	NA	NA	0	0	0	0	0	0	1	0	0	0	0
DCAF4L2		0	0	0	0	NA	NA	0	0	0	0	0	0	1	0	0	0	0
DCAF8L1		0	0	0	0	NA	NA	1	0	0	0	0	0	0	0	1	0	0
DCAF8L2		0	0	0	0	NA	NA	0	0	0	0	0	0	1	0	0	0	0
DCC		0	0	0	0	NA	NA	1	0	0	0	0	0	5	0	0	0	0
DCDC1		0	0	0	0	NA	NA	0	0	0	0	0	0	3	0	0	0	0
DCDC2C		0	0	0	0	NA	NA	0	0	0	0	0	0	1	0	0	0	0
DCHS1		0	0	0	0	NA	NA	0	0	0	0	0	0	1	0	0	0	0
DCHS2		0	0	0	0	NA	NA	0	0	0	0	0	0	6	0	0	0	0
DCN		0	0	0	0	NA	NA	0	0	0	0	0	0	1	0	0	0	0
DCP1A		0	0	0	1	NA	NA	1	0	0	0	0	0	0	0	0	0	0
DCST2		0	0	0	0	NA	NA	0	0	0	0	0	0	1	0	0	0	0
DCTN3		0	0	0	0	NA	NA	0	0	0	0	0	0	0	1	0	0	0
DCUN1D2		0	0	0	0	NA	NA	0	0	0	0	0	0	1	0	0	0	0
DDC		0	0	0	0	NA	NA	0	0	0	0	0	0	1	0	0	0	0
DDI1		0	0	0	2	NA	NA	0	0	0	0	0	0	0	0	0	0	0
DDI2		0	0	0	0	NA	NA	0	0	0	1	0	0	0	0	0	0	0
DDIAS		0	0	0	0	NA	NA	0	1	0	0	0	0	1	0	0	0	0
DDN		0	0	0	0	NA	NA	0	0	0	0	0	0	1	0	0	0	0
DDOST		0	0	0	0	NA	NA	0	0	0	0	0	0	1	0	0	0	0
DDX10		0	0	0	0	NA	NA	0	0	0	0	0	1	0	0	0	0	0
DDX23		0	0	0	0	NA	NA	0	0	0	0	0	0	1	0	0	0	0
DDX24		0	0	0	0	NA	NA	0	0	0	0	0	0	1	0	0	0	0
DDX25		1	0	0	0	NA	NA	0	0	0	0	0	0	0	0	0	0	0
DDX3Y		0	1	0	0	NA	NA	0	0	0	0	0	0	0	0	0	0	0
DDX4		0	0	0	0	NA	NA	0	0	0	0	0	0	2	0	0	0	0
DDX46		0	0	0	0	NA	NA	0	0	0	0	0	0	1	0	0	0	0
DDX53		0	0	0	0	NA	NA	0	0	0	0	0	0	0	0	0	1	0
DDX60		0	0	0	0	NA	NA	0	0	0	0	0	0	7	0	0	0	0
DDX60L		0	0	0	0	NA	NA	1	1	0	0	0	0	1	0	0	0	0
DEF8		0	0	0	0	NA	NA	0	0	0	0	0	0	1	0	0	0	0
DEFA4		0	0	0	0	NA	NA	0	0	0	0	0	1	0	0	0	0	0
DEFB113		0	0	0	0	NA	NA	0	0	0	0	0	0	1	0	0	0	0
DEFB114		0	0	0	0	NA	NA	0	0	0	0	0	0	1	0	0	0	0
DEFB119		0	0	0	0	NA	NA	0	0	0	0	0	0	1	0	0	0	0
DEFB121		0	0	0	0	NA	NA	0	0	0	0	0	0	1	0	0	0	0
DEFB126		0	0	0	0	NA	NA	0	0	0	0	0	0	0	0	1	0	0
DELE1		0	0	0	0	NA	NA	0	0	0	0	0	0	0	1	0	0	0
DENND11		0	0	0	0	NA	NA	0	0	0	0	0	0	1	0	0	0	0
DENND2B		0	0	0	0	NA	NA	0	0	0	0	0	0	1	0	0	0	1
DENND2C		0	0	0	0	NA	NA	0	0	0	0	0	0	1	0	0	0	0
DENND2D		0	0	0	1	NA	NA	0	0	0	0	0	0	0	0	0	0	0
DENND4B		0	0	0	0	NA	NA	0	0	0	0	0	0	0	0	0	1	0
DENND4C		0	0	0	0	NA	NA	0	0	0	0	0	1	0	0	0	0	0
DENND6A		0	0	0	0	NA	NA	0	0	0	0	0	0	1	0	0	0	0
DEPDC1		0	0	0	0	NA	NA	0	0	0	0	0	0	1	0	0	0	0
DEPDC1B		0	0	0	0	NA	NA	0	0	0	0	0	0	1	0	0	0	0
DERL2		0	0	0	0	NA	NA	0	0	0	0	0	0	1	0	0	0	0
DERL3		0	0	0	0	NA	NA	0	0	0	0	0	0	1	0	0	0	0
DEUP1		0	0	0	0	NA	NA	0	0	0	0	0	0	1	0	0	0	0
DGAT1		0	0	0	1	NA	NA	0	0	0	0	0	0	0	0	0	0	0
DGCR2		0	1	0	0	NA	NA	0	0	0	0	0	0	1	0	0	0	0
DGKG		1	0	0	0	NA	NA	0	0	0	0	0	0	0	0	0	0	0
DGKH		0	1	0	0	NA	NA	0	0	0	0	0	1	0	0	0	1	0
DGKI		0	0	0	0	NA	NA	0	0	0	0	0	0	1	0	1	0	0
DGKK		0	0	0	0	NA	NA	0	1	0	0	0	0	0	0	0	0	0
DHCR7		0	0	0	0	NA	NA	0	0	0	0	0	0	1	0	0	0	0
DHH		0	0	0	0	NA	NA	0	0	0	0	0	0	1	0	0	0	0
DHODH		0	0	1	0	NA	NA	0	0	0	0	0	0	0	0	0	0	0
DHRS11		0	0	0	0	NA	NA	0	0	0	0	0	0	1	0	0	0	0
DHRS13		0	0	0	0	NA	NA	1	0	0	0	0	0	0	0	0	0	0
DHRS2		0	0	0	0	NA	NA	0	0	0	0	0	0	1	0	0	0	0
DHRS3		0	0	0	0	NA	NA	0	0	0	0	0	0	0	1	0	0	0
DHRS4L2		0	0	0	1	NA	NA	0	0	0	0	0	0	0	0	0	0	0
DHRS7C		0	0	0	0	NA	NA	0	0	0	0	0	0	2	0	0	0	0
DHRSX		0	0	0	0	NA	NA	0	0	0	0	0	0	1	0	0	0	0
DHX16		0	0	0	0	NA	NA	0	0	1	0	0	0	0	0	0	0	0
DHX29		0	0	0	0	NA	NA	0	0	0	0	1	0	0	0	0	0	0
DHX33		0	0	0	1	NA	NA	2	0	0	0	0	0	0	0	0	0	0
DHX36		0	0	0	0	NA	NA	0	0	0	0	0	0	2	0	0	0	0
DHX37		0	0	0	0	NA	NA	0	0	0	0	0	0	1	0	0	0	0
DHX57		0	0	0	0	NA	NA	0	0	1	0	0	0	0	0	0	0	0
DIABLO		0	0	1	0	NA	NA	0	0	0	0	0	0	0	0	0	0	0
DIAPH1		0	0	0	0	NA	NA	0	0	0	0	0	0	1	0	0	0	0
DIAPH2		0	0	1	0	NA	NA	0	0	0	0	0	0	0	0	0	0	0
DICER1		0	0	0	0	NA	NA	0	0	0	0	0	0	0	0	1	0	0
DIDO1		0	0	0	0	NA	NA	0	0	0	0	0	0	2	1	0	0	0
DIP2A		0	0	0	0	NA	NA	0	1	0	0	0	0	0	0	0	0	0
DIP2B		0	0	0	0	NA	NA	0	0	0	0	0	0	0	0	1	0	0
DIP2C		0	0	0	0	NA	NA	0	2	0	0	0	0	1	0	0	0	0
DIPK1A		0	0	0	0	NA	NA	0	0	0	0	0	0	1	0	0	0	0
DIPK1B		0	0	0	0	NA	NA	0	0	1	0	0	0	0	0	0	0	0
DIPK1C		0	2	0	0	NA	NA	0	0	0	0	0	0	0	0	0	0	0
DIRAS1		0	0	0	1	NA	NA	0	0	0	0	0	0	0	0	0	0	0
DIRAS2		0	0	0	0	NA	NA	0	0	0	0	0	0	0	0	1	0	0
DIS3		0	0	0	0	NA	NA	0	1	0	0	0	0	0	0	0	0	0
DIS3L2		0	0	0	0	NA	NA	0	0	0	0	0	0	1	0	0	0	0
DISC1FP1		0	0	0	0	NA	NA	0	0	0	0	1	0	0	0	0	0	0
DISP1		0	0	0	0	NA	NA	0	0	0	0	0	0	1	0	0	0	0
DISP3		0	0	0	0	NA	NA	0	0	0	0	0	0	3	1	0	0	0
DKK3		0	0	0	0	NA	NA	0	0	0	0	0	0	0	0	0	1	0
DLC1		0	0	0	0	NA	NA	0	0	0	0	0	0	2	0	0	0	0
DLEC1		0	0	0	0	NA	NA	0	0	0	0	0	0	2	0	0	0	0
DLG1		0	0	0	0	NA	NA	0	1	0	0	0	0	0	0	0	0	0
DLG2		0	0	1	0	NA	NA	0	0	0	0	0	0	1	0	0	0	0
DLG3		0	0	0	0	NA	NA	0	0	0	0	0	0	1	0	0	0	0
DLG5		0	0	0	0	NA	NA	0	0	0	0	0	0	1	0	0	0	0
DLGAP2		0	0	0	0	NA	NA	0	1	0	0	0	0	0	1	0	0	0
DLGAP3		0	0	0	0	NA	NA	0	0	0	0	0	0	1	0	0	0	0
DLX2		0	0	0	0	NA	NA	0	0	0	0	0	0	0	0	0	0	1
DLX4		1	0	0	0	NA	NA	0	0	0	0	0	0	0	0	0	0	0
DMAC2		0	0	0	0	NA	NA	1	0	0	0	0	0	1	0	0	0	0
DMBT1		0	0	0	0	NA	NA	0	1	0	0	0	1	3	0	0	0	0
DMD		0	0	0	0	NA	NA	0	0	0	0	0	0	2	0	0	0	0
DMP1		0	0	0	0	NA	NA	1	0	0	0	0	0	0	0	0	0	0
DMRT2		0	0	0	0	NA	NA	1	0	0	0	0	0	1	0	0	0	0
DMRT3		0	0	0	0	NA	NA	0	0	0	0	0	0	2	0	0	0	0
DMRTC2		0	0	0	0	NA	NA	0	0	0	0	0	0	1	0	0	0	0
DMTN		0	0	0	0	NA	NA	0	0	0	1	0	0	0	1	0	0	0
DMXL1		0	0	0	0	NA	NA	0	0	0	0	0	0	1	0	0	0	0
DMXL2		0	0	0	0	NA	NA	0	0	0	0	0	0	1	0	0	0	0
DNAAF2		0	0	0	0	NA	NA	0	0	0	0	0	0	1	0	0	0	0
DNAAF5		0	0	0	0	NA	NA	0	0	0	0	0	0	1	0	0	0	0
DNAH1		0	0	0	0	NA	NA	0	0	0	0	0	0	2	0	0	1	0
DNAH10		0	0	0	0	NA	NA	0	1	0	1	0	0	7	0	0	0	1
DNAH11		1	0	0	0	NA	NA	0	0	0	0	0	0	6	1	0	1	0
DNAH12		3	2	0	0	NA	NA	0	0	0	0	3	0	1	0	0	0	0
DNAH14		0	0	0	0	NA	NA	1	1	0	0	0	0	1	0	1	0	0
DNAH17		0	0	0	0	NA	NA	0	0	0	0	0	0	9	2	0	0	0
DNAH2		0	0	0	0	NA	NA	0	0	1	0	0	0	1	1	0	0	0
DNAH3		0	0	0	0	NA	NA	0	0	0	0	0	0	10	0	0	0	0
DNAH5		0	1	0	0	NA	NA	0	0	0	1	0	0	14	0	1	0	0
DNAH6		0	0	0	0	NA	NA	1	0	0	0	0	0	5	2	2	1	0
DNAH7		0	0	0	0	NA	NA	2	1	0	0	0	0	4	1	2	0	0
DNAH8		0	1	0	0	NA	NA	0	0	0	0	0	0	4	0	0	0	0
DNAH9		0	0	0	0	NA	NA	1	0	0	0	0	0	6	0	0	0	0
DNAI1		0	0	0	0	NA	NA	0	0	0	0	0	0	1	0	0	0	0
DNAJA1		0	0	0	0	NA	NA	1	0	0	0	0	0	0	0	0	0	0
DNAJB4		0	0	0	0	NA	NA	0	0	0	0	0	0	0	0	0	0	1
DNAJB7		0	0	0	0	NA	NA	0	0	0	0	0	0	0	0	0	0	1
DNAJC21		0	0	0	0	NA	NA	0	0	0	0	0	0	1	0	0	0	0
DNAJC30		0	0	0	0	NA	NA	1	0	0	0	1	0	0	0	0	0	0
DNAJC5		0	0	0	0	NA	NA	0	1	0	0	0	1	0	0	0	0	0
DNAJC7		0	0	0	0	NA	NA	0	0	0	0	0	0	1	0	0	0	0
DNER		0	0	0	0	NA	NA	0	0	0	0	0	0	1	0	0	0	0
DNHD1		0	0	0	0	NA	NA	0	1	0	0	0	0	2	0	0	0	0
DNM1		0	0	0	0	NA	NA	0	0	0	0	0	1	1	0	0	0	0
DNM3		0	0	0	0	NA	NA	0	0	0	0	0	0	1	0	0	0	0
DNMBP		1	0	0	0	NA	NA	0	0	0	0	0	0	0	0	0	0	0
DNMT1		0	0	0	0	NA	NA	0	0	0	0	0	0	0	0	1	0	0
DNMT3A		0	0	0	0	NA	NA	1	0	0	0	0	0	0	0	0	0	0
DNMT3B		0	0	1	0	NA	NA	0	0	0	0	0	0	0	0	1	0	0
DNMT3L		0	0	0	0	NA	NA	0	0	0	0	0	0	1	0	0	0	0
DNTTIP2		0	0	0	0	NA	NA	0	0	0	0	0	0	1	0	0	0	0
DOCK1		0	0	0	0	NA	NA	1	0	0	0	0	0	0	0	0	0	0
DOCK10		0	0	0	0	NA	NA	0	0	0	0	0	0	1	0	0	0	0
DOCK11		0	0	0	0	NA	NA	1	0	0	0	0	0	0	0	0	0	0
DOCK2		0	0	0	0	NA	NA	0	0	0	0	0	0	2	0	0	0	0
DOCK3		0	0	1	0	NA	NA	0	0	0	0	0	0	7	0	0	0	0
DOCK4		0	0	0	0	NA	NA	0	1	0	0	0	0	1	0	0	0	0
DOCK5		0	0	0	0	NA	NA	0	0	0	1	0	0	1	0	0	0	0
DOCK6		0	0	1	0	NA	NA	0	0	0	0	0	0	2	0	0	2	0
DOCK7		0	0	0	0	NA	NA	0	0	0	0	0	0	0	0	0	1	0
DOCK8		1	0	0	0	NA	NA	0	0	0	0	0	1	3	0	0	1	0
DOCK9		0	0	0	0	NA	NA	0	0	0	0	0	0	2	0	0	0	0
DOHH		0	0	0	0	NA	NA	0	0	0	0	0	0	2	0	0	0	0
DOK2		0	0	0	0	NA	NA	0	0	0	0	0	0	1	0	0	0	0
DOK7		0	0	0	0	NA	NA	0	0	0	0	0	0	0	0	1	0	0
DOLK		0	0	0	0	NA	NA	0	0	0	0	0	0	0	1	0	0	0
DOLPP1		0	0	0	0	NA	NA	0	0	0	0	0	0	1	0	0	0	0
DOP1B		0	0	0	0	NA	NA	0	0	0	0	0	0	1	0	1	1	0
DOT1L		0	0	0	0	NA	NA	0	0	0	0	0	0	1	0	0	0	0
DPEP2		0	0	0	0	NA	NA	0	0	0	0	0	0	1	0	0	0	0
DPEP3		0	0	0	0	NA	NA	0	0	0	0	0	0	0	0	0	1	0
DPF1		0	0	0	0	NA	NA	0	0	0	0	0	0	2	0	0	0	1
DPH1		0	0	0	0	NA	NA	1	0	0	0	0	0	0	0	0	0	0
DPH6		0	0	0	0	NA	NA	0	0	0	0	0	0	0	0	1	0	0
DPP10		0	0	0	0	NA	NA	0	0	0	0	0	0	0	1	0	0	0
DPP4		0	0	0	0	NA	NA	0	0	0	0	0	0	1	0	0	0	0
DPP6		0	0	0	0	NA	NA	0	0	0	0	0	0	1	0	0	0	0
DPP7		0	0	1	0	NA	NA	0	0	0	0	0	0	0	0	0	1	0
DPPA2		0	0	0	0	NA	NA	0	0	0	0	0	0	1	0	0	0	0
DPRX		0	0	0	0	NA	NA	0	0	0	0	0	0	2	1	1	0	0
DPT		0	0	0	0	NA	NA	0	0	0	0	0	0	1	0	0	0	0
DPYD		0	0	0	0	NA	NA	1	1	0	0	0	0	2	0	0	0	0
DQX1		0	0	0	0	NA	NA	0	0	0	1	0	0	0	0	0	0	0
DRAXIN		0	0	0	0	NA	NA	0	0	0	0	0	0	2	0	0	0	0
DRC7		0	0	0	0	NA	NA	0	0	0	0	0	0	1	0	0	0	0
DRD3		0	0	0	0	NA	NA	0	0	0	0	0	0	2	0	0	0	0
DRD5		0	0	0	0	NA	NA	0	1	0	0	0	0	1	0	0	0	0
DRG2		0	0	0	0	NA	NA	0	0	0	0	0	0	1	0	0	0	0
DROSHA		0	0	0	0	NA	NA	0	0	0	0	0	1	0	0	0	0	0
DRP2		0	1	0	0	NA	NA	0	0	0	0	0	0	1	0	1	0	0
DSC2		0	0	0	0	NA	NA	0	0	0	0	0	0	2	0	0	0	0
DSC3		0	0	0	0	NA	NA	0	0	0	0	0	0	4	0	0	0	0
DSCAM		0	0	0	0	NA	NA	0	0	0	0	0	0	5	0	2	0	0
DSCAML1		0	0	0	0	NA	NA	0	0	0	0	0	0	4	0	1	1	0
DSE		0	0	0	0	NA	NA	0	0	0	0	0	0	2	0	0	1	0
DSEL		0	0	0	0	NA	NA	0	0	0	0	0	0	1	0	0	0	0
DSG1		0	0	0	0	NA	NA	0	0	0	0	0	0	2	0	0	0	0
DSG2		0	0	0	0	NA	NA	0	0	0	0	0	0	2	1	0	0	0
DSG3		0	0	0	0	NA	NA	1	0	0	0	0	0	1	0	0	0	0
DSG4		0	0	0	0	NA	NA	1	0	0	0	0	1	1	0	0	0	0
DSP		1	0	0	0	NA	NA	0	0	1	0	0	0	4	0	0	1	0
DSPP		0	0	0	0	NA	NA	0	0	0	1	0	0	2	0	0	0	0
DST		0	0	1	0	NA	NA	0	0	0	0	0	0	2	0	0	0	0
DTHD1		0	0	0	0	NA	NA	0	0	0	0	0	0	1	0	0	0	0
DTNB		0	0	0	0	NA	NA	0	0	0	0	0	0	2	0	0	0	0
DTX1		0	0	0	0	NA	NA	0	0	0	1	0	0	3	0	0	0	0
DTX2		0	0	1	2	NA	NA	1	0	0	0	0	0	0	0	0	0	0
DTX4		0	0	0	1	NA	NA	0	0	0	0	0	0	0	0	0	0	0
DUOX1		0	0	0	0	NA	NA	0	0	1	0	0	1	0	0	0	0	0
DUOX2		1	0	0	0	NA	NA	0	0	0	0	0	0	2	0	0	0	0
DUOXA2		0	0	0	0	NA	NA	0	0	0	0	0	0	1	0	0	0	0
DUPD1		0	0	0	0	NA	NA	0	0	0	0	0	0	1	0	0	0	0
DUS3L		0	0	0	0	NA	NA	0	0	0	0	0	1	1	0	0	0	0
DUSP1		0	0	0	0	NA	NA	0	0	0	0	0	0	1	0	0	0	0
DUSP10		0	0	0	0	NA	NA	0	0	0	0	0	0	1	0	0	0	0
DUSP15		0	0	0	0	NA	NA	0	0	0	0	0	0	1	0	0	0	0
DUSP2		0	0	0	0	NA	NA	0	0	0	0	0	0	0	0	1	0	0
DUSP21		0	0	0	0	NA	NA	1	0	0	0	0	0	0	0	0	0	0
DUSP27		0	0	0	0	NA	NA	0	0	0	0	0	0	4	0	0	0	0
DUSP5		0	0	0	0	NA	NA	0	0	0	0	0	0	1	0	0	0	0
DUX4		0	0	0	0	NA	NA	0	0	0	0	0	0	0	0	0	1	1
DVL1		0	0	0	0	NA	NA	1	0	0	0	0	0	0	0	0	0	0
DVL2		0	0	0	0	NA	NA	0	0	0	0	0	0	1	0	0	0	0
DVL3		0	0	0	0	NA	NA	0	0	0	0	0	0	1	1	0	0	0
DYDC2		0	0	0	0	NA	NA	0	0	0	0	0	0	1	0	0	0	0
DYM		0	0	0	0	NA	NA	0	0	0	0	0	0	1	0	0	0	0
DYNC1H1		0	0	0	0	NA	NA	0	0	0	0	0	0	3	0	0	0	0
DYNC1I1		0	0	0	0	NA	NA	0	0	0	0	0	0	1	0	0	0	1
DYNC1I2		0	0	0	0	NA	NA	1	0	0	0	0	0	1	0	0	0	0
DYNC2H1		0	0	0	0	NA	NA	0	0	0	0	0	0	0	1	0	0	0
DYNLRB2		0	0	0	0	NA	NA	0	0	0	0	0	0	1	0	0	0	0
DYSF		0	0	0	0	NA	NA	0	0	0	0	1	0	2	0	0	0	0
DZANK1		0	0	0	0	NA	NA	1	0	0	0	0	0	0	0	0	0	0
DZIP1		0	0	0	1	NA	NA	0	0	0	0	0	0	0	0	0	0	0
DZIP1L		0	0	0	0	NA	NA	0	0	0	0	0	0	1	0	0	0	0
DZIP3		0	0	0	0	NA	NA	0	0	0	0	0	0	0	0	0	1	0
E2F5		0	0	0	0	NA	NA	0	0	0	0	0	0	0	0	1	0	0
E2F8		0	0	0	0	NA	NA	0	0	0	0	0	0	1	0	0	0	0
E4F1		0	0	0	0	NA	NA	0	0	0	0	0	0	0	0	0	0	1
EAF1		0	0	0	0	NA	NA	0	0	0	0	0	0	1	0	0	0	0
EAF2		0	0	1	0	NA	NA	0	0	0	0	0	0	0	0	0	0	0
EARS2		0	0	0	0	NA	NA	0	0	1	0	0	0	0	0	0	0	0
EBF1		0	0	0	0	NA	NA	0	0	0	0	0	0	0	0	1	0	0
EBF2		0	0	0	0	NA	NA	0	0	0	0	0	0	2	0	0	0	0
EBF4		0	0	0	0	NA	NA	0	1	0	0	0	0	1	0	0	0	0
EBLN1		0	0	0	0	NA	NA	0	0	0	1	0	0	0	0	0	0	0
ECD		0	0	0	0	NA	NA	0	1	0	0	0	0	0	0	0	0	0
ECE1		0	1	0	0	NA	NA	0	0	0	0	0	0	0	0	0	0	0
ECI1		0	0	0	0	NA	NA	0	0	0	0	0	0	0	0	1	0	0
ECRG4		0	0	0	0	NA	NA	0	0	0	0	0	0	1	0	0	0	0
EDC4		0	0	0	0	NA	NA	0	0	0	0	0	0	1	0	0	0	0
EDEM1		0	0	0	0	NA	NA	0	0	0	0	0	0	1	0	0	0	0
EDEM2		0	0	0	0	NA	NA	0	1	0	0	0	0	0	0	0	0	0
EDNRA		0	0	0	0	NA	NA	0	0	0	0	0	0	1	0	0	0	0
EDRF1		0	0	0	0	NA	NA	0	0	0	0	0	0	0	0	1	0	0
EEF1A1P39		0	0	0	0	NA	NA	0	0	0	1	0	0	0	0	0	0	0
EEF1AKMT4-ECE2		0	0	0	0	NA	NA	0	0	0	0	0	0	2	1	0	0	0
EFCAB12		0	0	0	0	NA	NA	0	0	0	0	0	0	2	0	0	0	0
EFCAB14		0	0	0	0	NA	NA	0	0	0	0	0	0	1	0	0	0	0
EFCAB3		0	0	0	0	NA	NA	0	0	0	0	0	0	1	0	0	0	0
EFCAB5		0	0	0	0	NA	NA	0	1	0	0	0	0	0	0	0	0	0
EFCAB6		0	0	0	0	NA	NA	0	0	0	0	0	0	3	0	0	0	0
EFCAB7		0	0	0	0	NA	NA	0	0	0	0	0	0	2	0	0	0	0
EFEMP1		0	0	0	0	NA	NA	0	0	0	0	0	0	1	0	0	0	0
EFHB		0	0	0	0	NA	NA	0	0	0	0	0	0	1	0	0	1	0
EFHC2		0	0	0	0	NA	NA	0	0	0	0	0	0	1	0	0	1	0
EFNA1		0	0	0	0	NA	NA	0	0	0	0	0	0	0	0	0	0	1
EFNA2		0	0	0	0	NA	NA	0	0	0	0	0	0	1	0	0	0	0
EFNB1		0	0	0	0	NA	NA	0	0	0	0	0	0	1	0	0	0	0
EFS		0	0	0	0	NA	NA	0	0	0	0	0	0	1	0	0	0	0
EGF		0	0	0	0	NA	NA	0	1	0	0	0	0	2	1	0	0	0
EGFLAM		0	0	0	0	NA	NA	0	0	1	0	0	0	0	0	0	0	0
EGLN2		0	0	0	0	NA	NA	0	0	0	0	1	0	1	0	0	0	0
EGR1		0	0	0	0	NA	NA	0	0	0	0	0	0	1	0	0	0	0
EGR3		0	0	0	0	NA	NA	0	0	0	0	0	0	1	0	0	0	0
EHD2		0	0	0	0	NA	NA	0	0	0	0	0	0	1	0	0	0	0
EHMT1		0	0	1	0	NA	NA	1	0	0	0	0	1	0	0	0	1	0
EIF1		0	0	0	0	NA	NA	0	0	0	0	0	0	1	0	0	0	0
EIF2D		0	0	0	0	NA	NA	0	0	0	0	0	0	1	0	0	0	0
EIF2S2		0	0	0	0	NA	NA	0	0	0	0	0	0	1	0	0	0	0
EIF2S3B		0	0	0	0	NA	NA	0	0	0	0	0	0	1	0	0	0	0
EIF4E2		0	1	0	0	NA	NA	0	0	0	0	0	0	0	0	0	0	0
EIF4G1		0	0	0	0	NA	NA	0	0	0	0	0	0	2	0	0	0	0
EIF4G3		0	0	0	0	NA	NA	0	0	0	0	0	0	0	1	0	0	0
ELAC2		0	0	0	0	NA	NA	0	0	0	1	0	0	0	0	0	0	0
ELAVL2		0	0	0	0	NA	NA	0	0	0	0	1	0	1	0	0	0	0
ELAVL4		0	0	0	0	NA	NA	0	0	0	0	0	0	4	0	0	0	0
ELF5		0	0	0	0	NA	NA	0	0	0	0	0	0	1	0	0	1	0
ELFN2		0	0	0	0	NA	NA	0	0	0	0	0	0	3	0	0	0	0
ELK3		0	0	0	0	NA	NA	0	0	0	0	0	0	0	0	0	0	1
ELL2		0	0	0	0	NA	NA	0	0	0	0	0	0	1	0	0	0	0
ELL3		0	0	0	0	NA	NA	0	0	0	0	0	0	0	0	0	1	0
ELMO1		0	0	0	0	NA	NA	0	0	0	0	0	0	1	0	0	0	0
ELMO2		0	0	0	0	NA	NA	0	1	0	0	0	0	0	0	0	0	0
ELMOD3		0	0	0	1	NA	NA	0	0	0	0	0	0	1	0	0	0	0
ELN		0	0	0	0	NA	NA	0	0	0	0	0	0	4	0	0	0	1
ELOA		0	0	0	0	NA	NA	0	0	0	0	0	0	1	0	0	0	0
ELP1		0	0	0	0	NA	NA	1	0	0	0	0	0	0	0	0	0	0
ELP3		0	0	0	0	NA	NA	0	0	0	0	0	0	0	1	0	0	0
EMC1		0	0	0	0	NA	NA	0	0	0	0	0	0	1	0	0	0	0
EME2		0	0	0	0	NA	NA	0	0	0	0	0	0	1	0	0	0	0
EMID1		0	0	0	0	NA	NA	0	0	0	0	0	0	1	0	0	0	0
EMILIN1		0	0	0	0	NA	NA	0	0	0	0	0	0	1	0	0	0	0
[truncated: 4,826 more rows]

## Sheet: DepMap_Driver gene
Gene	Kinases	A204	G401	HS729	HT1080	KHOS-240S	KHOS-NP	MES-SA	RD	RD-ES	SK-ES-1	SK-LMS-1	SW1353	SW684	SW872	SW982	SYO-1	VA-ES-BJ
AAK1	+	0.0206984	NA	0.0971293	0.185728	NA	NA	NA	0.0706889	NA	NA	NA	0.470082	NA	NA	NA	0.233612	NA
AATK	+	NA	NA	-0.0479268	-0.0342542	NA	NA	NA	0.149523	NA	NA	NA	0.227319	NA	NA	NA	-0.0278273	NA
ABL1	+	-0.295417	0.201149	-0.300778	0.323294	NA	NA	NA	-0.0844043	NA	-0.304854	NA	0.379787	NA	NA	NA	-0.295285	NA
ABL2	+	NA	NA	-0.0245508	-0.00239167	NA	NA	NA	0.221826	NA	NA	NA	-0.0225319	NA	NA	NA	-0.207921	NA
ACVR1	+	-0.289283	-0.0714682	-0.276543	-0.00933319	NA	NA	NA	-0.0924244	NA	-0.304399	NA	0.0273199	NA	NA	NA	-0.00318157	NA
ACVR1B	+	-0.163014	-0.166422	0.360456	-0.0272849	NA	NA	NA	-0.0385829	NA	-0.189916	NA	0.317769	NA	NA	NA	-0.0799542	NA
ACVR1C	+	-0.0808183	NA	-0.00267782	0.151001	NA	NA	NA	0.143599	NA	NA	NA	0.0244539	NA	NA	NA	-0.0494286	NA
ACVR2A	+	0.141962	-0.181374	-0.11239	-0.198909	NA	NA	NA	0.00798562	NA	-0.077997	NA	-0.564084	NA	NA	NA	0.113569	NA
ACVR2B	+	-0.149286	0.213737	-0.309092	-0.401166	NA	NA	NA	-0.258325	NA	-0.153525	NA	-0.150565	NA	NA	NA	0.0217875	NA
ACVRL1	+	-0.345383	-0.322404	-0.364294	-0.326559	NA	NA	NA	-0.0895532	NA	-0.331561	NA	-0.0399144	NA	NA	NA	-0.10599	NA
ADCK1	+	NA	NA	-0.199549	-0.187012	NA	NA	NA	0.0473172	NA	NA	NA	-0.311494	NA	NA	NA	0.0257894	NA
ADCK2	+	0.161918	NA	0.151558	-0.123996	NA	NA	NA	-0.0527734	NA	NA	NA	0.00779114	NA	NA	NA	-0.217362	NA
ADCK5	+	NA	NA	0.0466314	0.133253	NA	NA	NA	-0.0549813	NA	NA	NA	0.0753776	NA	NA	NA	-0.138321	NA
AKT1	+	-0.180136	-0.0459793	0.185117	-0.0806194	NA	NA	NA	-0.0802911	NA	-0.00182252	NA	0.193921	NA	NA	NA	-0.125707	NA
AKT2	+	0.0898588	-0.151018	0.353575	-0.067723	NA	NA	NA	0.185074	NA	0.0555639	NA	0.0579587	NA	NA	NA	-0.0372673	NA
AKT3	+	0.0343446	-0.0391503	-0.0668886	0.269479	NA	NA	NA	-0.0145549	NA	-0.177233	NA	0.400778	NA	NA	NA	0.151442	NA
ALK	+	0.139125	NA	0.338137	-0.240089	NA	NA	NA	0.0204713	NA	NA	NA	-0.252275	NA	NA	NA	0.145426	NA
ALPK1	+	NA	NA	-0.317772	-0.0254588	NA	NA	NA	-0.133244	NA	NA	NA	-0.233677	NA	NA	NA	-0.46037	NA
ALPK2	+	NA	NA	0.137692	0.458262	NA	NA	NA	0.132898	NA	NA	NA	0.070694	NA	NA	NA	0.0628273	NA
ALPK3	+	NA	NA	0.00029397	0.0407564	NA	NA	NA	-0.0337574	NA	NA	NA	-0.0531402	NA	NA	NA	0.160313	NA
AMHR2	+	NA	NA	0.0494472	-0.221926	NA	NA	NA	-0.216233	NA	NA	NA	0.0905079	NA	NA	NA	-0.332602	NA
ANKK1	+	NA	NA	-0.213241	-0.0617302	NA	NA	NA	-0.305688	NA	NA	NA	0.354284	NA	NA	NA	-0.106548	NA
ARAF	+	NA	NA	-0.479169	0.0724858	NA	NA	NA	-0.148547	NA	NA	NA	0.0557875	NA	NA	NA	-0.166238	NA
ATM	+	0.242569	0.371797	-0.294828	0.123302	NA	NA	NA	-0.00260207	NA	0.113316	NA	0.183688	NA	NA	NA	0.54221	NA
ATR	+	-0.239604	-0.563392	-2.18767	-0.225357	NA	NA	NA	-0.391598	NA	-0.274226	NA	-0.381059	NA	NA	NA	-0.657956	NA
AURKA	+	-0.158134	-0.695481	-0.762708	-0.10182	NA	NA	NA	-0.613907	NA	-0.57109	NA	-0.399677	NA	NA	NA	-0.516833	NA
AURKB	+	-0.786012	-0.431374	-0.19253	-0.226644	NA	NA	NA	-0.438426	NA	-0.87222	NA	-0.0357523	NA	NA	NA	-0.37119	NA
AURKC	+	0.153201	NA	-0.0589735	0.0695467	NA	NA	NA	-0.0454613	NA	NA	NA	0.395867	NA	NA	NA	-0.0237575	NA
AXL	+	0.295654	-0.185376	-0.239159	0.138872	NA	NA	NA	-0.0992917	NA	-0.0354711	NA	-0.030405	NA	NA	NA	0.0928521	NA
BCKDK	+	-0.383941	-0.799315	-0.0311218	-0.0289918	NA	NA	NA	-0.180246	NA	-0.505132	NA	0.172908	NA	NA	NA	-0.254026	NA
BLK	+	-0.0153148	NA	0.0945316	-0.249371	NA	NA	NA	-0.0189519	NA	NA	NA	-0.0439802	NA	NA	NA	0.0100166	NA
BMP2K	+	NA	NA	0.0290636	-0.0412609	NA	NA	NA	-0.0560194	NA	NA	NA	-0.0296216	NA	NA	NA	0.0129295	NA
BMPR1A	+	0.692751	0.163999	0.158768	-0.0109748	NA	NA	NA	-0.0836579	NA	-0.231777	NA	0.0592761	NA	NA	NA	-0.198461	NA
BMPR1B	+	-0.23078	0.376105	-0.542299	0.055449	NA	NA	NA	-0.0356505	NA	0.0509831	NA	0.0226989	NA	NA	NA	-0.171228	NA
BMPR2	+	0.106762	0.548291	0.192316	0.0475653	NA	NA	NA	-0.228696	NA	0.0908127	NA	0.302837	NA	NA	NA	-0.304962	NA
BMX	+	NA	NA	0.330405	0.0647445	NA	NA	NA	0.185291	NA	NA	NA	-0.199987	NA	NA	NA	0.180055	NA
BRAF	+	0.55645	0.301208	0.13959	0.0878387	NA	NA	NA	0.0454212	NA	0.158748	NA	0.262035	NA	NA	NA	0.1172	NA
BRSK1	+	-0.353912	0.106386	0.0614542	0.152454	NA	NA	NA	0.130173	NA	0.270955	NA	0.23325	NA	NA	NA	0.0736906	NA
BRSK2	+	-0.530683	0.228198	0.215633	0.0652987	NA	NA	NA	-0.0489738	NA	-0.00927116	NA	0.273985	NA	NA	NA	-0.268302	NA
BTK	+	NA	NA	-0.0309529	0.638362	NA	NA	NA	-0.327573	NA	NA	NA	0.509281	NA	NA	NA	-0.0443953	NA
BUB1	+	0.0256852	-0.514585	-0.286016	-0.410939	NA	NA	NA	-0.164566	NA	-0.294149	NA	-0.0740461	NA	NA	NA	-0.38593	NA
BUB1B	+	-0.810903	-1.18964	-1.35061	-0.658493	NA	NA	NA	-0.818387	NA	-1.12861	NA	-0.528393	NA	NA	NA	-0.43069	NA
CAMK1	+	-0.0413227	0.603178	0.461464	0.200614	NA	NA	NA	0.39279	NA	0.022232	NA	-0.183603	NA	NA	NA	0.227361	NA
CAMK1D	+	0.0856913	-0.196027	0.0514236	-0.0641178	NA	NA	NA	0.218512	NA	0.348927	NA	-0.355824	NA	NA	NA	-0.0767229	NA
CAMK1G	+	NA	NA	-0.0538685	0.186272	NA	NA	NA	-0.185788	NA	NA	NA	0.169289	NA	NA	NA	0.17761	NA
CAMK2A	+	NA	NA	-0.146179	-0.136677	NA	NA	NA	0.262794	NA	NA	NA	0.0580055	NA	NA	NA	0.0282494	NA
CAMK2B	+	-0.204751	NA	-0.448642	-0.252868	NA	NA	NA	-0.233087	NA	NA	NA	0.171695	NA	NA	NA	-0.268473	NA
CAMK2D	+	NA	NA	-0.108587	0.0888497	NA	NA	NA	0.0980823	NA	NA	NA	-0.0313662	NA	NA	NA	0.157648	NA
CAMK2G	+	-0.191958	NA	0.203446	-0.0125593	NA	NA	NA	0.0127778	NA	NA	NA	0.0803973	NA	NA	NA	-0.156785	NA
CAMK4	+	-0.215654	-0.0543398	-0.0275851	-0.0905795	NA	NA	NA	0.0358879	NA	-0.0442992	NA	-0.0249135	NA	NA	NA	0.0119486	NA
CAMKK1	+	NA	NA	-0.183115	-0.0336025	NA	NA	NA	-0.217118	NA	NA	NA	0.3356	NA	NA	NA	-0.226714	NA
CAMKK2	+	-0.0475199	0.121594	0.145077	0.0449378	NA	NA	NA	-0.176167	NA	0.0374627	NA	-0.027469	NA	NA	NA	-0.0783488	NA
CAMKV	+	NA	NA	0.0922973	0.198365	NA	NA	NA	0.142386	NA	NA	NA	0.244198	NA	NA	NA	-0.101906	NA
CASK	+	NA	NA	-0.221685	0.0346635	NA	NA	NA	-0.0284063	NA	NA	NA	-0.217789	NA	NA	NA	-0.241662	NA
CDC42BPA	+	-0.120669	-0.25623	-0.518177	-0.415533	NA	NA	NA	-0.14804	NA	-0.0710955	NA	-0.323279	NA	NA	NA	-0.379121	NA
CDC42BPB	+	-0.00256974	-0.584531	-0.107018	0.262063	NA	NA	NA	0.14951	NA	0.163781	NA	0.46894	NA	NA	NA	-0.150073	NA
CDC42BPG	+	0.160054	NA	0.0220073	0.220952	NA	NA	NA	0.045803	NA	NA	NA	0.205771	NA	NA	NA	0.0445396	NA
CDC7	+	-0.312991	0.183083	-0.325849	0.0621084	NA	NA	NA	-0.467308	NA	-0.864224	NA	-0.138242	NA	NA	NA	-0.24699	NA
CDK1	+	-1.00232	-1.1999	-1.00834	-0.492262	NA	NA	NA	-0.957219	NA	-1.44452	NA	-0.554719	NA	NA	NA	-0.754691	NA
CDK10	+	NA	NA	-0.0441614	0.0848126	NA	NA	NA	-0.0877154	NA	NA	NA	0.0197761	NA	NA	NA	-0.146121	NA
CDK11A	+	-0.345646	NA	0.0228183	-0.31585	NA	NA	NA	-0.990898	NA	NA	NA	0.0478285	NA	NA	NA	-0.908404	NA
CDK11B	+	-1.15059	NA	-0.962067	-0.536217	NA	NA	NA	-0.732946	NA	NA	NA	-0.74633	NA	NA	NA	-0.713631	NA
CDK12	+	-0.328993	-0.642062	-0.113352	-0.492221	NA	NA	NA	-0.161826	NA	-0.629712	NA	-0.140827	NA	NA	NA	-0.0978534	NA
CDK13	+	0.115062	NA	-0.00644245	0.108286	NA	NA	NA	-0.391741	NA	NA	NA	0.146776	NA	NA	NA	0.0308113	NA
CDK14	+	NA	NA	-0.126077	-0.0324559	NA	NA	NA	0.0915223	NA	NA	NA	0.0102829	NA	NA	NA	0.217499	NA
CDK15	+	-0.0343835	NA	0.15808	0.0915131	NA	NA	NA	0.139147	NA	NA	NA	-0.442967	NA	NA	NA	-0.145837	NA
CDK16	+	-0.171789	0.361144	0.0106324	0.06334	NA	NA	NA	0.00908012	NA	-0.00664918	NA	0.365196	NA	NA	NA	-0.00435578	NA
CDK17	+	NA	NA	0.00391272	-0.0399097	NA	NA	NA	0.307477	NA	NA	NA	0.0433213	NA	NA	NA	-0.601724	NA
CDK18	+	-0.0768017	-0.262672	-0.223937	0.00642399	NA	NA	NA	-0.102947	NA	0.162431	NA	-0.0648362	NA	NA	NA	-0.19203	NA
CDK19	+	-0.421823	-0.744051	0.118093	0.129875	NA	NA	NA	-0.151916	NA	-0.286013	NA	0.348256	NA	NA	NA	-0.22979	NA
CDK2	+	-0.14593	-0.451583	-0.0126736	0.0709953	NA	NA	NA	-0.299846	NA	-0.0571168	NA	-0.181022	NA	NA	NA	-0.0969736	NA
CDK20	+	-0.151617	NA	-0.0213983	-0.293071	NA	NA	NA	0.179419	NA	NA	NA	0.0612258	NA	NA	NA	-0.055834	NA
CDK4	+	-0.263748	-0.264913	0.056861	-0.124201	NA	NA	NA	-0.440672	NA	-1.48111	NA	-0.06723	NA	NA	NA	0.0404776	NA
CDK5	+	-0.34883	0.208007	0.122446	0.0272252	NA	NA	NA	-0.128552	NA	0.316297	NA	0.335149	NA	NA	NA	-0.215603	NA
CDK6	+	-0.312333	-0.410703	0.155478	-0.166426	NA	NA	NA	-1.06384	NA	0.304607	NA	-0.185118	NA	NA	NA	-0.160476	NA
CDK7	+	-0.0191626	-0.236511	-0.127208	0.15694	NA	NA	NA	-0.195	NA	-0.121428	NA	-0.0205537	NA	NA	NA	-0.235851	NA
CDK8	+	NA	NA	0.226088	-0.0277043	NA	NA	NA	-0.571852	NA	NA	NA	-0.0232043	NA	NA	NA	-0.264591	NA
CDK9	+	-0.145562	-0.000242962	0.113345	-0.106329	NA	NA	NA	0.00961233	NA	0.3313	NA	-0.0179721	NA	NA	NA	-0.0168929	NA
CDKL1	+	NA	NA	-0.0194937	0.146283	NA	NA	NA	-0.291167	NA	NA	NA	0.219433	NA	NA	NA	-0.0364712	NA
CDKL2	+	NA	NA	-0.224962	0.0561763	NA	NA	NA	-0.169849	NA	NA	NA	-0.000406083	NA	NA	NA	0.0236253	NA
CDKL3	+	-0.0893649	NA	0.194293	0.251808	NA	NA	NA	0.259674	NA	NA	NA	-0.0797988	NA	NA	NA	0.208833	NA
CDKL4	+	NA	NA	0.228232	-0.0408468	NA	NA	NA	0.340595	NA	NA	NA	-0.166322	NA	NA	NA	-0.160858	NA
CDKL5	+	-0.165985	0.102296	-0.0837118	-0.0266994	NA	NA	NA	-0.178518	NA	-0.161858	NA	-0.11095	NA	NA	NA	-0.111364	NA
CHEK1	+	-0.294039	-0.283507	-1.26473	-0.279827	NA	NA	NA	-0.0275941	NA	-0.153829	NA	-0.309798	NA	NA	NA	-0.27236	NA
CHEK2	+	NA	NA	-0.0118493	0.233364	NA	NA	NA	0.169617	NA	NA	NA	0.133587	NA	NA	NA	0.354705	NA
CHUK	+	0.0500193	-0.0777922	-0.0733113	0.127623	NA	NA	NA	0.0267131	NA	-0.133386	NA	-0.0718809	NA	NA	NA	0.0215165	NA
CIT	+	-0.401498	-0.394341	-0.482249	-0.116309	NA	NA	NA	0.0812752	NA	-0.437596	NA	-0.083424	NA	NA	NA	0.0202297	NA
CLK1	+	NA	NA	-0.0209611	0.219416	NA	NA	NA	-0.192086	NA	NA	NA	0.20986	NA	NA	NA	-0.230507	NA
CLK2	+	-0.0818028	NA	-0.0142618	0.0443091	NA	NA	NA	-0.0714937	NA	NA	NA	0.0903904	NA	NA	NA	-0.136521	NA
CLK3	+	NA	NA	-0.110465	0.100667	NA	NA	NA	-0.0790378	NA	NA	NA	-0.164728	NA	NA	NA	-0.14884	NA
CLK4	+	NA	NA	0.0427342	0.270636	NA	NA	NA	-0.161867	NA	NA	NA	-0.0558388	NA	NA	NA	-0.431622	NA
COQ8A	+	0.151988	NA	0.118896	-0.0621982	NA	NA	NA	0.250739	NA	NA	NA	0.201547	NA	NA	NA	0.09347	NA
COQ8B	+	0.275224	NA	-0.340314	0.000637234	NA	NA	NA	-0.00439956	NA	NA	NA	0.337659	NA	NA	NA	0.154683	NA
CSF1R	+	-0.579619	NA	0.0124108	0.285771	NA	NA	NA	-0.0945501	NA	NA	NA	0.492031	NA	NA	NA	-0.356294	NA
CSK	+	0.102813	0.136201	-0.0694854	0.206343	NA	NA	NA	0.099428	NA	-0.137189	NA	0.61556	NA	NA	NA	-0.1914	NA
CSNK1A1	+	-0.0917322	-0.334629	-0.140753	-0.181712	NA	NA	NA	-0.376513	NA	-0.369062	NA	-0.255719	NA	NA	NA	-0.346634	NA
CSNK1A1L	+	NA	NA	-0.1438	-0.302361	NA	NA	NA	-0.144022	NA	NA	NA	-0.285575	NA	NA	NA	-0.190348	NA
CSNK1D	+	NA	NA	-0.319218	-0.119058	NA	NA	NA	-0.0518903	NA	NA	NA	-0.132445	NA	NA	NA	-0.0711585	NA
CSNK1G1	+	NA	NA	0.233735	-0.0164062	NA	NA	NA	0.0434864	NA	NA	NA	0.0170264	NA	NA	NA	-0.0522477	NA
CSNK1G2	+	0.104019	NA	-0.242444	0.112712	NA	NA	NA	-0.0843682	NA	NA	NA	-0.119089	NA	NA	NA	-0.248099	NA
CSNK1G3	+	-0.0525622	NA	-0.0194928	0.17402	NA	NA	NA	-0.108569	NA	NA	NA	-0.0915492	NA	NA	NA	0.256127	NA
CSNK2A1	+	-0.147816	0.0613365	0.0501028	0.014586	NA	NA	NA	-0.0658482	NA	0.180949	NA	-0.0373229	NA	NA	NA	-0.147338	NA
CSNK2A2	+	-0.70895	NA	-0.388591	0.0523963	NA	NA	NA	-0.304074	NA	NA	NA	0.0139535	NA	NA	NA	-0.34307	NA
CSNK2A3	+	0.109798	-0.128261	-0.0480925	0.179883	NA	NA	NA	-0.150415	NA	0.0731775	NA	0.417922	NA	NA	NA	0.158315	NA
DAPK1	+	0.0538586	-0.047851	0.117562	0.0866336	NA	NA	NA	-0.0999371	NA	-0.0926692	NA	0.389274	NA	NA	NA	-0.177596	NA
DAPK2	+	0.413707	0.0417222	0.181528	-0.0407561	NA	NA	NA	-0.130293	NA	-0.186794	NA	-0.0374966	NA	NA	NA	0.0789419	NA
DAPK3	+	NA	NA	-0.211839	-0.0673357	NA	NA	NA	-0.179375	NA	NA	NA	-0.0105116	NA	NA	NA	-0.0160109	NA
DCLK1	+	-0.0766662	0.0983385	0.0628618	-0.123645	NA	NA	NA	-0.119008	NA	-0.130919	NA	-0.19327	NA	NA	NA	0.224079	NA
DCLK2	+	0.0622196	NA	0.229875	0.307119	NA	NA	NA	0.213295	NA	NA	NA	-0.0127874	NA	NA	NA	-0.0035913	NA
DCLK3	+	NA	NA	-0.494754	0.315764	NA	NA	NA	-0.191626	NA	NA	NA	0.14549	NA	NA	NA	-0.127911	NA
DDR1	+	0.240931	-0.351025	0.0803125	0.0950151	NA	NA	NA	-0.0163225	NA	-0.138558	NA	0.0669968	NA	NA	NA	-0.263623	NA
DDR2	+	NA	NA	-0.111005	-0.00298252	NA	NA	NA	0.0278337	NA	NA	NA	0.0830043	NA	NA	NA	-0.117921	NA
DMPK	+	NA	NA	0.0363657	0.00222588	NA	NA	NA	0.124413	NA	NA	NA	0.0714748	NA	NA	NA	0.0945665	NA
DSTYK	+	-0.524939	NA	0.157974	0.305222	NA	NA	NA	-0.212389	NA	NA	NA	0.23161	NA	NA	NA	-0.0194547	NA
DYRK1A	+	0.362678	NA	0.196634	0.0926582	NA	NA	NA	-0.0796375	NA	NA	NA	0.198348	NA	NA	NA	0.124608	NA
DYRK1B	+	-0.263823	-0.266432	-0.0859	0.163292	NA	NA	NA	-0.137744	NA	0.298068	NA	0.307378	NA	NA	NA	-0.133966	NA
DYRK2	+	NA	NA	-0.223329	-0.153814	NA	NA	NA	-0.122654	NA	NA	NA	-0.435025	NA	NA	NA	-0.296971	NA
DYRK3	+	NA	NA	0.0241431	-0.268363	NA	NA	NA	-0.363869	NA	NA	NA	0.142655	NA	NA	NA	-0.164276	NA
DYRK4	+	-0.933745	0.250013	0.125077	-0.0887132	NA	NA	NA	0.102239	NA	-0.0363077	NA	-0.200709	NA	NA	NA	-0.438958	NA
EGFR	+	-0.131933	-0.0173063	-0.000135955	0.172867	NA	NA	NA	-0.00633178	NA	-0.0187216	NA	0.0086915	NA	NA	NA	0.10962	NA
EIF2AK1	+	-0.108792	0.0849753	-0.136607	0.00890181	NA	NA	NA	0.0640624	NA	0.0906748	NA	0.268953	NA	NA	NA	0.0482916	NA
EIF2AK2	+	NA	NA	0.226715	0.00189685	NA	NA	NA	0.00243721	NA	NA	NA	-0.101641	NA	NA	NA	0.0745705	NA
EIF2AK3	+	-0.144948	-0.25062	0.00933196	-0.0457847	NA	NA	NA	-0.207191	NA	-0.108972	NA	0.146319	NA	NA	NA	-0.189981	NA
EIF2AK4	+	NA	NA	0.26926	-0.10325	NA	NA	NA	-0.0199687	NA	NA	NA	0.168875	NA	NA	NA	0.054766	NA
EPHA1	+	-0.0959555	NA	-0.0306252	0.0146513	NA	NA	NA	0.0614907	NA	NA	NA	-0.0530527	NA	NA	NA	-0.0102858	NA
EPHA10	+	NA	NA	-0.0612994	-0.0505023	NA	NA	NA	0.0257458	NA	NA	NA	-0.0383725	NA	NA	NA	-0.223347	NA
EPHA2	+	-0.0711966	NA	-0.13541	0.305233	NA	NA	NA	0.0802282	NA	NA	NA	0.406675	NA	NA	NA	-0.0825119	NA
EPHA3	+	NA	NA	-0.0657201	-0.0233484	NA	NA	NA	0.160697	NA	NA	NA	0.120206	NA	NA	NA	-0.00661844	NA
EPHA4	+	-0.332896	NA	0.174606	0.0453291	NA	NA	NA	-0.104949	NA	NA	NA	-0.00364465	NA	NA	NA	-0.10819	NA
EPHA5	+	-0.0916858	NA	0.00986551	0.108168	NA	NA	NA	0.207001	NA	NA	NA	-0.0250707	NA	NA	NA	-0.00636403	NA
EPHA7	+	-0.236488	0.350133	-0.0501954	0.180136	NA	NA	NA	-0.0597843	NA	-0.128545	NA	-0.14546	NA	NA	NA	0.104774	NA
EPHA8	+	0.116117	NA	-0.234079	0.103122	NA	NA	NA	-0.0147306	NA	NA	NA	0.092116	NA	NA	NA	0.179088	NA
EPHB1	+	0.287132	NA	0.0456414	0.0987763	NA	NA	NA	-0.0179508	NA	NA	NA	0.342856	NA	NA	NA	0.309724	NA
EPHB2	+	-0.33128	NA	0.106127	0.0599415	NA	NA	NA	-0.0418735	NA	NA	NA	-0.0862174	NA	NA	NA	0.102556	NA
EPHB3	+	-0.186286	NA	-0.178367	0.147851	NA	NA	NA	-0.15472	NA	NA	NA	-0.0573811	NA	NA	NA	0.070072	NA
EPHB4	+	NA	NA	-0.29294	-0.381734	NA	NA	NA	-0.0531287	NA	NA	NA	-0.387914	NA	NA	NA	-0.260075	NA
EPHB6	+	-0.499989	NA	-0.0436861	0.0301056	NA	NA	NA	-0.223581	NA	NA	NA	0.123166	NA	NA	NA	0.0785084	NA
ERBB2	+	-0.384773	-0.652663	0.0832969	0.100046	NA	NA	NA	-0.00739198	NA	0.0540822	NA	-0.0561456	NA	NA	NA	-0.139953	NA
ERBB3	+	-0.700401	-0.150148	-0.0999777	0.0190132	NA	NA	NA	0.00714238	NA	0.414615	NA	-0.00411889	NA	NA	NA	-0.12593	NA
ERBB4	+	-0.0401837	-0.131307	-0.416068	0.0669118	NA	NA	NA	-0.0706383	NA	-0.185037	NA	0.220836	NA	NA	NA	0.0314792	NA
ERN1	+	0.1542	0.0351463	0.0798096	0.0965891	NA	NA	NA	0.0880179	NA	0.0857711	NA	0.160567	NA	NA	NA	0.384447	NA
FASTK	+	NA	NA	-0.232473	-0.169791	NA	NA	NA	-0.0420968	NA	NA	NA	-0.0883092	NA	NA	NA	0.154379	NA
FES	+	0.316539	0.182107	-0.232684	0.0515685	NA	NA	NA	0.0115746	NA	-0.0810186	NA	0.0822942	NA	NA	NA	0.0951295	NA
FGFR1	+	0.358779	-0.0303918	-0.218176	0.0666868	NA	NA	NA	0.00205332	NA	-0.0207099	NA	-0.375553	NA	NA	NA	-0.159343	NA
FGFR2	+	-0.0279164	-0.446941	0.173753	0.227743	NA	NA	NA	0.0444276	NA	0.2389	NA	0.0778573	NA	NA	NA	-0.156237	NA
FGFR3	+	-0.0218361	-0.125989	-0.00330579	0.0702522	NA	NA	NA	-0.168548	NA	0.178536	NA	0.170638	NA	NA	NA	-0.0977322	NA
FGFR4	+	-0.0679239	-0.0221728	-0.0753908	-0.0145598	NA	NA	NA	-0.0662721	NA	0.21789	NA	0.0504703	NA	NA	NA	-0.170376	NA
FGR	+	0.204178	NA	0.305452	-0.0142207	NA	NA	NA	0.156463	NA	NA	NA	-0.233056	NA	NA	NA	-0.130195	NA
FLT1	+	0.0160815	NA	0.239015	-0.132566	NA	NA	NA	0.224589	NA	NA	NA	-0.273166	NA	NA	NA	-0.00399336	NA
FLT3	+	0.0680065	0.0893691	0.0268618	0.123603	NA	NA	NA	0.0022777	NA	-0.480675	NA	0.2265	NA	NA	NA	-0.0346661	NA
FLT4	+	NA	NA	0.272842	-0.108304	NA	NA	NA	-0.244535	NA	NA	NA	0.24838	NA	NA	NA	-0.0372234	NA
FRK	+	NA	NA	-0.301641	0.180412	NA	NA	NA	0.154547	NA	NA	NA	0.16409	NA	NA	NA	0.102195	NA
GAK	+	-0.515467	-0.345259	-0.501132	-0.0964152	NA	NA	NA	-0.61392	NA	-0.373629	NA	0.0802625	NA	NA	NA	-0.66281	NA
GRK1	+	NA	NA	0.202923	0.0538489	NA	NA	NA	0.0251562	NA	NA	NA	0.104413	NA	NA	NA	-0.00217061	NA
GRK2	+	0.098722	-0.339413	-0.0551075	0.0795034	NA	NA	NA	-0.184197	NA	-0.0498668	NA	0.179133	NA	NA	NA	-0.0956339	NA
GRK4	+	-0.163024	-0.151688	0.253672	-0.220371	NA	NA	NA	-0.372908	NA	-0.244252	NA	-0.136842	NA	NA	NA	-0.177602	NA
GRK5	+	0.138533	0.166163	0.132904	0.15727	NA	NA	NA	-0.0561627	NA	-0.141049	NA	0.294023	NA	NA	NA	-0.0161527	NA
GRK6	+	0.0546648	-0.224931	-0.116986	0.33284	NA	NA	NA	-0.0304435	NA	0.0875746	NA	0.30175	NA	NA	NA	-0.168445	NA
GRK7	+	-0.267606	NA	0.248406	-0.162472	NA	NA	NA	-0.335746	NA	NA	NA	0.0449986	NA	NA	NA	-0.194199	NA
GSK3A	+	NA	NA	-0.00781932	0.111666	NA	NA	NA	0.0462888	NA	NA	NA	-0.177101	NA	NA	NA	-0.318994	NA
GSK3B	+	NA	NA	0.22112	0.205756	NA	NA	NA	0.278942	NA	NA	NA	0.190649	NA	NA	NA	-0.57629	NA
GUCY2C	+	NA	NA	-0.191022	0.26522	NA	NA	NA	0.0115725	NA	NA	NA	0.12355	NA	NA	NA	-0.102392	NA
GUCY2D	+	-0.0489014	NA	-0.0275624	-0.0531934	NA	NA	NA	-0.0558491	NA	NA	NA	-0.100663	NA	NA	NA	-0.0207568	NA
GUCY2F	+	0.0906484	NA	0.139865	-0.214682	NA	NA	NA	0.0747261	NA	NA	NA	0.0358579	NA	NA	NA	-0.13671	NA
HASPIN	+	0.116509	-0.0117182	0.0498281	0.0120519	NA	NA	NA	0.0708364	NA	0.0209468	NA	-0.0508167	NA	NA	NA	0.00283496	NA
HCK	+	NA	NA	-0.132367	-0.287938	NA	NA	NA	-0.206339	NA	NA	NA	0.018102	NA	NA	NA	-0.136859	NA
HIPK1	+	-0.0244808	-0.533561	-0.213624	-0.326262	NA	NA	NA	-0.33697	NA	-0.276684	NA	-0.177782	NA	NA	NA	-0.986125	NA
HIPK2	+	0.0123473	0.0510989	0.14288	0.00775418	NA	NA	NA	-0.0618928	NA	-0.0732354	NA	0.207041	NA	NA	NA	-0.0634935	NA
HIPK3	+	0.200565	NA	-0.221995	-0.323091	NA	NA	NA	-0.162439	NA	NA	NA	-0.456647	NA	NA	NA	-0.213775	NA
HIPK4	+	-0.31038	NA	-0.0896115	0.258902	NA	NA	NA	0.0219899	NA	NA	NA	0.253149	NA	NA	NA	0.174895	NA
HUNK	+	0.305366	NA	-0.0865792	0.134795	NA	NA	NA	0.135197	NA	NA	NA	0.230568	NA	NA	NA	0.0358974	NA
IGF1R	+	0.173479	-0.0856464	0.0200482	-0.148915	NA	NA	NA	-0.345719	NA	-0.597321	NA	0.184146	NA	NA	NA	0.0597535	NA
IKBKB	+	0.195012	-0.145059	0.131144	0.109999	NA	NA	NA	0.0844688	NA	0.122362	NA	0.277174	NA	NA	NA	-0.0668185	NA
IKBKE	+	0.0784242	-0.219531	-0.275082	-0.332753	NA	NA	NA	-0.0592851	NA	-0.156384	NA	-0.209871	NA	NA	NA	-0.218156	NA
ILK	+	-0.510437	0.218393	0.251511	-0.457048	NA	NA	NA	-0.617293	NA	-0.441816	NA	-0.532507	NA	NA	NA	-0.471202	NA
INSR	+	NA	NA	-0.00522495	0.133919	NA	NA	NA	0.00944785	NA	NA	NA	-0.0840039	NA	NA	NA	-0.0933103	NA
INSRR	+	-0.258637	NA	0.441928	0.102844	NA	NA	NA	0.137749	NA	NA	NA	0.283421	NA	NA	NA	0.0461766	NA
IRAK1	+	NA	NA	0.0745621	0.0107979	NA	NA	NA	0.0570568	NA	NA	NA	0.119126	NA	NA	NA	0.14603	NA
IRAK2	+	NA	NA	0.264634	-0.102227	NA	NA	NA	-0.047481	NA	NA	NA	-0.456192	NA	NA	NA	0.125654	NA
IRAK3	+	NA	NA	0.0905787	-0.0995269	NA	NA	NA	-0.140344	NA	NA	NA	-0.143072	NA	NA	NA	-0.106943	NA
IRAK4	+	0.394903	-0.145589	-0.259461	0.0128723	NA	NA	NA	0.12268	NA	-0.108975	NA	0.0327024	NA	NA	NA	-0.223144	NA
ITK	+	0.0434223	0.0612712	-0.0332523	0.360421	NA	NA	NA	-0.115991	NA	-0.295195	NA	-0.0699658	NA	NA	NA	0.0395578	NA
JAK1	+	NA	NA	-0.0374792	0.204686	NA	NA	NA	-0.0206626	NA	NA	NA	0.167423	NA	NA	NA	0.152304	NA
JAK2	+	-0.14746	0.013889	-0.189563	-0.145607	NA	NA	NA	-0.193644	NA	-0.2854	NA	-0.26091	NA	NA	NA	-0.00597163	NA
JAK3	+	NA	NA	-0.219888	0.126661	NA	NA	NA	-0.256266	NA	NA	NA	-0.192068	NA	NA	NA	-0.260985	NA
KALRN	+	-0.0329508	-0.108448	-0.413918	0.0381844	NA	NA	NA	0.0389262	NA	0.0407369	NA	0.030181	NA	NA	NA	0.164098	NA
KDR	+	-0.00243011	NA	0.166461	-0.0355116	NA	NA	NA	-0.0868785	NA	NA	NA	0.0545835	NA	NA	NA	-0.0654677	NA
KIT	+	NA	NA	-0.106242	0.152025	NA	NA	NA	0.0793255	NA	NA	NA	0.182841	NA	NA	NA	-0.0661696	NA
KSR1	+	0.0488218	-0.338354	-0.231264	0.0726525	NA	NA	NA	0.251283	NA	0.0617996	NA	-0.233794	NA	NA	NA	-0.239448	NA
KSR2	+	NA	NA	-0.0339996	-0.153765	NA	NA	NA	-0.153099	NA	NA	NA	-0.337021	NA	NA	NA	-0.0997134	NA
LATS1	+	0.0658756	NA	-0.149123	0.17008	NA	NA	NA	0.0500211	NA	NA	NA	0.125008	NA	NA	NA	-0.0690803	NA
LATS2	+	NA	NA	0.108251	0.114916	NA	NA	NA	0.136971	NA	NA	NA	0.0648248	NA	NA	NA	0.0612917	NA
LCK	+	0.211186	-0.463705	-0.55563	0.117705	NA	NA	NA	-0.183581	NA	-0.0981333	NA	0.3259	NA	NA	NA	-0.0343837	NA
LIMK1	+	NA	NA	-0.0589289	0.177963	NA	NA	NA	-0.117389	NA	NA	NA	-0.06976	NA	NA	NA	-0.393375	NA
LIMK2	+	0.0456747	0.413612	-0.0950669	0.148964	NA	NA	NA	0.130171	NA	0.116737	NA	0.28474	NA	NA	NA	0.250832	NA
LMTK2	+	NA	NA	0.129817	0.613745	NA	NA	NA	0.207801	NA	NA	NA	0.0980729	NA	NA	NA	-0.256285	NA
LMTK3	+	-0.098482	NA	0.153443	-0.0130048	NA	NA	NA	0.221905	NA	NA	NA	0.195292	NA	NA	NA	-0.189176	NA
LRRK1	+	NA	NA	0.0699267	0.229029	NA	NA	NA	0.0605958	NA	NA	NA	0.231634	NA	NA	NA	-0.115586	NA
LRRK2	+	0.228897	-0.35934	-0.27803	0.146309	NA	NA	NA	-0.0341057	NA	-7.2e-05	NA	0.0249015	NA	NA	NA	0.10856	NA
LTK	+	0.364427	NA	0.0462563	0.114904	NA	NA	NA	-0.159705	NA	NA	NA	-0.265717	NA	NA	NA	-0.151644	NA
LYN	+	0.366906	-0.131943	0.0258355	0.0660824	NA	NA	NA	0.0593348	NA	0.0984789	NA	0.0486471	NA	NA	NA	-0.0837867	NA
MAK	+	NA	NA	-0.225269	-0.115524	NA	NA	NA	-0.154721	NA	NA	NA	-0.00373523	NA	NA	NA	-0.210169	NA
MAP2K1	+	-0.346214	0.120315	-0.175847	0.200224	NA	NA	NA	0.0395545	NA	-0.00664203	NA	0.205439	NA	NA	NA	-0.144418	NA
MAP2K2	+	NA	NA	0.122981	-0.0448616	NA	NA	NA	0.0782739	NA	NA	NA	-0.120639	NA	NA	NA	-0.614329	NA
MAP2K3	+	0.0961427	NA	0.141869	0.151201	NA	NA	NA	-0.0351405	NA	NA	NA	0.271969	NA	NA	NA	0.0566101	NA
MAP2K4	+	0.109922	0.127714	0.0361726	-0.0155669	NA	NA	NA	-0.274133	NA	-0.0351717	NA	0.170448	NA	NA	NA	-0.16395	NA
MAP2K5	+	-0.0447544	NA	-0.00592541	0.0241335	NA	NA	NA	-0.122486	NA	NA	NA	-0.130136	NA	NA	NA	-0.337267	NA
MAP2K6	+	NA	NA	0.187393	0.0599683	NA	NA	NA	-0.337144	NA	NA	NA	0.276927	NA	NA	NA	-0.0592653	NA
MAP2K7	+	0.169826	-0.610874	-0.0945688	-0.0454951	NA	NA	NA	-0.068918	NA	-0.163814	NA	-0.0792788	NA	NA	NA	-0.0252539	NA
MAP3K1	+	0.155381	NA	-0.288926	0.205479	NA	NA	NA	-0.225362	NA	NA	NA	-0.473912	NA	NA	NA	-0.102911	NA
MAP3K10	+	0.433746	-0.0469716	0.204572	0.0231037	NA	NA	NA	0.137692	NA	0.0586789	NA	-0.385427	NA	NA	NA	0.00320438	NA
MAP3K11	+	-0.262852	0.303694	0.0454949	0.0255485	NA	NA	NA	0.0014621	NA	0.376446	NA	0.195805	NA	NA	NA	-0.308823	NA
MAP3K12	+	0.190342	NA	-0.0632511	0.0678874	NA	NA	NA	0.166603	NA	NA	NA	-0.242377	NA	NA	NA	-0.123608	NA
MAP3K13	+	-0.0327472	-0.0695355	0.0963312	0.130739	NA	NA	NA	-0.00838418	NA	0.0210919	NA	0.231839	NA	NA	NA	0.211647	NA
MAP3K14	+	NA	NA	0.0292174	-0.205494	NA	NA	NA	0.113563	NA	NA	NA	-0.107905	NA	NA	NA	0.209027	NA
MAP3K15	+	NA	NA	0.508775	0.471338	NA	NA	NA	0.183931	NA	NA	NA	0.101678	NA	NA	NA	-0.152312	NA
MAP3K19	+	-0.21324	NA	-0.102342	0.067023	NA	NA	NA	0.031427	NA	NA	NA	-0.117373	NA	NA	NA	-0.181807	NA
MAP3K2	+	0.0943244	NA	-0.137856	-0.0644356	NA	NA	NA	0.141973	NA	NA	NA	0.0518249	NA	NA	NA	0.0191394	NA
MAP3K20	+	-0.488876	NA	-0.182541	-0.149699	NA	NA	NA	-0.117112	NA	NA	NA	0.0583694	NA	NA	NA	-0.259552	NA
MAP3K21	+	-0.2128	-0.114023	0.409552	-0.0426134	NA	NA	NA	-0.0873699	NA	0.13161	NA	0.2237	NA	NA	NA	-0.270735	NA
MAP3K3	+	0.213854	-0.780997	-0.742605	0.184084	NA	NA	NA	-0.37835	NA	-0.227235	NA	-0.0811622	NA	NA	NA	-0.452741	NA
MAP3K4	+	NA	NA	-0.0547043	0.198161	NA	NA	NA	-0.268058	NA	NA	NA	0.464282	NA	NA	NA	-0.472359	NA
MAP3K5	+	NA	NA	-0.131918	0.111493	NA	NA	NA	0.0421082	NA	NA	NA	0.33088	NA	NA	NA	0.0106176	NA
MAP3K6	+	NA	NA	-0.297675	0.0321087	NA	NA	NA	-0.25469	NA	NA	NA	-0.00681605	NA	NA	NA	-0.164344	NA
MAP3K7	+	0.0473937	-0.199359	0.00836041	0.346259	NA	NA	NA	-0.0346897	NA	-0.192814	NA	-0.0964419	NA	NA	NA	0.245727	NA
MAP3K8	+	-0.0462931	0.0272612	0.0779048	-0.0145579	NA	NA	NA	-0.170333	NA	-0.141122	NA	-0.00829695	NA	NA	NA	-0.106767	NA
MAP3K9	+	0.263867	0.0416975	0.369026	0.504623	NA	NA	NA	0.259898	NA	0.430444	NA	0.56384	NA	NA	NA	0.141388	NA
MAP4K1	+	NA	NA	0.0449077	-0.042542	NA	NA	NA	0.0990758	NA	NA	NA	-0.236157	NA	NA	NA	-0.195296	NA
MAP4K2	+	-0.52143	NA	-0.388287	-0.233204	NA	NA	NA	-0.316136	NA	NA	NA	-0.28888	NA	NA	NA	-0.0777434	NA
MAP4K3	+	0.184796	NA	0.229502	0.0908123	NA	NA	NA	-0.104331	NA	NA	NA	0.606476	NA	NA	NA	-0.0697287	NA
MAP4K4	+	NA	NA	0.26792	0.44174	NA	NA	NA	0.249623	NA	NA	NA	0.053297	NA	NA	NA	0.175283	NA
MAP4K5	+	0.0685529	0.307213	-0.135704	0.0966842	NA	NA	NA	-0.0966322	NA	0.22711	NA	0.122519	NA	NA	NA	0.224066	NA
MAPK1	+	0.312398	-0.465131	-0.102214	-0.397505	NA	NA	NA	0.0400712	NA	-0.0231569	NA	0.0665868	NA	NA	NA	-0.0508206	NA
MAPK10	+	NA	NA	0.167026	0.0501039	NA	NA	NA	-0.300657	NA	NA	NA	-0.151967	NA	NA	NA	-0.0180533	NA
MAPK11	+	-0.372876	NA	-0.586314	0.13683	NA	NA	NA	0.0262253	NA	NA	NA	-0.321742	NA	NA	NA	-0.208629	NA
MAPK12	+	-0.156745	-0.699491	0.184452	-0.139999	NA	NA	NA	-0.27831	NA	-0.508628	NA	-0.0621666	NA	NA	NA	-0.191155	NA
MAPK13	+	NA	NA	-0.474433	0.0135573	NA	NA	NA	-0.269428	NA	NA	NA	0.0767688	NA	NA	NA	-0.0142152	NA
MAPK14	+	0.51484	NA	0.0749773	0.194242	NA	NA	NA	-0.0327079	NA	NA	NA	0.1399	NA	NA	NA	-0.0836797	NA
MAPK15	+	0.0208028	NA	0.20432	0.28562	NA	NA	NA	0.230659	NA	NA	NA	0.079239	NA	NA	NA	0.233329	NA
MAPK3	+	-0.0268808	-0.466132	-0.00258342	0.0155493	NA	NA	NA	-0.422848	NA	0.0954706	NA	0.077334	NA	NA	NA	-0.100362	NA
MAPK4	+	NA	NA	-0.407669	-0.211807	NA	NA	NA	-0.393969	NA	NA	NA	0.195879	NA	NA	NA	-0.108135	NA
MAPK6	+	0.103639	NA	-0.0850283	-0.00878053	NA	NA	NA	0.0975444	NA	NA	NA	0.167025	NA	NA	NA	0.0267046	NA
MAPK7	+	-0.0312975	-0.156376	-0.322387	0.212861	NA	NA	NA	-0.0843919	NA	0.37312	NA	-0.00550421	NA	NA	NA	-0.0178696	NA
MAPK8	+	NA	NA	0.182278	0.0172104	NA	NA	NA	-0.0714779	NA	NA	NA	-0.112178	NA	NA	NA	-0.357018	NA
MAPK9	+	-0.157234	-0.222595	0.102202	0.107288	NA	NA	NA	0.215432	NA	0.241772	NA	-0.325598	NA	NA	NA	-0.196762	NA
MAPKAPK2	+	NA	NA	-0.407627	0.0461463	NA	NA	NA	-0.221041	NA	NA	NA	-0.0961421	NA	NA	NA	-0.282183	NA
MAPKAPK3	+	-0.199873	0.129037	0.0850606	0.370075	NA	NA	NA	-0.259124	NA	-0.404737	NA	0.0712797	NA	NA	NA	-0.151245	NA
MARK1	+	-0.0611509	0.200662	-0.0952138	0.222586	NA	NA	NA	-0.110048	NA	-0.0522314	NA	0.307535	NA	NA	NA	-0.162646	NA
MARK2	+	-0.376881	-0.149968	-0.167779	0.206613	NA	NA	NA	-0.188798	NA	0.142105	NA	0.346506	NA	NA	NA	-0.196936	NA
MARK3	+	0.0362648	0.149743	0.0196414	0.110438	NA	NA	NA	-0.137983	NA	-0.0470057	NA	-0.421331	NA	NA	NA	0.0318399	NA
MARK4	+	0.134575	-0.650533	0.186023	0.504053	NA	NA	NA	0.0757299	NA	0.056808	NA	0.692944	NA	NA	NA	-0.145747	NA
MAST1	+	-0.213685	-0.147288	-0.416458	0.0742976	NA	NA	NA	0.000808119	NA	0.0197773	NA	0.338358	NA	NA	NA	0.00654655	NA
MAST2	+	-0.00820706	0.142415	0.00561376	0.131174	NA	NA	NA	-0.136735	NA	0.179613	NA	0.295969	NA	NA	NA	-0.316739	NA
MAST3	+	NA	NA	0.0504914	4.99e-05	NA	NA	NA	-0.0207838	NA	NA	NA	-0.0979886	NA	NA	NA	-0.0289826	NA
MAST4	+	0.522874	NA	-0.0683235	0.299117	NA	NA	NA	0.0895788	NA	NA	NA	0.048869	NA	NA	NA	-0.101849	NA
MASTL	+	-0.118751	NA	-0.562685	-0.178949	NA	NA	NA	-0.233745	NA	NA	NA	0.0465101	NA	NA	NA	0.0987677	NA
MATK	+	0.0719107	NA	0.0726651	0.334296	NA	NA	NA	-0.0160862	NA	NA	NA	0.1457	NA	NA	NA	-0.112826	NA
MELK	+	0.144125	-0.210689	0.0880522	0.0871717	NA	NA	NA	-0.0975268	NA	0.0440665	NA	0.0442509	NA	NA	NA	0.00788665	NA
MERTK	+	-0.587253	-0.411584	-0.490213	-0.176666	NA	NA	NA	-0.341314	NA	-0.0902289	NA	-0.0527882	NA	NA	NA	0.122275	NA
MET	+	0.122732	0.247271	0.113274	0.127466	NA	NA	NA	-0.000968836	NA	-0.131029	NA	-0.00829362	NA	NA	NA	0.126909	NA
MINK1	+	NA	NA	-0.0152344	0.215027	NA	NA	NA	0.0947293	NA	NA	NA	0.433381	NA	NA	NA	-0.257453	NA
MKNK1	+	0.288369	-0.390542	-0.231539	0.0780093	NA	NA	NA	-0.0924147	NA	-0.109657	NA	-0.0674542	NA	NA	NA	-0.183758	NA
MKNK2	+	NA	NA	-0.447904	-0.213816	NA	NA	NA	0.0194656	NA	NA	NA	-0.256217	NA	NA	NA	-0.311391	NA
MLKL	+	0.00623374	NA	0.183878	0.076805	NA	NA	NA	-0.228805	NA	NA	NA	0.0447813	NA	NA	NA	-0.0198758	NA
MOK	+	NA	NA	0.0310884	-0.305054	NA	NA	NA	-0.397393	NA	NA	NA	0.0971053	NA	NA	NA	-0.33256	NA
MOS	+	-0.241839	NA	-0.01095	0.00947096	NA	NA	NA	0.00269774	NA	NA	NA	0.319311	NA	NA	NA	0.0129148	NA
MST1R	+	0.166156	0.151751	0.029344	0.213225	NA	NA	NA	0.068261	NA	-0.0206598	NA	0.283926	NA	NA	NA	-0.00365625	NA
MTOR	+	-0.241819	-0.846462	-0.391375	-0.62753	NA	NA	NA	-1.1781	NA	-0.476942	NA	-0.187525	NA	NA	NA	-0.533844	NA
MUSK	+	-0.227514	NA	-0.16864	-0.0329389	NA	NA	NA	0.0273997	NA	NA	NA	-0.49759	NA	NA	NA	0.161331	NA
MYLK	+	-0.280031	-0.545094	-0.140191	0.125904	NA	NA	NA	-0.0877552	NA	0.202159	NA	0.0761639	NA	NA	NA	0.158401	NA
MYLK2	+	0.03139	NA	0.206423	-0.213118	NA	NA	NA	0.0699567	NA	NA	NA	0.185432	NA	NA	NA	-0.405643	NA
MYLK3	+	NA	NA	0.167441	0.232271	NA	NA	NA	-0.0782911	NA	NA	NA	0.372764	NA	NA	NA	0.0104605	NA
MYLK4	+	-0.454492	NA	0.113491	0.17364	NA	NA	NA	-0.270324	NA	NA	NA	0.151509	NA	NA	NA	0.249343	NA
MYO3A	+	NA	NA	-0.378913	0.129353	NA	NA	NA	0.0433073	NA	NA	NA	0.00964184	NA	NA	NA	-0.0411842	NA
MYO3B	+	-0.216569	NA	0.271008	0.00907218	NA	NA	NA	-0.184911	NA	NA	NA	-0.0639969	NA	NA	NA	0.106221	NA
NEK1	+	NA	NA	-0.43205	-0.014149	NA	NA	NA	-0.0434693	NA	NA	NA	0.131886	NA	NA	NA	-0.0537701	NA
NEK10	+	0.058928	NA	-0.10883	0.0604614	NA	NA	NA	0.0574498	NA	NA	NA	0.319809	NA	NA	NA	0.15859	NA
NEK11	+	NA	NA	0.169301	-0.212591	NA	NA	NA	0.20582	NA	NA	NA	-0.323181	NA	NA	NA	-0.150124	NA
NEK2	+	-0.187767	NA	-0.517467	-0.204053	NA	NA	NA	0.184231	NA	NA	NA	-0.284287	NA	NA	NA	0.0508745	NA
NEK3	+	0.115956	NA	-0.00186621	0.115421	NA	NA	NA	0.305391	NA	NA	NA	-0.267586	NA	NA	NA	0.116012	NA
NEK4	+	-0.545185	0.24426	-0.133397	-0.0992808	NA	NA	NA	-0.0408648	NA	-0.133264	NA	-0.113953	NA	NA	NA	0.0190658	NA
NEK5	+	NA	NA	-0.193187	-0.0519959	NA	NA	NA	0.0391928	NA	NA	NA	0.0661143	NA	NA	NA	0.0432262	NA
NEK6	+	-0.341808	0.0240225	0.266431	0.374675	NA	NA	NA	0.104488	NA	0.13934	NA	-0.175341	NA	NA	NA	-0.179338	NA
NEK7	+	0.0398307	-0.047338	-0.249681	0.0413399	NA	NA	NA	0.0328105	NA	-0.112065	NA	0.0841145	NA	NA	NA	-0.165544	NA
NEK8	+	-0.0133664	-0.0631202	-0.372886	0.102353	NA	NA	NA	-0.120246	NA	-0.0280634	NA	0.056437	NA	NA	NA	-0.0815893	NA
NEK9	+	0.556326	0.483618	-0.0141935	0.0307244	NA	NA	NA	-0.316033	NA	-0.368379	NA	0.286684	NA	NA	NA	0.167502	NA
NIM1K	+	0.0245042	NA	-0.204999	0.124683	NA	NA	NA	0.10658	NA	NA	NA	0.00801352	NA	NA	NA	-0.0539595	NA
NLK	+	0.0765341	NA	0.00758143	0.26253	NA	NA	NA	-0.121091	NA	NA	NA	0.090302	NA	NA	NA	0.127636	NA
NPR1	+	0.0934873	NA	0.229179	0.0876836	NA	NA	NA	0.191176	NA	NA	NA	-0.0357261	NA	NA	NA	-0.0542083	NA
NPR2	+	NA	NA	0.233465	0.0935766	NA	NA	NA	0.200557	NA	NA	NA	-0.18452	NA	NA	NA	0.157986	NA
NRBP1	+	-0.0476751	-0.223249	-0.222333	-0.632432	NA	NA	NA	-0.202693	NA	-0.307739	NA	-0.173381	NA	NA	NA	-0.146703	NA
NRBP2	+	NA	NA	0.186391	-0.0422862	NA	NA	NA	0.172986	NA	NA	NA	0.310652	NA	NA	NA	0.179013	NA
NRK	+	NA	NA	0.139135	-0.180053	NA	NA	NA	-0.0938057	NA	NA	NA	-0.240029	NA	NA	NA	0.197359	NA
NTRK1	+	-0.146143	NA	0.165969	0.323007	NA	NA	NA	-0.0930233	NA	NA	NA	0.0963889	NA	NA	NA	-0.0893458	NA
NTRK2	+	NA	NA	-0.110388	-0.221202	NA	NA	NA	-0.207738	NA	NA	NA	-0.275944	NA	NA	NA	0.0647509	NA
NTRK3	+	-0.244819	-0.670294	-0.517921	0.25797	NA	NA	NA	-0.223206	NA	-0.21614	NA	0.0273154	NA	NA	NA	-0.381552	NA
NUAK1	+	0.0996679	0.119184	0.154676	0.36212	NA	NA	NA	0.129202	NA	0.0190044	NA	0.231045	NA	NA	NA	0.0799715	NA
NUAK2	+	-0.0198143	-0.993074	-0.139453	0.276985	NA	NA	NA	-0.0910709	NA	0.119809	NA	-0.197894	NA	NA	NA	-0.0443063	NA
OBSCN	+	0.0717978	-0.121357	-0.216502	0.0484027	NA	NA	NA	0.185102	NA	0.179121	NA	-0.0230952	NA	NA	NA	0.215859	NA
OXSR1	+	0.0895058	NA	0.297051	-0.101352	NA	NA	NA	-0.233021	NA	NA	NA	-0.302063	NA	NA	NA	0.183079	NA
PAK1	+	-0.219894	-0.626209	-0.100336	-0.019409	NA	NA	NA	-0.16173	NA	0.04116	NA	-0.0778408	NA	NA	NA	-0.135497	NA
PAK2	+	-0.257391	-0.349489	-0.275366	-0.12143	NA	NA	NA	-0.222804	NA	-0.259925	NA	-0.159323	NA	NA	NA	-0.00678868	NA
PAK3	+	-0.120385	-0.27064	-0.245395	-0.193706	NA	NA	NA	-0.0160034	NA	-0.118467	NA	0.236282	NA	NA	NA	-0.116287	NA
PAK4	+	0.156116	0.0257097	-0.219647	-0.36241	NA	NA	NA	-0.23325	NA	0.121226	NA	-0.144428	NA	NA	NA	-0.241248	NA
PAK5	+	0.0282981	-0.21772	0.183395	0.0385229	NA	NA	NA	0.0209979	NA	0.166026	NA	-0.120446	NA	NA	NA	0.23539	NA
PAN3	+	NA	NA	0.201598	0.0980342	NA	NA	NA	0.211087	NA	NA	NA	0.198941	NA	NA	NA	0.163447	NA
PASK	+	NA	NA	-0.1579	-0.0670964	NA	NA	NA	-0.116834	NA	NA	NA	-0.292897	NA	NA	NA	-0.274059	NA
PBK	+	0.0484344	0.00669055	0.0134845	0.170614	NA	NA	NA	0.102895	NA	0.466833	NA	0.307564	NA	NA	NA	0.0426179	NA
PDGFRA	+	-0.397998	0.199568	-0.170722	0.188432	NA	NA	NA	0.220627	NA	-0.469625	NA	0.343407	NA	NA	NA	-0.465359	NA
PDGFRB	+	-0.00280389	-0.0656755	-0.241825	-0.105702	NA	NA	NA	-0.00368164	NA	-0.00835326	NA	-0.274252	NA	NA	NA	-0.0521844	NA
PDIK1L	+	0.0651151	NA	-0.259911	-0.0795421	NA	NA	NA	-0.117605	NA	NA	NA	-0.016542	NA	NA	NA	0.128841	NA
PDK1	+	NA	NA	-0.198351	-0.0669176	NA	NA	NA	-0.132786	NA	NA	NA	-0.0459982	NA	NA	NA	-0.323967	NA
PDK2	+	NA	NA	-0.110453	0.102536	NA	NA	NA	-0.128899	NA	NA	NA	-0.188051	NA	NA	NA	-0.0778537	NA
PDK3	+	0.121531	NA	-0.125776	0.0168093	NA	NA	NA	-0.0185677	NA	NA	NA	0.365698	NA	NA	NA	-0.0632186	NA
PDK4	+	NA	NA	0.158023	0.0347942	NA	NA	NA	-0.0541267	NA	NA	NA	0.148883	NA	NA	NA	0.0420615	NA
PDPK1	+	-0.434139	NA	0.180322	0.0649561	NA	NA	NA	0.0231277	NA	NA	NA	-0.212411	NA	NA	NA	-0.158172	NA
PHKG1	+	NA	NA	0.0526905	0.0897764	NA	NA	NA	-0.0667302	NA	NA	NA	0.177647	NA	NA	NA	-0.0953702	NA
PHKG2	+	NA	NA	-0.0445889	0.110381	NA	NA	NA	-0.0794367	NA	NA	NA	0.0125435	NA	NA	NA	-0.0531888	NA
PIK3C2A	+	-0.142659	-0.335487	-0.0189814	-0.00093464	NA	NA	NA	-0.101778	NA	-0.203212	NA	0.0713329	NA	NA	NA	0.0235114	NA
PIK3CA	+	-0.684745	-0.360539	-0.189022	-0.0679082	NA	NA	NA	-0.186347	NA	-0.14165	NA	-0.0278929	NA	NA	NA	-0.15948	NA
PIK3CB	+	0.102769	-0.175883	-0.073725	-0.011461	NA	NA	NA	0.0543933	NA	0.104086	NA	-0.00929189	NA	NA	NA	0.0369229	NA
PIK3CD	+	-0.55576	-0.560802	-0.514905	-0.0235445	NA	NA	NA	-0.0787873	NA	0.0850751	NA	-0.493664	NA	NA	NA	-0.338851	NA
PIK3CG	+	NA	NA	-0.0331451	0.0599572	NA	NA	NA	0.111628	NA	NA	NA	0.219029	NA	NA	NA	-0.0213331	NA
PIK3R4	+	-0.212689	-0.277657	0.0302975	-0.0350243	NA	NA	NA	-0.109972	NA	-0.28181	NA	-0.265417	NA	NA	NA	-0.36844	NA
PIM1	+	-0.0124447	0.0202769	0.165289	-0.074883	NA	NA	NA	0.0755409	NA	-0.162338	NA	0.271574	NA	NA	NA	-0.150221	NA
PIM2	+	NA	NA	0.0447542	-0.0390196	NA	NA	NA	0.0226988	NA	NA	NA	0.0810261	NA	NA	NA	-0.0422961	NA
PIM3	+	0.0476525	NA	0.337837	0.273798	NA	NA	NA	0.113532	NA	NA	NA	-0.0835821	NA	NA	NA	-0.0514239	NA
PINK1	+	0.281204	-0.159054	-0.161693	0.213732	NA	NA	NA	0.0329228	NA	-0.162411	NA	0.174814	NA	NA	NA	0.00866317	NA
PKDCC	+	NA	NA	-0.156367	-0.161568	NA	NA	NA	-0.12272	NA	NA	NA	-0.118255	NA	NA	NA	-0.167517	NA
PKMYT1	+	0.108589	NA	-0.234341	0.0508421	NA	NA	NA	-0.33932	NA	NA	NA	-0.186386	NA	NA	NA	-0.363815	NA
PKN1	+	-0.0422934	0.00127053	-0.31043	0.0332384	NA	NA	NA	-0.0468966	NA	0.161859	NA	-0.271421	NA	NA	NA	-0.230749	NA
PKN2	+	0.361126	-0.473694	-0.176625	-0.202481	NA	NA	NA	0.0850683	NA	0.183436	NA	-0.185625	NA	NA	NA	0.108765	NA
PKN3	+	0.19533	NA	-0.0103006	0.227976	NA	NA	NA	-0.0787963	NA	NA	NA	0.100948	NA	NA	NA	-0.0589814	NA
PLK1	+	-0.329837	-0.529008	-1.16089	-0.133457	NA	NA	NA	-1.21222	NA	-1.2601	NA	-0.385311	NA	NA	NA	-0.656054	NA
PLK2	+	-0.135671	-0.273661	0.106685	0.133786	NA	NA	NA	0.128014	NA	-0.0444663	NA	0.0238217	NA	NA	NA	-0.572016	NA
PLK3	+	0.0412946	NA	-0.124754	0.0359403	NA	NA	NA	0.147235	NA	NA	NA	0.427587	NA	NA	NA	-0.048077	NA
PLK4	+	-0.275054	-0.334424	0.395292	-0.159602	NA	NA	NA	0.141405	NA	-0.103782	NA	-0.119595	NA	NA	NA	0.0689596	NA
PLK5	+	0.0784515	NA	0.205464	-0.00192398	NA	NA	NA	-0.0063034	NA	NA	NA	0.208866	NA	NA	NA	0.0637904	NA
PNCK	+	NA	NA	-0.228964	0.134914	NA	NA	NA	-0.00906917	NA	NA	NA	0.139233	NA	NA	NA	0.0503741	NA
POMK	+	NA	NA	-0.0294277	0.0832942	NA	NA	NA	0.0671626	NA	NA	NA	0.227777	NA	NA	NA	0.124179	NA
PRAG1	+	NA	NA	0.00705815	0.315468	NA	NA	NA	-0.116364	NA	NA	NA	0.357981	NA	NA	NA	-0.184227	NA
PRKAA1	+	-0.0304456	-0.188929	-0.1874	-0.0742273	NA	NA	NA	-0.43666	NA	-0.274349	NA	-0.0167948	NA	NA	NA	-0.300924	NA
PRKAA2	+	0.281749	-0.040328	-0.21695	0.28858	NA	NA	NA	0.042361	NA	0.0319809	NA	0.407752	NA	NA	NA	-0.0397257	NA
PRKACA	+	0.125541	0.0855828	0.0236077	0.274872	NA	NA	NA	0.0922431	NA	0.0428195	NA	-0.169308	NA	NA	NA	0.0267077	NA
PRKACB	+	-0.0939761	NA	0.191953	-0.107684	NA	NA	NA	0.0144481	NA	NA	NA	0.297365	NA	NA	NA	-0.0153968	NA
PRKACG	+	NA	NA	0.0205315	0.368175	NA	NA	NA	-0.152811	NA	NA	NA	0.507695	NA	NA	NA	-0.125639	NA
PRKCA	+	NA	NA	0.179455	0.178541	NA	NA	NA	-0.0067397	NA	NA	NA	-0.0678495	NA	NA	NA	-0.0573472	NA
PRKCB	+	NA	NA	-0.456481	0.109485	NA	NA	NA	0.0689503	NA	NA	NA	0.090074	NA	NA	NA	0.252957	NA
PRKCD	+	-0.0959374	-0.367704	-0.12922	0.0277509	NA	NA	NA	-0.444658	NA	-0.847386	NA	0.280845	NA	NA	NA	-0.456668	NA
PRKCE	+	0.123133	NA	-0.0168077	0.0355069	NA	NA	NA	0.235431	NA	NA	NA	-0.125152	NA	NA	NA	0.0583457	NA
PRKCG	+	NA	NA	0.111739	0.00626748	NA	NA	NA	-0.266668	NA	NA	NA	0.0753786	NA	NA	NA	-0.0321689	NA
PRKCH	+	0.0765296	NA	-0.665173	-0.0335768	NA	NA	NA	0.163454	NA	NA	NA	-0.255584	NA	NA	NA	0.207101	NA
PRKCI	+	-0.349267	0.00538985	-0.140854	-0.112856	NA	NA	NA	-0.0448603	NA	0.148117	NA	-0.347313	NA	NA	NA	-0.0583814	NA
PRKCQ	+	-0.131172	-0.0550829	0.191066	-0.0186276	NA	NA	NA	0.0205858	NA	-0.066487	NA	-0.0692363	NA	NA	NA	-0.18907	NA
PRKCZ	+	-0.254163	NA	-0.317496	0.00705697	NA	NA	NA	-0.119897	NA	NA	NA	0.0258672	NA	NA	NA	0.101956	NA
PRKD1	+	-0.174884	NA	-0.0522053	-0.0289783	NA	NA	NA	0.0345072	NA	NA	NA	-0.030863	NA	NA	NA	0.0554305	NA
PRKD2	+	-0.577263	NA	-0.268831	0.178462	NA	NA	NA	-0.00351697	NA	NA	NA	-0.0157955	NA	NA	NA	-0.495251	NA
PRKD3	+	NA	NA	0.000216377	0.0762385	NA	NA	NA	-0.0128968	NA	NA	NA	-0.430495	NA	NA	NA	0.0454181	NA
PRKDC	+	-0.0240924	0.300887	-0.0980018	0.105895	NA	NA	NA	-0.0517085	NA	-0.343324	NA	0.114028	NA	NA	NA	0.11237	NA
PRKG1	+	-0.0580891	NA	-0.157127	-0.144257	NA	NA	NA	-0.131549	NA	NA	NA	-0.13062	NA	NA	NA	-0.106951	NA
PRKG2	+	NA	NA	-0.112507	0.125106	NA	NA	NA	0.0968387	NA	NA	NA	-0.37705	NA	NA	NA	-0.0751488	NA
PRKX	+	-0.124016	NA	-0.169239	0.16758	NA	NA	NA	-0.00215595	NA	NA	NA	0.187255	NA	NA	NA	-0.332475	NA
PRKY	+	-0.671809	NA	0.197563	-0.15283	NA	NA	NA	-0.0971302	NA	NA	NA	-0.0344367	NA	NA	NA	-0.0342607	NA
PRPF4B	+	-0.963833	-1.50687	-0.984284	-0.892993	NA	NA	NA	-1.39264	NA	-0.685481	NA	-0.735804	NA	NA	NA	-0.742073	NA
PSKH1	+	-0.573914	NA	-0.0548322	0.11052	NA	NA	NA	-0.102481	NA	NA	NA	-0.0760417	NA	NA	NA	-0.0196504	NA
PSKH2	+	0.105026	NA	0.429846	-0.0181101	NA	NA	NA	-0.245577	NA	NA	NA	-0.272017	NA	NA	NA	0.0165629	NA
PTK2	+	NA	NA	0.00840823	-0.17436	NA	NA	NA	0.0877162	NA	NA	NA	-0.326694	NA	NA	NA	0.0694542	NA
PTK2B	+	-0.160077	NA	0.0346389	-0.00145047	NA	NA	NA	-0.322471	NA	NA	NA	-0.0227804	NA	NA	NA	-0.364164	NA
PTK6	+	NA	NA	-0.243756	-0.0459423	NA	NA	NA	-0.0914153	NA	NA	NA	-0.135291	NA	NA	NA	-0.0189093	NA
PTK7	+	-0.0831783	NA	-0.0725041	0.103671	NA	NA	NA	-0.307283	NA	NA	NA	0.417889	NA	NA	NA	-0.389979	NA
PXK	+	NA	NA	0.108511	0.253608	NA	NA	NA	0.0373973	NA	NA	NA	0.467169	NA	NA	NA	-0.03192	NA
RAF1	+	-0.1357	-0.583084	0.000483411	-0.554521	NA	NA	NA	-0.303424	NA	0.424149	NA	-0.173545	NA	NA	NA	-0.23111	NA
RET	+	-0.419969	-0.475892	-0.112206	-0.371223	NA	NA	NA	-0.329307	NA	-0.3699	NA	-0.121373	NA	NA	NA	-0.064227	NA
RIOK1	+	NA	NA	-0.0675352	-1.26038	NA	NA	NA	-0.504363	NA	NA	NA	-0.152721	NA	NA	NA	-0.461262	NA
RIOK3	+	-0.137548	0.1072	0.14608	0.353295	NA	NA	NA	-0.0152484	NA	-0.0348262	NA	0.227468	NA	NA	NA	-0.161222	NA
RIPK1	+	0.163136	-0.0154483	0.0641166	-0.13187	NA	NA	NA	-0.139196	NA	0.0977896	NA	0.151953	NA	NA	NA	-0.204791	NA
RIPK2	+	-0.29211	0.430849	0.0534975	0.293041	NA	NA	NA	0.0996195	NA	-0.159994	NA	-0.0613442	NA	NA	NA	-0.0864629	NA
RIPK3	+	-0.135807	NA	-0.109787	0.0207647	NA	NA	NA	-0.340054	NA	NA	NA	0.144477	NA	NA	NA	-0.239028	NA
RIPK4	+	-0.112489	NA	-0.126319	0.0898737	NA	NA	NA	-0.0711322	NA	NA	NA	-0.100465	NA	NA	NA	-0.0377308	NA
RNASEL	+	NA	NA	0.254676	0.0837288	NA	NA	NA	0.110386	NA	NA	NA	-0.0947206	NA	NA	NA	0.120019	NA
ROCK1	+	0.319133	0.236356	0.240145	0.29208	NA	NA	NA	0.141697	NA	0.225532	NA	0.792607	NA	NA	NA	0.0872093	NA
ROCK2	+	0.156473	0.134334	-0.0395419	0.216588	NA	NA	NA	0.255918	NA	0.29912	NA	0.560197	NA	NA	NA	0.0118972	NA
ROR1	+	-0.0745971	0.108084	-0.102087	0.177812	NA	NA	NA	-0.243616	NA	0.1264	NA	0.219014	NA	NA	NA	-0.243546	NA
ROR2	+	0.0404932	0.157066	0.240057	0.343464	NA	NA	NA	-0.077494	NA	-0.0753289	NA	0.209182	NA	NA	NA	-0.103893	NA
ROS1	+	0.118296	NA	-0.547538	0.0182053	NA	NA	NA	-0.0679924	NA	NA	NA	0.269333	NA	NA	NA	-0.14364	NA
RPS6KA1	+	NA	NA	0.216582	0.31359	NA	NA	NA	0.131496	NA	NA	NA	0.205795	NA	NA	NA	0.203403	NA
RPS6KA2	+	-0.135623	0.250182	0.0162189	0.0430785	NA	NA	NA	-0.00412046	NA	-0.822647	NA	0.110982	NA	NA	NA	-0.0531951	NA
RPS6KA3	+	NA	NA	0.0158039	0.0720085	NA	NA	NA	-0.0800043	NA	NA	NA	0.0391559	NA	NA	NA	0.109283	NA
RPS6KA4	+	-0.388108	-0.291115	0.129351	-0.184991	NA	NA	NA	0.158642	NA	-0.0478693	NA	0.218655	NA	NA	NA	0.2241	NA
RPS6KA6	+	-0.132223	0.186887	-0.353109	0.230643	NA	NA	NA	0.232321	NA	0.258626	NA	0.412406	NA	NA	NA	-0.127566	NA
RPS6KB1	+	-0.0135878	-0.34945	0.0144878	0.0448107	NA	NA	NA	-0.390919	NA	-0.170488	NA	0.170253	NA	NA	NA	-0.242061	NA
RPS6KB2	+	NA	NA	-0.221891	0.19299	NA	NA	NA	0.0480794	NA	NA	NA	0.496387	NA	NA	NA	0.00654388	NA
RPS6KC1	+	NA	NA	-0.1261	-0.20311	NA	NA	NA	-0.237443	NA	NA	NA	-0.0183227	NA	NA	NA	-0.172926	NA
RPS6KL1	+	-0.0507898	NA	-0.144578	0.024877	NA	NA	NA	-0.106239	NA	NA	NA	0.228107	NA	NA	NA	-0.223575	NA
RYK	+	-0.582666	0.127083	-0.181255	-0.0514307	NA	NA	NA	0.0531968	NA	0.0451393	NA	0.0478565	NA	NA	NA	-0.133737	NA
SBK1	+	-0.47932	NA	-0.164184	-0.721692	NA	NA	NA	-0.670579	NA	NA	NA	0.0972846	NA	NA	NA	-1.08882	NA
SBK2	+	-0.0277558	NA	0.185441	0.230943	NA	NA	NA	-0.164875	NA	NA	NA	0.416183	NA	NA	NA	0.0818395	NA
SBK3	+	NA	NA	0.222699	0.188862	NA	NA	NA	0.317112	NA	NA	NA	0.0305361	NA	NA	NA	0.170229	NA
SCYL1	+	-0.0966369	NA	-0.471742	0.0396239	NA	NA	NA	0.132684	NA	NA	NA	0.149406	NA	NA	NA	-0.0217835	NA
SCYL2	+	-0.273858	0.335871	-0.039108	0.0525859	NA	NA	NA	-0.0323824	NA	-0.292466	NA	0.289727	NA	NA	NA	-0.215295	NA
SCYL3	+	NA	NA	0.449134	0.0184856	NA	NA	NA	0.217522	NA	NA	NA	-0.00992931	NA	NA	NA	0.052519	NA
SGK1	+	0.0791713	0.0229846	-0.170107	-0.142783	NA	NA	NA	-0.0412923	NA	0.261144	NA	0.169627	NA	NA	NA	0.166051	NA
SGK2	+	0.140305	NA	-0.233107	0.0449216	NA	NA	NA	-0.179412	NA	NA	NA	0.428233	NA	NA	NA	0.041248	NA
SGK3	+	0.327913	0.171283	-0.0167108	0.0653514	NA	NA	NA	0.390253	NA	0.13775	NA	0.163318	NA	NA	NA	0.251666	NA
SIK1	+	-0.193314	-0.216442	-0.234303	-0.0309846	NA	NA	NA	-0.131549	NA	-0.16196	NA	-0.145479	NA	NA	NA	-0.0451432	NA
SIK2	+	0.137393	0.0532826	-0.126188	0.0967448	NA	NA	NA	-0.0221473	NA	0.23027	NA	-0.0309725	NA	NA	NA	0.151212	NA
SIK3	+	0.167482	-0.140937	-0.0130675	-0.0939299	NA	NA	NA	0.150222	NA	0.0742072	NA	0.0229728	NA	NA	NA	0.0202152	NA
SLK	+	NA	NA	-0.0964337	-0.0445554	NA	NA	NA	-0.10939	NA	NA	NA	0.106661	NA	NA	NA	-0.164575	NA
SMG1	+	-0.43935	NA	-0.441627	-0.401717	NA	NA	NA	-0.459215	NA	NA	NA	-0.336203	NA	NA	NA	-0.273409	NA
SNRK	+	0.0696046	0.244666	-0.2671	0.120685	NA	NA	NA	0.0863293	NA	0.00977602	NA	-0.00611305	NA	NA	NA	0.20197	NA
SPEG	+	-0.163972	NA	-0.122071	-0.0721842	NA	NA	NA	-0.0219617	NA	NA	NA	0.0788339	NA	NA	NA	-0.114204	NA
SRC	+	NA	NA	-0.323194	-0.340236	NA	NA	NA	-0.632271	NA	NA	NA	-0.0677375	NA	NA	NA	-0.638857	NA
SRMS	+	-0.209854	NA	-0.153644	-0.0206522	NA	NA	NA	0.132257	NA	NA	NA	0.188487	NA	NA	NA	-0.0875601	NA
SRPK1	+	-0.218569	-0.348223	-0.0251807	-0.0185226	NA	NA	NA	-0.102894	NA	0.0557486	NA	-0.102177	NA	NA	NA	0.0257329	NA
SRPK2	+	NA	NA	-0.48681	-0.384749	NA	NA	NA	-0.395129	NA	NA	NA	-0.129934	NA	NA	NA	-0.834302	NA
SRPK3	+	-0.487313	NA	-0.356034	0.159351	NA	NA	NA	-0.195067	NA	NA	NA	-0.157227	NA	NA	NA	-0.345681	NA
STK10	+	-0.741531	-0.33976	0.00985852	0.00126849	NA	NA	NA	-0.198571	NA	-0.0917964	NA	0.484138	NA	NA	NA	-0.263596	NA
STK11	+	0.325923	0.0558415	0.184842	0.142979	NA	NA	NA	0.0605014	NA	0.0358975	NA	-0.0889602	NA	NA	NA	0.071168	NA
STK16	+	0.309431	NA	0.00321094	0.302256	NA	NA	NA	0.210803	NA	NA	NA	-0.200157	NA	NA	NA	-0.136622	NA
STK17A	+	NA	NA	0.0155568	0.173282	NA	NA	NA	-0.196533	NA	NA	NA	-0.196502	NA	NA	NA	-0.308291	NA
STK17B	+	NA	NA	-0.0226736	0.0107226	NA	NA	NA	0.0922251	NA	NA	NA	0.0432875	NA	NA	NA	0.0127547	NA
STK24	+	-0.121667	-0.232561	0.0653516	0.0218282	NA	NA	NA	0.0642762	NA	-0.0304998	NA	-0.146014	NA	NA	NA	0.01302	NA
STK25	+	0.25717	NA	-0.0709107	0.278301	NA	NA	NA	0.215508	NA	NA	NA	0.417053	NA	NA	NA	0.026856	NA
STK26	+	NA	NA	0.054423	0.0228554	NA	NA	NA	0.185138	NA	NA	NA	-0.0564832	NA	NA	NA	0.0809598	NA
STK3	+	-0.238621	NA	0.217045	-0.104811	NA	NA	NA	-0.128535	NA	NA	NA	-0.185619	NA	NA	NA	0.0151803	NA
STK31	+	0.431055	-0.531741	-0.124144	-0.472064	NA	NA	NA	-0.486525	NA	-0.249392	NA	-0.255954	NA	NA	NA	-0.310176	NA
STK32A	+	-0.150227	NA	-0.510576	0.0538132	NA	NA	NA	-0.58195	NA	NA	NA	-0.173738	NA	NA	NA	-0.0891321	NA
STK32B	+	-0.115437	0.497139	0.122551	-0.156209	NA	NA	NA	-0.0315885	NA	-0.27061	NA	-0.409833	NA	NA	NA	-0.142002	NA
STK32C	+	NA	NA	-0.0916208	0.157626	NA	NA	NA	0.219951	NA	NA	NA	-0.176137	NA	NA	NA	-0.0886445	NA
STK33	+	0.118017	0.128966	-0.422591	-0.000173381	NA	NA	NA	-0.323923	NA	-0.225695	NA	0.0684895	NA	NA	NA	0.0120214	NA
STK35	+	NA	NA	0.152447	0.144774	NA	NA	NA	-0.0531828	NA	NA	NA	-0.17573	NA	NA	NA	-0.0221711	NA
STK36	+	-0.565476	NA	0.0630231	0.285854	NA	NA	NA	0.04847	NA	NA	NA	-0.0788743	NA	NA	NA	-0.385458	NA
STK38	+	0.257021	NA	0.422202	0.179266	NA	NA	NA	0.0858501	NA	NA	NA	0.0422853	NA	NA	NA	0.203587	NA
STK38L	+	0.0479698	0.409626	-0.0528446	0.301264	NA	NA	NA	-0.206372	NA	-0.260332	NA	0.289901	NA	NA	NA	-0.0633543	NA
STK39	+	NA	NA	0.0715854	-0.149983	NA	NA	NA	-0.0867159	NA	NA	NA	0.0184714	NA	NA	NA	-0.0391638	NA
STK4	+	-0.0394135	0.365897	0.280382	0.0293827	NA	NA	NA	0.110404	NA	0.0124702	NA	0.040764	NA	NA	NA	0.128757	NA
STK40	+	-0.502636	-0.324833	0.25472	0.0489621	NA	NA	NA	0.0554489	NA	0.294985	NA	-0.0393686	NA	NA	NA	-0.101125	NA
STKLD1	+	0.071337	NA	-0.152764	0.0621102	NA	NA	NA	-0.0456078	NA	NA	NA	0.18496	NA	NA	NA	-0.100092	NA
STRADA	+	0.0239907	NA	0.0534807	0.0386743	NA	NA	NA	-0.0531828	NA	NA	NA	0.0158189	NA	NA	NA	0.192434	NA
STRADB	+	NA	NA	-0.308758	-0.0404122	NA	NA	NA	-0.225561	NA	NA	NA	-0.0615619	NA	NA	NA	-0.31406	NA
STYK1	+	-0.0145288	NA	-0.0553074	-0.0257818	NA	NA	NA	0.238977	NA	NA	NA	0.130824	NA	NA	NA	-0.0268634	NA
SYK	+	0.0248752	0.37563	0.194574	0.282757	NA	NA	NA	0.00705272	NA	0.2428	NA	-0.0702185	NA	NA	NA	0.00395199	NA
TAOK1	+	-0.00149703	0.0578947	0.165139	0.801727	NA	NA	NA	0.320082	NA	0.242216	NA	0.813034	NA	NA	NA	0.117471	NA
TAOK2	+	0.10485	-0.131132	-0.0117453	0.291153	NA	NA	NA	-0.0283337	NA	-0.137335	NA	0.366178	NA	NA	NA	-0.120803	NA
TAOK3	+	-0.182322	NA	-0.200527	0.326864	NA	NA	NA	-0.353051	NA	NA	NA	0.440787	NA	NA	NA	-0.324991	NA
TBCK	+	-0.0967497	NA	0.259736	0.12408	NA	NA	NA	0.045905	NA	NA	NA	-0.185359	NA	NA	NA	0.0679295	NA
TBK1	+	0.0739006	-0.0543571	0.379027	0.103575	NA	NA	NA	0.148237	NA	-0.128928	NA	-0.25158	NA	NA	NA	0.0264805	NA
TEC	+	0.23151	NA	0.123841	0.177714	NA	NA	NA	0.0351177	NA	NA	NA	0.2121	NA	NA	NA	-0.0521962	NA
TEK	+	-0.0144931	NA	-0.300343	0.121573	NA	NA	NA	-0.0684388	NA	NA	NA	0.332996	NA	NA	NA	-0.19779	NA
TESK1	+	-0.208147	NA	-0.0590556	0.141214	NA	NA	NA	-0.0362662	NA	NA	NA	0.0815247	NA	NA	NA	-0.544371	NA
TESK2	+	NA	NA	-0.267928	-0.104216	NA	NA	NA	-0.151531	NA	NA	NA	-0.0607356	NA	NA	NA	-0.0747536	NA
TEX14	+	0.26444	NA	-0.0731404	-0.239761	NA	NA	NA	0.0713233	NA	NA	NA	0.192669	NA	NA	NA	0.0219814	NA
TGFBR1	+	-0.0222594	0.0295887	-0.147039	0.0993463	NA	NA	NA	-0.0766246	NA	-0.0867172	NA	-0.050284	NA	NA	NA	-0.0432937	NA
TGFBR2	+	-0.407448	-0.24085	-0.18259	-0.0350683	NA	NA	NA	0.066487	NA	-0.211685	NA	-0.183735	NA	NA	NA	-0.296162	NA
TIE1	+	-0.133262	NA	-0.136421	-0.0393787	NA	NA	NA	-0.486677	NA	NA	NA	0.353422	NA	NA	NA	-0.285754	NA
TLK1	+	-0.506935	NA	-0.0917571	0.263722	NA	NA	NA	-0.0371634	NA	NA	NA	-0.554381	NA	NA	NA	-0.0520805	NA
TLK2	+	NA	NA	-0.130429	0.156689	NA	NA	NA	0.029225	NA	NA	NA	-0.29174	NA	NA	NA	-0.0949645	NA
TNIK	+	0.145409	-0.0183812	-0.581085	-0.0803067	NA	NA	NA	-0.189487	NA	-0.239462	NA	0.102069	NA	NA	NA	-0.242487	NA
TNK1	+	0.0635141	NA	-0.193893	0.160316	NA	NA	NA	0.0344304	NA	NA	NA	0.212323	NA	NA	NA	-0.0229892	NA
TNK2	+	-0.00931151	0.365104	0.59821	0.0494522	NA	NA	NA	-0.139641	NA	-0.0115578	NA	0.703162	NA	NA	NA	-0.105834	NA
TNNI3K	+	-0.214397	NA	-0.340763	-0.0543988	NA	NA	NA	-0.344531	NA	NA	NA	0.0302161	NA	NA	NA	-0.286827	NA
TP53RK	+	0.196158	NA	0.0576859	0.15294	NA	NA	NA	0.217378	NA	NA	NA	0.0130193	NA	NA	NA	0.064485	NA
TRIB1	+	-0.115368	-0.395403	-0.216091	-0.216051	NA	NA	NA	-0.307809	NA	0.265861	NA	-0.0686208	NA	NA	NA	-0.336149	NA
TRIB2	+	NA	NA	0.0105031	-0.12544	NA	NA	NA	0.0781961	NA	NA	NA	-0.0593929	NA	NA	NA	0.276159	NA
TRIB3	+	0.34194	NA	0.0727768	0.053597	NA	NA	NA	0.171743	NA	NA	NA	0.460689	NA	NA	NA	-0.0325734	NA
TRIO	+	-0.370539	-0.00228658	-0.304954	0.101673	NA	NA	NA	-0.141962	NA	0.189508	NA	-0.361678	NA	NA	NA	-0.0918112	NA
TRPM6	+	-0.173902	NA	0.217845	-0.227194	NA	NA	NA	-0.108976	NA	NA	NA	-0.193987	NA	NA	NA	0.0183323	NA
TRPM7	+	-0.104175	NA	-0.360759	-0.162485	NA	NA	NA	-0.0214955	NA	NA	NA	0.233949	NA	NA	NA	0.0556531	NA
TSSK1B	+	NA	NA	0.0831849	-0.0273271	NA	NA	NA	0.13208	NA	NA	NA	-0.0554167	NA	NA	NA	0.00123424	NA
TSSK2	+	0.42686	-0.145489	0.219019	0.220128	NA	NA	NA	0.0527418	NA	-0.0619051	NA	0.296647	NA	NA	NA	0.0378025	NA
TSSK3	+	-0.133991	NA	-0.215908	-0.379341	NA	NA	NA	-0.24885	NA	NA	NA	-0.0905533	NA	NA	NA	-0.0416582	NA
TSSK4	+	NA	NA	0.102935	-0.296997	NA	NA	NA	-0.00880714	NA	NA	NA	-0.612096	NA	NA	NA	0.000950386	NA
TSSK6	+	-0.00250326	NA	-0.347305	0.251222	NA	NA	NA	-0.106355	NA	NA	NA	0.166511	NA	NA	NA	-0.243796	NA
TTBK1	+	0.0311875	0.240055	-0.21636	-0.04749	NA	NA	NA	0.00533726	NA	0.643476	NA	-0.436251	NA	NA	NA	-0.193398	NA
TTBK2	+	0.158537	NA	0.0503896	0.0788522	NA	NA	NA	0.0393111	NA	NA	NA	-0.0221073	NA	NA	NA	-0.195082	NA
TTK	+	-0.32252	-0.560802	-0.521056	-0.497666	NA	NA	NA	-0.506364	NA	-0.705476	NA	-0.031425	NA	NA	NA	-0.272177	NA
TTN	+	-0.22202	NA	0.208164	0.219938	NA	NA	NA	0.103262	NA	NA	NA	0.146917	NA	NA	NA	-0.276242	NA
TXK	+	0.281716	NA	0.00599713	-0.152865	NA	NA	NA	-0.27492	NA	NA	NA	0.0364575	NA	NA	NA	-0.262604	NA
TYK2	+	-0.153831	NA	-0.104772	-0.176508	NA	NA	NA	-0.413578	NA	NA	NA	0.0318836	NA	NA	NA	-0.31664	NA
TYRO3	+	0.0899049	-0.439337	-0.0161019	0.00958485	NA	NA	NA	-0.000468917	NA	0.399873	NA	0.104111	NA	NA	NA	-0.233332	NA
UHMK1	+	0.335148	NA	0.243233	0.0147413	NA	NA	NA	-0.0547736	NA	NA	NA	0.0760568	NA	NA	NA	-0.131289	NA
ULK1	+	-0.132672	0.242919	0.0485027	0.0490187	NA	NA	NA	-0.0597004	NA	0.132505	NA	0.0561784	NA	NA	NA	0.0930451	NA
ULK2	+	-0.129377	-0.308615	-0.317157	-0.125113	NA	NA	NA	-0.301184	NA	-0.456336	NA	0.321325	NA	NA	NA	-0.446484	NA
ULK3	+	0.225756	0.127176	-0.0728596	0.103741	NA	NA	NA	-0.110396	NA	-0.125426	NA	0.011981	NA	NA	NA	-0.108825	NA
ULK4	+	-0.286095	NA	-0.182386	0.0741988	NA	NA	NA	-0.118969	NA	NA	NA	-0.151535	NA	NA	NA	-0.261745	NA
VRK1	+	-0.0932496	-0.0221444	-0.302034	0.360355	NA	NA	NA	0.351383	NA	-0.0643677	NA	0.061121	NA	NA	NA	0.00891328	NA
VRK2	+	-0.0823664	-0.101947	-0.304446	0.23492	NA	NA	NA	-0.0226646	NA	0.0147298	NA	0.134524	NA	NA	NA	0.0435662	NA
VRK3	+	0.841448	-0.282167	-0.162202	0.242865	NA	NA	NA	-0.00400104	NA	0.162571	NA	0.220937	NA	NA	NA	-0.0310407	NA
WEE1	+	-0.192179	-0.258923	-1.22218	-0.694429	NA	NA	NA	-0.29575	NA	-0.299753	NA	-0.509201	NA	NA	NA	-0.389808	NA
WEE2	+	0.186666	NA	-0.492371	-0.368257	NA	NA	NA	-0.218586	NA	NA	NA	-0.708604	NA	NA	NA	-0.281735	NA
WNK1	+	0.420216	0.0835741	-0.611654	-0.107272	NA	NA	NA	0.10378	NA	0.090469	NA	-0.0401558	NA	NA	NA	-0.365514	NA
WNK2	+	0.0542147	NA	0.192979	-0.00569242	NA	NA	NA	-0.0878831	NA	NA	NA	-0.204952	NA	NA	NA	-0.299774	NA
WNK3	+	NA	NA	-0.189231	0.0865863	NA	NA	NA	0.0350932	NA	NA	NA	0.154041	NA	NA	NA	-0.307852	NA
WNK4	+	0.036139	-0.341652	0.320397	0.0937678	NA	NA	NA	-0.0528952	NA	-0.0618984	NA	0.11974	NA	NA	NA	-0.0899262	NA
YES1	+	-0.0888712	-0.0487587	0.0253419	-0.0844166	NA	NA	NA	0.138637	NA	0.238107	NA	-0.115738	NA	NA	NA	-0.0375597	NA
ZAP70	+	NA	NA	-0.188636	0.14141	NA	NA	NA	-0.598035	NA	NA	NA	-0.00861111	NA	NA	NA	0.0108705	NA
A1CF		-0.00317764	0.301983	0.173629	0.0827592	NA	NA	NA	0.102561	NA	-0.0598941	NA	0.203682	NA	NA	NA	0.161457	NA
AAAS		0.0572421	0.128286	0.186263	-0.0932387	NA	NA	NA	-0.135695	NA	0.056501	NA	-0.357723	NA	NA	NA	-0.0749934	NA
AADAT		0.354698	NA	-0.0817134	0.109754	NA	NA	NA	0.158266	NA	NA	NA	0.0572445	NA	NA	NA	0.216273	NA
AAMDC		-0.303149	-0.287368	-0.0583092	0.268354	NA	NA	NA	-0.0609843	NA	0.0391689	NA	0.651446	NA	NA	NA	-0.243918	NA
AAMP		-0.988306	-1.63249	0.248304	-0.841183	NA	NA	NA	-0.239232	NA	-0.779782	NA	-0.783616	NA	NA	NA	-1.09098	NA
AANAT		NA	NA	0.0608421	0.12524	NA	NA	NA	-0.13084	NA	NA	NA	0.198619	NA	NA	NA	-0.0777279	NA
AATF		-0.919056	-1.54176	-0.169357	-0.66928	NA	NA	NA	-1.46494	NA	-1.61148	NA	-0.573003	NA	NA	NA	-1.02073	NA
ABCA1		-0.230124	NA	-0.696887	0.316225	NA	NA	NA	-0.19976	NA	NA	NA	0.084275	NA	NA	NA	-0.100644	NA
ABCA10		-0.855704	NA	-0.628445	-0.0727869	NA	NA	NA	-0.507107	NA	NA	NA	0.338173	NA	NA	NA	-0.554862	NA
ABCA11P		0.584935	NA	0.758736	0.296253	NA	NA	NA	0.37033	NA	NA	NA	0.195823	NA	NA	NA	0.519974	NA
ABCA12		NA	NA	-0.0511665	0.00987828	NA	NA	NA	0.110003	NA	NA	NA	-0.278458	NA	NA	NA	0.230975	NA
ABCA13		0.052712	NA	0.0296315	0.174235	NA	NA	NA	-0.00515083	NA	NA	NA	-0.195204	NA	NA	NA	0.130476	NA
ABCA2		-0.0189869	NA	0.845833	0.233903	NA	NA	NA	0.04878	NA	NA	NA	-0.0409754	NA	NA	NA	0.0840213	NA
ABCA3		-0.0146662	NA	-0.423518	0.144458	NA	NA	NA	0.0580783	NA	NA	NA	0.580844	NA	NA	NA	-0.0660594	NA
ABCA4		NA	NA	-0.476241	0.407212	NA	NA	NA	-0.225098	NA	NA	NA	-0.0849688	NA	NA	NA	-0.217421	NA
ABCA5		-0.0271124	NA	0.169823	0.154483	NA	NA	NA	-0.244195	NA	NA	NA	0.128359	NA	NA	NA	-0.000643659	NA
ABCA6		-0.0374453	NA	-0.456394	0.01538	NA	NA	NA	-0.257516	NA	NA	NA	-0.126662	NA	NA	NA	0.105513	NA
ABCA7		0.0329068	NA	-0.167628	-0.0532959	NA	NA	NA	0.160067	NA	NA	NA	0.138548	NA	NA	NA	0.11307	NA
ABCA8		NA	NA	-0.0884897	0.150998	NA	NA	NA	0.21528	NA	NA	NA	-0.379038	NA	NA	NA	0.250795	NA
ABCA9		NA	NA	-0.0220998	-0.0427093	NA	NA	NA	-0.000578031	NA	NA	NA	0.0694966	NA	NA	NA	-0.0340393	NA
ABCB1		0.148964	NA	-0.0704546	0.303557	NA	NA	NA	-0.1411	NA	NA	NA	-0.00761198	NA	NA	NA	0.000952671	NA
ABCB10		0.0282964	NA	0.0403806	-0.302004	NA	NA	NA	-0.13992	NA	NA	NA	-0.0592464	NA	NA	NA	0.0589292	NA
ABCB11		-0.0220732	NA	-0.208074	0.128012	NA	NA	NA	0.0501225	NA	NA	NA	0.193167	NA	NA	NA	0.00634503	NA
ABCB4		NA	NA	-0.0431269	-0.190574	NA	NA	NA	0.0017271	NA	NA	NA	0.197675	NA	NA	NA	-0.243746	NA
ABCB5		0.360157	NA	-0.465651	0.0476781	NA	NA	NA	0.0159152	NA	NA	NA	-0.00078538	NA	NA	NA	0.18467	NA
ABCB6		-0.0751459	NA	0.081955	-0.0784949	NA	NA	NA	-0.138008	NA	NA	NA	-0.118505	NA	NA	NA	-0.0613002	NA
ABCB7		NA	NA	-1.23378	-0.713771	NA	NA	NA	-1.18756	NA	NA	NA	-0.127195	NA	NA	NA	-0.544917	NA
ABCB8		-0.29615	NA	0.412816	0.165525	NA	NA	NA	-0.0250663	NA	NA	NA	0.0282412	NA	NA	NA	-0.389126	NA
ABCB9		-0.193322	NA	-0.246915	-0.227489	NA	NA	NA	-0.381889	NA	NA	NA	-0.110981	NA	NA	NA	-0.419139	NA
ABCC1		0.109473	NA	0.280241	0.210534	NA	NA	NA	-0.0712926	NA	NA	NA	0.0315924	NA	NA	NA	0.205911	NA
ABCC10		0.243263	NA	0.377905	-0.0994865	NA	NA	NA	-0.0532921	NA	NA	NA	-0.236162	NA	NA	NA	0.0183314	NA
ABCC11		0.060483	NA	-0.224071	0.110968	NA	NA	NA	0.00334904	NA	NA	NA	-0.0971627	NA	NA	NA	0.139622	NA
ABCC12		0.283995	NA	0.0380766	-0.0947661	NA	NA	NA	-0.152659	NA	NA	NA	0.391176	NA	NA	NA	-0.247369	NA
ABCC2		NA	NA	-0.0572498	0.0371399	NA	NA	NA	0.162755	NA	NA	NA	-0.056581	NA	NA	NA	0.0281388	NA
ABCC3		NA	NA	-0.129478	0.268801	NA	NA	NA	-0.159205	NA	NA	NA	0.109124	NA	NA	NA	0.138612	NA
ABCC4		NA	NA	-0.252824	0.0427245	NA	NA	NA	0.173008	NA	NA	NA	-0.0868237	NA	NA	NA	0.000262822	NA
ABCC5		-0.46526	NA	-0.495625	-0.08371	NA	NA	NA	0.0724216	NA	NA	NA	-0.245994	NA	NA	NA	-0.196303	NA
ABCC6		0.198369	NA	0.00400312	0.0271169	NA	NA	NA	-0.333955	NA	NA	NA	-0.0944075	NA	NA	NA	-0.659455	NA
ABCC6P1		-0.598357	NA	-0.0846893	-0.261425	NA	NA	NA	-0.397953	NA	NA	NA	-0.199354	NA	NA	NA	-0.579759	NA
ABCC8		NA	NA	0.122693	0.0239181	NA	NA	NA	0.184326	NA	NA	NA	-0.0129591	NA	NA	NA	0.188032	NA
ABCC9		-0.442654	-0.114798	-0.173672	-0.217244	NA	NA	NA	0.0373074	NA	0.207578	NA	0.00148176	NA	NA	NA	0.00572399	NA
ABCD1		NA	NA	-0.436393	-0.172157	NA	NA	NA	-0.128574	NA	NA	NA	-0.343675	NA	NA	NA	0.034054	NA
ABCD2		-0.252504	NA	-0.420898	0.0670198	NA	NA	NA	0.221069	NA	NA	NA	0.440446	NA	NA	NA	0.189565	NA
ABCD3		0.147183	NA	0.0928539	-0.0584186	NA	NA	NA	0.0216342	NA	NA	NA	-0.140754	NA	NA	NA	0.269359	NA
ABCD4		NA	NA	0.025247	-0.200268	NA	NA	NA	-0.246465	NA	NA	NA	0.168121	NA	NA	NA	-0.385832	NA
ABCE1		NA	NA	-0.657023	-1.13581	NA	NA	NA	-1.26561	NA	NA	NA	-0.967445	NA	NA	NA	-0.980989	NA
ABCF1		-0.612264	NA	-0.682498	0.0320234	NA	NA	NA	-0.186694	NA	NA	NA	-0.405881	NA	NA	NA	-0.277032	NA
ABCF2		0.277197	-0.13657	0.096444	-0.0889465	NA	NA	NA	0.0240376	NA	-0.118837	NA	0.025304	NA	NA	NA	0.0714554	NA
ABCF3		-0.321734	NA	-0.117357	0.110244	NA	NA	NA	-0.234712	NA	NA	NA	0.0937179	NA	NA	NA	0.0487078	NA
ABCG1		0.00245081	NA	-0.0613192	0.131492	NA	NA	NA	0.180923	NA	NA	NA	0.238355	NA	NA	NA	0.0670319	NA
ABCG2		-0.232255	NA	0.370893	0.143355	NA	NA	NA	-0.295469	NA	NA	NA	-0.321001	NA	NA	NA	0.152872	NA
ABCG4		NA	NA	-0.0396148	-0.0239005	NA	NA	NA	0.0543106	NA	NA	NA	0.143162	NA	NA	NA	-0.0518806	NA
ABCG5		NA	NA	0.0563969	0.102042	NA	NA	NA	-0.217421	NA	NA	NA	-0.10571	NA	NA	NA	-0.0666822	NA
ABCG8		NA	NA	0.0933854	0.147462	NA	NA	NA	-0.0154114	NA	NA	NA	0.263005	NA	NA	NA	-0.127525	NA
ABHD13		-0.168755	NA	-0.526783	-0.120006	NA	NA	NA	-0.11142	NA	NA	NA	-0.642304	NA	NA	NA	-0.453288	NA
ABI1		NA	NA	-0.0211608	-0.31418	NA	NA	NA	-0.172055	NA	NA	NA	-0.337495	NA	NA	NA	0.00944437	NA
ABR		-0.319985	0.0959158	0.367645	0.207841	NA	NA	NA	0.229086	NA	0.171848	NA	0.365581	NA	NA	NA	-0.215122	NA
ABRAXAS1		0.117962	NA	0.349747	0.380747	NA	NA	NA	-0.0706682	NA	NA	NA	-0.261192	NA	NA	NA	0.0928249	NA
ABTB1		0.0502022	NA	-0.338727	0.0512305	NA	NA	NA	-0.41976	NA	NA	NA	-0.338293	NA	NA	NA	-0.0748535	NA
ABTB2		NA	NA	-0.160808	0.115778	NA	NA	NA	-0.41036	NA	NA	NA	-0.123091	NA	NA	NA	0.122006	NA
ACACA		0.243543	0.147059	0.140892	0.342567	NA	NA	NA	0.0708154	NA	0.285181	NA	0.126938	NA	NA	NA	0.149741	NA
ACACB		-0.0106261	-0.0699318	-0.016137	0.179823	NA	NA	NA	-0.116778	NA	0.0112139	NA	-0.0271523	NA	NA	NA	-0.172037	NA
ACAD10		NA	NA	-0.0766741	-0.0997973	NA	NA	NA	0.0102949	NA	NA	NA	-0.0141134	NA	NA	NA	0.0189274	NA
ACAD11		NA	NA	0.110856	0.376222	NA	NA	NA	0.0172565	NA	NA	NA	0.33258	NA	NA	NA	-0.0226491	NA
ACAD8		NA	NA	-0.0726983	-0.116699	NA	NA	NA	0.0470496	NA	NA	NA	-0.0985189	NA	NA	NA	0.04088	NA
ACAD9		NA	NA	0.294825	0.0893826	NA	NA	NA	0.0166307	NA	NA	NA	0.0222259	NA	NA	NA	0.095234	NA
ACADL		NA	NA	0.0849877	0.168837	NA	NA	NA	0.194033	NA	NA	NA	0.0101385	NA	NA	NA	-0.0271496	NA
ACADM		NA	NA	0.00249209	-0.0300332	NA	NA	NA	-0.126574	NA	NA	NA	-0.0390409	NA	NA	NA	0.0657198	NA
ACADS		-0.424756	NA	-0.268832	-0.0759536	NA	NA	NA	0.0871993	NA	NA	NA	0.110308	NA	NA	NA	0.253109	NA
ACADSB		-0.431861	NA	-0.0596423	-0.094927	NA	NA	NA	-0.0442884	NA	NA	NA	-0.11423	NA	NA	NA	-0.129727	NA
ACADVL		NA	NA	0.0685972	0.170145	NA	NA	NA	-0.0352245	NA	NA	NA	0.0722699	NA	NA	NA	0.0449314	NA
ACAN		NA	NA	0.124382	0.0616842	NA	NA	NA	-0.135495	NA	NA	NA	0.147006	NA	NA	NA	-0.191508	NA
ACAP1		-0.0843619	NA	-0.544744	0.00317263	NA	NA	NA	0.0696998	NA	NA	NA	-0.275739	NA	NA	NA	-0.2003	NA
ACAP2		NA	NA	-0.0142824	0.00970759	NA	NA	NA	-0.236991	NA	NA	NA	0.178325	NA	NA	NA	0.0354903	NA
ACAP3		NA	NA	-0.110053	0.0571146	NA	NA	NA	-0.124629	NA	NA	NA	-0.0830185	NA	NA	NA	-0.173924	NA
ACBD5		0.140597	0.569898	0.0763914	0.0895995	NA	NA	NA	0.100593	NA	-0.288035	NA	0.562583	NA	NA	NA	0.0957311	NA
ACCS		NA	NA	-0.380728	-0.184335	NA	NA	NA	-0.166255	NA	NA	NA	-0.0237349	NA	NA	NA	-0.222853	NA
ACCSL		NA	NA	-0.153381	0.049215	NA	NA	NA	-0.00733258	NA	NA	NA	0.109206	NA	NA	NA	-0.292264	NA
ACHE		NA	NA	-0.0823472	-0.114258	NA	NA	NA	-0.351521	NA	NA	NA	0.151552	NA	NA	NA	-0.362016	NA
ACIN1		NA	NA	-0.00134397	-0.0343135	NA	NA	NA	-0.370846	NA	NA	NA	-0.190867	NA	NA	NA	-0.282553	NA
ACKR2		0.192984	NA	-0.00727766	0.089654	NA	NA	NA	-0.0782651	NA	NA	NA	0.116643	NA	NA	NA	-0.150796	NA
ACKR4		-0.211769	NA	-0.329782	0.0574222	NA	NA	NA	-0.153299	NA	NA	NA	0.122149	NA	NA	NA	-0.38892	NA
ACLY		NA	NA	-0.152876	0.000400627	NA	NA	NA	-0.212852	NA	NA	NA	0.143601	NA	NA	NA	-0.447647	NA
ACO1		-0.0582414	NA	-0.0886523	-0.0734167	NA	NA	NA	-0.249417	NA	NA	NA	-0.146428	NA	NA	NA	0.0183008	NA
ACO2		-0.365466	NA	0.0492092	-0.288366	NA	NA	NA	-0.297033	NA	NA	NA	-0.21799	NA	NA	NA	-0.226953	NA
ACOT1		-0.211809	-0.0416183	0.135402	0.394227	NA	NA	NA	-0.148059	NA	-0.406677	NA	0.408246	NA	NA	NA	-0.403701	NA
ACOT11		NA	NA	0.0181348	-0.16836	NA	NA	NA	0.0542563	NA	NA	NA	0.207883	NA	NA	NA	0.0719248	NA
ACOT12		NA	NA	0.0582169	0.121988	NA	NA	NA	-0.274167	NA	NA	NA	0.0853502	NA	NA	NA	0.081672	NA
ACOX1		0.0100394	NA	-0.131218	0.00314209	NA	NA	NA	0.0179701	NA	NA	NA	0.223534	NA	NA	NA	-0.00886961	NA
ACOX2		NA	NA	-0.150845	0.0144946	NA	NA	NA	0.0446547	NA	NA	NA	0.368829	NA	NA	NA	0.10473	NA
ACOX3		-0.0447938	-0.391751	-0.380309	-0.19064	NA	NA	NA	-0.436105	NA	-0.592975	NA	-0.0693557	NA	NA	NA	-0.0662903	NA
ACOXL		0.0500685	NA	-0.644698	0.0982731	NA	NA	NA	0.0533524	NA	NA	NA	0.215126	NA	NA	NA	-0.115076	NA
ACP5		-0.393197	NA	0.482945	0.213776	NA	NA	NA	0.0318622	NA	NA	NA	0.00737886	NA	NA	NA	-0.0332692	NA
ACP7		NA	NA	0.0760954	-0.121131	NA	NA	NA	-0.000870462	NA	NA	NA	0.28722	NA	NA	NA	-0.0280046	NA
ACSL3		NA	NA	0.0887993	-0.122077	NA	NA	NA	-0.283575	NA	NA	NA	-0.123297	NA	NA	NA	-0.206021	NA
ACSL6		0.233898	NA	-0.252136	0.051998	NA	NA	NA	0.142402	NA	NA	NA	-0.00318643	NA	NA	NA	-0.0778616	NA
ACTA1		NA	NA	0.13623	0.263639	NA	NA	NA	0.149256	NA	NA	NA	0.267221	NA	NA	NA	0.117619	NA
ACTA2		-0.345935	0.232559	-0.0572481	-0.0398724	NA	NA	NA	-0.150745	NA	-0.492972	NA	0.231095	NA	NA	NA	0.156582	NA
ACTB		-0.570568	NA	-0.20396	-0.510179	NA	NA	NA	-0.666856	NA	NA	NA	-0.594126	NA	NA	NA	-0.74482	NA
ACTC1		NA	NA	-0.178536	-0.530116	NA	NA	NA	-0.602658	NA	NA	NA	-0.601543	NA	NA	NA	-0.376883	NA
ACTG1		-0.634004	NA	-0.366712	-1.01859	NA	NA	NA	-0.805535	NA	NA	NA	-0.795221	NA	NA	NA	-0.876429	NA
ACTG1P17		0.662287	NA	0.590485	0.954938	NA	NA	NA	1.07165	NA	NA	NA	0.914835	NA	NA	NA	1.32878	NA
ACTG1P20		-0.362563	NA	-0.089207	-0.211111	NA	NA	NA	-0.582652	NA	NA	NA	0.0109988	NA	NA	NA	-0.238832	NA
ACTG1P4		0.174896	NA	0.163314	-0.00754018	NA	NA	NA	-0.0630687	NA	NA	NA	0.249527	NA	NA	NA	-0.148235	NA
ACTG2		NA	NA	-0.502021	-0.625764	NA	NA	NA	-0.683858	NA	NA	NA	-1.11459	NA	NA	NA	-0.846752	NA
ACTL6A		-0.800453	-0.98413	-1.21972	-0.704171	NA	NA	NA	-1.41523	NA	-1.26153	NA	-1.02351	NA	NA	NA	-0.00330205	NA
ACTL6B		0.20104	-0.403151	-0.0996584	-0.0852742	NA	NA	NA	-0.0670812	NA	-0.00954293	NA	-0.203451	NA	NA	NA	-0.256407	NA
ACTR5		-0.349089	-0.0556829	-0.290723	-0.0820156	NA	NA	NA	-0.0266352	NA	-0.125741	NA	0.20642	NA	NA	NA	-0.0239054	NA
ACTR6		-0.0132143	0.0394661	-0.363215	-0.203822	NA	NA	NA	-0.259228	NA	-0.359948	NA	-0.136995	NA	NA	NA	0.0741771	NA
ACTR8		-1.04257	-0.557605	-0.30164	-0.36371	NA	NA	NA	-0.261466	NA	-0.248551	NA	-0.629762	NA	NA	NA	-0.59935	NA
ACTRT3		0.0898745	-0.0136245	-0.173233	0.249978	NA	NA	NA	0.15902	NA	0.126231	NA	0.318372	NA	NA	NA	0.0563933	NA
ACYP2		0.249986	0.285933	0.117799	0.207075	NA	NA	NA	0.192231	NA	0.354929	NA	0.736994	NA	NA	NA	0.084571	NA
ADAM12		0.253901	NA	0.0414509	0.00213348	NA	NA	NA	-0.111269	NA	NA	NA	0.141108	NA	NA	NA	0.158428	NA
ADAM17		NA	NA	-0.133075	-0.175222	NA	NA	NA	-0.335725	NA	NA	NA	-0.157566	NA	NA	NA	-0.299997	NA
ADAM23		-0.130729	-0.140901	-0.875325	-0.14523	NA	NA	NA	-0.242553	NA	-0.435267	NA	-0.369051	NA	NA	NA	-0.187004	NA
ADAM30		NA	NA	-0.025557	0.172486	NA	NA	NA	-0.0334303	NA	NA	NA	-0.319464	NA	NA	NA	0.0684298	NA
ADAMTS10		0.0975444	0.0883835	-0.608918	-0.115055	NA	NA	NA	-0.0804989	NA	-0.00976407	NA	0.194305	NA	NA	NA	-0.104313	NA
ADAMTS20		-0.00757002	0.0880284	-0.314823	-0.0214737	NA	NA	NA	-0.195515	NA	-0.086443	NA	-0.0956808	NA	NA	NA	-0.402816	NA
ADAMTS3		0.0400108	NA	0.0185318	0.306866	NA	NA	NA	-0.0360988	NA	NA	NA	0.108276	NA	NA	NA	-0.0231488	NA
ADAMTSL3		0.220094	-0.238974	0.120696	0.412117	NA	NA	NA	0.00461722	NA	0.0940683	NA	0.530952	NA	NA	NA	-0.181143	NA
ADAMTSL5		NA	NA	0.0997667	-0.0717407	NA	NA	NA	-0.0257629	NA	NA	NA	0.190335	NA	NA	NA	0.126337	NA
ADAP2		0.244998	NA	0.0937221	0.177773	NA	NA	NA	-0.000811421	NA	NA	NA	0.012837	NA	NA	NA	0.255637	NA
ADAR		-0.29838	0.0339016	0.479064	-0.0334525	NA	NA	NA	-0.146076	NA	-0.0160172	NA	-0.273449	NA	NA	NA	-0.252275	NA
ADARB1		-0.217808	0.15881	0.0398251	-0.184188	NA	NA	NA	-0.0992825	NA	0.044384	NA	0.0234288	NA	NA	NA	0.00749762	NA
ADCY1		-1.12262	-0.587136	-0.389179	0.108536	NA	NA	NA	-0.293957	NA	-0.0549094	NA	0.0528525	NA	NA	NA	-0.173301	NA
ADCY10		NA	NA	-0.0540596	-0.011409	NA	NA	NA	0.00915309	NA	NA	NA	-0.0946832	NA	NA	NA	-0.382511	NA
ADCY2		0.0097305	-0.330102	-0.0346951	-0.213136	NA	NA	NA	-0.289113	NA	-0.21594	NA	0.102424	NA	NA	NA	-0.40122	NA
ADCY3		NA	NA	0.154149	0.142084	NA	NA	NA	-0.167216	NA	NA	NA	0.134974	NA	NA	NA	0.164138	NA
ADCY4		NA	NA	0.059051	0.174254	NA	NA	NA	-0.127018	NA	NA	NA	0.151138	NA	NA	NA	-0.280006	NA
ADCY5		NA	NA	-0.314472	-0.0240488	NA	NA	NA	-0.0730375	NA	NA	NA	-0.0986388	NA	NA	NA	-0.0649329	NA
ADCY6		0.205446	NA	0.305294	-0.0402208	NA	NA	NA	-0.0543376	NA	NA	NA	0.0914308	NA	NA	NA	-0.270568	NA
ADCY7		0.0850714	-0.38706	0.140787	-0.145708	NA	NA	NA	-0.272638	NA	-0.133633	NA	-0.113054	NA	NA	NA	-0.0841643	NA
ADCY8		NA	NA	-0.0245812	-0.241758	NA	NA	NA	0.0115616	NA	NA	NA	0.172607	NA	NA	NA	-0.0597081	NA
ADCY9		-0.244476	NA	0.258271	0.177961	NA	NA	NA	-0.0331108	NA	NA	NA	-0.145399	NA	NA	NA	0.0461987	NA
ADGRB1		0.250864	NA	-0.183288	0.0481141	NA	NA	NA	-0.206075	NA	NA	NA	-0.108797	NA	NA	NA	-0.056229	NA
ADGRB3		0.260823	0.141433	0.10663	0.140858	NA	NA	NA	-0.000696825	NA	-0.0558239	NA	0.101995	NA	NA	NA	0.203841	NA
ADGRE2		NA	NA	0.0925032	-0.0391441	NA	NA	NA	0.364024	NA	NA	NA	0.146198	NA	NA	NA	0.385497	NA
ADGRE5		NA	NA	0.0342783	0.253842	NA	NA	NA	-0.0941318	NA	NA	NA	-0.100175	NA	NA	NA	-0.0214904	NA
ADGRF1		NA	NA	0.19473	0.0998478	NA	NA	NA	0.0797982	NA	NA	NA	0.0389132	NA	NA	NA	-0.209748	NA
ADGRF5		-0.0318402	-0.0367173	0.105082	-0.0670569	NA	NA	NA	-0.0432131	NA	0.0209137	NA	0.187733	NA	NA	NA	0.247998	NA
ADGRG2		0.0649092	0.072056	-0.0607773	0.101841	NA	NA	NA	0.0217396	NA	-0.161354	NA	-0.0630489	NA	NA	NA	0.0967495	NA
ADGRL3		0.205688	0.11494	-0.0445802	0.0559374	NA	NA	NA	-0.169157	NA	0.0241821	NA	0.0232302	NA	NA	NA	-0.00195806	NA
ADGRV1		0.455084	NA	-0.126944	0.0837317	NA	NA	NA	0.12613	NA	NA	NA	0.285206	NA	NA	NA	-0.00904921	NA
ADH1A		NA	NA	0.210621	0.0858475	NA	NA	NA	0.142556	NA	NA	NA	-0.265814	NA	NA	NA	-0.0217788	NA
ADH1B		NA	NA	-0.204035	-0.0669085	NA	NA	NA	-0.065888	NA	NA	NA	0.108159	NA	NA	NA	0.0638255	NA
ADH1C		NA	NA	-0.657507	0.32168	NA	NA	NA	-0.302716	NA	NA	NA	0.0233185	NA	NA	NA	-0.0504297	NA
ADH4		0.284598	NA	0.138505	-0.0748474	NA	NA	NA	0.0992499	NA	NA	NA	-0.0591297	NA	NA	NA	-0.0634809	NA
ADH5		NA	NA	-0.0999379	0.24727	NA	NA	NA	-0.00786415	NA	NA	NA	-0.0078262	NA	NA	NA	-0.33753	NA
ADH6		NA	NA	-0.0192443	-0.253588	NA	NA	NA	-0.0683108	NA	NA	NA	-0.453903	NA	NA	NA	0.225731	NA
ADH7		NA	NA	0.139139	0.322433	NA	NA	NA	0.251554	NA	NA	NA	0.202695	NA	NA	NA	-0.037434	NA
ADIPOQ		-0.0327757	NA	-0.254312	0.319445	NA	NA	NA	0.126482	NA	NA	NA	-0.223348	NA	NA	NA	0.19138	NA
ADIPOR1		0.417113	0.526927	0.0263149	0.0830795	NA	NA	NA	0.108013	NA	0.337124	NA	0.337419	NA	NA	NA	0.0786495	NA
ADIPOR2		0.277291	-0.51926	-0.0390715	0.240488	NA	NA	NA	-0.013059	NA	-0.332703	NA	0.141017	NA	NA	NA	-0.0230113	NA
ADK		0.206072	NA	-0.108277	-0.0510242	NA	NA	NA	-0.080218	NA	NA	NA	-0.224833	NA	NA	NA	-0.118056	NA
ADM		0.188657	0.0565942	0.357263	0.184473	NA	NA	NA	0.0870575	NA	0.0944112	NA	-0.110079	NA	NA	NA	-0.104892	NA
ADM2		0.298593	0.288811	-0.223173	-0.130689	NA	NA	NA	0.226835	NA	0.479995	NA	0.414072	NA	NA	NA	0.379877	NA
ADNP		0.135987	0.0392434	-0.0567387	0.0484435	NA	NA	NA	-0.0808578	NA	0.131411	NA	-0.0598728	NA	NA	NA	0.363894	NA
ADORA1		0.175458	0.232747	-0.109239	0.244166	NA	NA	NA	-0.0594813	NA	-0.0585999	NA	0.21912	NA	NA	NA	0.0831955	NA
ADORA2B		-0.0433635	NA	-0.411346	0.273168	NA	NA	NA	0.038665	NA	NA	NA	0.116269	NA	NA	NA	-0.0815814	NA
ADORA3&TMIGD3		NA	NA	-0.209184	0.0469477	NA	NA	NA	0.0337125	NA	NA	NA	-0.000162967	NA	NA	NA	0.0332567	NA
ADPGK		-0.397551	NA	0.326704	-0.0248462	NA	NA	NA	-0.19056	NA	NA	NA	-0.277736	NA	NA	NA	-0.213179	NA
ADPRM		NA	NA	0.0769148	0.262097	NA	NA	NA	0.15202	NA	NA	NA	0.100337	NA	NA	NA	-0.172768	NA
ADRA1A		NA	NA	-0.0270947	0.020385	NA	NA	NA	-0.218669	NA	NA	NA	-0.0532963	NA	NA	NA	-0.0783833	NA
ADRA1B		NA	NA	0.0237812	-0.0726749	NA	NA	NA	-0.150687	NA	NA	NA	0.00561239	NA	NA	NA	-0.0750865	NA
ADRA1D		0.208065	NA	-0.0896881	-0.206477	NA	NA	NA	0.0151554	NA	NA	NA	0.295498	NA	NA	NA	-0.114242	NA
ADRA2A		0.191572	NA	-0.16947	0.129979	NA	NA	NA	0.0588641	NA	NA	NA	-0.207318	NA	NA	NA	-0.255624	NA
ADRA2B		0.233017	NA	-0.348602	0.00117298	NA	NA	NA	0.125997	NA	NA	NA	0.0973654	NA	NA	NA	0.0167301	NA
ADRA2C		-0.570222	NA	-0.630134	-0.273123	NA	NA	NA	-0.354804	NA	NA	NA	0.422696	NA	NA	NA	0.133833	NA
ADRB1		0.514599	NA	0.0205703	0.103161	NA	NA	NA	-0.20089	NA	NA	NA	0.38997	NA	NA	NA	-0.0653771	NA
ADRB2		-0.00480707	NA	-0.533075	0.0887928	NA	NA	NA	-0.372533	NA	NA	NA	0.00501355	NA	NA	NA	-0.354574	NA
ADRB3		NA	NA	0.331275	0.589263	NA	NA	NA	-0.031172	NA	NA	NA	0.161015	NA	NA	NA	0.0184762	NA
ADRM1		0.0420417	-0.888235	-0.185475	-0.173114	NA	NA	NA	0.0982729	NA	0.198164	NA	-0.2655	NA	NA	NA	-0.388519	NA
ADSL		-0.225756	-0.420977	-0.139308	-0.295711	NA	NA	NA	-0.0836603	NA	-0.536637	NA	-0.242997	NA	NA	NA	-0.199763	NA
ADTRP		-0.0359807	0.192252	0.438007	-0.17844	NA	NA	NA	-0.118231	NA	0.0814546	NA	0.00519321	NA	NA	NA	0.353894	NA
AEBP2		NA	NA	0.174168	0.0744396	NA	NA	NA	-0.196207	NA	NA	NA	0.113228	NA	NA	NA	-0.363645	NA
AEN		0.143553	-0.106981	0.448368	0.20743	NA	NA	NA	0.0338915	NA	0.195799	NA	0.0863882	NA	NA	NA	0.19587	NA
AFDN		-0.0306083	NA	0.0999052	-0.0823901	NA	NA	NA	0.145898	NA	NA	NA	-0.120478	NA	NA	NA	0.00300035	NA
AFF1		0.126437	-0.0479134	-0.0545169	0.281164	NA	NA	NA	-0.082643	NA	-0.0721645	NA	0.773287	NA	NA	NA	-0.246081	NA
AFF3		-0.435458	NA	0.157541	-0.000664	NA	NA	NA	-0.110167	NA	NA	NA	-0.163076	NA	NA	NA	0.0832473	NA
AFF4		-0.274893	-0.263456	0.19049	0.0241484	NA	NA	NA	-0.01845	NA	-0.217212	NA	0.116369	NA	NA	NA	0.0262368	NA
AFG3L2		-1.29196	-1.09564	-0.538141	-0.915961	NA	NA	NA	-1.42901	NA	-1.21189	NA	-0.898905	NA	NA	NA	-0.871109	NA
AFP		0.362056	0.138594	0.014126	0.242636	NA	NA	NA	0.193664	NA	0.127423	NA	0.348835	NA	NA	NA	-0.0890233	NA
AGAP1		0.143433	NA	-0.15443	0.0214845	NA	NA	NA	0.371013	NA	NA	NA	0.364878	NA	NA	NA	0.189622	NA
AGAP11		0.275256	NA	0.0356822	-0.0569113	NA	NA	NA	-0.0124838	NA	NA	NA	-0.00863398	NA	NA	NA	-0.0146533	NA
AGAP12P		0.221419	NA	-0.0867892	0.523053	NA	NA	NA	0.12043	NA	NA	NA	0.724992	NA	NA	NA	0.158033	NA
AGAP2		-0.0935234	NA	0.284359	-0.115196	NA	NA	NA	0.153223	NA	NA	NA	0.215199	NA	NA	NA	-0.132168	NA
AGAP3		0.102478	NA	-0.0240571	0.139278	NA	NA	NA	-0.122608	NA	NA	NA	0.0275178	NA	NA	NA	-0.109574	NA
AGAP4		0.0957522	NA	-0.00568743	0.215013	NA	NA	NA	-0.387122	NA	NA	NA	0.115298	NA	NA	NA	-0.00443006	NA
AGAP5		0.103875	NA	0.203401	0.0483926	NA	NA	NA	0.114795	NA	NA	NA	-0.308665	NA	NA	NA	-0.0401532	NA
AGAP6		0.0225294	NA	0.338121	-0.179074	NA	NA	NA	-0.0401104	NA	NA	NA	0.229147	NA	NA	NA	-0.0601895	NA
AGAP7P		0.0521619	NA	-0.1761	-0.252665	NA	NA	NA	0.0727018	NA	NA	NA	-0.110398	NA	NA	NA	0.0240903	NA
AGAP9		NA	NA	-0.0272954	-0.195693	NA	NA	NA	0.0871029	NA	NA	NA	-0.486053	NA	NA	NA	0.00585148	NA
AGFG1		NA	NA	-0.143634	-0.206366	NA	NA	NA	0.0285014	NA	NA	NA	0.169292	NA	NA	NA	0.0882455	NA
AGFG2		NA	NA	-0.0961886	0.0113465	NA	NA	NA	-0.225124	NA	NA	NA	0.158224	NA	NA	NA	-0.161207	NA
AGO1		0.27107	-0.0890116	-0.352483	0.115339	NA	NA	NA	0.251818	NA	0.0291374	NA	0.366221	NA	NA	NA	-0.051669	NA
AGO3		0.116168	NA	0.18064	-0.100126	NA	NA	NA	0.137942	NA	NA	NA	0.384607	NA	NA	NA	0.0679591	NA
AGPAT2		-0.0482153	NA	-0.268821	-0.138281	NA	NA	NA	0.0124935	NA	NA	NA	0.217336	NA	NA	NA	-0.0364615	NA
AGPAT5		-0.0330761	-0.0625615	-0.310521	0.0821163	NA	NA	NA	0.0132524	NA	-0.0506818	NA	-0.158862	NA	NA	NA	-0.023942	NA
AGR2		NA	NA	-0.166233	-0.250104	NA	NA	NA	-0.258586	NA	NA	NA	-0.0527926	NA	NA	NA	-0.330401	NA
AGRP		0.227	0.269223	-0.0528562	0.210137	NA	NA	NA	0.0740416	NA	-0.645101	NA	0.328754	NA	NA	NA	-0.110654	NA
AGT		NA	NA	0.195584	0.249706	NA	NA	NA	-0.0674916	NA	NA	NA	0.349719	NA	NA	NA	-0.0439406	NA
AGTR1		-0.0164782	-0.220937	0.175459	0.132244	NA	NA	NA	-0.127574	NA	-0.124677	NA	0.348567	NA	NA	NA	-0.20437	NA
AGTR2		NA	NA	-0.123007	-0.175247	NA	NA	NA	0.132428	NA	NA	NA	0.0189846	NA	NA	NA	-0.0248545	NA
AGXT		NA	NA	0.0746449	0.38602	NA	NA	NA	-0.498071	NA	NA	NA	0.239819	NA	NA	NA	0.0455122	NA
AGXT2		-0.102629	NA	-0.528076	-0.23369	NA	NA	NA	-0.281098	NA	NA	NA	0.192194	NA	NA	NA	-0.368456	NA
AHCTF1		-0.574739	-0.888723	-0.666193	-0.641459	NA	NA	NA	-0.837415	NA	-0.861635	NA	-1.17162	NA	NA	NA	-0.525167	NA
AHCTF1P1		0.533966	0.279779	0.185624	0.734777	NA	NA	NA	0.799234	NA	0.513759	NA	0.554041	NA	NA	NA	0.384908	NA
AHCY		0.0997721	NA	-0.761611	0.106205	NA	NA	NA	0.0544888	NA	NA	NA	0.157919	NA	NA	NA	0.11987	NA
AHCYL1		NA	NA	-0.0521415	-0.317555	NA	NA	NA	-0.249792	NA	NA	NA	-0.1747	NA	NA	NA	-0.080727	NA
AHCYL2		NA	NA	0.155516	-0.164236	NA	NA	NA	-0.019144	NA	NA	NA	-0.262943	NA	NA	NA	-0.222756	NA
AHI1		0.101913	0.223139	0.0240594	0.137952	NA	NA	NA	-0.0883456	NA	-0.0723856	NA	0.506977	NA	NA	NA	0.1509	NA
AHR		0.0193149	0.18479	-0.242838	0.0386758	NA	NA	NA	-0.148626	NA	-0.20297	NA	0.0207551	NA	NA	NA	-0.235595	NA
AHRR		0.0515401	0.200125	0.0786105	-0.114689	NA	NA	NA	0.196743	NA	0.138417	NA	-0.292206	NA	NA	NA	0.0332268	NA
AICDA		0.199366	0.137342	-0.40316	0.111122	NA	NA	NA	0.15133	NA	0.127561	NA	0.221348	NA	NA	NA	0.197317	NA
AIFM1		NA	NA	-0.392701	-0.324568	NA	NA	NA	-0.621459	NA	NA	NA	-0.272529	NA	NA	NA	-0.519014	NA
AIFM2		-0.0183079	-0.0512035	-0.0886168	0.0499754	NA	NA	NA	-0.013125	NA	0.521381	NA	0.164736	NA	NA	NA	-0.0974565	NA
AIFM3		NA	NA	0.0910882	0.126502	NA	NA	NA	-0.0340117	NA	NA	NA	0.158953	NA	NA	NA	-0.196578	NA
AIG1		-1.01802	NA	-0.452701	0.103647	NA	NA	NA	-0.414778	NA	NA	NA	-0.547889	NA	NA	NA	-0.5787	NA
AIP		-0.0303434	NA	0.257633	-0.200554	NA	NA	NA	-0.180568	NA	NA	NA	-0.0623181	NA	NA	NA	-0.0376157	NA
AIPL1		NA	NA	-0.365672	-0.143655	NA	NA	NA	-0.105421	NA	NA	NA	-0.244854	NA	NA	NA	-0.012723	NA
AIRE		-0.224706	-0.183417	-0.145269	0.047833	NA	NA	NA	-0.289542	NA	-0.236924	NA	0.234525	NA	NA	NA	-0.0218994	NA
AJAP1		NA	NA	0.248917	-0.130637	NA	NA	NA	0.129492	NA	NA	NA	-0.119507	NA	NA	NA	-0.228095	NA
AK1		NA	NA	-0.150178	-0.0807478	NA	NA	NA	-0.222597	NA	NA	NA	-0.0607575	NA	NA	NA	-0.108095	NA
AK4		-0.544353	NA	0.450103	-0.148211	NA	NA	NA	-0.0553047	NA	NA	NA	-0.078317	NA	NA	NA	-0.246783	NA
AK5		0.105513	0.0331142	-0.235717	0.0317605	NA	NA	NA	-0.250526	NA	-0.209397	NA	-0.0565776	NA	NA	NA	0.0377063	NA
AKAP1		-0.574087	-0.0556929	-0.0901112	-0.357429	NA	NA	NA	-0.61408	NA	-0.920366	NA	-0.605773	NA	NA	NA	0.024017	NA
AKAP10		-0.153793	-0.484499	0.207024	0.0671	NA	NA	NA	-0.311677	NA	-0.00131334	NA	-0.0455592	NA	NA	NA	-0.525934	NA
AKAP13		0.162944	0.43702	-0.547812	-0.344432	NA	NA	NA	0.00638745	NA	0.0125622	NA	-0.481811	NA	NA	NA	0.00420899	NA
AKAP8		-0.220865	-0.116898	0.381603	0.34173	NA	NA	NA	0.0980994	NA	0.0942676	NA	-0.310241	NA	NA	NA	-0.194381	NA
AKAP9		-0.0152142	NA	0.120753	-0.106035	NA	NA	NA	-0.14017	NA	NA	NA	0.0253053	NA	NA	NA	0.0664912	NA
AKNA		-0.42457	-0.6242	0.226197	0.0191435	NA	NA	NA	-0.254371	NA	-0.236198	NA	-0.19362	NA	NA	NA	-0.442556	NA
AKR1A1		0.12318	NA	-0.193554	0.0339983	NA	NA	NA	-0.0510545	NA	NA	NA	-0.219558	NA	NA	NA	-0.229916	NA
AKR1B1		NA	NA	-0.120173	0.0606321	NA	NA	NA	-0.0761892	NA	NA	NA	-0.195967	NA	NA	NA	-0.0178294	NA
AKR1B10		-0.0731269	NA	-0.413756	-0.00636532	NA	NA	NA	0.0119348	NA	NA	NA	-0.0979255	NA	NA	NA	0.0697331	NA
AKR1B15		0.4178	NA	0.180762	0.0693536	NA	NA	NA	0.032819	NA	NA	NA	0.180444	NA	NA	NA	-0.125406	NA
AKR1C1		0.39778	NA	0.221695	0.0127315	NA	NA	NA	0.0306404	NA	NA	NA	0.41647	NA	NA	NA	0.06836	NA
AKR1C2		0.000163345	NA	0.188833	0.161174	NA	NA	NA	0.00516671	NA	NA	NA	-0.111203	NA	NA	NA	-0.0247999	NA
AKR1C3		NA	NA	0.0286877	0.231042	NA	NA	NA	-0.189293	NA	NA	NA	-0.435368	NA	NA	NA	-0.419598	NA
AKR1C4		-0.526951	NA	0.188096	0.299827	NA	NA	NA	0.350793	NA	NA	NA	-0.115442	NA	NA	NA	0.0671629	NA
AKR1D1		NA	NA	-0.0185349	-0.108828	NA	NA	NA	0.0482933	NA	NA	NA	-0.111561	NA	NA	NA	0.0638077	NA
AKR1E2		0.603472	NA	0.157549	0.0494162	NA	NA	NA	-0.0374795	NA	NA	NA	0.0927052	NA	NA	NA	0.00820742	NA
AKR7A2		NA	NA	-0.231394	-0.128819	NA	NA	NA	0.0155039	NA	NA	NA	0.0265788	NA	NA	NA	-0.254117	NA
AKR7A2P1		NA	NA	-0.0555675	0.455156	NA	NA	NA	0.127641	NA	NA	NA	-0.169434	NA	NA	NA	0.185306	NA
AKR7A3		NA	NA	0.003996	0.277764	NA	NA	NA	-0.1629	NA	NA	NA	0.291454	NA	NA	NA	-0.454477	NA
AKR7L		NA	NA	0.777018	0.349883	NA	NA	NA	0.29627	NA	NA	NA	0.301688	NA	NA	NA	0.824346	NA
AKT1S1		0.0698132	NA	0.0690478	0.210136	NA	NA	NA	-0.219419	NA	NA	NA	0.167518	NA	NA	NA	-0.0155485	NA
AKTIP		NA	NA	-0.0213352	-0.0215347	NA	NA	NA	0.104094	NA	NA	NA	-0.169019	NA	NA	NA	0.117897	NA
ALAS1		NA	NA	0.106934	0.0953381	NA	NA	NA	0.0316215	NA	NA	NA	0.135742	NA	NA	NA	-0.057515	NA
ALAS2		-0.17766	NA	0.0806696	0.245612	NA	NA	NA	0.139922	NA	NA	NA	0.181438	NA	NA	NA	0.106104	NA
ALB		-0.460652	NA	-0.245701	-0.0833922	NA	NA	NA	-0.0550727	NA	NA	NA	0.256549	NA	NA	NA	-0.413365	NA
ALCAM		-0.106025	NA	0.353049	0.309766	NA	NA	NA	0.206099	NA	NA	NA	0.0438942	NA	NA	NA	-0.0392831	NA
ALDH16A1		-0.346779	NA	-0.198231	-0.171385	NA	NA	NA	-0.0891805	NA	NA	NA	0.125685	NA	NA	NA	-0.414409	NA
ALDH18A1		-0.0607201	NA	-0.0545152	-0.637048	NA	NA	NA	-0.0863763	NA	NA	NA	-0.00816901	NA	NA	NA	-0.110749	NA
ALDH1A1		0.0144822	0.0144822	0.036814	0.132743	NA	NA	NA	0.0119632	NA	0.0144822	NA	-0.0519232	NA	NA	NA	-0.0864741	NA
ALDH1A2		-0.373858	NA	0.364483	0.0347265	NA	NA	NA	-0.33987	NA	NA	NA	0.506583	NA	NA	NA	0.299294	NA
ALDH1A3		0.0695557	NA	-0.218635	-0.0845834	NA	NA	NA	0.0894231	NA	NA	NA	-0.182461	NA	NA	NA	-0.157267	NA
ALDH1B1		-0.465723	-0.667006	0.0172096	-0.119603	NA	NA	NA	-0.143899	NA	-0.438805	NA	-0.000108301	NA	NA	NA	-0.105769	NA
ALDH1L1		0.223522	NA	-0.0581674	-0.0183403	NA	NA	NA	0.124851	NA	NA	NA	0.0536652	NA	NA	NA	0.0583699	NA
ALDH1L2		NA	NA	0.0191341	0.496571	NA	NA	NA	0.111333	NA	NA	NA	0.200777	NA	NA	NA	-0.0459658	NA
ALDH2		-0.237135	NA	0.223792	0.17371	NA	NA	NA	-0.12402	NA	NA	NA	0.140148	NA	NA	NA	-0.225816	NA
ALDH3A1		-0.190936	-0.434263	-0.180147	0.0884915	NA	NA	NA	-0.0922455	NA	-0.0276648	NA	0.197859	NA	NA	NA	-0.334796	NA
ALDH3A2		-0.252025	0.278839	-0.0372923	-0.000136532	NA	NA	NA	-0.291272	NA	0.0889319	NA	0.282672	NA	NA	NA	-0.172256	NA
ALDH3B1		-0.268067	-0.237684	0.0899939	0.168694	NA	NA	NA	0.0306204	NA	-0.309727	NA	0.102143	NA	NA	NA	-0.213704	NA
ALDH3B2		0.535561	NA	-0.253883	-0.165077	NA	NA	NA	0.219321	NA	NA	NA	-0.253867	NA	NA	NA	0.147188	NA
ALDH4A1		0.261516	-0.92377	-0.566425	0.176544	NA	NA	NA	0.0374234	NA	0.198992	NA	-0.022169	NA	NA	NA	-0.0919173	NA
ALDH5A1		0.363331	0.026591	-0.0656929	0.209427	NA	NA	NA	0.0283589	NA	-0.100079	NA	-0.115571	NA	NA	NA	-0.0462738	NA
ALDH6A1		0.11972	NA	-0.138048	-0.132437	NA	NA	NA	-0.250977	NA	NA	NA	-0.343526	NA	NA	NA	-0.106016	NA
ALDH7A1		0.0111755	0.19091	0.371935	-0.157109	NA	NA	NA	-0.0797577	NA	-0.37282	NA	-0.11573	NA	NA	NA	-0.0176322	NA
ALDH8A1		NA	NA	-0.293419	0.0303944	NA	NA	NA	-0.0624818	NA	NA	NA	0.260105	NA	NA	NA	0.0239441	NA
ALDH9A1		NA	NA	-0.218425	0.1601	NA	NA	NA	-0.0464079	NA	NA	NA	-0.0102234	NA	NA	NA	0.181652	NA
ALDOA		NA	NA	-0.931442	-0.566155	NA	NA	NA	-0.998967	NA	NA	NA	-0.410659	NA	NA	NA	-0.437442	NA
ALDOB		-0.129385	NA	-0.224893	-0.0255296	NA	NA	NA	-0.601145	NA	NA	NA	0.450017	NA	NA	NA	-0.256083	NA
ALDOC		-0.524487	NA	-0.520432	0.121706	NA	NA	NA	-0.203343	NA	NA	NA	0.158836	NA	NA	NA	-0.27917	NA
ALG10		NA	NA	0.0803757	-0.384556	NA	NA	NA	-0.185524	NA	NA	NA	-0.350113	NA	NA	NA	-0.0281496	NA
ALG10B		NA	NA	-0.0548195	0.301042	NA	NA	NA	-0.829103	NA	NA	NA	0.240431	NA	NA	NA	-0.161449	NA
ALG3		NA	NA	0.0182364	0.084522	NA	NA	NA	-0.0757172	NA	NA	NA	0.126322	NA	NA	NA	-0.199395	NA
ALG5		-0.0509927	0.0821513	-0.335701	0.0500218	NA	NA	NA	-0.0702554	NA	0.025971	NA	0.0543706	NA	NA	NA	-0.105722	NA
ALG8		-0.0316246	-0.065789	-0.472328	-0.0277601	NA	NA	NA	-0.0715574	NA	-0.054776	NA	-0.0625942	NA	NA	NA	0.0156824	NA
ALKBH1		0.249625	-0.272332	0.275331	0.302644	NA	NA	NA	0.0824153	NA	-0.268308	NA	-0.189174	NA	NA	NA	0.032079	NA
ALKBH2		0.0814226	-0.209215	-0.372085	0.441554	NA	NA	NA	0.0806506	NA	0.0879464	NA	0.337832	NA	NA	NA	-0.0630795	NA
ALKBH3		0.0493717	-0.109516	0.038299	0.250698	NA	NA	NA	0.0993012	NA	-0.102436	NA	0.366407	NA	NA	NA	-0.0055131	NA
ALKBH4		-0.103218	0.00723605	0.181531	0.0385851	NA	NA	NA	0.250199	NA	0.382316	NA	0.370664	NA	NA	NA	0.164208	NA
ALKBH5		0.0285636	-0.00328004	0.174703	0.0186287	NA	NA	NA	-0.32917	NA	0.068053	NA	-0.211242	NA	NA	NA	-0.123384	NA
ALKBH7		-0.182585	0.0776218	0.407669	-0.0592104	NA	NA	NA	-0.0665121	NA	0.290984	NA	-0.301315	NA	NA	NA	-0.185466	NA
ALKBH8		0.00347357	0.0599811	-0.162058	0.291033	NA	NA	NA	0.0375751	NA	0.131282	NA	0.211981	NA	NA	NA	0.121065	NA
ALOX12		0.0995666	NA	0.412964	0.0217311	NA	NA	NA	0.225706	NA	NA	NA	0.158	NA	NA	NA	0.214485	NA
ALOX12B		NA	NA	-0.105691	0.00163417	NA	NA	NA	-0.0908564	NA	NA	NA	0.117096	NA	NA	NA	-0.117252	NA
ALOX15		NA	NA	0.0346017	-0.110468	NA	NA	NA	-0.0343184	NA	NA	NA	0.0987258	NA	NA	NA	0.0580661	NA
ALOX15B		0.714522	NA	-0.134395	0.168432	NA	NA	NA	-0.390055	NA	NA	NA	-0.110227	NA	NA	NA	0.132548	NA
ALOX15P1		NA	NA	0.550902	0.038329	NA	NA	NA	-0.0179863	NA	NA	NA	0.156148	NA	NA	NA	-0.0936098	NA
ALOX5		NA	NA	0.315716	0.231924	NA	NA	NA	-0.0208391	NA	NA	NA	0.233618	NA	NA	NA	-0.0182473	NA
ALOX5AP		-0.0878355	NA	0.256231	0.0981034	NA	NA	NA	0.15637	NA	NA	NA	-0.0493767	NA	NA	NA	-0.0676883	NA
ALOXE3		0.200064	NA	-0.135694	0.00625037	NA	NA	NA	-0.105518	NA	NA	NA	0.142108	NA	NA	NA	-0.0952131	NA
ALPI		-0.654341	-0.471057	-0.242058	-0.121536	NA	NA	NA	-0.183388	NA	0.364399	NA	0.0313049	NA	NA	NA	0.014359	NA
ALPP		0.106911	0.340724	0.158741	0.2012	NA	NA	NA	0.210625	NA	0.240113	NA	-0.307089	NA	NA	NA	0.0572504	NA
ALPPL2		0.174499	-0.35391	0.171291	0.131016	NA	NA	NA	0.24762	NA	0.143641	NA	0.584192	NA	NA	NA	0.0597915	NA
ALS2		-0.252737	0.311726	-0.120239	0.0679049	NA	NA	NA	-0.00012592	NA	-0.0767279	NA	-0.160151	NA	NA	NA	-0.25197	NA
ALS2CL		-0.0259854	-0.287008	0.431389	-0.12476	NA	NA	NA	-0.0300721	NA	-0.000376126	NA	-0.0161919	NA	NA	NA	-0.16773	NA
ALX1		-0.574626	-0.299477	0.209199	-0.326001	NA	NA	NA	-0.00143623	NA	-0.159606	NA	-0.235265	NA	NA	NA	0.170632	NA
ALX3		0.358203	0.106251	-0.365939	0.269372	NA	NA	NA	-0.082889	NA	0.0366717	NA	-0.125719	NA	NA	NA	-0.0743483	NA
ALX4		-0.0669548	0.224078	-0.16953	0.0798327	NA	NA	NA	-0.116954	NA	-0.229227	NA	0.117398	NA	NA	NA	0.121692	NA
ALYREF		-1.46718	-1.17155	-1.09302	-1.13889	NA	NA	NA	-1.28933	NA	-1.87808	NA	-1.15157	NA	NA	NA	-0.488671	NA
AMBP		-0.18926	NA	-0.334906	0.0645555	NA	NA	NA	-0.0888711	NA	NA	NA	-0.259476	NA	NA	NA	-0.316202	NA
AMBRA1		-0.082342	-0.106657	-0.0632668	-0.0210902	NA	NA	NA	-0.234487	NA	-0.153449	NA	-0.358139	NA	NA	NA	-0.170254	NA
AMD1		-0.152735	NA	-0.228267	0.0622322	NA	NA	NA	-0.0021797	NA	NA	NA	-0.0165631	NA	NA	NA	-0.172571	NA
AMER1		NA	NA	-0.478827	-0.35031	NA	NA	NA	-0.69376	NA	NA	NA	-0.353949	NA	NA	NA	-0.662489	NA
AMIGO1		0.256373	NA	-0.0189629	0.342614	NA	NA	NA	0.1139	NA	NA	NA	0.104883	NA	NA	NA	0.0988043	NA
AMIGO2		NA	NA	-0.0629009	0.0364528	NA	NA	NA	-0.207421	NA	NA	NA	0.145827	NA	NA	NA	0.0710361	NA
AMT		-0.302905	NA	-0.508016	-0.12148	NA	NA	NA	-0.121719	NA	NA	NA	-0.300219	NA	NA	NA	-0.388395	NA
AMZ2		-0.0912469	0.0128148	-0.175912	0.13237	NA	NA	NA	0.00318951	NA	0.145519	NA	0.112897	NA	NA	NA	0.0147264	NA
AMZ2P1		0.377118	-0.175826	-0.532498	0.201814	NA	NA	NA	0.323999	NA	-0.0450043	NA	0.116457	NA	NA	NA	-0.114336	NA
ANAPC1		-1.06882	-1.35517	-2.47436	-0.931438	NA	NA	NA	-0.646139	NA	-1.32322	NA	-1.16067	NA	NA	NA	-1.04407	NA
ANAPC4		-0.257158	-0.470829	-0.495422	-0.713586	NA	NA	NA	-0.523191	NA	-0.572464	NA	-0.597187	NA	NA	NA	-0.470358	NA
ANGEL1		-0.320915	NA	0.00445824	0.0302394	NA	NA	NA	0.0903418	NA	NA	NA	-0.27516	NA	NA	NA	0.265332	NA
ANGEL2		NA	NA	-0.45717	-0.083091	NA	NA	NA	-0.45375	NA	NA	NA	0.00151066	NA	NA	NA	-0.649831	NA
ANGPTL4		-0.0437336	-0.315156	0.269176	0.341476	NA	NA	NA	-0.0353264	NA	0.209401	NA	0.0542003	NA	NA	NA	-0.139332	NA
ANGPTL5		1.0675	-0.000721222	-0.481698	0.09732	NA	NA	NA	-0.0518059	NA	0.0274338	NA	0.0492885	NA	NA	NA	0.157217	NA
ANGPTL8		-0.136453	NA	-0.113147	0.13759	NA	NA	NA	-0.109021	NA	NA	NA	-0.0403664	NA	NA	NA	-0.079763	NA
ANK1		0.209939	-0.225355	0.121145	0.336006	NA	NA	NA	0.139675	NA	0.130415	NA	0.168043	NA	NA	NA	-0.180256	NA
ANK2		0.149955	-0.523364	0.00350881	0.213359	NA	NA	NA	-0.144733	NA	-0.294966	NA	0.0272771	NA	NA	NA	-0.232004	NA
ANK3		0.179761	NA	0.141656	0.0763602	NA	NA	NA	0.112906	NA	NA	NA	0.0853984	NA	NA	NA	-0.0256559	NA
ANKAR		0.316452	NA	-0.0779069	0.0612644	NA	NA	NA	-0.117837	NA	NA	NA	-0.248881	NA	NA	NA	0.379098	NA
ANKFY1		-0.343708	NA	0.577682	0.0201501	NA	NA	NA	0.114032	NA	NA	NA	0.0889945	NA	NA	NA	-0.0287815	NA
ANKH		NA	NA	-0.0438351	0.196929	NA	NA	NA	-0.297577	NA	NA	NA	0.192892	NA	NA	NA	-0.125836	NA
ANKHD1		-0.00417416	NA	-0.0671159	0.0930129	NA	NA	NA	0.0670197	NA	NA	NA	0.232827	NA	NA	NA	0.0210253	NA
ANKHD1-EIF4EBP3		-0.157374	NA	-0.0682122	-0.0737053	NA	NA	NA	-0.23423	NA	NA	NA	0.0383037	NA	NA	NA	-0.0703362	NA
ANKIB1		0.282373	NA	-0.404387	0.120396	NA	NA	NA	-0.0151619	NA	NA	NA	-0.132713	NA	NA	NA	-0.0837341	NA
ANKLE2		-0.00562244	-0.0657418	0.118559	0.00896666	NA	NA	NA	0.0128675	NA	0.122901	NA	0.0597032	NA	NA	NA	-0.222833	NA
ANKRA2		0.285731	NA	-0.0791913	-0.115523	NA	NA	NA	0.187625	NA	NA	NA	0.0689983	NA	NA	NA	-0.0788666	NA
ANKRD11		-0.193175	NA	-0.500311	-0.186185	NA	NA	NA	-0.421875	NA	NA	NA	-0.566986	NA	NA	NA	-0.11722	NA
ANKRD12		-0.193997	NA	-0.154597	0.302494	NA	NA	NA	0.0500728	NA	NA	NA	0.0379679	NA	NA	NA	-0.0734715	NA
ANKRD13A		NA	NA	-0.0175999	-0.255099	NA	NA	NA	0.0735785	NA	NA	NA	0.0100476	NA	NA	NA	0.159149	NA
ANKRD17		NA	NA	-0.0676082	-0.10417	NA	NA	NA	-0.158443	NA	NA	NA	-0.057579	NA	NA	NA	-0.557854	NA
ANKRD18A&ANKRD18B		0.0747178	NA	0.648166	-0.0631666	NA	NA	NA	0.414251	NA	NA	NA	0.462522	NA	NA	NA	0.0960944	NA
ANKRD20A2&ANKRD20A4&ANKRD20A1		-0.12955	NA	0.0948411	0.0368233	NA	NA	NA	0.69558	NA	NA	NA	0.656374	NA	NA	NA	-0.361659	NA
ANKRD20A21P		0.00228063	NA	0.0952808	0.0582573	NA	NA	NA	0.249804	NA	NA	NA	0.134201	NA	NA	NA	0.459258	NA
ANKRD20A3		-0.0731023	NA	-0.140843	0.00882683	NA	NA	NA	-0.17395	NA	NA	NA	-0.535854	NA	NA	NA	0.00425081	NA
ANKRD20A4-ANKRD20A20P		0.0614464	NA	-0.123383	0.228555	NA	NA	NA	-0.689618	NA	NA	NA	0.0695343	NA	NA	NA	0.196941	NA
ANKRD20A5P		-0.0573531	NA	-0.0280834	0.0599923	NA	NA	NA	0.345547	NA	NA	NA	-0.0230023	NA	NA	NA	0.330464	NA
ANKRD20A8P		0.154052	NA	0.401726	-0.179981	NA	NA	NA	0.286163	NA	NA	NA	-0.104712	NA	NA	NA	0.234971	NA
ANKRD20A9P		0.0995864	NA	0.384415	0.0953394	NA	NA	NA	0.252299	NA	NA	NA	0.227696	NA	NA	NA	0.0193906	NA
ANKRD23		NA	NA	0.0440178	-0.00337552	NA	NA	NA	-0.421483	NA	NA	NA	0.132779	NA	NA	NA	0.0138391	NA
ANKRD24		NA	NA	-0.406205	-0.240188	NA	NA	NA	-0.384696	NA	NA	NA	-0.248927	NA	NA	NA	0.0337778	NA
ANKRD26		NA	NA	0.185213	-0.117812	NA	NA	NA	-0.290072	NA	NA	NA	0.133697	NA	NA	NA	-0.0583614	NA
ANKRD27		NA	NA	-0.124931	-0.0343225	NA	NA	NA	-0.229708	NA	NA	NA	0.0968013	NA	NA	NA	-0.370075	NA
ANKRD28		0.137337	NA	-0.197682	0.333167	NA	NA	NA	-0.0496719	NA	NA	NA	-0.0200014	NA	NA	NA	-0.062812	NA
ANKRD29		0.0373264	-0.408195	0.0380664	-0.109698	NA	NA	NA	0.0693202	NA	0.13938	NA	0.119334	NA	NA	NA	-0.176007	NA
ANKRD30A		NA	NA	-0.352948	0.186911	NA	NA	NA	0.715024	NA	NA	NA	-0.0443667	NA	NA	NA	-0.00541518	NA
ANKRD30B		NA	NA	-0.00678031	-0.0678702	NA	NA	NA	-0.465447	NA	NA	NA	0.24332	NA	NA	NA	-0.315122	NA
ANKRD31		-0.0755816	NA	0.211912	-0.48286	NA	NA	NA	-0.703726	NA	NA	NA	-0.393921	NA	NA	NA	-0.278865	NA
ANKRD33B		0.258663	NA	0.167991	0.434887	NA	NA	NA	0.00369286	NA	NA	NA	-0.193151	NA	NA	NA	-0.117923	NA
ANKRD36		0.00886055	NA	-0.250808	-0.193537	NA	NA	NA	-0.0469634	NA	NA	NA	-0.219055	NA	NA	NA	-0.213948	NA
ANKRD36B		0.0832252	NA	-0.0848057	0.00395625	NA	NA	NA	-0.0596609	NA	NA	NA	0.153455	NA	NA	NA	0.0858314	NA
ANKRD36C		-0.582375	NA	0.538427	0.112561	NA	NA	NA	-0.0337395	NA	NA	NA	-0.727549	NA	NA	NA	0.233897	NA
ANKRD42		NA	NA	-0.0940948	0.110464	NA	NA	NA	-0.0368059	NA	NA	NA	-0.205836	NA	NA	NA	0.0637113	NA
ANKRD46		-0.0467319	0.096642	-0.0356006	0.0938127	NA	NA	NA	0.0271988	NA	0.0457823	NA	0.199305	NA	NA	NA	-0.221595	NA
ANKRD50		NA	NA	-0.0434877	0.140861	NA	NA	NA	0.0227583	NA	NA	NA	0.0190081	NA	NA	NA	0.142659	NA
ANKRD6		0.108309	NA	0.0136939	0.414595	NA	NA	NA	-0.247164	NA	NA	NA	0.621451	NA	NA	NA	-0.0382149	NA
ANKRD62		-0.255356	NA	0.283977	0.227405	NA	NA	NA	-0.132968	NA	NA	NA	0.138081	NA	NA	NA	-0.052177	NA
ANKRD62P1-PARP4P3		NA	NA	-0.0422943	-0.299066	NA	NA	NA	-0.0920552	NA	NA	NA	0.365774	NA	NA	NA	-0.0109331	NA
ANKRD65		NA	NA	0.221373	0.342096	NA	NA	NA	-0.149502	NA	NA	NA	0.170557	NA	NA	NA	-0.180583	NA
ANKRD7		0.0715776	NA	-0.089166	-0.106214	NA	NA	NA	0.0611501	NA	NA	NA	0.182813	NA	NA	NA	-0.0756676	NA
ANKS1A		NA	NA	0.205279	-0.234707	NA	NA	NA	0.0771174	NA	NA	NA	-0.153055	NA	NA	NA	-0.398914	NA
ANKS6		0.346985	-0.0472846	-0.24123	0.240372	NA	NA	NA	-0.0310644	NA	-0.0856584	NA	-0.0180702	NA	NA	NA	-0.0814049	NA
ANKZF1		NA	NA	-0.2678	0.00567596	NA	NA	NA	0.0583092	NA	NA	NA	0.337164	NA	NA	NA	-0.397537	NA
ANO1		-0.351686	-0.202506	-0.00139389	0.0710198	NA	NA	NA	-0.255493	NA	0.0579095	NA	0.311633	NA	NA	NA	-0.166858	NA
ANPEP		-0.301173	0.0326394	0.0566392	0.286665	NA	NA	NA	-0.172829	NA	0.0131696	NA	0.206891	NA	NA	NA	0.0976811	NA
ANTXR1		NA	NA	0.0380413	0.159095	NA	NA	NA	-0.256355	NA	NA	NA	-0.0168071	NA	NA	NA	-0.153568	NA
ANTXR2		NA	NA	-0.290682	-0.0266889	NA	NA	NA	0.0608609	NA	NA	NA	-0.483114	NA	NA	NA	-0.219601	NA
ANXA13		-0.226926	-0.143959	0.0645569	0.171787	NA	NA	NA	0.0159922	NA	0.213008	NA	0.0260229	NA	NA	NA	-0.0096841	NA
ANXA4		-0.15957	0.167826	0.214978	0.0170218	NA	NA	NA	0.0571858	NA	0.291786	NA	-0.0648933	NA	NA	NA	-0.164438	NA
ANXA6		-0.140625	NA	0.034236	0.162109	NA	NA	NA	-0.0616692	NA	NA	NA	-0.159816	NA	NA	NA	0.0864659	NA
AP1G2		0.259033	NA	0.201191	-0.203279	NA	NA	NA	-0.0344097	NA	NA	NA	0.280783	NA	NA	NA	0.0654452	NA
AP1S2		-0.366069	-0.497788	0.0505161	-0.267697	NA	NA	NA	-0.32488	NA	-0.302244	NA	0.0945257	NA	NA	NA	-0.807411	NA
AP2A2		0.267537	-0.0264954	0.319856	0.192939	NA	NA	NA	0.132585	NA	-0.070127	NA	0.226554	NA	NA	NA	-0.0379065	NA
AP2M1		-1.28691	-1.01564	-0.321613	-0.917353	NA	NA	NA	-0.61328	NA	-1.17535	NA	-0.194491	NA	NA	NA	-0.795616	NA
AP2S1		NA	NA	-0.239566	0.037281	NA	NA	NA	-0.00776735	NA	NA	NA	0.00943065	NA	NA	NA	-0.452104	NA
AP3M2		-0.0815762	-0.0033753	0.111048	0.0722334	NA	NA	NA	0.0990654	NA	-0.0152315	NA	-0.61525	NA	NA	NA	0.174851	NA
AP5M1		NA	NA	0.21659	0.417837	NA	NA	NA	0.340464	NA	NA	NA	0.383694	NA	NA	NA	-0.166592	NA
APAF1		-0.359547	0.00624016	0.447514	0.113551	NA	NA	NA	0.0232178	NA	0.178719	NA	0.383106	NA	NA	NA	0.0405435	NA
APC		-0.139116	NA	0.0348084	-0.0162714	NA	NA	NA	-0.0440005	NA	NA	NA	-0.295964	NA	NA	NA	-0.0867381	NA
APC2		0.17127	NA	-0.565383	0.276905	NA	NA	NA	-0.222299	NA	NA	NA	-0.162033	NA	NA	NA	-0.232419	NA
APCDD1L		NA	NA	-0.0347391	-0.0784914	NA	NA	NA	0.26186	NA	NA	NA	-0.374222	NA	NA	NA	0.035202	NA
APEX1		NA	NA	-0.294361	0.0583576	NA	NA	NA	-0.0347094	NA	NA	NA	-0.416524	NA	NA	NA	0.200828	NA
APEX2		0.381076	-0.00238797	0.1089	-0.00218282	NA	NA	NA	0.0864572	NA	-0.481915	NA	0.206223	NA	NA	NA	-0.102421	NA
APH1A		NA	NA	-0.0590894	-0.179688	NA	NA	NA	0.1182	NA	NA	NA	0.111137	NA	NA	NA	0.00443372	NA
APH1B		NA	NA	-0.024273	0.113809	NA	NA	NA	-0.266291	NA	NA	NA	0.199312	NA	NA	NA	-0.409071	NA
APLNR		NA	NA	0.0775339	-0.1531	NA	NA	NA	0.234407	NA	NA	NA	-0.212913	NA	NA	NA	0.0700011	NA
APMAP		-0.0385537	0.196327	0.0248634	0.092573	NA	NA	NA	-0.218024	NA	-0.171426	NA	0.274268	NA	NA	NA	-0.220071	NA
APOA2		-0.00703822	NA	0.0329936	-0.127081	NA	NA	NA	0.022798	NA	NA	NA	-0.260554	NA	NA	NA	-0.130619	NA
APOB		NA	NA	-0.0580576	0.115304	NA	NA	NA	-0.000220578	NA	NA	NA	-0.0537492	NA	NA	NA	0.0712364	NA
APOD		NA	NA	-0.0758518	-0.154652	NA	NA	NA	0.0699753	NA	NA	NA	-0.223247	NA	NA	NA	-0.00680159	NA
APOH		0.587537	0.104826	0.0848878	0.123311	NA	NA	NA	-0.00186804	NA	-0.165409	NA	0.221428	NA	NA	NA	0.174392	NA
APPBP2		-0.0760382	NA	-0.00101243	-0.12112	NA	NA	NA	0.0353476	NA	NA	NA	-0.104028	NA	NA	NA	-0.0166333	NA
APRT		-0.0406051	0.238041	-0.00496961	0.0134792	NA	NA	NA	-0.108519	NA	-0.270127	NA	-0.0302087	NA	NA	NA	-0.0522033	NA
APTX		0.148481	NA	0.0795321	0.230384	NA	NA	NA	0.030611	NA	NA	NA	-0.19362	NA	NA	NA	0.149851	NA
AQP11		0.364321	0.379715	-0.237571	0.0603392	NA	NA	NA	0.0365576	NA	0.15406	NA	-0.0440685	NA	NA	NA	0.0492221	NA
AQP4		0.448437	0.110552	-0.270879	0.131243	NA	NA	NA	-0.112983	NA	-0.000457591	NA	0.192923	NA	NA	NA	-0.197324	NA
AR		0.0242463	0.153911	-0.270865	0.0813897	NA	NA	NA	0.00504426	NA	0.116056	NA	-0.193956	NA	NA	NA	0.0628789	NA
ARAP1		0.155965	NA	0.433473	0.214986	NA	NA	NA	0.036537	NA	NA	NA	0.251864	NA	NA	NA	0.198902	NA
ARAP2		-0.176105	NA	-0.0928573	0.19264	NA	NA	NA	-0.116964	NA	NA	NA	0.249631	NA	NA	NA	-0.15174	NA
ARAP3		NA	NA	-0.0848798	0.105385	NA	NA	NA	-0.265982	NA	NA	NA	-0.18985	NA	NA	NA	-0.441373	NA
AREL1		-0.167558	0.238238	0.0573074	0.12943	NA	NA	NA	0.0982399	NA	-0.199675	NA	-0.156208	NA	NA	NA	-0.150978	NA
ARF1		-0.113119	NA	-0.120902	-0.254323	NA	NA	NA	-0.272157	NA	NA	NA	-0.0882728	NA	NA	NA	-0.184005	NA
ARF3		0.0246795	NA	0.161492	0.10255	NA	NA	NA	-0.20695	NA	NA	NA	-0.19363	NA	NA	NA	0.168545	NA
ARF4		-0.153709	NA	-0.232014	-0.0558692	NA	NA	NA	-0.214636	NA	NA	NA	0.119463	NA	NA	NA	-0.0636362	NA
ARF5		-0.0597643	-0.0590719	-0.437332	0.0560873	NA	NA	NA	-0.143578	NA	0.14355	NA	-0.187486	NA	NA	NA	-0.350332	NA
ARF6		0.047423	NA	0.228951	-0.0109049	NA	NA	NA	0.211659	NA	NA	NA	0.3829	NA	NA	NA	0.164036	NA
ARFGAP1		-0.453335	NA	-0.239382	0.190616	NA	NA	NA	-0.084572	NA	NA	NA	-0.535919	NA	NA	NA	-0.0948602	NA
ARFGAP2		-0.242989	NA	-0.499855	-0.350533	NA	NA	NA	-0.10521	NA	NA	NA	-0.267596	NA	NA	NA	-0.0935268	NA
ARFGAP3		NA	NA	0.00301099	-0.0194613	NA	NA	NA	-0.616328	NA	NA	NA	-0.223133	NA	NA	NA	-0.506049	NA
ARFRP1		NA	NA	-0.206689	-0.196091	NA	NA	NA	0.0160298	NA	NA	NA	0.415371	NA	NA	NA	-0.158191	NA
ARG1		NA	NA	-0.22601	-0.248003	NA	NA	NA	0.168091	NA	NA	NA	-0.0356066	NA	NA	NA	0.149669	NA
ARG2		NA	NA	0.0992994	0.0558469	NA	NA	NA	0.229472	NA	NA	NA	0.0398633	NA	NA	NA	-0.117863	NA
ARHGAP1		NA	NA	0.0468315	-0.706823	NA	NA	NA	-0.0619893	NA	NA	NA	0.236291	NA	NA	NA	-0.0937722	NA
ARHGAP10		0.387027	NA	-0.325497	0.236681	NA	NA	NA	-0.318682	NA	NA	NA	0.45646	NA	NA	NA	-0.0566028	NA
ARHGAP11A		0.0192955	NA	-0.242593	-0.303599	NA	NA	NA	-0.032056	NA	NA	NA	-0.270669	NA	NA	NA	0.0443968	NA
ARHGAP11B		0.327059	NA	-0.0300392	-0.0763455	NA	NA	NA	-0.115279	NA	NA	NA	0.207951	NA	NA	NA	-0.118933	NA
ARHGAP12		0.548387	NA	-0.112628	-0.147099	NA	NA	NA	0.0347796	NA	NA	NA	0.240626	NA	NA	NA	0.0925284	NA
ARHGAP15		0.346428	NA	-0.169323	0.110005	NA	NA	NA	-0.0316185	NA	NA	NA	0.300223	NA	NA	NA	-0.412495	NA
ARHGAP17		0.287517	-0.0761959	0.0494786	0.00151178	NA	NA	NA	0.0360268	NA	0.480763	NA	0.20387	NA	NA	NA	0.0896704	NA
ARHGAP18		0.179912	0.280097	-0.149132	0.230625	NA	NA	NA	-0.323687	NA	-0.130485	NA	-0.212189	NA	NA	NA	0.0803403	NA
ARHGAP19		NA	NA	0.0247545	-0.208391	NA	NA	NA	-0.143502	NA	NA	NA	-0.0350105	NA	NA	NA	-0.0486591	NA
ARHGAP19-SLIT1		NA	NA	0.17425	0.114389	NA	NA	NA	-0.0438887	NA	NA	NA	-0.368092	NA	NA	NA	0.169852	NA
ARHGAP20		-0.118415	NA	0.0625859	-0.428562	NA	NA	NA	0.114666	NA	NA	NA	0.126398	NA	NA	NA	-0.117347	NA
ARHGAP21		NA	NA	0.0149041	0.0873847	NA	NA	NA	-0.159768	NA	NA	NA	0.249857	NA	NA	NA	0.0411067	NA
ARHGAP22		0.376217	NA	-0.604343	0.137235	NA	NA	NA	-0.0589431	NA	NA	NA	0.0281643	NA	NA	NA	-0.119606	NA
ARHGAP23		0.0748683	NA	0.372881	0.00301797	NA	NA	NA	-0.237609	NA	NA	NA	-0.0244717	NA	NA	NA	-0.12802	NA
ARHGAP24		-0.306883	NA	0.0451279	-0.0640593	NA	NA	NA	0.0265068	NA	NA	NA	-0.0545971	NA	NA	NA	-0.00842281	NA
ARHGAP25		NA	NA	0.223143	0.0502262	NA	NA	NA	-0.0986522	NA	NA	NA	-0.0769601	NA	NA	NA	-0.0713282	NA
ARHGAP26		NA	NA	0.274828	0.290213	NA	NA	NA	0.0632556	NA	NA	NA	0.0788395	NA	NA	NA	0.143602	NA
ARHGAP27		-0.221993	NA	-0.619618	-0.00366294	NA	NA	NA	-0.123983	NA	NA	NA	-0.110889	NA	NA	NA	-0.0241448	NA
ARHGAP27P1-BPTFP1-KPNA2P3		-0.155864	0.0925106	-0.173459	-0.17707	NA	NA	NA	-0.378661	NA	-0.354604	NA	-0.445597	NA	NA	NA	-0.352776	NA
ARHGAP29		0.0455051	NA	-0.237409	0.0529217	NA	NA	NA	0.00635336	NA	NA	NA	-0.180882	NA	NA	NA	-0.158358	NA
ARHGAP30		0.275161	NA	-0.277285	0.0441099	NA	NA	NA	-0.0262818	NA	NA	NA	-0.0326193	NA	NA	NA	-0.0786394	NA
ARHGAP31		-0.0599861	NA	-0.182889	0.202993	NA	NA	NA	-0.537263	NA	NA	NA	-0.0912487	NA	NA	NA	0.090951	NA
ARHGAP33		-0.157518	NA	-0.0815483	-0.0817185	NA	NA	NA	0.0576388	NA	NA	NA	0.320669	NA	NA	NA	-0.0921152	NA
ARHGAP35		NA	NA	-0.184036	0.12807	NA	NA	NA	0.0478241	NA	NA	NA	0.305338	NA	NA	NA	-0.217375	NA
ARHGAP36		-0.0416354	NA	-0.381175	-0.0181045	NA	NA	NA	0.054661	NA	NA	NA	-0.231819	NA	NA	NA	-0.0346353	NA
ARHGAP39		NA	NA	0.184009	0.180079	NA	NA	NA	-0.19337	NA	NA	NA	0.285375	NA	NA	NA	-0.158602	NA
ARHGAP4		NA	NA	-0.261166	0.22506	NA	NA	NA	0.0217588	NA	NA	NA	0.00985015	NA	NA	NA	-0.141102	NA
ARHGAP42		NA	NA	-0.298133	-0.0219145	NA	NA	NA	-0.458102	NA	NA	NA	-0.00864395	NA	NA	NA	0.0101926	NA
ARHGAP44		-0.207771	NA	-0.300019	-0.329309	NA	NA	NA	-0.109582	NA	NA	NA	-0.25913	NA	NA	NA	0.0309365	NA
ARHGAP45		NA	NA	-0.318407	-0.037225	NA	NA	NA	-0.134639	NA	NA	NA	-0.149108	NA	NA	NA	-0.193093	NA
ARHGAP5		NA	NA	-0.132889	0.0266721	NA	NA	NA	-0.0822133	NA	NA	NA	-0.110733	NA	NA	NA	0.0497281	NA
ARHGAP6		-0.171793	NA	-0.377798	-0.192615	NA	NA	NA	-0.0622453	NA	NA	NA	0.0445487	NA	NA	NA	-0.0831449	NA
ARHGAP8		-0.702233	NA	0.435729	0.846031	NA	NA	NA	0.0396004	NA	NA	NA	-0.0485792	NA	NA	NA	-0.276564	NA
ARHGEF1		0.0656172	-0.17811	0.399716	-0.16925	NA	NA	NA	0.263172	NA	0.249159	NA	0.172802	NA	NA	NA	0.249282	NA
ARHGEF10		0.0420056	0.105838	-0.148057	-0.0346046	NA	NA	NA	0.138009	NA	0.0551003	NA	-0.0556291	NA	NA	NA	0.293371	NA
ARHGEF10L		0.351929	-0.0704627	-0.218875	0.251269	NA	NA	NA	0.135223	NA	0.229662	NA	-0.153068	NA	NA	NA	-0.207906	NA
ARHGEF11		-0.155012	-0.126394	-0.218854	-0.0684807	NA	NA	NA	-0.117055	NA	0.11999	NA	0.0111602	NA	NA	NA	-0.221834	NA
ARHGEF12		-0.24724	0.111854	-0.00557673	-0.28146	NA	NA	NA	0.259723	NA	0.0775006	NA	-0.329892	NA	NA	NA	0.287403	NA
ARHGEF15		0.109774	-0.0825242	-0.00493903	-0.0284849	NA	NA	NA	0.122876	NA	0.0487515	NA	-0.117071	NA	NA	NA	-0.405229	NA
ARHGEF16		-0.192755	-0.305632	-0.133794	0.23387	NA	NA	NA	0.13918	NA	-0.181585	NA	0.155685	NA	NA	NA	-0.0214786	NA
ARHGEF17		0.118531	-0.155289	0.0658527	-0.264895	NA	NA	NA	0.145665	NA	0.180075	NA	-0.105187	NA	NA	NA	-0.193664	NA
ARHGEF18		-0.360113	-0.758373	0.271665	-0.137106	NA	NA	NA	-0.530083	NA	-0.221336	NA	0.105597	NA	NA	NA	-0.126749	NA
ARHGEF19		-0.340428	-0.288651	-0.133067	0.196027	NA	NA	NA	0.223469	NA	-0.0559204	NA	0.062779	NA	NA	NA	-0.240195	NA
ARHGEF2		-0.116187	-0.182352	0.230285	-0.278703	NA	NA	NA	-0.172322	NA	-0.368335	NA	-0.411533	NA	NA	NA	-0.117504	NA
ARHGEF25		-0.267406	-0.26137	0.0413947	0.218675	NA	NA	NA	-0.0262623	NA	0.0633012	NA	0.0304919	NA	NA	NA	-0.0185192	NA
ARHGEF26		0.281546	-0.129396	0.117269	0.139339	NA	NA	NA	0.185476	NA	0.169987	NA	0.238204	NA	NA	NA	0.00573392	NA
ARHGEF28		0.159652	-0.198453	-0.307375	-0.0856867	NA	NA	NA	-0.147101	NA	-0.0535648	NA	0.0245731	NA	NA	NA	0.00277561	NA
ARHGEF3		-0.11781	-0.130998	-0.138469	-0.19545	NA	NA	NA	0.0843998	NA	0.327656	NA	-0.151836	NA	NA	NA	0.0046821	NA
ARHGEF33		-0.337949	0.0598145	-0.515274	-0.0764565	NA	NA	NA	-0.0700034	NA	0.0772556	NA	0.0787484	NA	NA	NA	-0.47395	NA
ARHGEF34P		-0.25127	-0.0415841	0.130822	0.0528368	NA	NA	NA	-0.412161	NA	0.0762634	NA	-0.29706	NA	NA	NA	-0.15505	NA
ARHGEF35		0.26357	0.21	-0.00800279	-0.0315121	NA	NA	NA	0.444921	NA	-0.00809756	NA	0.622409	NA	NA	NA	0.255062	NA
ARHGEF37		-0.294439	0.0707371	-0.0737425	0.0283556	NA	NA	NA	0.089935	NA	0.179316	NA	-0.37442	NA	NA	NA	0.123638	NA
ARHGEF38		0.204929	-0.174255	-0.140377	0.242121	NA	NA	NA	-0.178368	NA	-0.197196	NA	-0.157634	NA	NA	NA	0.0367847	NA
ARHGEF39		0.302781	-0.154536	0.183466	0.337667	NA	NA	NA	-0.149915	NA	-0.0533848	NA	-0.131875	NA	NA	NA	0.069045	NA
ARHGEF4		0.0744939	-0.230374	0.18321	-0.0199249	NA	NA	NA	0.148721	NA	0.0199932	NA	0.0161701	NA	NA	NA	0.143562	NA
ARHGEF40		-0.504273	-0.511205	-0.178922	-0.0490726	NA	NA	NA	-0.0810438	NA	0.178402	NA	0.491611	NA	NA	NA	-0.17074	NA
ARHGEF5		-0.00973077	-0.11458	-0.0265777	0.118175	NA	NA	NA	0.130812	NA	-0.00763854	NA	-0.278449	NA	NA	NA	-0.0559049	NA
ARHGEF6		-0.154445	-0.0833323	-0.0490302	0.310304	NA	NA	NA	0.21562	NA	0.206081	NA	0.112869	NA	NA	NA	0.0846381	NA
ARHGEF7		-0.182915	-0.220133	-0.122022	-0.0873139	NA	NA	NA	0.12983	NA	0.354377	NA	-0.144238	NA	NA	NA	-0.374294	NA
ARHGEF9		0.0379202	-0.0976614	-0.170062	-0.0609857	NA	NA	NA	0.119765	NA	-0.250505	NA	-0.0450888	NA	NA	NA	0.0198135	NA
ARID1A		-0.0132716	-0.0870281	-0.155933	-0.0397081	NA	NA	NA	-0.227198	NA	0.0517939	NA	0.0413606	NA	NA	NA	0.09045	NA
ARID1B		-0.103683	-0.0833818	-0.207239	-0.0699597	NA	NA	NA	-0.0847843	NA	0.162553	NA	0.0260711	NA	NA	NA	0.0540883	NA
ARID2		-0.0488097	-0.0492711	0.141215	0.20557	NA	NA	NA	-0.324489	NA	-0.172765	NA	0.19446	NA	NA	NA	-0.0595922	NA
ARID3A		0.155814	-0.218511	-0.00857335	0.375689	NA	NA	NA	-0.104199	NA	-0.341711	NA	0.369152	NA	NA	NA	0.083197	NA
ARID3B		-0.147628	-0.557425	-0.655775	0.314945	NA	NA	NA	-0.351071	NA	-0.682541	NA	0.245773	NA	NA	NA	-0.349488	NA
ARID3C		-0.0170354	-0.00716173	-0.163425	0.120049	NA	NA	NA	-0.132788	NA	-0.178873	NA	0.0664669	NA	NA	NA	0.00654026	NA
ARID4A		0.108724	0.008472	-0.0125801	-0.00792989	NA	NA	NA	-0.10462	NA	-0.180335	NA	0.275862	NA	NA	NA	-0.254489	NA
ARID4B		-0.0624591	-0.183999	-0.157343	-0.0311925	NA	NA	NA	0.123656	NA	0.0333661	NA	-0.075798	NA	NA	NA	-0.0654249	NA
ARID5A		-0.214358	-0.289356	0.0318214	0.061661	NA	NA	NA	0.0753611	NA	-0.0951361	NA	-0.296186	NA	NA	NA	-0.0470938	NA
ARID5B		-0.158387	0.0715667	0.0795656	-0.0374187	NA	NA	NA	-0.301199	NA	-0.0942302	NA	0.00695125	NA	NA	NA	-0.188427	NA
ARL1		NA	NA	0.0720522	0.0273538	NA	NA	NA	0.0381162	NA	NA	NA	0.0864967	NA	NA	NA	0.0741589	NA
ARL10		-0.136583	NA	-0.277894	0.0773616	NA	NA	NA	-0.0904681	NA	NA	NA	0.0753185	NA	NA	NA	0.0705061	NA
ARL11		-0.813383	NA	0.00801978	-0.00404844	NA	NA	NA	-0.820658	NA	NA	NA	0.257895	NA	NA	NA	-0.808598	NA
ARL13A		-0.413523	NA	-0.555302	-0.0945284	NA	NA	NA	-0.302964	NA	NA	NA	0.291776	NA	NA	NA	-0.39956	NA
ARL13B		0.124513	NA	0.0987964	-0.129823	NA	NA	NA	0.0503708	NA	NA	NA	0.177981	NA	NA	NA	0.24669	NA
ARL14		0.163805	NA	-0.258554	0.0894101	NA	NA	NA	0.154787	NA	NA	NA	0.113705	NA	NA	NA	-0.0476845	NA
ARL15		0.206439	NA	-0.343737	0.0262762	NA	NA	NA	-0.0371091	NA	NA	NA	0.00289219	NA	NA	NA	0.0488991	NA
ARL16		0.00287914	NA	0.210498	0.064875	NA	NA	NA	-0.173387	NA	NA	NA	0.204783	NA	NA	NA	-0.398123	NA
ARL17A		0.14094	NA	-0.280187	-0.14404	NA	NA	NA	0.0967903	NA	NA	NA	-0.13533	NA	NA	NA	-0.0508561	NA
ARL17B		-0.345182	NA	0.41377	0.254047	NA	NA	NA	-0.0728205	NA	NA	NA	0.380783	NA	NA	NA	-0.255145	NA
ARL2		NA	NA	0.0955575	0.128667	NA	NA	NA	-0.0571945	NA	NA	NA	0.198755	NA	NA	NA	0.170913	NA
ARL2-SNX15		NA	NA	-0.473755	-0.389901	NA	NA	NA	-0.191465	NA	NA	NA	-0.446566	NA	NA	NA	-0.304547	NA
ARL3		0.217113	-0.688046	0.333572	-0.0262998	NA	NA	NA	0.102572	NA	0.214668	NA	-0.0886702	NA	NA	NA	0.0689764	NA
ARL4A		0.0622863	NA	0.0320323	0.117037	NA	NA	NA	-0.0380868	NA	NA	NA	0.144116	NA	NA	NA	0.0520042	NA
ARL4C		-0.535348	-0.429878	-0.67434	-0.156594	NA	NA	NA	-0.635282	NA	-0.211796	NA	-0.0277707	NA	NA	NA	-0.763413	NA
ARL4D		NA	NA	0.0765404	-0.224511	NA	NA	NA	-0.199858	NA	NA	NA	-0.271922	NA	NA	NA	-0.130538	NA
ARL5A		-0.0965651	NA	0.22959	-0.0844152	NA	NA	NA	-0.0353679	NA	NA	NA	-0.0274571	NA	NA	NA	-0.266028	NA
ARL5B		NA	NA	0.203576	-0.173101	NA	NA	NA	-0.0861828	NA	NA	NA	0.105794	NA	NA	NA	-0.13977	NA
ARL5C		0.119802	NA	-0.115962	0.148854	NA	NA	NA	0.161144	NA	NA	NA	0.282693	NA	NA	NA	0.0861089	NA
ARL6		NA	NA	-0.349783	-0.05521	NA	NA	NA	0.0857929	NA	NA	NA	-0.0458502	NA	NA	NA	-0.247702	NA
ARL8A		0.137412	NA	0.0214636	0.0706419	NA	NA	NA	-0.0516545	NA	NA	NA	0.125988	NA	NA	NA	-0.114099	NA
ARL8B		0.350201	-0.299173	-0.399137	-0.0125811	NA	NA	NA	-0.183257	NA	-0.343263	NA	0.302211	NA	NA	NA	-0.197329	NA
ARL9		NA	NA	0.163909	0.163305	NA	NA	NA	-0.0582379	NA	NA	NA	-0.0696263	NA	NA	NA	0.16418	NA
ARMC1		-0.0825612	NA	-0.126118	-0.278711	NA	NA	NA	0.0743249	NA	NA	NA	-0.244063	NA	NA	NA	0.0223125	NA
ARMC3		NA	NA	0.0426325	0.193308	NA	NA	NA	0.395303	NA	NA	NA	-0.0828946	NA	NA	NA	-0.103867	NA
ARMC6		-0.131216	NA	0.330959	0.356292	NA	NA	NA	0.0712829	NA	NA	NA	0.291738	NA	NA	NA	0.14009	NA
ARMC7		NA	NA	-0.334714	-0.232831	NA	NA	NA	0.0248186	NA	NA	NA	-0.12186	NA	NA	NA	-0.0483863	NA
ARMC8		-0.174277	NA	0.36927	0.22638	NA	NA	NA	-0.170679	NA	NA	NA	-0.175603	NA	NA	NA	-0.323873	NA
ARNT		0.20774	-0.0983732	-0.00483018	0.214357	NA	NA	NA	-0.106011	NA	0.101179	NA	0.313965	NA	NA	NA	0.0428332	NA
ARNT2		0.25022	-0.0243205	0.0387958	0.319738	NA	NA	NA	-0.0105053	NA	0.268812	NA	0.0349365	NA	NA	NA	0.0484838	NA
ARNTL		0.398548	0.0299302	0.138115	0.0836257	NA	NA	NA	-0.0593841	NA	0.277803	NA	-0.230602	NA	NA	NA	-0.048362	NA
ARNTL2		-0.212589	-0.383445	0.124267	0.0450995	NA	NA	NA	-0.0422793	NA	-0.537925	NA	0.429597	NA	NA	NA	0.106238	NA
ARPC1B		0.297174	-0.179922	0.099055	0.253847	NA	NA	NA	-0.0147119	NA	-0.0397577	NA	0.0876538	NA	NA	NA	-0.0816133	NA
ARPC4		-0.102125	NA	-0.227475	-0.538099	NA	NA	NA	-0.40204	NA	NA	NA	-0.370371	NA	NA	NA	-0.10163	NA
ARPC4-TTLL3		0.311647	NA	-0.301123	0.0624916	NA	NA	NA	0.138371	NA	NA	NA	-0.0203806	NA	NA	NA	-0.072445	NA
ARSG		0.350622	-0.00432394	-0.0375899	0.287371	NA	NA	NA	0.172717	NA	-0.177448	NA	0.080481	NA	NA	NA	-0.0655059	NA
ART3		0.195933	0.255416	0.0714852	0.185345	NA	NA	NA	0.0873725	NA	-0.034302	NA	0.192706	NA	NA	NA	0.122631	NA
ARVCF		0.0818568	NA	0.109961	0.177594	NA	NA	NA	-0.00287645	NA	NA	NA	-0.0207916	NA	NA	NA	-0.00205324	NA
ARX		-0.123812	0.0067597	0.373138	0.258874	NA	NA	NA	-0.166261	NA	-0.406286	NA	0.247096	NA	NA	NA	0.110564	NA
ASAP1		NA	NA	-0.285022	0.0942906	NA	NA	NA	-0.0108192	NA	NA	NA	-0.140539	NA	NA	NA	0.0284685	NA
ASAP2		NA	NA	0.103622	0.0869146	NA	NA	NA	0.163777	NA	NA	NA	0.363342	NA	NA	NA	-0.0050218	NA
ASAP3		NA	NA	0.0545151	-0.129064	NA	NA	NA	-0.0917311	NA	NA	NA	-0.275264	NA	NA	NA	-0.112037	NA
ASB10		-0.029738	NA	0.0876087	0.216967	NA	NA	NA	0.160751	NA	NA	NA	0.487637	NA	NA	NA	0.117139	NA
ASB11		NA	NA	0.250301	0.191763	NA	NA	NA	-0.0116575	NA	NA	NA	-0.311104	NA	NA	NA	0.0502953	NA
ASB12		NA	NA	-0.768983	-0.228743	NA	NA	NA	-0.247389	NA	NA	NA	-0.220479	NA	NA	NA	-0.27044	NA
ASB13		-0.0730437	-0.0990378	-0.0838295	0.288287	NA	NA	NA	-0.130026	NA	-0.0769768	NA	0.325861	NA	NA	NA	0.166213	NA
ASB14		NA	NA	0.136232	0.0904329	NA	NA	NA	-0.18396	NA	NA	NA	0.480977	NA	NA	NA	-0.124308	NA
ASB15		NA	NA	-0.30026	-0.138564	NA	NA	NA	-0.614339	NA	NA	NA	0.264395	NA	NA	NA	-0.531463	NA
ASB16		NA	NA	-0.337531	0.00742656	NA	NA	NA	0.0347877	NA	NA	NA	-0.396319	NA	NA	NA	-0.0744433	NA
ASB18		-0.176693	NA	0.343791	0.199075	NA	NA	NA	0.0525716	NA	NA	NA	-0.0817666	NA	NA	NA	-0.31421	NA
ASB4		NA	NA	-0.430755	0.133697	NA	NA	NA	-0.660474	NA	NA	NA	-0.08791	NA	NA	NA	-0.147148	NA
ASB7		0.468845	NA	0.0328051	-0.0650991	NA	NA	NA	0.150211	NA	NA	NA	-0.0946008	NA	NA	NA	0.188866	NA
ASCC3		-0.0555837	NA	0.194233	-0.0579632	NA	NA	NA	0.183414	NA	NA	NA	-0.135078	NA	NA	NA	0.22183	NA
ASCL1		0.08223	-0.478157	0.230444	-0.251	NA	NA	NA	-0.138972	NA	-0.364774	NA	-0.317502	NA	NA	NA	-0.601263	NA
ASCL2		-0.385704	0.497494	-0.125076	0.0923474	NA	NA	NA	0.141308	NA	0.235534	NA	-0.167482	NA	NA	NA	0.00846749	NA
ASCL3		-0.0862982	NA	-0.405321	0.0963745	NA	NA	NA	-0.249716	NA	NA	NA	-0.0296752	NA	NA	NA	0.00689524	NA
ASCL4		-0.0344396	NA	0.0965547	0.180509	NA	NA	NA	0.0800345	NA	NA	NA	0.0047908	NA	NA	NA	-0.104783	NA
ASF1A		-0.192229	-0.081895	0.0859298	-0.00460316	NA	NA	NA	-0.14282	NA	0.0607211	NA	-0.1967	NA	NA	NA	-0.0565702	NA
ASF1B		-0.0254951	-0.171033	-0.200171	-0.0678102	NA	NA	NA	-0.302821	NA	-0.20142	NA	-0.180485	NA	NA	NA	-0.176426	NA
ASGR1		0.0877719	0.290669	-0.441789	0.268374	NA	NA	NA	-0.151625	NA	-0.470101	NA	-0.156182	NA	NA	NA	0.130138	NA
ASGR2		NA	NA	0.0320221	0.0452522	NA	NA	NA	-0.222111	NA	NA	NA	0.0860025	NA	NA	NA	-0.517416	NA
ASH1L		-0.197756	0.167529	-0.587857	0.177214	NA	NA	NA	-0.197713	NA	-0.274455	NA	-0.0541001	NA	NA	NA	-0.0811421	NA
ASH2L		-0.528894	-0.928177	-0.0529752	-0.778167	NA	NA	NA	0.0459881	NA	-0.908152	NA	-0.205638	NA	NA	NA	-0.400545	NA
ASL		-0.222937	NA	-0.0623636	0.210804	NA	NA	NA	-0.0840267	NA	NA	NA	0.0558446	NA	NA	NA	-0.184559	NA
ASNSP1		0.361755	0.839925	-0.26344	0.41215	NA	NA	NA	-0.0178562	NA	-0.0598412	NA	0.267576	NA	NA	NA	0.618694	NA
ASPH		-0.44387	-0.11877	-0.0242204	-0.226677	NA	NA	NA	0.012903	NA	0.0551449	NA	0.643499	NA	NA	NA	0.155138	NA
ASPHD2		0.307661	0.111408	-0.130847	0.0580965	NA	NA	NA	0.229974	NA	0.0605114	NA	-0.219269	NA	NA	NA	-0.244545	NA
ASPN		-0.279745	NA	0.0705402	-0.134031	NA	NA	NA	-0.252617	NA	NA	NA	-0.387112	NA	NA	NA	-0.0039949	NA
ASPRV1		NA	NA	-0.173231	0.339108	NA	NA	NA	-0.0845616	NA	NA	NA	0.0103808	NA	NA	NA	0.0250839	NA
ASPSCR1		0.264163	NA	0.059188	0.0572983	NA	NA	NA	-0.287339	NA	NA	NA	0.261543	NA	NA	NA	-0.0556689	NA
ASS1		-0.121366	NA	0.0148236	0.0959721	NA	NA	NA	-0.139673	NA	NA	NA	0.106556	NA	NA	NA	0.0857364	NA
ASTN2		-0.475296	NA	-0.5743	-0.360206	NA	NA	NA	-0.149694	NA	NA	NA	0.0686991	NA	NA	NA	-0.304977	NA
ASXL1		-0.0344951	-0.370946	-0.0533053	0.153092	NA	NA	NA	-0.192828	NA	-0.337832	NA	-0.0996006	NA	NA	NA	-0.124975	NA
ASXL2		0.0467093	-0.0381083	-0.0661704	0.128037	NA	NA	NA	0.0379723	NA	0.100927	NA	0.0877351	NA	NA	NA	0.162543	NA
ASXL3		-0.159683	0.217278	-0.0855106	0.0444273	NA	NA	NA	0.0419552	NA	0.00327858	NA	-0.0560076	NA	NA	NA	-0.0220154	NA
ATAD1		0.00963328	NA	-0.0270802	0.0939982	NA	NA	NA	0.13908	NA	NA	NA	-0.240993	NA	NA	NA	-0.00580209	NA
ATAD2B		-0.143799	0.133317	-0.0379744	-0.0270654	NA	NA	NA	-0.177409	NA	-0.0280424	NA	-0.189979	NA	NA	NA	0.0394501	NA
ATAD3A		NA	NA	0.0353466	-0.227569	NA	NA	NA	-0.0445481	NA	NA	NA	0.290935	NA	NA	NA	-0.0902678	NA
ATAD3B		-0.185224	NA	-0.506776	-0.408701	NA	NA	NA	-0.397497	NA	NA	NA	-0.541736	NA	NA	NA	-0.375579	NA
ATAD3C		0.237695	NA	-0.288688	0.111034	NA	NA	NA	-0.00260716	NA	NA	NA	-0.254801	NA	NA	NA	-0.192242	NA
ATAD5		0.0899061	NA	0.147678	-0.0029762	NA	NA	NA	0.130183	NA	NA	NA	-0.236467	NA	NA	NA	-0.197154	NA
ATAT1		-0.132662	-0.114265	-0.116944	0.211076	NA	NA	NA	0.0314065	NA	0.0114726	NA	0.278213	NA	NA	NA	0.00171538	NA
ATF1		-0.00563117	-0.236789	-0.0514556	0.10429	NA	NA	NA	0.0427207	NA	-0.377644	NA	-0.42294	NA	NA	NA	-0.0825876	NA
ATF2		0.469503	0.0481801	0.165026	0.244442	NA	NA	NA	0.218011	NA	-0.0870156	NA	0.244229	NA	NA	NA	0.12844	NA
ATF3		-0.122919	-0.660233	0.151542	0.100897	NA	NA	NA	-0.138028	NA	-0.0683373	NA	0.152908	NA	NA	NA	0.0548885	NA
ATF4		-0.308573	-0.292838	0.168245	-0.555437	NA	NA	NA	0.0590601	NA	-0.00415564	NA	-0.43847	NA	NA	NA	-0.128116	NA
ATF5		0.374913	-0.0432015	0.0684841	-0.236295	NA	NA	NA	0.0712144	NA	-0.281554	NA	-0.191185	NA	NA	NA	-0.154583	NA
ATF6		0.0599906	-0.171339	0.510931	0.0657615	NA	NA	NA	-0.0197472	NA	0.220301	NA	0.125867	NA	NA	NA	0.148772	NA
ATF6B		-0.281932	-0.228707	-0.0840728	0.0809812	NA	NA	NA	0.0589968	NA	0.0384661	NA	0.207212	NA	NA	NA	0.0307512	NA
ATG10		0.162674	-0.030497	0.0822456	-0.0632875	NA	NA	NA	0.0767532	NA	0.106805	NA	-0.0710134	NA	NA	NA	-0.0566767	NA
ATG12		0.113979	-0.321706	0.159625	-0.00369118	NA	NA	NA	-0.00191196	NA	-0.619441	NA	0.157082	NA	NA	NA	-0.053365	NA
ATG13		-0.204228	0.340454	-0.0838833	0.0648249	NA	NA	NA	0.107932	NA	0.2017	NA	-0.022615	NA	NA	NA	0.00304274	NA
ATG14		0.0225719	0.0797703	0.476638	-0.141469	NA	NA	NA	-0.196679	NA	-0.293905	NA	-0.290056	NA	NA	NA	-0.130094	NA
ATG16L1		0.134861	-0.0535691	0.107755	0.00539168	NA	NA	NA	0.0482617	NA	-0.0852047	NA	0.15033	NA	NA	NA	-0.0758606	NA
ATG16L2		0.299625	-0.136482	0.564248	0.321991	NA	NA	NA	0.131793	NA	0.0496484	NA	0.0685356	NA	NA	NA	0.038483	NA
ATG2A		0.136283	-0.0879469	0.236764	0.470275	NA	NA	NA	0.136617	NA	-0.268471	NA	0.140949	NA	NA	NA	0.31929	NA
ATG2B		0.206002	-0.0873765	-0.294972	-0.0238442	NA	NA	NA	-0.221652	NA	-0.403963	NA	-0.112465	NA	NA	NA	-0.0499928	NA
ATG3		-0.231172	-0.364598	-0.061635	0.315983	NA	NA	NA	-0.0118009	NA	-0.282011	NA	0.0248265	NA	NA	NA	0.139938	NA
ATG4A		0.0719554	0.0107993	-0.000453753	-0.122203	NA	NA	NA	0.0928736	NA	0.000894839	NA	0.181668	NA	NA	NA	-0.260057	NA
ATG4B		0.0659222	0.0375662	0.102493	0.345559	NA	NA	NA	0.142054	NA	0.305697	NA	0.136943	NA	NA	NA	0.0482244	NA
ATG4C		0.244838	-0.179702	0.066401	0.443923	NA	NA	NA	-0.173383	NA	-0.47067	NA	0.687205	NA	NA	NA	-0.180563	NA
ATG4D		-0.351749	0.202686	-0.427843	0.268039	NA	NA	NA	-0.151733	NA	-0.291589	NA	0.254436	NA	NA	NA	-0.206162	NA
ATG5		0.0201539	0.196028	-0.254625	0.208157	NA	NA	NA	-0.125906	NA	-0.0888549	NA	-0.0775747	NA	NA	NA	0.147288	NA
ATG7		-0.194165	0.00679851	-0.133019	0.157614	NA	NA	NA	-0.302302	NA	-0.408429	NA	0.228155	NA	NA	NA	-0.155187	NA
ATG9A		0.156353	0.0803459	0.0444259	0.0190543	NA	NA	NA	-0.0221355	NA	-0.102918	NA	-0.114943	NA	NA	NA	0.128333	NA
ATG9B		0.171162	-0.238707	-0.185523	-0.246919	NA	NA	NA	-0.0894088	NA	-0.276913	NA	0.270885	NA	NA	NA	0.0936168	NA
ATIC		0.0514188	NA	-0.0107605	0.20749	NA	NA	NA	-0.0408864	NA	NA	NA	0.0760465	NA	NA	NA	-0.0566885	NA
ATL2		0.0324847	0.213241	-0.127543	0.169222	NA	NA	NA	-0.00491443	NA	-0.083868	NA	-0.19918	NA	NA	NA	-0.082937	NA
ATL3		0.397829	0.179213	0.14265	-0.0243941	NA	NA	NA	0.117089	NA	0.11766	NA	-0.130553	NA	NA	NA	-0.00304335	NA
ATN1		NA	NA	0.0616335	-0.0921368	NA	NA	NA	-0.0863234	NA	NA	NA	-0.416319	NA	NA	NA	0.0299871	NA
ATOH1		-0.0742559	-0.22578	-0.00536745	0.206478	NA	NA	NA	0.195574	NA	-0.265737	NA	-0.191457	NA	NA	NA	0.101442	NA
ATOH7		-0.102452	0.000964186	0.0291776	0.146568	NA	NA	NA	-0.0742167	NA	0.0039191	NA	-0.114212	NA	NA	NA	-0.015846	NA
ATOH8		NA	NA	0.234979	-0.148301	NA	NA	NA	-0.433947	NA	NA	NA	-0.103957	NA	NA	NA	-0.503379	NA
ATOX1		NA	NA	-0.0100412	0.276498	NA	NA	NA	-0.0597665	NA	NA	NA	0.570776	NA	NA	NA	-0.33797	NA
ATP10A		NA	NA	0.0797347	-0.295878	NA	NA	NA	-0.137881	NA	NA	NA	-0.462416	NA	NA	NA	-0.372113	NA
ATP10B		0.152416	NA	-0.32128	0.344308	NA	NA	NA	-0.289758	NA	NA	NA	0.0201354	NA	NA	NA	0.178617	NA
ATP10D		-0.145451	NA	-0.440635	0.0658725	NA	NA	NA	-0.127525	NA	NA	NA	-0.0257321	NA	NA	NA	-0.184118	NA
ATP11A		NA	NA	-0.292202	0.0227389	NA	NA	NA	0.0891681	NA	NA	NA	0.315202	NA	NA	NA	-0.28883	NA
ATP11B		NA	NA	-0.150906	-0.087499	NA	NA	NA	0.209368	NA	NA	NA	0.0184093	NA	NA	NA	0.195321	NA
ATP11C		NA	NA	-0.252144	0.0927099	NA	NA	NA	0.0555368	NA	NA	NA	-0.223013	NA	NA	NA	-0.0745802	NA
ATP12A		NA	NA	-0.0164808	-0.200378	NA	NA	NA	0.285409	NA	NA	NA	0.280117	NA	NA	NA	-0.0102432	NA
ATP13A1		NA	NA	0.10008	0.00721347	NA	NA	NA	0.0634024	NA	NA	NA	0.196537	NA	NA	NA	-0.157546	NA
ATP13A2		0.0163257	NA	0.0223909	0.211187	NA	NA	NA	-0.0643138	NA	NA	NA	0.420666	NA	NA	NA	0.0128753	NA
ATP13A3		NA	NA	-0.0323364	-0.0290817	NA	NA	NA	0.0154903	NA	NA	NA	0.343741	NA	NA	NA	0.107351	NA
ATP13A4		NA	NA	-0.117787	-0.0819071	NA	NA	NA	-0.119024	NA	NA	NA	0.18541	NA	NA	NA	-0.0284495	NA
ATP13A5		NA	NA	0.152242	0.123736	NA	NA	NA	-0.0363453	NA	NA	NA	0.0238126	NA	NA	NA	-0.149194	NA
ATP1A1		NA	NA	-0.18018	-0.299919	NA	NA	NA	-0.317433	NA	NA	NA	-0.0609376	NA	NA	NA	-0.157325	NA
ATP1A2		-0.154391	NA	0.130402	0.316031	NA	NA	NA	-0.17242	NA	NA	NA	0.381269	NA	NA	NA	0.0892468	NA
ATP1A3		-0.178074	NA	0.288849	0.231482	NA	NA	NA	-0.0873483	NA	NA	NA	0.158417	NA	NA	NA	0.058868	NA
ATP1A4		-0.35372	NA	-0.0365695	-0.195486	NA	NA	NA	-0.324232	NA	NA	NA	-0.214957	NA	NA	NA	-0.185385	NA
ATP2A1		NA	NA	-0.329953	-0.0577396	NA	NA	NA	0.0256668	NA	NA	NA	-0.0426875	NA	NA	NA	0.0569322	NA
ATP2A2		NA	NA	-0.223131	-0.448246	NA	NA	NA	-0.5762	NA	NA	NA	-0.365676	NA	NA	NA	-0.199903	NA
ATP2A3		-0.0745818	NA	0.0634874	0.201509	NA	NA	NA	-0.0175651	NA	NA	NA	-0.123772	NA	NA	NA	-0.00936894	NA
ATP2B1		-0.28151	NA	0.162129	-0.159254	NA	NA	NA	-0.36148	NA	NA	NA	-0.237061	NA	NA	NA	-0.533064	NA
ATP2B2		-0.132736	NA	0.0707855	0.171613	NA	NA	NA	-0.178626	NA	NA	NA	0.26151	NA	NA	NA	0.045571	NA
ATP2B3		NA	NA	-0.280928	0.195561	NA	NA	NA	-0.021875	NA	NA	NA	0.26518	NA	NA	NA	0.132163	NA
ATP2B4		NA	NA	-0.221165	-0.246378	NA	NA	NA	-0.146952	NA	NA	NA	0.0754623	NA	NA	NA	-0.127768	NA
ATP2C1		NA	NA	-0.076237	0.22641	NA	NA	NA	-0.107078	NA	NA	NA	0.333993	NA	NA	NA	0.112416	NA
ATP2C2		-0.254692	NA	-0.349954	-0.169546	NA	NA	NA	-0.189902	NA	NA	NA	-0.229289	NA	NA	NA	-0.162717	NA
ATP4A		0.0320848	NA	-0.33233	0.148491	NA	NA	NA	0.302255	NA	NA	NA	0.049763	NA	NA	NA	0.0412527	NA
ATP5A1		NA	NA	-0.0659661	-0.175232	NA	NA	NA	-0.4018	NA	NA	NA	-0.282783	NA	NA	NA	-0.269544	NA
ATP5B		0.0491796	NA	-0.0250466	-0.407857	NA	NA	NA	-0.308211	NA	NA	NA	-0.928054	NA	NA	NA	-0.532684	NA
ATP5J2		NA	NA	-0.00323351	-0.143948	NA	NA	NA	-0.294431	NA	NA	NA	-0.0362811	NA	NA	NA	-0.345193	NA
ATP5J2-PTCD1		NA	NA	-0.292763	-0.0485136	NA	NA	NA	-0.130469	NA	NA	NA	-0.150901	NA	NA	NA	-0.0435303	NA
ATP5O		0.073856	NA	0.139511	-0.0809059	NA	NA	NA	-0.235523	NA	NA	NA	-0.190485	NA	NA	NA	-0.0284153	NA
ATP6AP1		-0.570269	NA	-0.675994	-0.748141	NA	NA	NA	-0.868902	NA	NA	NA	-0.407694	NA	NA	NA	-0.478208	NA
ATP6V0C		NA	NA	-1.63559	-1.12574	NA	NA	NA	-1.64572	NA	NA	NA	-0.707494	NA	NA	NA	-0.996999	NA
ATP6V0E1		0.239689	-0.519189	0.037913	-0.349053	NA	NA	NA	-0.0189176	NA	0.231625	NA	-0.0192227	NA	NA	NA	-0.344079	NA
ATP6V1A		-0.49838	NA	-0.56543	-0.296626	NA	NA	NA	-0.508241	NA	NA	NA	-0.277527	NA	NA	NA	-0.264532	NA
ATP6V1B1		NA	NA	0.112961	0.0940364	NA	NA	NA	0.0688488	NA	NA	NA	0.257936	NA	NA	NA	-0.0164999	NA
ATP6V1B2		-1.11322	-0.161122	-0.786366	-0.366677	NA	NA	NA	-0.37123	NA	-0.184007	NA	-0.2377	NA	NA	NA	-0.562294	NA
ATP6V1G2		-0.119449	-0.296751	0.423912	0.0127429	NA	NA	NA	-0.00803143	NA	0.461451	NA	-0.0738365	NA	NA	NA	0.0400155	NA
ATP6V1G2-DDX39B		NA	NA	0.0293268	-0.675834	NA	NA	NA	-0.356899	NA	NA	NA	-0.755623	NA	NA	NA	-0.124195	NA
ATP7A		-0.183783	NA	0.0280634	0.15779	NA	NA	NA	-0.0862168	NA	NA	NA	0.179171	NA	NA	NA	-0.189731	NA
ATP7B		-0.0474019	NA	-0.0957355	-0.12676	NA	NA	NA	-0.0076604	NA	NA	NA	0.261886	NA	NA	NA	-0.278494	NA
ATP8A1		0.18091	NA	-0.280226	0.231629	NA	NA	NA	-0.270692	NA	NA	NA	0.238085	NA	NA	NA	-0.0349415	NA
ATP8A2		-0.155515	NA	0.0172183	0.114028	NA	NA	NA	-0.0195477	NA	NA	NA	-0.0583616	NA	NA	NA	-0.112017	NA
ATP8B1		NA	NA	-0.029075	0.176497	NA	NA	NA	-0.0545668	NA	NA	NA	0.203226	NA	NA	NA	-0.109637	NA
ATP8B2		-0.148771	NA	-0.461196	0.018932	NA	NA	NA	0.00867733	NA	NA	NA	0.189114	NA	NA	NA	-0.175458	NA
ATP8B3		-0.0657288	NA	-0.0569298	0.189006	NA	NA	NA	0.00295394	NA	NA	NA	0.223255	NA	NA	NA	0.0151763	NA
ATP8B4		-0.0395078	NA	0.0701928	-0.0829648	NA	NA	NA	0.287366	NA	NA	NA	0.00541155	NA	NA	NA	-0.0823145	NA
ATP9A		NA	NA	0.0813487	0.128071	NA	NA	NA	-0.165597	NA	NA	NA	0.179279	NA	NA	NA	-0.0030656	NA
ATP9B		NA	NA	-0.0723686	-0.0205386	NA	NA	NA	-0.278829	NA	NA	NA	-0.119932	NA	NA	NA	-0.34356	NA
ATRIP		NA	NA	-0.238772	0.0542952	NA	NA	NA	-0.027452	NA	NA	NA	-0.160174	NA	NA	NA	-0.274644	NA
ATRNL1		0.592133	-0.092274	0.0685176	-0.446096	NA	NA	NA	-0.00131209	NA	-0.219366	NA	-0.259997	NA	NA	NA	0.0568829	NA
ATRX		-0.589807	0.251921	0.0344932	0.0971251	NA	NA	NA	-0.0236952	NA	0.044881	NA	-0.125192	NA	NA	NA	-0.498782	NA
ATXN3		-0.143517	-0.471592	-0.102955	-0.0530617	NA	NA	NA	0.0587031	NA	0.1829	NA	-0.0247591	NA	NA	NA	-0.239536	NA
AUH		NA	NA	-0.125723	0.206412	NA	NA	NA	-0.241739	NA	NA	NA	0.180244	NA	NA	NA	-0.408307	NA
AURKAPS1		0.0536941	0.0907565	-0.350599	-0.162675	NA	NA	NA	0.401121	NA	-0.199962	NA	-0.219584	NA	NA	NA	0.10629	NA
AVPR1A		NA	NA	0.0019085	0.0562253	NA	NA	NA	0.12225	NA	NA	NA	-0.0823575	NA	NA	NA	-0.24414	NA
AVPR1B		NA	NA	0.00804894	-0.0939088	NA	NA	NA	-0.259426	NA	NA	NA	-0.156671	NA	NA	NA	-0.486516	NA
AVPR2		0.118184	NA	0.348258	0.0381902	NA	NA	NA	-0.0784215	NA	NA	NA	0.265015	NA	NA	NA	0.0693586	NA
AXIN1		-0.0236656	0.0859919	-0.0667389	0.227177	NA	NA	NA	0.186558	NA	-0.201314	NA	0.522905	NA	NA	NA	-0.0291599	NA
AZGP1		NA	NA	-0.215353	0.0248147	NA	NA	NA	0.00152404	NA	NA	NA	-0.230143	NA	NA	NA	-0.063693	NA
B2M		0.126942	-0.160371	-0.161263	0.1969	NA	NA	NA	-0.111964	NA	-0.0564146	NA	0.235373	NA	NA	NA	-0.122414	NA
B3GALT6		NA	NA	0.0443377	0.137188	NA	NA	NA	-0.067073	NA	NA	NA	0.156471	NA	NA	NA	-0.0417243	NA
B3GLCT		-0.247319	NA	-0.297834	0.00358458	NA	NA	NA	-0.381185	NA	NA	NA	0.0664512	NA	NA	NA	-0.131338	NA
B3GNT2		0.227444	NA	0.320044	0.039803	NA	NA	NA	-0.220159	NA	NA	NA	-0.151852	NA	NA	NA	0.0834541	NA
B3GNT7		NA	NA	-0.208157	0.14284	NA	NA	NA	-0.0838652	NA	NA	NA	-0.0300503	NA	NA	NA	-0.157346	NA
B4GALNT3		0.246397	NA	0.171518	0.226147	NA	NA	NA	0.0621672	NA	NA	NA	0.413089	NA	NA	NA	0.296337	NA
B9D1		-0.0657819	-0.0395899	0.0195337	-0.0417632	NA	NA	NA	-0.168098	NA	-0.226006	NA	-0.0621754	NA	NA	NA	-0.00803357	NA
BACH1		NA	NA	0.215774	0.0287791	NA	NA	NA	-0.0651088	NA	NA	NA	0.105976	NA	NA	NA	0.00398427	NA
BACH2		-0.112005	-0.0667123	0.397986	-0.0276581	NA	NA	NA	-0.0624966	NA	-0.225812	NA	-0.177193	NA	NA	NA	-0.0810034	NA
BAD		-0.474916	NA	0.495996	0.00933671	NA	NA	NA	0.073259	NA	NA	NA	0.0023569	NA	NA	NA	0.0155971	NA
BAG3		0.0962498	0.217828	0.199236	-0.031079	NA	NA	NA	-0.0872914	NA	-0.312138	NA	0.13128	NA	NA	NA	0.146807	NA
BAG6		-0.0221146	NA	0.0950891	0.263718	NA	NA	NA	-0.00598408	NA	NA	NA	0.0922589	NA	NA	NA	0.453276	NA
BAGE4		0.45484	-0.10581	-0.624159	0.0709228	NA	NA	NA	0.0420003	NA	-0.202106	NA	-0.520012	NA	NA	NA	0.443896	NA
BAGE5&BAGE3		-0.257758	0.258891	0.445704	0.039804	NA	NA	NA	-0.00992117	NA	-0.0674684	NA	0.445164	NA	NA	NA	-0.443091	NA
BAIAP2		-0.253121	-0.210822	0.162167	0.0609543	NA	NA	NA	0.00525501	NA	-0.0299785	NA	-0.219606	NA	NA	NA	-0.143196	NA
BANK1		NA	NA	-0.133156	-0.288771	NA	NA	NA	-0.327734	NA	NA	NA	-0.173605	NA	NA	NA	-0.388277	NA
BAP1		NA	NA	-0.182139	-0.103209	NA	NA	NA	-0.381498	NA	NA	NA	-0.296644	NA	NA	NA	0.119638	NA
BARD1		NA	NA	0.0908266	-0.062144	NA	NA	NA	-0.13726	NA	NA	NA	-0.150664	NA	NA	NA	-0.31491	NA
BARHL1		0.04409	0.0757631	0.215483	-0.0120589	NA	NA	NA	0.000581702	NA	0.33591	NA	-0.100685	NA	NA	NA	0.243303	NA
BARHL2		-0.107936	-0.743201	-0.2152	-0.311567	NA	NA	NA	-0.090946	NA	-0.348224	NA	-0.579609	NA	NA	NA	-0.352145	NA
BARX1		0.548188	0.25531	0.0325457	0.101112	NA	NA	NA	-0.0551341	NA	-0.348079	NA	0.382839	NA	NA	NA	0.0535377	NA
BARX2		-0.186857	-0.263472	0.0609412	-0.16905	NA	NA	NA	0.0436598	NA	0.133631	NA	0.174963	NA	NA	NA	-0.0590363	NA
BATF		0.161474	-0.164829	0.0826296	-0.0508453	NA	NA	NA	-0.113855	NA	-0.214574	NA	-0.202758	NA	NA	NA	0.0430853	NA
BATF3		-0.145212	-0.19435	0.279116	0.108707	NA	NA	NA	0.221585	NA	0.0100865	NA	0.209393	NA	NA	NA	0.00353943	NA
BAX		-0.370247	-0.292645	0.179695	0.0712284	NA	NA	NA	0.00253609	NA	0.107838	NA	-0.303449	NA	NA	NA	-0.115786	NA
BAZ1A		0.060308	0.338487	-0.209821	0.183753	NA	NA	NA	0.117986	NA	-0.000799809	NA	0.225315	NA	NA	NA	-0.0706672	NA
BAZ1B		-0.22906	-0.202866	-0.0588177	-0.15231	NA	NA	NA	-0.155151	NA	-0.538587	NA	-0.318609	NA	NA	NA	-0.135086	NA
BAZ2A		0.503907	0.299328	0.0247311	0.478584	NA	NA	NA	0.0548416	NA	-0.35976	NA	0.551619	NA	NA	NA	-0.020084	NA
BAZ2B		0.231292	-0.248604	0.0111528	0.0884046	NA	NA	NA	-0.0310254	NA	0.0589335	NA	0.256047	NA	NA	NA	0.0174284	NA
BBC3		-0.571944	-0.244197	-0.0410551	-0.123465	NA	NA	NA	-0.132963	NA	-0.0357843	NA	-0.220622	NA	NA	NA	-0.174333	NA
BBOX1		0.144995	0.273788	-0.0974549	0.0943973	NA	NA	NA	-0.20251	NA	-0.105448	NA	0.168636	NA	NA	NA	0.0730187	NA
BCAM		NA	NA	0.224745	0.310481	NA	NA	NA	-0.104773	NA	NA	NA	0.334732	NA	NA	NA	-0.12025	NA
BCAN		NA	NA	-0.241093	0.10738	NA	NA	NA	-0.227539	NA	NA	NA	0.343241	NA	NA	NA	-0.24027	NA
BCAR1		-0.112321	0.0554016	-0.287281	-0.515486	NA	NA	NA	-0.420797	NA	-0.228027	NA	-0.6118	NA	NA	NA	-0.248358	NA
BCAR3		0.430504	-0.0531294	0.18047	-0.258157	NA	NA	NA	0.0341673	NA	-0.113496	NA	-0.00822501	NA	NA	NA	0.107376	NA
BCAS3		0.374593	0.124484	0.192448	0.264745	NA	NA	NA	0.048983	NA	0.257474	NA	-0.00796162	NA	NA	NA	-0.101292	NA
BCCIP		NA	NA	-0.0899022	-0.522799	NA	NA	NA	-0.266014	NA	NA	NA	-0.642764	NA	NA	NA	-0.317938	NA
BCDIN3D		0.311282	-0.302776	-0.318515	0.180965	NA	NA	NA	0.175631	NA	-0.379403	NA	-0.00189268	NA	NA	NA	-0.108242	NA
BCHE		0.0721632	NA	0.120955	-0.17438	NA	NA	NA	0.386721	NA	NA	NA	-0.169637	NA	NA	NA	-0.0645799	NA
BCL10		-0.196019	NA	0.0616404	0.115239	NA	NA	NA	-0.0320872	NA	NA	NA	0.343691	NA	NA	NA	-0.415	NA
BCL11A		NA	NA	0.102899	0.188103	NA	NA	NA	0.254349	NA	NA	NA	0.160404	NA	NA	NA	-0.228914	NA
BCL11B		NA	NA	-0.336281	-0.120839	NA	NA	NA	-0.0611943	NA	NA	NA	-0.149284	NA	NA	NA	-0.0807372	NA
BCL2		0.351302	0.327315	0.261817	0.175168	NA	NA	NA	0.17209	NA	-0.588838	NA	0.292735	NA	NA	NA	-0.108615	NA
BCL2L1		0.291808	0.31792	-0.0371622	-0.210647	NA	NA	NA	0.143202	NA	0.189368	NA	-0.0156064	NA	NA	NA	-0.157454	NA
BCL2L10		NA	NA	0.34368	0.209746	NA	NA	NA	-0.357249	NA	NA	NA	0.221837	NA	NA	NA	0.086299	NA
BCL2L14		-0.0319699	0.139926	-0.236004	0.0693517	NA	NA	NA	-0.404586	NA	0.0462202	NA	-0.232236	NA	NA	NA	-0.0951103	NA
BCL2L2		0.16349	0.0896327	-0.144252	-0.069162	NA	NA	NA	0.0288714	NA	-0.406095	NA	-0.286149	NA	NA	NA	-0.175875	NA
BCL2L2-PABPN1		0.00138137	-0.0450987	0.605171	0.191857	NA	NA	NA	0.385794	NA	0.650102	NA	0.30154	NA	NA	NA	0.322384	NA
BCL3		0.211206	0.0667031	0.00724732	-0.184702	NA	NA	NA	-0.137698	NA	-0.251885	NA	0.0874684	NA	NA	NA	-0.206631	NA
BCL6		0.0407912	0.217251	-0.259458	0.0047855	NA	NA	NA	-0.148147	NA	-0.22789	NA	0.568475	NA	NA	NA	-0.306583	NA
BCL6B		0.105358	NA	-0.192807	0.066063	NA	NA	NA	-0.0230079	NA	NA	NA	0.156121	NA	NA	NA	-0.0902307	NA
BCL7A		-0.494102	NA	-0.33598	0.140568	NA	NA	NA	-0.021139	NA	NA	NA	0.686013	NA	NA	NA	-0.606744	NA
BCL9		NA	NA	-0.395505	0.302789	NA	NA	NA	-0.121743	NA	NA	NA	-0.0299039	NA	NA	NA	-0.276468	NA
BCLAF1		NA	NA	-0.364334	0.0437231	NA	NA	NA	-0.329563	NA	NA	NA	-0.15408	NA	NA	NA	-0.228954	NA
BCOR		0.258631	NA	-0.166421	-0.289316	NA	NA	NA	-0.489379	NA	NA	NA	0.170938	NA	NA	NA	-0.156408	NA
BCR		-0.202109	-0.174686	0.195475	0.100827	NA	NA	NA	0.0987028	NA	0.161767	NA	-0.064506	NA	NA	NA	0.00559472	NA
BCS1L		NA	NA	-0.191135	-0.129377	NA	NA	NA	-0.0823491	NA	NA	NA	0.246915	NA	NA	NA	-0.281791	NA
BDKRB1		-0.143004	NA	-0.158921	0.201064	NA	NA	NA	-0.141396	NA	NA	NA	-0.00857232	NA	NA	NA	0.200312	NA
BDKRB2		-0.4454	NA	-0.492556	-0.184707	NA	NA	NA	-0.244443	NA	NA	NA	-0.208052	NA	NA	NA	-0.170985	NA
BDP1		-0.458595	-0.365596	0.0625379	-0.190437	NA	NA	NA	-0.0824419	NA	-0.979026	NA	0.162042	NA	NA	NA	-0.586879	NA
BECN1		0.311805	-0.136835	0.110688	0.08768	NA	NA	NA	-0.168604	NA	0.131752	NA	0.0638635	NA	NA	NA	-0.127347	NA
BET1		NA	NA	-0.244834	-0.063624	NA	NA	NA	-0.143699	NA	NA	NA	-0.00764329	NA	NA	NA	-0.352347	NA
BFSP1		NA	NA	-0.212528	0.112449	NA	NA	NA	-0.134502	NA	NA	NA	-0.323419	NA	NA	NA	-0.257509	NA
BGLAP		NA	NA	0.0999837	0.368637	NA	NA	NA	0.107948	NA	NA	NA	0.0159122	NA	NA	NA	-0.0879147	NA
BGN		NA	NA	-0.497692	-0.0473502	NA	NA	NA	-0.104763	NA	NA	NA	-0.140931	NA	NA	NA	-0.0777757	NA
BHLHA15		-0.210689	NA	-0.514535	0.154221	NA	NA	NA	-0.193615	NA	NA	NA	0.226617	NA	NA	NA	0.0875815	NA
BHLHE22		NA	NA	0.225432	0.295014	NA	NA	NA	0.175825	NA	NA	NA	0.496193	NA	NA	NA	-0.00337261	NA
BHLHE23		0.0514482	NA	-0.0630556	-0.463698	NA	NA	NA	-0.171183	NA	NA	NA	0.185957	NA	NA	NA	0.210155	NA
BHLHE40		-0.394849	-0.125233	-0.0271868	-0.187532	NA	NA	NA	-0.106085	NA	0.0538981	NA	0.115957	NA	NA	NA	-0.069699	NA
BHLHE41		0.819082	0.04051	-0.0506116	0.109217	NA	NA	NA	-0.0985709	NA	-0.0981586	NA	-0.0758099	NA	NA	NA	-0.0121408	NA
BHMT		NA	NA	0.405306	-0.32806	NA	NA	NA	-0.14945	NA	NA	NA	0.0292338	NA	NA	NA	-0.150221	NA
BHMT2		NA	NA	-0.261665	-0.228794	NA	NA	NA	0.0933903	NA	NA	NA	0.0856231	NA	NA	NA	0.165096	NA
BIN1		NA	NA	0.364424	-0.140559	NA	NA	NA	-0.150593	NA	NA	NA	-0.262913	NA	NA	NA	-0.217073	NA
BIN2		0.193659	NA	-0.0689447	0.023222	NA	NA	NA	0.0345499	NA	NA	NA	0.109774	NA	NA	NA	0.137382	NA
BIN3		NA	NA	-0.0741941	0.248142	NA	NA	NA	0.0350016	NA	NA	NA	0.17313	NA	NA	NA	0.0262605	NA
BIRC2		0.0900517	-0.426897	-0.197741	0.189404	NA	NA	NA	-0.215214	NA	0.100844	NA	0.169215	NA	NA	NA	-0.124585	NA
BIRC3		0.322564	-0.0122683	-0.0607144	0.217715	NA	NA	NA	0.0632159	NA	0.218001	NA	0.38534	NA	NA	NA	0.0348768	NA
BIRC5		-1.15379	-1.05193	-0.422628	-0.769532	NA	NA	NA	-0.652986	NA	-1.11581	NA	-0.753622	NA	NA	NA	-0.878956	NA
BIRC6		-0.0690725	-0.09195	-0.0702213	-0.0364749	NA	NA	NA	0.0423657	NA	0.18965	NA	0.0290525	NA	NA	NA	0.0174293	NA
BIRC7		-0.137859	-0.422511	0.0525558	-0.491895	NA	NA	NA	-0.733328	NA	-0.438203	NA	-0.316454	NA	NA	NA	-0.264091	NA
BIVM-ERCC5		0.0376194	0.120333	-0.107189	-0.492514	NA	NA	NA	0.275441	NA	0.132872	NA	0.236883	NA	NA	NA	-0.173593	NA
BLCAP		-0.0803182	-0.00112376	-0.0322235	0.400181	NA	NA	NA	0.206832	NA	-0.428542	NA	0.0831096	NA	NA	NA	-0.326478	NA
BLM		0.298134	NA	-0.150817	-0.0577759	NA	NA	NA	-0.168048	NA	NA	NA	-0.12941	NA	NA	NA	-0.0364791	NA
BLNK		-0.0494691	NA	-0.126602	0.0175795	NA	NA	NA	0.056557	NA	NA	NA	0.356987	NA	NA	NA	-0.137363	NA
BLOC1S1-RDH5		NA	NA	-1.09294	0.331247	NA	NA	NA	-0.429982	NA	NA	NA	0.036607	NA	NA	NA	-0.271471	NA
BLZF1		-0.136098	-0.050451	-0.294385	0.232241	NA	NA	NA	-0.190656	NA	0.0033011	NA	0.0649199	NA	NA	NA	0.013076	NA
BMP2		0.0121943	-0.122904	-0.202586	0.0927412	NA	NA	NA	0.0476417	NA	0.0563781	NA	0.00210678	NA	NA	NA	0.192074	NA
BMP4		-0.0864683	-0.177093	-0.0709037	0.0017676	NA	NA	NA	-0.134506	NA	-0.362535	NA	-0.0802211	NA	NA	NA	-0.00933974	NA
BMP7		0.0359351	NA	-0.3398	0.120788	NA	NA	NA	-0.16435	NA	NA	NA	0.364992	NA	NA	NA	-0.141883	NA
BMPER		-0.0434895	NA	-0.287904	-0.115892	NA	NA	NA	-0.298715	NA	NA	NA	-0.17883	NA	NA	NA	-0.0494785	NA
BMS1		0.205109	NA	0.121924	-0.00299412	NA	NA	NA	-0.138064	NA	NA	NA	-0.108649	NA	NA	NA	0.0861896	NA
BNC1		-0.62672	0.0906139	-0.0484114	-0.108453	NA	NA	NA	-0.0797924	NA	-0.27611	NA	-0.0286159	NA	NA	NA	0.148958	NA
BNIP1		-0.0452208	-0.0726207	-0.0360157	0.109822	NA	NA	NA	-0.0394032	NA	-0.330928	NA	0.56238	NA	NA	NA	0.11954	NA
BNIP3		0.288257	0.222068	-0.0114025	-0.32112	NA	NA	NA	-0.130859	NA	-0.0843662	NA	-0.243083	NA	NA	NA	0.0990414	NA
BNIP3L		0.304301	0.0712149	-0.129077	-0.038727	NA	NA	NA	0.0662295	NA	-0.0624093	NA	-0.188976	NA	NA	NA	-0.0147264	NA
BOLL		-0.0143575	NA	0.315297	-0.0752786	NA	NA	NA	-0.216453	NA	NA	NA	-0.110796	NA	NA	NA	0.104342	NA
BOP1		-0.706782	-1.44659	-0.995562	-0.915853	NA	NA	NA	-0.922775	NA	-0.849942	NA	-0.918596	NA	NA	NA	-0.745463	NA
BORCS8-MEF2B		-0.0238732	0.0759539	0.232874	0.177728	NA	NA	NA	-0.132632	NA	-0.109112	NA	0.433252	NA	NA	NA	-0.228888	NA
BPGM		0.0812752	NA	-0.134128	-0.250283	NA	NA	NA	-0.0104264	NA	NA	NA	0.117434	NA	NA	NA	0.0685125	NA
BPTF		-0.333344	-0.0586374	0.129231	0.166933	NA	NA	NA	-0.275758	NA	-0.341324	NA	-0.00707301	NA	NA	NA	-0.498629	NA
BRAP		NA	NA	-0.193816	-0.0647725	NA	NA	NA	0.341287	NA	NA	NA	-0.126175	NA	NA	NA	0.0206405	NA
BRCA1		-0.559229	-0.0275736	-0.517249	-0.695287	NA	NA	NA	-0.287549	NA	-0.513949	NA	-0.380958	NA	NA	NA	-0.498881	NA
BRCA2		-0.30322	NA	-0.260155	-0.242823	NA	NA	NA	-0.348399	NA	NA	NA	-0.152722	NA	NA	NA	-0.416308	NA
BRCC3		0.184522	0.379762	-0.017408	0.172286	NA	NA	NA	-0.00531058	NA	0.679026	NA	0.311978	NA	NA	NA	0.0217733	NA
BRD1		0.00220366	0.0174023	-0.11657	0.0145368	NA	NA	NA	0.12371	NA	0.217883	NA	-0.0550036	NA	NA	NA	-0.130946	NA
BRD2		-0.244605	-0.0995334	-0.147723	-0.242573	NA	NA	NA	0.030857	NA	0.0405445	NA	-0.344956	NA	NA	NA	-0.151607	NA
BRD3		0.177417	-0.0162648	-0.437497	-0.0966304	NA	NA	NA	-0.328248	NA	0.304273	NA	-0.150853	NA	NA	NA	0.0925892	NA
BRD4		-0.992542	-0.539119	0.0515205	-0.616199	NA	NA	NA	-0.573211	NA	-0.509874	NA	-0.415983	NA	NA	NA	-0.769992	NA
BRD7		-0.12273	-0.259473	-0.0132466	0.0658344	NA	NA	NA	-0.261448	NA	-0.359693	NA	-0.086869	NA	NA	NA	-0.0958264	NA
BRD7P3		0.421783	0.45143	0.186288	0.183516	NA	NA	NA	0.283929	NA	0.247801	NA	-0.248461	NA	NA	NA	0.245122	NA
BRD8		0.0903082	-0.29547	-0.0109744	-0.071051	NA	NA	NA	-0.327472	NA	-0.0599524	NA	0.0298475	NA	NA	NA	-0.109264	NA
BRD9		-0.406881	-0.00933934	0.0145306	0.0613154	NA	NA	NA	-0.111742	NA	-0.0455083	NA	0.0761091	NA	NA	NA	-1.30904	NA
BRDT		-0.346004	0.0642445	0.150203	-0.305385	NA	NA	NA	-0.0865136	NA	0.0634892	NA	-0.229229	NA	NA	NA	-0.476022	NA
BRI3		-0.367594	NA	0.00979346	-0.360359	NA	NA	NA	-0.275014	NA	NA	NA	-0.504684	NA	NA	NA	0.209995	NA
BRIP1		NA	NA	-0.265236	-0.371732	NA	NA	NA	-0.00652148	NA	NA	NA	-0.153546	NA	NA	NA	0.208709	NA
BRIX1		NA	NA	-0.167749	-0.585937	NA	NA	NA	-0.417348	NA	NA	NA	-0.573904	NA	NA	NA	-0.408179	NA
BRMS1		-0.258697	-0.076318	0.314467	0.0181734	NA	NA	NA	0.149338	NA	0.0362855	NA	-0.00605247	NA	NA	NA	-0.0626513	NA
BRMS1L		-0.207832	-0.38452	-0.61778	-0.0389097	NA	NA	NA	-0.481761	NA	-0.101287	NA	-0.544117	NA	NA	NA	-0.638269	NA
BRPF1		-0.117264	0.251092	0.0949523	0.319957	NA	NA	NA	0.0179801	NA	-0.188375	NA	0.150318	NA	NA	NA	-0.370929	NA
BRPF3		0.0406989	-0.252812	0.280575	-0.0463674	NA	NA	NA	-0.165428	NA	-0.114469	NA	0.0348809	NA	NA	NA	-0.1901	NA
BRS3		-0.109288	NA	-0.113922	-0.0933538	NA	NA	NA	-0.0231533	NA	NA	NA	-0.346451	NA	NA	NA	0.261092	NA
BRWD1		0.369761	-0.191113	-0.217501	-0.114779	NA	NA	NA	0.0419962	NA	0.0535108	NA	0.101636	NA	NA	NA	-0.000575983	NA
BRWD3		-0.191449	-0.140275	-0.0697343	0.210994	NA	NA	NA	0.170455	NA	0.0607409	NA	0.433886	NA	NA	NA	-0.0259559	NA
BSG		0.363561	0.0623076	0.0370876	-0.52019	NA	NA	NA	0.17267	NA	-0.00881879	NA	0.409204	NA	NA	NA	0.263085	NA
BTAF1		-0.117185	-0.264224	0.14143	0.231622	NA	NA	NA	0.017623	NA	-0.268581	NA	0.185178	NA	NA	NA	-0.364237	NA
BTBD1		NA	NA	-0.0641412	0.324867	NA	NA	NA	0.311434	NA	NA	NA	0.55956	NA	NA	NA	0.132689	NA
BTBD11		0.153014	NA	-0.105616	0.0648276	NA	NA	NA	-0.042648	NA	NA	NA	0.228164	NA	NA	NA	-0.074377	NA
BTBD17		NA	NA	0.339346	0.100164	NA	NA	NA	0.282946	NA	NA	NA	-0.0518007	NA	NA	NA	0.23081	NA
BTBD18		0.0638612	NA	0.185697	-0.0139423	NA	NA	NA	-0.37415	NA	NA	NA	0.037324	NA	NA	NA	-0.0914061	NA
BTBD19		NA	NA	-0.271624	0.0357379	NA	NA	NA	-0.254376	NA	NA	NA	0.161229	NA	NA	NA	-0.135067	NA
BTBD2		NA	NA	-0.0532108	0.118222	NA	NA	NA	-0.0448942	NA	NA	NA	0.2019	NA	NA	NA	-0.338416	NA
BTBD3		-0.0955154	NA	0.156506	-0.223284	NA	NA	NA	0.0586936	NA	NA	NA	-0.103742	NA	NA	NA	0.0938902	NA
BTBD6		NA	NA	-0.112044	-0.0981242	NA	NA	NA	-0.0445001	NA	NA	NA	-0.0148725	NA	NA	NA	-0.233775	NA
BTBD7		0.0772448	NA	-0.0650085	0.0118581	NA	NA	NA	-0.0852882	NA	NA	NA	-0.298095	NA	NA	NA	-0.0513035	NA
BTBD8		NA	NA	0.246473	0.0816126	NA	NA	NA	-0.0447447	NA	NA	NA	0.115123	NA	NA	NA	-0.0232866	NA
BTBD9		NA	NA	-0.26257	0.249224	NA	NA	NA	-4.71e-05	NA	NA	NA	0.265859	NA	NA	NA	-0.419017	NA
BTD		-0.26077	-0.44711	-0.185685	-0.0986497	NA	NA	NA	-0.63209	NA	0.023458	NA	0.394399	NA	NA	NA	-0.0324154	NA
BTF3		-0.654969	-1.02903	-0.798464	-0.9883	NA	NA	NA	-0.14694	NA	-1.01532	NA	-0.671773	NA	NA	NA	-0.934555	NA
BTF3P11		0.0292129	-0.0421976	0.640895	0.554953	NA	NA	NA	-0.0041619	NA	0.289267	NA	-0.157308	NA	NA	NA	-0.256792	NA
BTG1		-0.0101841	NA	-0.0795165	-0.0706141	NA	NA	NA	0.207341	NA	NA	NA	0.489294	NA	NA	NA	0.201777	NA
BTG2		0.088751	-0.5563	0.528278	-0.0140669	NA	NA	NA	-0.000381297	NA	0.0191365	NA	-0.37501	NA	NA	NA	0.263888	NA
BTN1A1		0.130247	NA	-0.377177	-0.0668092	NA	NA	NA	0.000351672	NA	NA	NA	0.0213227	NA	NA	NA	0.152597	NA
BTN2A1		NA	NA	-0.220658	0.0346482	NA	NA	NA	-0.0463227	NA	NA	NA	0.25535	NA	NA	NA	0.0134324	NA
BTN3A1		0.118606	0.350323	0.108345	0.178521	NA	NA	NA	0.126863	NA	-2.16e-05	NA	0.30558	NA	NA	NA	-0.379475	NA
BTN3A2		-0.0580683	0.125035	-0.181375	0.257334	NA	NA	NA	-0.134379	NA	-0.1009	NA	-0.0625369	NA	NA	NA	0.0950974	NA
BTN3A3		0.0757391	0.233457	0.334381	0.304274	NA	NA	NA	0.222322	NA	-0.0860107	NA	0.113143	NA	NA	NA	0.666408	NA
BTNL2		-0.529224	NA	-0.0907486	0.0648477	NA	NA	NA	-0.129683	NA	NA	NA	0.226014	NA	NA	NA	-0.193059	NA
BTNL3		0.309602	-0.420019	0.0774099	-0.134327	NA	NA	NA	0.106801	NA	0.0173452	NA	-0.0640877	NA	NA	NA	0.422473	NA
BTNL8		-0.212782	0.159113	0.0865986	-0.28724	NA	NA	NA	-0.343872	NA	-0.507951	NA	-0.0888488	NA	NA	NA	-0.213466	NA
BTNL9		-0.125183	0.0250168	0.0174266	0.558737	NA	NA	NA	-0.0908793	NA	-0.307766	NA	0.403571	NA	NA	NA	0.0897742	NA
BTRC		0.213738	-0.0130553	-0.00339588	-0.101697	NA	NA	NA	-0.194916	NA	-0.0549348	NA	-0.262634	NA	NA	NA	0.00922316	NA
BUB1B-PAK6&PAK6		-0.0204322	0.238962	0.0388672	0.193551	NA	NA	NA	-0.0414439	NA	-0.24414	NA	0.149891	NA	NA	NA	-0.170581	NA
BUB3		-0.79461	-0.296157	-0.292637	-0.439925	NA	NA	NA	-0.760901	NA	-1.17748	NA	-0.437522	NA	NA	NA	-0.385997	NA
BUD31		-0.761185	-1.02652	-0.703493	-0.641891	NA	NA	NA	-0.675341	NA	-1.19644	NA	-0.54404	NA	NA	NA	-0.232132	NA
C11orf24		NA	NA	-0.0851235	0.18828	NA	NA	NA	-0.310459	NA	NA	NA	-0.0531615	NA	NA	NA	-0.204618	NA
C11orf70		0.283029	-0.181226	-0.639382	0.155274	NA	NA	NA	0.0218285	NA	-0.114223	NA	-0.4906	NA	NA	NA	-0.0227571	NA
C15orf65		NA	NA	-0.225696	0.18407	NA	NA	NA	0.119306	NA	NA	NA	-0.246471	NA	NA	NA	-0.105387	NA
C17orf58		0.25215	-0.00641497	-0.171877	0.341826	NA	NA	NA	0.186286	NA	0.142733	NA	0.00802684	NA	NA	NA	-0.0291836	NA
C17orf62		NA	NA	-0.191355	-0.346656	NA	NA	NA	-0.231039	NA	NA	NA	-0.0517426	NA	NA	NA	-0.416454	NA
C17orf80		-0.306643	0.329768	0.0106508	0.0194588	NA	NA	NA	0.0379391	NA	0.0756195	NA	-0.164896	NA	NA	NA	0.119722	NA
C17orf82		0.0491693	-0.151519	-0.442333	0.336881	NA	NA	NA	-0.0449223	NA	-0.230147	NA	-0.106324	NA	NA	NA	0.108615	NA
C17orf99		0.204902	NA	-0.107572	0.163398	NA	NA	NA	0.00370845	NA	NA	NA	0.278792	NA	NA	NA	-0.0231111	NA
C18orf8		0.59914	-0.465381	-0.234476	0.21819	NA	NA	NA	0.104112	NA	0.0843211	NA	0.10706	NA	NA	NA	0.0854912	NA
C19orf12		-0.502017	-0.565083	-0.13393	-0.0563007	NA	NA	NA	-0.10485	NA	-0.0334081	NA	-0.0464973	NA	NA	NA	-0.0480775	NA
C1orf159		-0.184222	NA	-0.00542575	0.129779	NA	NA	NA	-0.190366	NA	NA	NA	0.093444	NA	NA	NA	-0.126114	NA
C1orf186		NA	NA	-0.129755	0.117266	NA	NA	NA	0.4191	NA	NA	NA	-0.299123	NA	NA	NA	0.252033	NA
C1orf228		0.338526	NA	-0.0447248	0.0200302	NA	NA	NA	-0.0675301	NA	NA	NA	-0.301939	NA	NA	NA	0.12307	NA
C1orf27		NA	NA	0.115881	0.0501047	NA	NA	NA	0.0517711	NA	NA	NA	0.229963	NA	NA	NA	-0.00990191	NA
C1orf56		NA	NA	-0.037732	0.101867	NA	NA	NA	-0.0678348	NA	NA	NA	-0.0220283	NA	NA	NA	-0.0128828	NA
C1QA		NA	NA	-0.265551	-0.131178	NA	NA	NA	0.0776411	NA	NA	NA	0.0423951	NA	NA	NA	0.030074	NA
C1QB		-0.158196	NA	-0.174068	0.0491146	NA	NA	NA	0.157241	NA	NA	NA	-0.408893	NA	NA	NA	0.166472	NA
C1QBP		-0.185161	-0.134115	-0.197675	0.0821408	NA	NA	NA	-0.478629	NA	-0.440804	NA	-0.131313	NA	NA	NA	0.0265674	NA
C1QC		NA	NA	-0.130677	0.0606387	NA	NA	NA	-0.171689	NA	NA	NA	-0.132459	NA	NA	NA	0.0919133	NA
C1QL1		NA	NA	-0.324417	0.14111	NA	NA	NA	0.138436	NA	NA	NA	-0.363989	NA	NA	NA	0.120911	NA
C1QL2		0.0191935	NA	-0.0233683	0.288583	NA	NA	NA	0.354814	NA	NA	NA	0.42088	NA	NA	NA	0.359894	NA
C1QL3		-0.248243	NA	-0.244196	0.0569956	NA	NA	NA	0.28125	NA	NA	NA	0.774959	NA	NA	NA	-0.316157	NA
C1QL4		-0.110053	NA	-0.0487313	0.0560913	NA	NA	NA	-0.332721	NA	NA	NA	0.142636	NA	NA	NA	-0.503811	NA
C1QTNF1		NA	NA	-0.00649812	-0.00258734	NA	NA	NA	0.0606659	NA	NA	NA	0.00465752	NA	NA	NA	-0.101119	NA
C1QTNF12		-0.0612868	NA	0.0176681	-0.130682	NA	NA	NA	-0.447217	NA	NA	NA	-0.0138143	NA	NA	NA	-0.189417	NA
C1QTNF2		NA	NA	-0.514033	-0.177523	NA	NA	NA	0.0184262	NA	NA	NA	-0.0152493	NA	NA	NA	-0.00621124	NA
C1QTNF3		NA	NA	0.17683	0.34204	NA	NA	NA	-0.247621	NA	NA	NA	0.50031	NA	NA	NA	-0.17814	NA
C1QTNF3-AMACR		NA	NA	-0.180557	-0.0594741	NA	NA	NA	0.286729	NA	NA	NA	-0.0532634	NA	NA	NA	0.145127	NA
C1QTNF5&MFRP		0.232078	NA	-0.120364	0.26736	NA	NA	NA	-0.192247	NA	NA	NA	0.130291	NA	NA	NA	-0.0971739	NA
C1QTNF6		0.155186	NA	-0.519732	-0.111543	NA	NA	NA	0.0237396	NA	NA	NA	0.379417	NA	NA	NA	-0.172518	NA
C1QTNF7		NA	NA	-0.123784	-0.0306906	NA	NA	NA	-0.096954	NA	NA	NA	0.0891125	NA	NA	NA	-0.109394	NA
C1QTNF8		NA	NA	0.297155	0.0981269	NA	NA	NA	0.12087	NA	NA	NA	-0.0453204	NA	NA	NA	0.0497895	NA
C1QTNF9		-0.371066	NA	0.320455	-0.384642	NA	NA	NA	0.150947	NA	NA	NA	-0.192534	NA	NA	NA	0.0286394	NA
C1QTNF9B		-0.0795339	NA	-0.0952031	0.0231827	NA	NA	NA	-0.0712238	NA	NA	NA	0.0136711	NA	NA	NA	0.11482	NA
C1R		0.320492	NA	0.027864	0.0861365	NA	NA	NA	0.211362	NA	NA	NA	0.0214352	NA	NA	NA	0.265852	NA
C1S		NA	NA	-0.105376	-0.052062	NA	NA	NA	-0.102056	NA	NA	NA	0.155524	NA	NA	NA	-0.43557	NA
C2		0.208563	NA	0.132659	-0.0576272	NA	NA	NA	-0.00907756	NA	NA	NA	-0.182797	NA	NA	NA	-0.0222154	NA
C3		0.0601992	NA	-0.124959	0.077352	NA	NA	NA	0.0779706	NA	NA	NA	0.241934	NA	NA	NA	0.36287	NA
C3AR1		NA	NA	-0.146894	-0.0232823	NA	NA	NA	0.0625851	NA	NA	NA	0.0528162	NA	NA	NA	-0.0491909	NA
C3orf38		-0.7268	-0.18012	0.0497973	-0.0425653	NA	NA	NA	-0.265449	NA	-0.517457	NA	-0.16791	NA	NA	NA	-0.14031	NA
C3orf80		-0.0599925	NA	-0.548032	0.0205963	NA	NA	NA	0.0124609	NA	NA	NA	0.191832	NA	NA	NA	0.102199	NA
C4B		-0.771767	NA	-0.302724	-0.206457	NA	NA	NA	0.227898	NA	NA	NA	0.209906	NA	NA	NA	-0.177368	NA
C4B_2&LOC110384692&C4A		0.267203	NA	0.262884	0.162046	NA	NA	NA	-0.206954	NA	NA	NA	-0.0553923	NA	NA	NA	0.0128772	NA
C4BPA		NA	NA	0.194666	-0.136576	NA	NA	NA	0.0668484	NA	NA	NA	-0.111866	NA	NA	NA	-0.100857	NA
C4BPB		0.135105	NA	-0.488029	0.215897	NA	NA	NA	-0.0726654	NA	NA	NA	0.514744	NA	NA	NA	-0.269613	NA
C5		0.306503	NA	0.224956	0.0190797	NA	NA	NA	0.0260592	NA	NA	NA	0.216084	NA	NA	NA	-0.231219	NA
C5AR1		-0.0374586	NA	-0.0732195	0.102616	NA	NA	NA	-0.0758875	NA	NA	NA	-0.0180591	NA	NA	NA	0.158887	NA
C5AR2		NA	NA	-0.111933	0.0209056	NA	NA	NA	0.206065	NA	NA	NA	-0.183394	NA	NA	NA	0.0448591	NA
C6		0.0184359	NA	0.307221	-0.275208	NA	NA	NA	0.126467	NA	NA	NA	0.232337	NA	NA	NA	-0.117302	NA
C7		-0.573613	NA	0.679414	-0.428686	NA	NA	NA	-0.154818	NA	NA	NA	0.329167	NA	NA	NA	-0.424722	NA
C7orf49		NA	NA	0.00290578	0.28469	NA	NA	NA	0.397154	NA	NA	NA	0.111354	NA	NA	NA	0.519771	NA
C8G		0.0344409	NA	0.103015	-0.233587	NA	NA	NA	-0.0790401	NA	NA	NA	0.219733	NA	NA	NA	-0.0570546	NA
C8orf33		NA	NA	0.0331913	0.0221239	NA	NA	NA	-0.203831	NA	NA	NA	0.268211	NA	NA	NA	-0.343972	NA
C8orf44		NA	NA	-0.0827834	-0.516642	NA	NA	NA	-0.423524	NA	NA	NA	-0.149912	NA	NA	NA	-0.0735688	NA
C8orf44-SGK3		0.293748	0.137118	-0.00698567	0.185823	NA	NA	NA	-0.0830954	NA	0.103585	NA	0.0279287	NA	NA	NA	-0.0492398	NA
C8orf46		NA	NA	-0.315936	-0.0125364	NA	NA	NA	-0.253461	NA	NA	NA	-0.460266	NA	NA	NA	-0.224678	NA
C8orf86		-0.147275	-0.296813	0.149032	0.232607	NA	NA	NA	0.00163084	NA	-0.00578923	NA	0.0658674	NA	NA	NA	-0.0753315	NA
C9orf24		-0.0298196	-0.0957705	0.299027	-0.0558983	NA	NA	NA	-0.0995719	NA	-0.0832498	NA	-0.135704	NA	NA	NA	-0.0136889	NA
CA1		-0.200808	NA	-0.089899	0.198968	NA	NA	NA	-0.102354	NA	NA	NA	-0.438137	NA	NA	NA	0.0554485	NA
CA10		0.565171	NA	-0.183883	0.0468275	NA	NA	NA	-0.413872	NA	NA	NA	0.225421	NA	NA	NA	-0.372409	NA
CA11		-0.0938068	NA	-0.0451316	0.277922	NA	NA	NA	-0.374126	NA	NA	NA	0.673836	NA	NA	NA	-0.204091	NA
CA12		0.107106	NA	0.52694	0.387293	NA	NA	NA	0.181455	NA	NA	NA	0.305047	NA	NA	NA	-0.163326	NA
CA13		NA	NA	0.0131606	-0.0815144	NA	NA	NA	-0.149848	NA	NA	NA	-0.0896639	NA	NA	NA	-0.291468	NA
CA14		NA	NA	-0.112846	-0.0025527	NA	NA	NA	0.00313702	NA	NA	NA	-0.129203	NA	NA	NA	-0.0459641	NA
CA2		NA	NA	0.0283895	0.312636	NA	NA	NA	0.0203266	NA	NA	NA	0.123251	NA	NA	NA	0.00291896	NA
CA3		0.186637	NA	-0.0783451	0.277073	NA	NA	NA	-0.161386	NA	NA	NA	-0.00730753	NA	NA	NA	-0.191409	NA
CA4		0.100834	NA	-0.0968543	0.0309245	NA	NA	NA	-0.246389	NA	NA	NA	-0.133347	NA	NA	NA	-0.0656769	NA
CA5A		NA	NA	0.246796	0.0539658	NA	NA	NA	0.108554	NA	NA	NA	-0.219085	NA	NA	NA	-0.117388	NA
CA5B		NA	NA	-0.0296493	0.17998	NA	NA	NA	-0.160898	NA	NA	NA	-0.0409863	NA	NA	NA	-0.158719	NA
CA6		NA	NA	0.00108042	-0.461309	NA	NA	NA	-0.0288858	NA	NA	NA	-0.0715097	NA	NA	NA	-0.232571	NA
CA7		NA	NA	-0.123391	0.312494	NA	NA	NA	0.0145662	NA	NA	NA	0.11436	NA	NA	NA	0.148954	NA
CA8		-0.032525	NA	-0.696111	0.0371777	NA	NA	NA	-0.270953	NA	NA	NA	0.100582	NA	NA	NA	-0.124212	NA
CA9		0.0277052	NA	-0.107654	-0.11811	NA	NA	NA	0.17022	NA	NA	NA	-0.0800652	NA	NA	NA	-0.0131337	NA
CABLES2		0.160572	-0.0603389	-0.178158	0.22329	NA	NA	NA	-0.175622	NA	-0.00658517	NA	0.0933672	NA	NA	NA	-0.190762	NA
CABP1		0.124441	NA	0.0775967	0.198345	NA	NA	NA	0.00262663	NA	NA	NA	-0.0748223	NA	NA	NA	-0.138498	NA
CABP2		-0.135382	NA	-0.305462	0.266402	NA	NA	NA	0.0384054	NA	NA	NA	0.0167807	NA	NA	NA	-0.150308	NA
CABP4		NA	NA	-0.0316632	0.233881	NA	NA	NA	-0.078634	NA	NA	NA	-0.211294	NA	NA	NA	-0.0868656	NA
CABP5		0.150081	NA	-0.0496884	0.0294808	NA	NA	NA	-0.0627776	NA	NA	NA	-0.165986	NA	NA	NA	0.0811213	NA
CABYR		0.376349	0.463717	0.195639	0.0185439	NA	NA	NA	0.374993	NA	0.303511	NA	0.23645	NA	NA	NA	0.0389581	NA
CACNA1A		-0.110687	0.0307597	0.303297	-0.157895	NA	NA	NA	0.1533	NA	0.228062	NA	-0.00376061	NA	NA	NA	0.0920939	NA
CACNA1B		-0.091315	NA	0.113818	-0.182625	NA	NA	NA	-0.19236	NA	NA	NA	-0.0505781	NA	NA	NA	-0.0253661	NA
CACNA1C		-0.331021	NA	0.184797	0.0185234	NA	NA	NA	-0.324742	NA	NA	NA	-0.597092	NA	NA	NA	-0.4419	NA
CACNA1D		NA	NA	0.137784	0.284158	NA	NA	NA	0.136787	NA	NA	NA	0.166033	NA	NA	NA	0.00481872	NA
CACNA1E		-0.277208	NA	-0.242117	-0.0345745	NA	NA	NA	0.0198995	NA	NA	NA	-0.272801	NA	NA	NA	-0.0447862	NA
CACNA1F		NA	NA	-0.0544552	-0.34757	NA	NA	NA	-0.26934	NA	NA	NA	-0.392225	NA	NA	NA	-0.0842517	NA
CACNA1G		0.33485	0.113832	0.211027	0.156571	NA	NA	NA	0.00216694	NA	-0.346917	NA	0.197674	NA	NA	NA	0.0285209	NA
CACNA1H		0.211026	0.0208962	0.261444	-0.047061	NA	NA	NA	-0.0536768	NA	-0.194074	NA	0.170822	NA	NA	NA	0.0581902	NA
CACNA1I		0.457212	-0.111548	0.211058	0.276338	NA	NA	NA	0.24264	NA	-0.109014	NA	0.0144937	NA	NA	NA	-0.156232	NA
CACNA1S		-0.288453	NA	0.427787	0.00595603	NA	NA	NA	0.051661	NA	NA	NA	0.128728	NA	NA	NA	0.137904	NA
CACNA2D1		-0.163077	NA	0.274008	-0.263244	NA	NA	NA	0.00846181	NA	NA	NA	-0.254402	NA	NA	NA	0.0634404	NA
CACNA2D2		-0.441869	NA	-0.333593	0.0697042	NA	NA	NA	0.083634	NA	NA	NA	0.149178	NA	NA	NA	-0.102779	NA
CACNB1		0.36328	NA	0.237437	0.12268	NA	NA	NA	-0.169921	NA	NA	NA	0.391939	NA	NA	NA	-0.0954403	NA
CACNB2		-0.430648	0.262592	-0.185047	0.188232	NA	NA	NA	0.147472	NA	-0.010881	NA	-0.186212	NA	NA	NA	0.0996752	NA
CACNB3		NA	NA	-0.561409	-0.180709	NA	NA	NA	-0.00349062	NA	NA	NA	0.0305569	NA	NA	NA	0.0480784	NA
CACNB4		NA	NA	0.131807	0.0512724	NA	NA	NA	0.241833	NA	NA	NA	0.512212	NA	NA	NA	-0.258319	NA
CACNG1		-0.39804	0.0579488	-0.223405	0.000568485	NA	NA	NA	-0.111382	NA	0.0689199	NA	0.143897	NA	NA	NA	-0.20309	NA
CACNG4		0.20213	-0.436681	-0.349845	0.10884	NA	NA	NA	0.0825048	NA	-0.0141517	NA	0.44218	NA	NA	NA	-0.0601892	NA
CACNG6		NA	NA	0.274579	0.000829534	NA	NA	NA	-0.126516	NA	NA	NA	0.181138	NA	NA	NA	0.127382	NA
CACNG8		NA	NA	0.0133625	-0.0990084	NA	NA	NA	-0.301544	NA	NA	NA	-0.20832	NA	NA	NA	-0.119049	NA
CAD		-0.261171	NA	-0.212491	-0.432625	NA	NA	NA	0.0289988	NA	NA	NA	-0.214316	NA	NA	NA	-0.207062	NA
CADM1		NA	NA	-0.213137	-0.0222772	NA	NA	NA	0.0640305	NA	NA	NA	0.336847	NA	NA	NA	0.00964202	NA
CADM2		0.223742	NA	-0.300369	0.060954	NA	NA	NA	-0.122663	NA	NA	NA	0.332533	NA	NA	NA	0.0297216	NA
CADM3		-0.0197351	NA	-0.492869	0.222316	NA	NA	NA	-0.061736	NA	NA	NA	0.140349	NA	NA	NA	-0.0829257	NA
CADM4		-0.336408	NA	-0.509989	0.188987	NA	NA	NA	0.000900672	NA	NA	NA	0.261562	NA	NA	NA	0.0648845	NA
CALCOCO2		-0.0367979	-0.0815675	0.149464	0.0942161	NA	NA	NA	0.0204229	NA	-0.0528963	NA	0.375685	NA	NA	NA	-0.0891363	NA
CALCR		NA	NA	-0.233871	-0.0229298	NA	NA	NA	0.0506909	NA	NA	NA	0.115891	NA	NA	NA	0.182491	NA
CALD1		-0.294416	NA	0.440359	0.306678	NA	NA	NA	-0.0261632	NA	NA	NA	0.291139	NA	NA	NA	-0.150027	NA
CALM1		NA	NA	-0.236001	0.00788424	NA	NA	NA	-0.0588231	NA	NA	NA	0.187719	NA	NA	NA	0.176926	NA
CALM2		0.135077	NA	-0.218106	-0.35031	NA	NA	NA	-0.24008	NA	NA	NA	-0.250371	NA	NA	NA	-0.142536	NA
CALM3		0.270099	NA	0.196286	0.165531	NA	NA	NA	-0.0100416	NA	NA	NA	0.186157	NA	NA	NA	-0.0521899	NA
CALML3		0.0607734	NA	-0.10535	0.108327	NA	NA	NA	-0.165334	NA	NA	NA	0.00788941	NA	NA	NA	0.0936586	NA
CALML5		NA	NA	-0.184288	-0.156105	NA	NA	NA	-0.0979407	NA	NA	NA	0.13869	NA	NA	NA	-0.0317142	NA
CAMK2N1		NA	NA	-0.0926963	-0.235286	NA	NA	NA	-0.1705	NA	NA	NA	0.0400381	NA	NA	NA	-0.0762429	NA
CAND1		-0.175149	NA	-0.350973	0.000954513	NA	NA	NA	-0.21437	NA	NA	NA	0.526396	NA	NA	NA	-0.14782	NA
CANT1		0.168492	NA	0.00195738	-0.0082598	NA	NA	NA	-0.0176553	NA	NA	NA	-0.20933	NA	NA	NA	-0.214995	NA
CANX		NA	NA	-0.0885457	0.00333984	NA	NA	NA	-0.055724	NA	NA	NA	0.0797915	NA	NA	NA	0.027317	NA
CAPN1		0.164461	0.0812027	0.060289	0.133929	NA	NA	NA	-0.139947	NA	-0.449773	NA	0.333041	NA	NA	NA	0.16284	NA
CAPN10		0.0612006	0.303723	0.18679	0.0724843	NA	NA	NA	0.0660752	NA	-0.0870631	NA	-0.337643	NA	NA	NA	0.00588552	NA
CAPN2		-0.103216	-0.529145	0.160844	0.0356876	NA	NA	NA	-0.123644	NA	-0.18874	NA	-0.189867	NA	NA	NA	0.0677889	NA
CAPN6		0.430946	NA	-0.184289	-0.148548	NA	NA	NA	-0.223125	NA	NA	NA	0.011389	NA	NA	NA	0.138703	NA
CAPN8		-0.159185	NA	0.251409	-0.0409799	NA	NA	NA	-0.471996	NA	NA	NA	-0.300233	NA	NA	NA	-0.0765638	NA
CAPNS1		-0.0667636	-0.461824	0.209699	-0.547258	NA	NA	NA	-0.362841	NA	-0.605864	NA	-0.172976	NA	NA	NA	-0.046687	NA
CAPRIN2		0.112157	NA	0.125479	0.0948279	NA	NA	NA	-0.00909988	NA	NA	NA	-0.218801	NA	NA	NA	-0.043779	NA
CAPZA2		NA	NA	0.155107	0.0880089	NA	NA	NA	-0.0172673	NA	NA	NA	-0.00226108	NA	NA	NA	0.0697624	NA
CAPZB		-0.683468	NA	0.2101	0.168459	NA	NA	NA	-0.244224	NA	NA	NA	-0.0575177	NA	NA	NA	-1.02272	NA
CARD11		NA	NA	-0.056704	0.260633	NA	NA	NA	0.00675405	NA	NA	NA	-0.0784767	NA	NA	NA	0.0571914	NA
CARD14		0.425424	0.00208491	0.35394	0.190551	NA	NA	NA	0.0031029	NA	-0.0403831	NA	0.129058	NA	NA	NA	0.291764	NA
CARF		0.180864	-0.187549	0.0568222	-0.0764205	NA	NA	NA	-0.225564	NA	0.143409	NA	-0.0822368	NA	NA	NA	-0.0797264	NA
CARM1		0.261488	0.430638	0.421288	0.199465	NA	NA	NA	0.0801195	NA	0.0978757	NA	0.286665	NA	NA	NA	0.0500382	NA
CARS		NA	NA	-0.226759	-0.155077	NA	NA	NA	-0.507983	NA	NA	NA	-0.0318875	NA	NA	NA	0.151205	NA
CASC1		-0.357229	NA	0.390694	0.125067	NA	NA	NA	0.0467283	NA	NA	NA	-0.159416	NA	NA	NA	0.0339286	NA
CASD1		0.433169	0.154229	-0.287637	0.108945	NA	NA	NA	0.0306787	NA	-0.303034	NA	0.167233	NA	NA	NA	0.11892	NA
CASP14		0.156638	-0.103731	-0.0993622	0.122674	NA	NA	NA	0.00229568	NA	0.139868	NA	-0.12906	NA	NA	NA	0.173844	NA
CASP5		-0.1646	-0.176936	-0.210131	-0.057213	NA	NA	NA	0.00353957	NA	0.0800908	NA	-0.039296	NA	NA	NA	0.145189	NA
CASP8AP2		-1.38541	-0.620546	-0.710874	-0.43697	NA	NA	NA	-0.493902	NA	-0.162236	NA	-0.478834	NA	NA	NA	-0.357256	NA
CASP9		0.0857092	0.00325526	0.230837	-0.139492	NA	NA	NA	-0.0260067	NA	0.455987	NA	-0.0445404	NA	NA	NA	-0.280806	NA
CASR		0.145285	-0.106473	-0.0848218	0.0829275	NA	NA	NA	-0.406091	NA	0.0472682	NA	0.328413	NA	NA	NA	0.166566	NA
CATSPERE		0.443386	NA	0.114961	-0.0891733	NA	NA	NA	0.104845	NA	NA	NA	0.10931	NA	NA	NA	0.174793	NA
CATSPERG		NA	NA	-0.0110684	0.00751323	NA	NA	NA	-0.0418918	NA	NA	NA	0.177689	NA	NA	NA	-0.251178	NA
CAV1		-0.0890471	-0.342753	-0.242149	-0.0288904	NA	NA	NA	-0.14101	NA	-0.113637	NA	0.0673934	NA	NA	NA	-0.0473396	NA
CAV2		-0.0926315	NA	-0.202517	-0.0891634	NA	NA	NA	-0.303079	NA	NA	NA	-0.142735	NA	NA	NA	-0.184242	NA
CAV3		-0.190594	-0.287167	0.363814	-0.0287926	NA	NA	NA	0.183012	NA	0.159741	NA	-0.146711	NA	NA	NA	0.187403	NA
CAVIN3		-0.302478	-0.170727	0.121072	-0.0309804	NA	NA	NA	0.136743	NA	0.0916339	NA	0.0588079	NA	NA	NA	-0.165499	NA
CBFA2T2		-0.287356	-0.0845805	0.362735	-0.119181	NA	NA	NA	-0.109413	NA	-0.160777	NA	0.139196	NA	NA	NA	-0.124456	NA
CBFA2T3		-0.223566	NA	0.433354	-0.12846	NA	NA	NA	0.0553586	NA	NA	NA	0.23225	NA	NA	NA	-0.0478216	NA
CBFB		-0.250045	-0.0428784	-0.000721244	0.205681	NA	NA	NA	0.0409311	NA	-0.00564462	NA	0.408109	NA	NA	NA	0.191343	NA
CBL		0.0967692	NA	0.0817702	0.101983	NA	NA	NA	0.00240505	NA	NA	NA	-0.137062	NA	NA	NA	0.0692301	NA
CBLB		0.0415633	NA	0.311273	0.114904	NA	NA	NA	0.0426546	NA	NA	NA	-0.0102007	NA	NA	NA	-0.0392091	NA
CBLC		0.177093	NA	-0.105881	0.150021	NA	NA	NA	0.00647925	NA	NA	NA	0.0268908	NA	NA	NA	0.16743	NA
CBLN1		-0.272441	NA	0.107618	0.0381627	NA	NA	NA	0.186221	NA	NA	NA	-0.337901	NA	NA	NA	-0.136668	NA
CBLN2		0.706379	NA	0.289512	0.284396	NA	NA	NA	0.106731	NA	NA	NA	0.0150154	NA	NA	NA	0.292639	NA
CBLN3		0.48119	NA	0.348023	0.279256	NA	NA	NA	0.0127538	NA	NA	NA	0.294744	NA	NA	NA	0.165438	NA
CBLN4		NA	NA	0.402989	0.104583	NA	NA	NA	0.0607769	NA	NA	NA	0.115387	NA	NA	NA	-0.14955	NA
CBR1		-0.156801	NA	0.319302	-0.182426	NA	NA	NA	0.0908011	NA	NA	NA	-0.0849677	NA	NA	NA	-0.042775	NA
CBR3		-0.246983	0.658286	0.0185926	-0.0122831	NA	NA	NA	-0.201917	NA	-0.343527	NA	-0.147192	NA	NA	NA	-0.0931993	NA
CBR4		NA	NA	-0.21842	0.408883	NA	NA	NA	-0.171817	NA	NA	NA	0.22284	NA	NA	NA	-0.30424	NA
CBSL&CBS		0.340582	NA	-0.460169	0.155992	NA	NA	NA	-0.196712	NA	NA	NA	0.321336	NA	NA	NA	0.045532	NA
CBWD1		-0.174184	NA	-0.244075	-0.107564	NA	NA	NA	-0.108998	NA	NA	NA	-0.112545	NA	NA	NA	-0.223692	NA
CBWD2&CBWD5&CBWD3&CBWD6		0.0306418	NA	0.183886	-0.224378	NA	NA	NA	0.0366222	NA	NA	NA	0.0693559	NA	NA	NA	0.00693956	NA
CBX1		0.05872	0.108801	0.159294	0.233535	NA	NA	NA	-0.0130316	NA	0.120134	NA	0.0295178	NA	NA	NA	0.0440158	NA
CBX2		0.0420871	-0.149917	-0.341511	-0.0399171	NA	NA	NA	-0.266681	NA	-0.173771	NA	0.125327	NA	NA	NA	-0.0257817	NA
CBX3		0.111018	0.176532	0.0399798	0.130945	NA	NA	NA	0.0299204	NA	0.0802458	NA	0.272455	NA	NA	NA	-0.0181419	NA
CBX4		0.0307377	-0.170076	-0.00732745	0.172247	NA	NA	NA	-0.0355625	NA	-0.0775949	NA	-0.0711175	NA	NA	NA	-0.229977	NA
CBX5		-0.0175216	-0.0721097	-0.141352	-0.441706	NA	NA	NA	-0.493707	NA	-0.388094	NA	0.664725	NA	NA	NA	-0.274741	NA
CBX6		-0.254297	0.15754	-0.195212	0.0865623	NA	NA	NA	-0.0712049	NA	-0.118031	NA	-0.432807	NA	NA	NA	-0.138112	NA
CBX7		-0.101086	0.225908	-0.363482	0.0131497	NA	NA	NA	-0.0125738	NA	-0.284256	NA	-0.560425	NA	NA	NA	-0.279549	NA
CBX8		-0.0194354	-0.0838703	-0.0217216	0.223115	NA	NA	NA	0.124518	NA	-0.00974058	NA	0.126019	NA	NA	NA	0.00478688	NA
CCAR1		-0.157141	NA	-0.456322	-0.04249	NA	NA	NA	-0.179414	NA	NA	NA	-0.366812	NA	NA	NA	-0.187439	NA
CCAR2		-0.314722	-0.772989	0.292105	-0.142294	NA	NA	NA	-0.432939	NA	-0.131614	NA	-0.0399011	NA	NA	NA	0.111544	NA
CCBE1		-0.185056	NA	0.266117	0.134537	NA	NA	NA	0.00748082	NA	NA	NA	0.102701	NA	NA	NA	-0.150282	NA
CCDC144A		0.101067	NA	0.134475	0.201504	NA	NA	NA	0.210219	NA	NA	NA	0.164595	NA	NA	NA	0.154806	NA
CCDC144B		0.176552	NA	-0.678608	-0.0888455	NA	NA	NA	-0.165716	NA	NA	NA	-0.0428277	NA	NA	NA	0.15402	NA
CCDC144CP		-0.190212	NA	0.643306	0.121428	NA	NA	NA	0.0670275	NA	NA	NA	0.202457	NA	NA	NA	-0.0580856	NA
CCDC169		NA	NA	0.014941	0.0587183	NA	NA	NA	-0.0812367	NA	NA	NA	-0.121209	NA	NA	NA	0.113675	NA
CCDC169-SOHLH2		0.119532	NA	-0.0859718	0.0338703	NA	NA	NA	0.00780769	NA	NA	NA	-0.14631	NA	NA	NA	0.0631959	NA
CCDC171		-0.188142	NA	0.249386	-0.00136045	NA	NA	NA	-0.0671346	NA	NA	NA	-0.22581	NA	NA	NA	-0.0396209	NA
CCDC36		-0.404508	NA	0.0569818	0.00566936	NA	NA	NA	0.0880751	NA	NA	NA	-0.0982248	NA	NA	NA	0.129689	NA
CCDC47		-0.0970241	-0.0772476	0.0892112	0.125091	NA	NA	NA	0.0494812	NA	-0.0915169	NA	0.26849	NA	NA	NA	-0.125863	NA
CCDC6		0.0623751	NA	-0.0892813	0.301372	NA	NA	NA	0.118866	NA	NA	NA	-0.0593525	NA	NA	NA	-0.0653864	NA
CCDC91		NA	NA	0.114224	0.105947	NA	NA	NA	-0.0113652	NA	NA	NA	0.468532	NA	NA	NA	-0.0498799	NA
CCIN		-0.207651	NA	-0.213616	-0.0169916	NA	NA	NA	-0.0469322	NA	NA	NA	0.372918	NA	NA	NA	0.0276341	NA
CCKAR		-0.00163944	NA	0.270608	0.0808586	NA	NA	NA	0.112108	NA	NA	NA	0.0686421	NA	NA	NA	0.0282457	NA
CCKBR		NA	NA	-0.109914	0.156231	NA	NA	NA	0.1353	NA	NA	NA	0.092589	NA	NA	NA	-0.156409	NA
CCL2		-0.107347	-0.160496	-0.170752	-0.00545678	NA	NA	NA	-0.0584637	NA	-0.318395	NA	-0.46466	NA	NA	NA	0.164822	NA
CCL4		0.151516	NA	0.143169	-0.269822	NA	NA	NA	-0.15273	NA	NA	NA	-0.090448	NA	NA	NA	-0.177511	NA
CCL4L1&CCL4L2		0.204336	NA	0.0294966	0.134018	NA	NA	NA	0.24309	NA	NA	NA	0.014039	NA	NA	NA	0.350692	NA
CCNA1		-0.181667	NA	-0.308978	-0.0696435	NA	NA	NA	0.064536	NA	NA	NA	-0.0345089	NA	NA	NA	-0.0578498	NA
CCNA2		-0.556175	NA	-0.868603	-0.0699734	NA	NA	NA	-0.361518	NA	NA	NA	-0.427771	NA	NA	NA	-0.366935	NA
CCNB1		NA	NA	-0.0851043	0.214875	NA	NA	NA	-0.472039	NA	NA	NA	-0.258419	NA	NA	NA	-0.0723009	NA
CCNB1IP1		NA	NA	-0.0767543	-0.00747264	NA	NA	NA	0.0565764	NA	NA	NA	0.191202	NA	NA	NA	0.0289857	NA
CCNB2		-0.66458	NA	-0.166899	0.0333907	NA	NA	NA	0.183969	NA	NA	NA	0.195093	NA	NA	NA	0.00322386	NA
CCNB3		NA	NA	-0.47708	-0.56236	NA	NA	NA	-0.714049	NA	NA	NA	-0.582607	NA	NA	NA	-0.578273	NA
CCNC		-0.355118	NA	-0.371135	0.0357783	NA	NA	NA	-0.019503	NA	NA	NA	-0.0674196	NA	NA	NA	-0.129594	NA
CCND1		-0.639889	-1.09033	0.308555	-0.616774	NA	NA	NA	0.213856	NA	-0.636559	NA	-0.497783	NA	NA	NA	0.0819075	NA
CCND2		0.14551	-0.107072	-0.0567222	-0.014827	NA	NA	NA	0.257243	NA	0.229766	NA	0.157718	NA	NA	NA	-0.601138	NA
CCND3		-0.00821088	-0.048263	0.579202	0.283718	NA	NA	NA	-0.0540935	NA	0.315268	NA	0.233137	NA	NA	NA	0.185589	NA
CCNE1		-0.581109	-0.44891	-0.237715	0.276774	NA	NA	NA	-0.208498	NA	0.102363	NA	0.466447	NA	NA	NA	0.0641497	NA
CCNE2		NA	NA	0.100352	-0.140471	NA	NA	NA	0.237332	NA	NA	NA	-0.09389	NA	NA	NA	-0.0787052	NA
CCNF		-0.117753	NA	0.144665	0.0404424	NA	NA	NA	0.0487865	NA	NA	NA	0.0637945	NA	NA	NA	-0.00603894	NA
CCNG1		-0.385851	-0.194558	-0.193877	-0.0692778	NA	NA	NA	0.0142129	NA	0.342198	NA	-0.1945	NA	NA	NA	-0.15871	NA
CCNG2		NA	NA	-0.176022	-0.245075	NA	NA	NA	-0.0109592	NA	NA	NA	-0.0319408	NA	NA	NA	0.00292733	NA
CCNH		0.068346	NA	0.371955	0.0990968	NA	NA	NA	0.0838489	NA	NA	NA	0.102392	NA	NA	NA	0.0175172	NA
CCNI		NA	NA	-0.176598	-0.293348	NA	NA	NA	0.159336	NA	NA	NA	-0.105964	NA	NA	NA	-0.45937	NA
CCNI2		NA	NA	-0.0307274	0.12131	NA	NA	NA	0.0401794	NA	NA	NA	-0.0275128	NA	NA	NA	-0.122376	NA
CCNJ		-0.0583606	NA	-0.171646	0.0876117	NA	NA	NA	-0.124603	NA	NA	NA	-0.0472613	NA	NA	NA	0.0152565	NA
CCNJL		NA	NA	0.0014464	0.0886233	NA	NA	NA	0.153617	NA	NA	NA	0.247809	NA	NA	NA	0.0496703	NA
CCNK		-0.669866	-0.820756	-0.404534	-0.689237	NA	NA	NA	-0.591389	NA	-0.849406	NA	-0.255805	NA	NA	NA	-0.929653	NA
CCNL1		-0.24412	NA	-0.280879	0.0609097	NA	NA	NA	-0.10028	NA	NA	NA	-0.426261	NA	NA	NA	-0.158007	NA
CCNL2		-0.251344	NA	-0.254823	0.000368368	NA	NA	NA	-0.173759	NA	NA	NA	-0.335767	NA	NA	NA	-0.0935333	NA
CCNO		0.0145871	NA	0.307379	-0.0898612	NA	NA	NA	-0.320004	NA	NA	NA	0.13449	NA	NA	NA	0.0708824	NA
CCNT1		-0.407541	NA	0.430437	-0.732648	NA	NA	NA	-0.0833354	NA	NA	NA	-0.626614	NA	NA	NA	0.0305757	NA
CCNT2		NA	NA	0.0144813	-0.0459638	NA	NA	NA	0.470023	NA	NA	NA	-0.039105	NA	NA	NA	-0.0378505	NA
CCNY		0.246338	NA	0.325018	0.0916485	NA	NA	NA	0.201695	NA	NA	NA	-0.19091	NA	NA	NA	-0.0501652	NA
CCNYL1		NA	NA	0.10124	0.0450617	NA	NA	NA	0.28993	NA	NA	NA	-0.141544	NA	NA	NA	-0.253443	NA
CCNYL2		-0.271346	NA	-0.0387831	0.22375	NA	NA	NA	0.0753549	NA	NA	NA	-0.174056	NA	NA	NA	0.197915	NA
CCR1		NA	NA	0.142528	0.0046096	NA	NA	NA	0.00956049	NA	NA	NA	0.0919196	NA	NA	NA	-0.0438904	NA
CCR10		0.0535176	NA	0.169617	0.115465	NA	NA	NA	-0.200151	NA	NA	NA	0.318882	NA	NA	NA	-0.0885947	NA
CCR2		NA	NA	0.441532	0.114854	NA	NA	NA	0.184712	NA	NA	NA	-0.0607998	NA	NA	NA	0.185413	NA
CCR3		0.128111	NA	-0.253869	-0.0233959	NA	NA	NA	0.0212254	NA	NA	NA	-0.00522544	NA	NA	NA	-0.10214	NA
CCR4		NA	NA	-0.0396127	0.153824	NA	NA	NA	0.157806	NA	NA	NA	0.264016	NA	NA	NA	0.0466042	NA
CCR5		0.146255	NA	0.119941	0.373645	NA	NA	NA	0.0545069	NA	NA	NA	-0.0198141	NA	NA	NA	0.201331	NA
CCR6		NA	NA	0.184234	0.422093	NA	NA	NA	0.358281	NA	NA	NA	0.0669482	NA	NA	NA	-0.0595656	NA
CCR7		-0.367562	-0.101318	-0.0143464	0.1534	NA	NA	NA	0.00383579	NA	0.257548	NA	0.0894484	NA	NA	NA	-0.0772217	NA
CCR8		NA	NA	-0.235361	0.0737345	NA	NA	NA	-0.109572	NA	NA	NA	0.383314	NA	NA	NA	0.0101338	NA
CCR9		NA	NA	-0.307716	-0.0522043	NA	NA	NA	-0.0194227	NA	NA	NA	0.0681742	NA	NA	NA	-0.116939	NA
CCRL2		-0.0649592	NA	-0.111975	0.113343	NA	NA	NA	0.0105622	NA	NA	NA	0.130505	NA	NA	NA	0.0167559	NA
CCS		NA	NA	-0.124253	0.149712	NA	NA	NA	-0.420831	NA	NA	NA	0.146612	NA	NA	NA	-0.186144	NA
CCT2		-0.924253	-1.02016	-1.05836	-1.04748	NA	NA	NA	-0.982994	NA	-1.02959	NA	-0.953496	NA	NA	NA	-0.848547	NA
CCT3		-0.898399	-1.08496	-0.830133	-1.53292	NA	NA	NA	-0.970472	NA	-0.998372	NA	-1.32568	NA	NA	NA	-0.653954	NA
CCT7		-1.48023	-1.05193	-2.18797	-1.43069	NA	NA	NA	-1.16468	NA	-1.71772	NA	-1.57115	NA	NA	NA	-1.35424	NA
CD101		-0.165764	NA	0.204343	0.377745	NA	NA	NA	-0.176877	NA	NA	NA	0.23817	NA	NA	NA	-0.525597	NA
CD109		0.0497311	NA	-0.0335642	-0.436761	NA	NA	NA	-0.41703	NA	NA	NA	-0.0311733	NA	NA	NA	-0.44355	NA
CD14		-0.298135	NA	0.11251	0.208961	NA	NA	NA	0.305199	NA	NA	NA	0.359341	NA	NA	NA	0.158649	NA
CD1A		-0.0945119	NA	0.0811248	0.22167	NA	NA	NA	0.0422772	NA	NA	NA	0.0480896	NA	NA	NA	-0.0698774	NA
CD1B		0.066652	NA	-0.180124	-0.1704	NA	NA	NA	-0.0465188	NA	NA	NA	-0.399432	NA	NA	NA	-0.117232	NA
CD1C		-0.200806	NA	-0.154834	0.0561976	NA	NA	NA	0.0785573	NA	NA	NA	0.356665	NA	NA	NA	0.0677219	NA
CD1D		NA	NA	0.0659248	0.113689	NA	NA	NA	-0.00461401	NA	NA	NA	-0.0373827	NA	NA	NA	0.316608	NA
CD2		NA	NA	0.275968	-0.092959	NA	NA	NA	0.183472	NA	NA	NA	-0.137889	NA	NA	NA	0.10775	NA
CD22		-0.194845	0.293056	-0.243976	-0.00220493	NA	NA	NA	-0.115904	NA	-0.257868	NA	0.210849	NA	NA	NA	-0.0257313	NA
CD226		-0.0289284	NA	0.402268	-0.0222172	NA	NA	NA	0.151359	NA	NA	NA	0.136215	NA	NA	NA	-0.314819	NA
CD244		NA	NA	0.0643689	0.15143	NA	NA	NA	0.101934	NA	NA	NA	-0.13679	NA	NA	NA	0.113816	NA
CD247		NA	NA	-0.267062	-0.115155	NA	NA	NA	-0.516307	NA	NA	NA	-0.0892337	NA	NA	NA	-0.569067	NA
CD274		NA	NA	-0.319505	-0.271904	NA	NA	NA	0.0811935	NA	NA	NA	0.155506	NA	NA	NA	-0.457841	NA
CD276		0.00189618	0.00189618	0.322269	0.31567	NA	NA	NA	0.17567	NA	0.00189618	NA	-0.0130563	NA	NA	NA	0.061803	NA
CD28		NA	NA	0.100366	-0.148293	NA	NA	NA	0.0272026	NA	NA	NA	0.00958062	NA	NA	NA	0.297636	NA
CD2AP		0.00984628	NA	-0.399921	-0.0118928	NA	NA	NA	0.0744541	NA	NA	NA	-0.101407	NA	NA	NA	0.0603023	NA
CD300A		-0.435625	NA	-0.722473	-0.146905	NA	NA	NA	-0.00260037	NA	NA	NA	-0.0798557	NA	NA	NA	0.0505664	NA
CD300C		NA	NA	-0.175563	-0.0958136	NA	NA	NA	0.113328	NA	NA	NA	0.0168438	NA	NA	NA	-0.648774	NA
CD300E		0.263963	NA	-0.511009	0.210373	NA	NA	NA	-0.0431437	NA	NA	NA	0.261896	NA	NA	NA	-0.0057571	NA
CD300LD		NA	NA	0.100334	0.0391155	NA	NA	NA	0.0529913	NA	NA	NA	0.265564	NA	NA	NA	-0.218046	NA
CD300LF		NA	NA	0.261685	0.222821	NA	NA	NA	0.0196046	NA	NA	NA	0.0677529	NA	NA	NA	-0.187133	NA
CD300LG		NA	NA	-0.356858	0.0914934	NA	NA	NA	-0.191441	NA	NA	NA	0.324181	NA	NA	NA	-0.2864	NA
CD33		0.24145	NA	-0.0617771	0.108254	NA	NA	NA	0.00684511	NA	NA	NA	0.269632	NA	NA	NA	0.100049	NA
CD36		0.0411914	0.00797977	0.00861738	0.0543074	NA	NA	NA	0.0174247	NA	0.30453	NA	0.0963522	NA	NA	NA	0.00623032	NA
CD38		0.254889	NA	0.0360587	0.0964098	NA	NA	NA	-0.0322491	NA	NA	NA	-0.114259	NA	NA	NA	0.191858	NA
CD3EAP		0.0245306	NA	0.0511076	-0.484076	NA	NA	NA	0.0814869	NA	NA	NA	-0.0845142	NA	NA	NA	-0.153128	NA
CD4		-0.132625	NA	-0.0282406	-0.0807248	NA	NA	NA	-0.142084	NA	NA	NA	0.210373	NA	NA	NA	0.0946661	NA
CD44		0.312403	NA	-0.0876357	0.189237	NA	NA	NA	0.193118	NA	NA	NA	0.275883	NA	NA	NA	0.110181	NA
CD46		-0.184533	NA	0.0620655	0.076681	NA	NA	NA	0.124891	NA	NA	NA	0.0356795	NA	NA	NA	0.0720089	NA
CD48		-0.261631	NA	0.163533	-0.0656123	NA	NA	NA	-0.237499	NA	NA	NA	-0.0786535	NA	NA	NA	0.0420069	NA
CD55		-0.784045	NA	0.0967979	-0.144007	NA	NA	NA	-0.119942	NA	NA	NA	-0.666721	NA	NA	NA	-0.174797	NA
CD69		-0.0193108	0.340473	-0.0586073	0.118706	NA	NA	NA	0.00383042	NA	0.235046	NA	0.166378	NA	NA	NA	-0.0321392	NA
CD7		-0.286164	NA	0.176195	-0.125965	NA	NA	NA	-0.135466	NA	NA	NA	-0.53535	NA	NA	NA	-0.243698	NA
CD74		-0.0659737	NA	-0.0582016	0.128333	NA	NA	NA	-0.248732	NA	NA	NA	0.0173862	NA	NA	NA	0.0832372	NA
CD79A		NA	NA	-0.215297	-0.00409693	NA	NA	NA	-0.1652	NA	NA	NA	0.216075	NA	NA	NA	-0.0970052	NA
CD79B		-0.294973	-0.232636	0.306281	0.243976	NA	NA	NA	0.12867	NA	0.188738	NA	0.323302	NA	NA	NA	-0.167188	NA
CD83		0.0939723	NA	0.199869	0.00874312	NA	NA	NA	0.0939665	NA	NA	NA	0.199131	NA	NA	NA	0.0826022	NA
CD84		-0.100348	NA	-0.292682	0.175835	NA	NA	NA	-0.160488	NA	NA	NA	0.325997	NA	NA	NA	-0.247395	NA
CD86		-0.0656308	NA	-0.010393	-0.043461	NA	NA	NA	0.103888	NA	NA	NA	0.0223529	NA	NA	NA	-0.147092	NA
CD8A		0.288547	NA	-0.210228	-0.0356598	NA	NA	NA	-0.00649544	NA	NA	NA	-0.363345	NA	NA	NA	0.251583	NA
CD8B		-0.082389	NA	-0.00900092	-0.210315	NA	NA	NA	-0.519612	NA	NA	NA	-0.231126	NA	NA	NA	-0.395972	NA
CD8B2		0.159584	NA	0.197284	0.435942	NA	NA	NA	0.392731	NA	NA	NA	0.185125	NA	NA	NA	0.165032	NA
CD93		NA	NA	-0.184862	0.0311816	NA	NA	NA	0.0875034	NA	NA	NA	-0.0188947	NA	NA	NA	-0.188063	NA
CDA		NA	NA	-0.293735	-0.212817	NA	NA	NA	-0.148512	NA	NA	NA	-0.153093	NA	NA	NA	-0.187347	NA
CDC14A		-0.135341	NA	-0.443845	-0.0459117	NA	NA	NA	-0.129868	NA	NA	NA	-0.217452	NA	NA	NA	-0.287057	NA
CDC14B		-0.875177	-0.338079	-0.619526	-0.2843	NA	NA	NA	-0.0970464	NA	-0.311144	NA	-0.441843	NA	NA	NA	0.0588133	NA
CDC14C		1.13571	0.4707	0.462505	0.449417	NA	NA	NA	0.311742	NA	0.497636	NA	0.13568	NA	NA	NA	0.0289775	NA
CDC20		-0.222915	-0.469077	-0.349965	-0.0769512	NA	NA	NA	-0.13919	NA	0.122811	NA	-0.138047	NA	NA	NA	-0.136177	NA
CDC20B		0.0706444	-0.0890273	0.181923	0.0325603	NA	NA	NA	-0.117334	NA	-0.15641	NA	0.324185	NA	NA	NA	-0.0598069	NA
CDC23		-1.04147	-0.975976	-1.33039	-1.08386	NA	NA	NA	-1.05086	NA	-0.93853	NA	-0.869931	NA	NA	NA	-0.51423	NA
CDC25A		-0.47002	NA	0.144103	-0.0636756	NA	NA	NA	-0.308249	NA	NA	NA	-0.0318147	NA	NA	NA	-0.320685	NA
CDC25B		-0.266559	0.0901403	-0.179888	-0.0295929	NA	NA	NA	0.0196667	NA	-0.114936	NA	-0.149517	NA	NA	NA	-0.100355	NA
CDC25C		NA	NA	0.0188966	-0.0872341	NA	NA	NA	-0.116943	NA	NA	NA	0.114664	NA	NA	NA	0.0130364	NA
CDC27		NA	NA	-0.358874	-0.380315	NA	NA	NA	-0.111747	NA	NA	NA	-0.29975	NA	NA	NA	-0.244489	NA
CDC27P9&CDC27P10&CDC27P11		NA	NA	-0.0380707	-0.152615	NA	NA	NA	0.167796	NA	NA	NA	-0.0546934	NA	NA	NA	-0.162688	NA
CDC34		NA	NA	0.0452337	-0.0485382	NA	NA	NA	-0.343398	NA	NA	NA	0.0111475	NA	NA	NA	-0.132767	NA
CDC37		-0.81634	-0.527665	0.288697	0.219742	NA	NA	NA	0.0111883	NA	-1.29788	NA	-0.0375352	NA	NA	NA	-0.473113	NA
CDC40		-0.665494	-0.880532	-1.19805	-0.635048	NA	NA	NA	-1.16682	NA	-0.905664	NA	-0.494704	NA	NA	NA	-0.466124	NA
CDC42		0.177575	-0.391016	-0.285954	-0.282552	NA	NA	NA	-0.107664	NA	-0.607943	NA	-0.271848	NA	NA	NA	-0.356822	NA
CDC42P3		0.140088	-0.0640651	-0.0914634	-0.16741	NA	NA	NA	-0.00860716	NA	0.167035	NA	-0.243363	NA	NA	NA	0.192339	NA
CDC42SE2		NA	NA	-0.450373	-0.28225	NA	NA	NA	-0.4801	NA	NA	NA	-0.396123	NA	NA	NA	-0.749286	NA
CDC45		-0.0694197	NA	-0.604166	-0.460623	NA	NA	NA	-0.469755	NA	NA	NA	-0.524337	NA	NA	NA	-0.412142	NA
CDC6		NA	NA	-0.287802	-0.178317	NA	NA	NA	-0.0853739	NA	NA	NA	-0.15459	NA	NA	NA	0.0678131	NA
CDC73		NA	NA	-0.912009	-0.911794	NA	NA	NA	-0.527978	NA	NA	NA	-0.6828	NA	NA	NA	-0.755677	NA
CDCP1		-0.076395	-0.0422716	-0.289744	0.189103	NA	NA	NA	-0.0924373	NA	0.108353	NA	0.17685	NA	NA	NA	-0.0648188	NA
CDH1		-0.094205	-0.0957967	-0.245047	-0.0345939	NA	NA	NA	-0.0482464	NA	0.111303	NA	0.0926961	NA	NA	NA	-0.113316	NA
CDH11		NA	NA	-0.262758	-0.177779	NA	NA	NA	-0.168323	NA	NA	NA	-0.0991174	NA	NA	NA	-0.0816928	NA
CDH12		-0.274159	0.150749	0.0713697	0.208377	NA	NA	NA	0.103463	NA	-0.0170523	NA	0.115106	NA	NA	NA	-0.0207141	NA
CDH15		-0.129744	-0.24899	-0.260339	0.223779	NA	NA	NA	-0.0141195	NA	-0.0783296	NA	0.359818	NA	NA	NA	0.000536455	NA
CDH16		NA	NA	-0.535265	-0.386389	NA	NA	NA	-0.690359	NA	NA	NA	-0.204547	NA	NA	NA	-0.360612	NA
CDH17		0.182958	NA	0.063251	0.0934394	NA	NA	NA	0.240553	NA	NA	NA	0.221442	NA	NA	NA	0.0407753	NA
CDH2		0.62805	-0.0320524	-0.0395466	-0.18262	NA	NA	NA	-0.158593	NA	0.173848	NA	-0.491379	NA	NA	NA	0.164442	NA
CDH24		NA	NA	-0.32536	0.0328958	NA	NA	NA	-0.206215	NA	NA	NA	-0.0193243	NA	NA	NA	-0.26214	NA
CDH3		NA	NA	-0.132048	-0.0573101	NA	NA	NA	0.346976	NA	NA	NA	0.0640686	NA	NA	NA	-0.079329	NA
CDH4		-0.567661	-0.57543	-0.0278696	-0.313274	NA	NA	NA	-0.222883	NA	-0.187983	NA	0.0299753	NA	NA	NA	-0.182108	NA
CDH5		-0.550733	NA	-0.127833	0.00775384	NA	NA	NA	0.0526878	NA	NA	NA	0.00331931	NA	NA	NA	-0.0856617	NA
CDH6		0.713421	-0.814621	-0.347132	0.15597	NA	NA	NA	0.0904324	NA	0.0129138	NA	-0.0309388	NA	NA	NA	-0.34866	NA
CDHR2		NA	NA	-0.252542	-0.0446361	NA	NA	NA	0.156437	NA	NA	NA	0.305868	NA	NA	NA	-0.365223	NA
CDIPT-AS1		0.307347	NA	-0.0913599	-0.0108397	NA	NA	NA	-0.120718	NA	NA	NA	0.225414	NA	NA	NA	-0.112585	NA
CDKAL1		NA	NA	-0.651009	-0.242993	NA	NA	NA	-0.0684422	NA	NA	NA	-0.274885	NA	NA	NA	-0.336467	NA
CDKN1A		0.585366	0.25855	-0.141108	0.458356	NA	NA	NA	-0.17294	NA	-0.133163	NA	0.637202	NA	NA	NA	-0.15906	NA
CDKN1B		-0.392865	0.486316	-0.427786	0.0951569	NA	NA	NA	-0.143682	NA	-0.0146754	NA	-0.0552379	NA	NA	NA	-0.0127655	NA
CDKN2A		0.449479	0.224005	0.0706203	-0.0727907	NA	NA	NA	0.721819	NA	0.514686	NA	-0.0510056	NA	NA	NA	0.146733	NA
CDKN2B		-0.326736	-0.266124	-0.170424	0.0451174	NA	NA	NA	-0.188147	NA	-0.127248	NA	-0.0592747	NA	NA	NA	-0.381688	NA
CDKN2C		0.869825	0.217684	-0.213897	0.164817	NA	NA	NA	-0.120388	NA	-0.0287224	NA	0.3776	NA	NA	NA	0.0035577	NA
CDKN2D		-0.386525	-0.295253	0.00585172	0.171019	NA	NA	NA	0.0866563	NA	-0.0847996	NA	-0.163299	NA	NA	NA	0.0961872	NA
CDKN3		NA	NA	-0.0848771	-0.0273694	NA	NA	NA	0.00426566	NA	NA	NA	0.109883	NA	NA	NA	-0.0264127	NA
CDRT1		-0.234398	0.164701	-0.25836	0.000728404	NA	NA	NA	-0.177805	NA	0.0361211	NA	0.29845	NA	NA	NA	-0.0735094	NA
CDT1		NA	NA	-0.0457636	-0.164186	NA	NA	NA	-0.224572	NA	NA	NA	0.0939129	NA	NA	NA	-0.238993	NA
CDX1		0.263988	0.179742	0.167416	0.151332	NA	NA	NA	-0.0547596	NA	-0.0975269	NA	-0.284928	NA	NA	NA	-0.224067	NA
CDX2		0.348745	0.207032	0.480846	0.0905352	NA	NA	NA	0.154155	NA	0.0642651	NA	0.426235	NA	NA	NA	0.246501	NA
CDX4		0.168305	-0.304803	0.122376	0.102271	NA	NA	NA	-0.0732723	NA	-0.215788	NA	0.336234	NA	NA	NA	-0.0640512	NA
CDY1B&CDY1		-0.295633	-0.345769	-0.0643005	-0.0565274	NA	NA	NA	-0.0243553	NA	-0.123281	NA	-0.066942	NA	NA	NA	0.0230317	NA
CDY2B&CDY2A		0.124201	0.240991	0.0297331	-0.0321594	NA	NA	NA	-0.0988315	NA	-0.0996294	NA	-0.0306764	NA	NA	NA	-0.232763	NA
CDYL		-0.269701	-0.0651688	-0.147704	0.162321	NA	NA	NA	0.00762439	NA	-0.221768	NA	-0.0564447	NA	NA	NA	0.0201194	NA
CDYL2		0.136567	0.24277	0.00366766	0.150284	NA	NA	NA	-0.0123553	NA	-0.236276	NA	0.0492032	NA	NA	NA	0.217349	NA
CEACAM1		-0.0272795	0.0152403	0.13827	-0.10157	NA	NA	NA	0.193447	NA	0.0616999	NA	0.273414	NA	NA	NA	0.0316235	NA
CEACAM16		-0.0221651	NA	0.0488167	0.13197	NA	NA	NA	-0.146517	NA	NA	NA	0.606402	NA	NA	NA	0.0908594	NA
CEACAM18		-0.0524711	NA	0.218075	0.329435	NA	NA	NA	0.0616532	NA	NA	NA	0.09627	NA	NA	NA	0.163297	NA
CEACAM19		NA	NA	0.300753	0.283141	NA	NA	NA	0.0771929	NA	NA	NA	0.304997	NA	NA	NA	-0.0660026	NA
CEACAM21		-0.0936741	0.0613834	-0.221528	0.231116	NA	NA	NA	-0.0522652	NA	-0.0221434	NA	-0.101133	NA	NA	NA	-0.199102	NA
CEACAM3		0.318985	0.667849	-0.388818	0.293258	NA	NA	NA	-0.0133599	NA	0.551475	NA	-0.00796791	NA	NA	NA	0.195643	NA
CEACAM4		0.279561	-0.025111	0.168238	0.199435	NA	NA	NA	-0.00575329	NA	0.274758	NA	-0.209074	NA	NA	NA	0.168407	NA
CEACAM5		0.442754	0.257422	0.0358171	0.198951	NA	NA	NA	0.170769	NA	0.106952	NA	0.221951	NA	NA	NA	0.0333345	NA
CEACAM6		-0.236182	-0.277799	0.0481624	0.00139529	NA	NA	NA	0.0555058	NA	0.0333621	NA	-0.282457	NA	NA	NA	-0.107982	NA
CEACAM7		-0.501659	NA	-0.208913	-0.451362	NA	NA	NA	-0.419046	NA	NA	NA	0.139044	NA	NA	NA	-1.01162	NA
CEACAM8		-0.0469056	NA	-0.0339335	0.188844	NA	NA	NA	0.10761	NA	NA	NA	0.0713267	NA	NA	NA	-0.266729	NA
CEBPA		0.276495	-0.0131323	0.0218916	-0.0384962	NA	NA	NA	-0.0302165	NA	-0.240657	NA	0.147421	NA	NA	NA	0.00583851	NA
CEBPB		0.00648469	-0.234015	-0.165666	0.0661537	NA	NA	NA	0.022769	NA	-0.0832626	NA	0.195314	NA	NA	NA	-0.240567	NA
CEBPD		-0.517537	-0.135546	0.181681	-0.0249001	NA	NA	NA	-0.0168385	NA	-0.297185	NA	-0.145147	NA	NA	NA	-0.225243	NA
CEBPG		-0.276835	-0.333593	-0.55481	-0.390933	NA	NA	NA	-0.388603	NA	-0.538745	NA	-0.290155	NA	NA	NA	-0.12543	NA
CEBPZ		-0.545266	-0.970666	-0.845228	-0.645059	NA	NA	NA	-0.514565	NA	-0.813013	NA	-0.728132	NA	NA	NA	-0.589318	NA
CECR2		-0.0679745	0.0867995	-0.897405	0.0481842	NA	NA	NA	0.0652132	NA	0.0203665	NA	0.22206	NA	NA	NA	-0.156901	NA
CEL		NA	NA	-0.229515	-0.195497	NA	NA	NA	0.172958	NA	NA	NA	-0.189952	NA	NA	NA	0.178871	NA
CELF1		NA	NA	-0.0195091	0.183717	NA	NA	NA	-0.316907	NA	NA	NA	0.205549	NA	NA	NA	0.235345	NA
CELF2		-0.214758	NA	0.0245316	-0.225449	NA	NA	NA	-0.0242255	NA	NA	NA	-0.0881589	NA	NA	NA	-0.144242	NA
CELF3		0.0310396	NA	-0.0208529	-0.00283011	NA	NA	NA	-0.12181	NA	NA	NA	-0.240029	NA	NA	NA	0.116097	NA
CELF4		NA	NA	-0.0241429	-0.202799	NA	NA	NA	-0.129827	NA	NA	NA	-0.0138256	NA	NA	NA	-0.206266	NA
CELF5		-0.196478	NA	-0.0327732	0.166922	NA	NA	NA	-0.0108953	NA	NA	NA	0.317474	NA	NA	NA	-0.42581	NA
CELF6		0.508618	NA	0.087814	0.121369	NA	NA	NA	-0.0694202	NA	NA	NA	0.299295	NA	NA	NA	0.227022	NA
CELP		NA	NA	0.309579	0.279206	NA	NA	NA	-0.0368706	NA	NA	NA	-0.131681	NA	NA	NA	-0.0644453	NA
CELSR1		-0.338557	0.18916	0.0698762	-0.0350485	NA	NA	NA	0.0895346	NA	-0.00405726	NA	-0.0957046	NA	NA	NA	-0.0289989	NA
CENPA		-0.301904	0.0606034	-0.268398	-0.163365	NA	NA	NA	-0.133383	NA	-0.110482	NA	-0.097075	NA	NA	NA	-0.154536	NA
CENPE		0.00678954	NA	-0.420527	-0.246505	NA	NA	NA	-0.0668595	NA	NA	NA	-0.217542	NA	NA	NA	-0.246932	NA
CENPW		-0.795927	-0.372327	-0.953103	-0.611083	NA	NA	NA	-0.696918	NA	-0.531455	NA	-0.150376	NA	NA	NA	-0.807449	NA
CEP126		-0.033197	-0.08691	0.0377759	0.143675	NA	NA	NA	0.159	NA	0.376234	NA	-0.0104094	NA	NA	NA	-0.00921465	NA
CERK		-0.158259	NA	0.0682105	0.0278797	NA	NA	NA	-0.123206	NA	NA	NA	0.0553112	NA	NA	NA	-0.155853	NA
CERNA2		NA	NA	-0.0879625	-0.0631056	NA	NA	NA	0.220702	NA	NA	NA	-0.193123	NA	NA	NA	0.103307	NA
CES1		NA	NA	-0.260935	-0.159893	NA	NA	NA	0.147327	NA	NA	NA	-0.39956	NA	NA	NA	-0.295088	NA
CES1P1		NA	NA	0.311542	0.212505	NA	NA	NA	-0.0867351	NA	NA	NA	0.235625	NA	NA	NA	0.293222	NA
CES1P2		NA	NA	-0.167153	-0.00575158	NA	NA	NA	0.216756	NA	NA	NA	0.122796	NA	NA	NA	0.566568	NA
CES2		-0.0733334	NA	0.272861	0.0418271	NA	NA	NA	-0.0609827	NA	NA	NA	0.132734	NA	NA	NA	0.188185	NA
CES3		-0.273628	NA	-0.631461	-0.241536	NA	NA	NA	-0.480495	NA	NA	NA	-0.339127	NA	NA	NA	-0.335374	NA
CES4A		0.0138608	NA	-0.445054	0.172221	NA	NA	NA	0.0116525	NA	NA	NA	0.42907	NA	NA	NA	-0.182591	NA
CES5A		NA	NA	-0.0274931	-0.0157535	NA	NA	NA	0.0348249	NA	NA	NA	-0.0316955	NA	NA	NA	0.020026	NA
CES5AP1		NA	NA	0.132242	0.484381	NA	NA	NA	0.0381492	NA	NA	NA	0.411812	NA	NA	NA	0.0964927	NA
CETN2		0.0589141	NA	0.167842	0.208278	NA	NA	NA	-0.0152531	NA	NA	NA	0.0267995	NA	NA	NA	0.100588	NA
CFAP44		-0.536337	-0.145884	-0.232899	0.0582667	NA	NA	NA	-0.203096	NA	-0.46335	NA	-0.266076	NA	NA	NA	-0.582457	NA
CFAP52		-0.0324529	0.049767	-0.616386	-0.121319	NA	NA	NA	-0.261583	NA	-0.232487	NA	0.0606984	NA	NA	NA	-0.0083033	NA
CFAP57		-0.268889	-0.367081	-0.326951	0.172213	NA	NA	NA	-0.244792	NA	-0.00295288	NA	-0.0266653	NA	NA	NA	-0.275074	NA
CFAP65		-0.0269577	NA	0.399951	0.0322937	NA	NA	NA	0.119472	NA	NA	NA	-0.0705677	NA	NA	NA	0.434602	NA
CFB		NA	NA	0.16541	0.0832867	NA	NA	NA	0.0459734	NA	NA	NA	0.214352	NA	NA	NA	0.0918186	NA
CFH		0.117628	NA	-0.052715	-0.0214208	NA	NA	NA	0.0541384	NA	NA	NA	-0.309888	NA	NA	NA	0.0512934	NA
CFHR1		-0.443465	NA	-0.252465	0.212462	NA	NA	NA	-0.0683625	NA	NA	NA	0.0584537	NA	NA	NA	-0.0594167	NA
CFHR2		-0.168138	NA	0.0637255	-0.25611	NA	NA	NA	0.106773	NA	NA	NA	0.156302	NA	NA	NA	-0.236816	NA
CFHR3		NA	NA	0.0895629	2.24e-05	NA	NA	NA	0.108967	NA	NA	NA	-0.0326811	NA	NA	NA	-0.157079	NA
CFHR4		NA	NA	-0.22157	0.24361	NA	NA	NA	0.0325161	NA	NA	NA	0.443297	NA	NA	NA	0.206437	NA
CFHR5		0.151615	NA	-0.777811	0.0160181	NA	NA	NA	-0.149373	NA	NA	NA	-0.410486	NA	NA	NA	-0.0511393	NA
CFL1		0.0951794	0.0167743	-0.0656893	-0.270854	NA	NA	NA	-0.278446	NA	-0.466372	NA	-0.130086	NA	NA	NA	-0.243514	NA
CFL2		NA	NA	0.292194	0.240576	NA	NA	NA	-0.360625	NA	NA	NA	-0.0691754	NA	NA	NA	-0.0163017	NA
CFLAR		NA	NA	0.0175455	-0.0786833	NA	NA	NA	0.318432	NA	NA	NA	-0.046252	NA	NA	NA	0.179287	NA
CFTR		NA	NA	0.0485986	-0.0200491	NA	NA	NA	-0.236068	NA	NA	NA	-0.207266	NA	NA	NA	0.0481576	NA
CHAD		0.406003	NA	-0.468273	0.038358	NA	NA	NA	0.285432	NA	NA	NA	0.0712406	NA	NA	NA	0.0654306	NA
CHAF1A		-1.27763	-0.669764	-0.786015	-0.637404	NA	NA	NA	-0.569928	NA	-0.879555	NA	-0.694518	NA	NA	NA	-1.59501	NA
CHAF1B		-0.498809	-0.648805	-0.430024	-0.524908	NA	NA	NA	-0.836697	NA	-0.961722	NA	-0.430639	NA	NA	NA	-0.863608	NA
CHCHD7		0.0852952	NA	0.323104	0.219651	NA	NA	NA	0.0811908	NA	NA	NA	0.0973601	NA	NA	NA	-0.0379329	NA
CHD1		-0.275366	-0.276532	-0.384387	-0.28226	NA	NA	NA	-0.192528	NA	0.147974	NA	-0.150162	NA	NA	NA	-0.0832023	NA
CHD1L		NA	NA	0.125477	0.158184	NA	NA	NA	-0.180213	NA	NA	NA	0.0277208	NA	NA	NA	-0.250941	NA
CHD2		-0.38287	-0.10047	-0.0222483	-0.0976083	NA	NA	NA	-0.180417	NA	-0.346872	NA	-0.682179	NA	NA	NA	-0.396609	NA
CHD3		0.503425	-0.153377	-0.147636	-0.494391	NA	NA	NA	-0.450022	NA	-0.560356	NA	-0.586874	NA	NA	NA	-0.416609	NA
CHD4		-0.861596	-0.209507	-1.07443	-0.764172	NA	NA	NA	-0.76481	NA	-0.782231	NA	-0.705638	NA	NA	NA	-1.25309	NA
CHD5		0.113634	-0.432372	0.241988	-0.112013	NA	NA	NA	-0.132882	NA	0.0653629	NA	0.00857981	NA	NA	NA	-0.113786	NA
CHD6		0.261855	0.121749	0.277438	0.0395708	NA	NA	NA	0.0502843	NA	-0.0256046	NA	0.326928	NA	NA	NA	0.209232	NA
CHD7		-0.0441757	0.00158136	-0.138063	0.100054	NA	NA	NA	0.230037	NA	0.0822411	NA	-0.00746957	NA	NA	NA	0.00109756	NA
CHD8		0.0101549	0.00628347	-0.0329192	0.326118	NA	NA	NA	-0.322168	NA	0.122322	NA	0.0889261	NA	NA	NA	-0.144256	NA
CHD9		-0.324918	-0.285379	-0.140612	0.0209595	NA	NA	NA	-0.071794	NA	-0.66038	NA	-0.189591	NA	NA	NA	-0.211962	NA
CHFR		NA	NA	-0.239553	0.144427	NA	NA	NA	-0.0391361	NA	NA	NA	0.301064	NA	NA	NA	-0.131501	NA
CHIC2		0.094294	NA	-0.380331	-0.0897226	NA	NA	NA	0.0410861	NA	NA	NA	-0.209512	NA	NA	NA	-0.13633	NA
CHKA		-0.236809	NA	0.101027	-0.0774029	NA	NA	NA	0.0210212	NA	NA	NA	0.0921857	NA	NA	NA	-0.115095	NA
CHKB&CHKB-CPT1B		0.469009	NA	0.29986	-0.488072	NA	NA	NA	-0.311278	NA	NA	NA	-0.505948	NA	NA	NA	-0.0856389	NA
CHM		-0.333347	0.181836	-0.147208	0.171892	NA	NA	NA	-0.218105	NA	-0.220075	NA	0.314331	NA	NA	NA	-0.125882	NA
CHML		NA	NA	0.212066	-0.249833	NA	NA	NA	-0.455661	NA	NA	NA	-0.127549	NA	NA	NA	-0.0955964	NA
CHMP4C		0.14896	NA	-0.0120902	0.142233	NA	NA	NA	-0.0277162	NA	NA	NA	-0.194187	NA	NA	NA	0.0630625	NA
CHN1		-0.0634533	NA	0.173661	0.0135053	NA	NA	NA	-0.153212	NA	NA	NA	-0.116822	NA	NA	NA	-0.245557	NA
CHN2		-0.180381	NA	-0.0855604	0.248335	NA	NA	NA	0.0770133	NA	NA	NA	0.0283098	NA	NA	NA	-0.0936231	NA
CHP1		0.0996392	NA	-0.318293	-0.0126457	NA	NA	NA	-0.0498619	NA	NA	NA	-0.120007	NA	NA	NA	0.0656061	NA
CHP2		NA	NA	0.0943626	0.142528	NA	NA	NA	0.0566988	NA	NA	NA	-0.0123583	NA	NA	NA	-0.131861	NA
CHRAC1		-0.452576	0.439188	-0.395049	0.184367	NA	NA	NA	0.131744	NA	0.179109	NA	-0.0511846	NA	NA	NA	-0.121602	NA
CHRD		-0.0606237	-0.149475	-0.0238956	0.065292	NA	NA	NA	0.106434	NA	-0.21658	NA	0.593593	NA	NA	NA	0.15502	NA
CHRDL1		NA	NA	0.0979691	-0.142993	NA	NA	NA	0.103687	NA	NA	NA	-0.203641	NA	NA	NA	-0.0935229	NA
CHRDL2		-0.0665046	NA	0.0784337	-0.0427083	NA	NA	NA	-0.102526	NA	NA	NA	0.117581	NA	NA	NA	-0.140667	NA
CHRFAM7A		NA	NA	0.0286924	0.0418581	NA	NA	NA	-0.112133	NA	NA	NA	-0.0577501	NA	NA	NA	-0.163586	NA
CHRM1		NA	NA	-0.0891398	-0.0210622	NA	NA	NA	0.151826	NA	NA	NA	0.0465187	NA	NA	NA	-0.192753	NA
CHRM2		NA	NA	0.0832733	0.000301311	NA	NA	NA	0.235645	NA	NA	NA	0.0411835	NA	NA	NA	-0.133413	NA
CHRM3		-0.180038	-0.571315	-0.425261	0.0731694	NA	NA	NA	-0.161757	NA	-0.323229	NA	0.550452	NA	NA	NA	-0.237855	NA
CHRM4		-0.131123	NA	0.0816103	0.088897	NA	NA	NA	-0.0266436	NA	NA	NA	0.0887411	NA	NA	NA	0.0705708	NA
CHRM5		-0.225684	NA	-0.224811	0.257071	NA	NA	NA	-0.217799	NA	NA	NA	-0.0334582	NA	NA	NA	-0.256585	NA
CHRNA1		-0.252407	0.314683	0.164771	0.160798	NA	NA	NA	0.0624863	NA	0.231936	NA	0.16974	NA	NA	NA	-0.0969515	NA
CHRNA10		0.249853	NA	-0.0344201	0.0932475	NA	NA	NA	-0.0619194	NA	NA	NA	-0.0419028	NA	NA	NA	-0.110141	NA
CHRNA2		-0.526294	NA	0.0423371	-0.597334	NA	NA	NA	-0.233614	NA	NA	NA	-0.537948	NA	NA	NA	-0.52814	NA
CHRNA3		-0.52448	0.138224	-0.0470681	-0.165207	NA	NA	NA	-0.112658	NA	0.43164	NA	0.258129	NA	NA	NA	-0.0946501	NA
CHRNA4		0.197418	NA	-0.312804	0.22811	NA	NA	NA	0.0440154	NA	NA	NA	0.0843676	NA	NA	NA	0.0547585	NA
CHRNA6		NA	NA	-0.34692	0.363346	NA	NA	NA	0.124075	NA	NA	NA	0.352722	NA	NA	NA	-0.413435	NA
CHRNA7		NA	NA	0.219723	0.0301593	NA	NA	NA	0.0350028	NA	NA	NA	0.020461	NA	NA	NA	0.0764705	NA
CHRNA9		NA	NA	0.255929	-0.347532	NA	NA	NA	0.188411	NA	NA	NA	-0.40505	NA	NA	NA	0.0825285	NA
CHRNB1		NA	NA	-0.219585	0.0351547	NA	NA	NA	-0.552996	NA	NA	NA	0.235599	NA	NA	NA	-0.281418	NA
CHRNB2		-0.169649	NA	0.316974	0.0308872	NA	NA	NA	-0.29214	NA	NA	NA	0.261077	NA	NA	NA	-0.273179	NA
CHRNB3		NA	NA	-0.0643786	0.124494	NA	NA	NA	0.132888	NA	NA	NA	0.230223	NA	NA	NA	-0.0284592	NA
CHRNB4		NA	NA	-0.0628421	0.0427231	NA	NA	NA	0.0163802	NA	NA	NA	5.35e-05	NA	NA	NA	0.107675	NA
CHRND		-0.244444	-0.409287	0.151221	0.041897	NA	NA	NA	-0.0625447	NA	0.144671	NA	-0.258234	NA	NA	NA	0.0506978	NA
CHRNE		-0.157697	NA	-0.232182	0.190579	NA	NA	NA	-0.198977	NA	NA	NA	0.177363	NA	NA	NA	0.00955128	NA
CHRNG		-0.333725	NA	-0.393754	0.22541	NA	NA	NA	0.106069	NA	NA	NA	-0.129416	NA	NA	NA	-0.353546	NA
CHST1		0.240992	-0.725925	-0.423898	0.000250234	NA	NA	NA	-0.297021	NA	0.152129	NA	0.215739	NA	NA	NA	-0.461754	NA
CHST15		NA	NA	-0.125751	0.120195	NA	NA	NA	0.0526272	NA	NA	NA	0.207065	NA	NA	NA	-0.192383	NA
CHST2		0.0755511	-0.308125	0.207679	0.222897	NA	NA	NA	0.203523	NA	-0.0391229	NA	0.123763	NA	NA	NA	0.147528	NA
CHST3		-0.382813	NA	-0.059847	-0.00978941	NA	NA	NA	-0.303764	NA	NA	NA	0.0125549	NA	NA	NA	-0.433612	NA
CHST4		-0.270062	NA	0.200486	-0.151766	NA	NA	NA	0.0496093	NA	NA	NA	0.4672	NA	NA	NA	-0.22711	NA
CHST5		-0.122442	NA	-0.0211198	-0.0772782	NA	NA	NA	-0.0348242	NA	NA	NA	-0.0952549	NA	NA	NA	0.0122365	NA
CHST6		NA	NA	0.0603722	0.0371409	NA	NA	NA	0.269117	NA	NA	NA	0.00630343	NA	NA	NA	0.124796	NA
CHST7		NA	NA	-0.0303649	0.122789	NA	NA	NA	-0.0585791	NA	NA	NA	0.200853	NA	NA	NA	-0.291285	NA
CHST9		-0.137691	-0.308519	-0.017063	0.153786	NA	NA	NA	0.0197106	NA	-0.0633494	NA	-0.236589	NA	NA	NA	-0.127071	NA
CHSY1		0.177256	NA	0.107104	0.257518	NA	NA	NA	0.101257	NA	NA	NA	0.44462	NA	NA	NA	-0.0896818	NA
CHTF18		-0.158321	NA	-1.26395	-0.223896	NA	NA	NA	-0.229715	NA	NA	NA	0.0219287	NA	NA	NA	-0.174515	NA
CHURC1-FNTB		0.148976	NA	-0.0475087	0.147376	NA	NA	NA	-0.178024	NA	NA	NA	0.540786	NA	NA	NA	0.151795	NA
CIAO1		-0.236389	-0.182946	0.0824835	0.0369024	NA	NA	NA	-0.00574565	NA	-0.0312693	NA	0.350604	NA	NA	NA	0.0728064	NA
CIC		NA	NA	-0.090517	0.284392	NA	NA	NA	-0.135998	NA	NA	NA	0.741273	NA	NA	NA	-0.191837	NA
CIITA		-0.215007	NA	0.26186	0.047041	NA	NA	NA	-0.0179324	NA	NA	NA	0.0836742	NA	NA	NA	-0.183126	NA
CIRBP		-0.00720858	NA	0.229481	-0.475764	NA	NA	NA	0.341466	NA	NA	NA	0.00200315	NA	NA	NA	0.198235	NA
CISH		-0.262644	NA	0.830704	0.202091	NA	NA	NA	0.0615017	NA	NA	NA	0.00534178	NA	NA	NA	0.00689139	NA
CITED1		0.466442	0.156448	-0.34763	0.115487	NA	NA	NA	0.102728	NA	-0.147479	NA	-0.0773183	NA	NA	NA	0.189053	NA
CITED2		-0.0864351	-0.0398936	-0.354155	-0.136154	NA	NA	NA	-0.125421	NA	-0.47272	NA	0.142321	NA	NA	NA	0.00983451	NA
CKAP5		-1.03017	-0.814544	-1.5947	-1.03603	NA	NA	NA	-1.89552	NA	-1.86013	NA	-0.787309	NA	NA	NA	-1.18538	NA
CKB		-0.0163823	NA	-0.0225831	-0.0385837	NA	NA	NA	-0.178868	NA	NA	NA	0.0063437	NA	NA	NA	-0.189642	NA
CKM		-0.323028	NA	-0.2675	-0.024721	NA	NA	NA	-0.0843965	NA	NA	NA	0.510956	NA	NA	NA	0.256561	NA
CKMT2		-0.176081	NA	0.306968	0.125545	NA	NA	NA	0.0430956	NA	NA	NA	0.089073	NA	NA	NA	-0.389159	NA
CKS1B		-0.493363	-0.0988682	-0.466576	-0.0485058	NA	NA	NA	-0.120277	NA	0.21622	NA	0.0395625	NA	NA	NA	0.0139056	NA
CLASP1		NA	NA	0.0686166	0.123447	NA	NA	NA	-0.0556773	NA	NA	NA	-0.0781515	NA	NA	NA	0.133905	NA
CLC		0.286634	NA	0.0879409	-0.225912	NA	NA	NA	-0.147988	NA	NA	NA	0.211979	NA	NA	NA	-0.0330375	NA
CLCA2		-0.534678	-0.183196	0.20233	0.329928	NA	NA	NA	-0.187566	NA	-0.316544	NA	0.248725	NA	NA	NA	-0.202558	NA
CLCN1		NA	NA	0.419239	0.219846	NA	NA	NA	0.00207258	NA	NA	NA	0.443354	NA	NA	NA	-0.135065	NA
CLCN2		0.313	NA	-0.203693	-0.272449	NA	NA	NA	-0.332687	NA	NA	NA	-0.260233	NA	NA	NA	-0.165322	NA
CLCN3		0.0187785	NA	-0.393916	0.164009	NA	NA	NA	-0.119002	NA	NA	NA	-0.0298134	NA	NA	NA	0.168086	NA
CLCN4		-0.190863	NA	-0.161756	0.292464	NA	NA	NA	-0.122235	NA	NA	NA	0.192155	NA	NA	NA	-0.128832	NA
CLCN5		NA	NA	0.116521	0.162644	NA	NA	NA	-0.286335	NA	NA	NA	0.283254	NA	NA	NA	-0.164777	NA
CLCN6		-0.308316	NA	-0.0944127	0.15408	NA	NA	NA	-0.309295	NA	NA	NA	0.575191	NA	NA	NA	-0.148422	NA
CLCN7		NA	NA	0.033096	-0.241811	NA	NA	NA	0.137172	NA	NA	NA	-0.116067	NA	NA	NA	-0.277809	NA
CLCNKA		NA	NA	-0.0397492	-0.125211	NA	NA	NA	0.0270103	NA	NA	NA	0.101092	NA	NA	NA	0.117747	NA
CLCNKB		NA	NA	0.265383	0.193682	NA	NA	NA	-0.183224	NA	NA	NA	-0.00902839	NA	NA	NA	-0.0635271	NA
CLDN1		NA	NA	-0.121483	-0.0486429	NA	NA	NA	-0.43123	NA	NA	NA	-0.100435	NA	NA	NA	-0.0228208	NA
CLDN10		0.0203905	NA	0.413838	-0.0323661	NA	NA	NA	0.0113701	NA	NA	NA	0.0596882	NA	NA	NA	-0.383221	NA
CLDN11		0.0362524	-0.569143	-0.0215183	0.00668658	NA	NA	NA	-0.164585	NA	-0.00699823	NA	-0.458676	NA	NA	NA	0.0263375	NA
CLDN14		0.222707	0.18919	0.0871664	0.355405	NA	NA	NA	-0.281843	NA	-0.855684	NA	0.347946	NA	NA	NA	0.399217	NA
CLDN15		NA	NA	-0.385575	0.0708477	NA	NA	NA	0.0285239	NA	NA	NA	0.0200997	NA	NA	NA	0.0050863	NA
CLDN16		0.000374961	0.163387	0.1063	0.128087	NA	NA	NA	0.0232413	NA	0.0334233	NA	0.29394	NA	NA	NA	-0.00364531	NA
CLDN18		-0.552311	-0.130346	0.210865	0.172773	NA	NA	NA	0.0032658	NA	0.0668988	NA	0.150517	NA	NA	NA	0.191502	NA
CLDN3		NA	NA	0.045162	-0.121629	NA	NA	NA	0.0698033	NA	NA	NA	-0.0321857	NA	NA	NA	0.0420066	NA
CLDN4		NA	NA	-0.237271	0.0774526	NA	NA	NA	-0.0996834	NA	NA	NA	0.184908	NA	NA	NA	0.236742	NA
CLDN6&CLDN9		NA	NA	0.547346	0.0198099	NA	NA	NA	0.173178	NA	NA	NA	-0.145614	NA	NA	NA	0.151593	NA
CLDN8		NA	NA	0.0643656	0.0871471	NA	NA	NA	-0.113243	NA	NA	NA	-0.270244	NA	NA	NA	-0.139624	NA
CLEC12A		-0.272515	-0.287826	-0.358152	-0.103615	NA	NA	NA	-0.0349794	NA	0.241884	NA	-0.169817	NA	NA	NA	0.0316933	NA
CLEC1A		0.0319794	0.0225292	0.140327	-0.228212	NA	NA	NA	0.15954	NA	0.180882	NA	0.399548	NA	NA	NA	0.0457891	NA
CLEC2D		-0.0118057	NA	-0.0476181	0.165374	NA	NA	NA	0.122294	NA	NA	NA	0.0525166	NA	NA	NA	0.0242607	NA
CLEC5A		0.151766	0.307444	0.0162082	0.0917231	NA	NA	NA	0.0525061	NA	-0.0285829	NA	0.0471381	NA	NA	NA	0.311783	NA
CLEC7A		0.196454	-0.00811579	-0.0803805	0.356263	NA	NA	NA	-0.0335194	NA	-0.00361407	NA	0.322204	NA	NA	NA	0.0665184	NA
CLINT1		-0.481616	-0.0118267	0.0762125	0.111822	NA	NA	NA	-0.0932508	NA	0.0711153	NA	0.24023	NA	NA	NA	-0.317929	NA
CLK2P1		0.507757	NA	-0.249829	0.182056	NA	NA	NA	0.427638	NA	NA	NA	-0.0701732	NA	NA	NA	0.309949	NA
CLMP		0.170348	NA	-0.274373	0.181463	NA	NA	NA	0.207966	NA	NA	NA	0.353562	NA	NA	NA	0.144522	NA
CLNK		-0.203521	NA	0.182798	0.0824187	NA	NA	NA	-0.0255034	NA	NA	NA	0.226068	NA	NA	NA	-0.158901	NA
CLNS1A		-0.0558741	-0.68405	-0.861889	-0.326995	NA	NA	NA	-0.413959	NA	-0.155534	NA	-0.494642	NA	NA	NA	-0.60823	NA
CLOCK		0.241333	0.114456	-0.282098	0.0820192	NA	NA	NA	-0.225139	NA	-0.0429511	NA	0.233487	NA	NA	NA	0.0390708	NA
CLP1		-0.948127	NA	-0.413011	-0.412028	NA	NA	NA	-0.240212	NA	NA	NA	-0.363538	NA	NA	NA	-0.728564	NA
CLPTM1L		-0.0784639	0.492483	-0.00921549	-0.0114146	NA	NA	NA	0.0851795	NA	0.579506	NA	0.305027	NA	NA	NA	-0.166313	NA
CLRN3		-0.0247212	0.113016	-0.166206	0.0387667	NA	NA	NA	0.0287647	NA	-0.203359	NA	-0.116734	NA	NA	NA	0.0344242	NA
CLSPN		-0.874601	-1.01938	-0.475952	-0.961803	NA	NA	NA	-0.283065	NA	-0.569943	NA	-0.817788	NA	NA	NA	-0.78315	NA
CLTA		-0.119986	0.256123	0.0914041	0.0157147	NA	NA	NA	-0.191978	NA	-0.142652	NA	0.226883	NA	NA	NA	-0.268209	NA
CLTC		-0.771142	-1.07474	-0.634793	-1.06317	NA	NA	NA	-1.07362	NA	-0.835686	NA	-0.555399	NA	NA	NA	-0.891124	NA
CLTCL1		0.299909	NA	-0.222187	0.117232	NA	NA	NA	-0.00828325	NA	NA	NA	0.172157	NA	NA	NA	0.0614697	NA
CMC4		-0.458352	NA	-0.169488	-0.546446	NA	NA	NA	-0.143986	NA	NA	NA	-0.118581	NA	NA	NA	0.0833287	NA
CMKLR1		NA	NA	-0.0600087	-0.0442761	NA	NA	NA	-0.116346	NA	NA	NA	0.0254573	NA	NA	NA	-0.172541	NA
CMTM5		NA	NA	0.156367	0.130999	NA	NA	NA	-0.147745	NA	NA	NA	-0.0629107	NA	NA	NA	-0.325745	NA
CMTR1		0.0382735	-0.238929	0.318543	-0.232073	NA	NA	NA	0.0829193	NA	-0.0955097	NA	-0.265711	NA	NA	NA	0.115162	NA
CNBD1		0.274275	NA	-0.338192	0.183461	NA	NA	NA	-0.0106589	NA	NA	NA	-0.0121227	NA	NA	NA	0.181452	NA
CNBD2		-0.0782708	NA	0.169376	0.314156	NA	NA	NA	0.105665	NA	NA	NA	0.470624	NA	NA	NA	0.0271717	NA
CNBP		-0.022338	0.0100514	0.145999	-0.221497	NA	NA	NA	0.0726168	NA	0.277973	NA	-0.134452	NA	NA	NA	0.14969	NA
CNGA1		0.281043	NA	-0.0483151	0.0610511	NA	NA	NA	-0.0442097	NA	NA	NA	0.0252579	NA	NA	NA	-0.213836	NA
CNGA2		0.08578	NA	0.0121173	-0.0558699	NA	NA	NA	-0.025176	NA	NA	NA	0.100812	NA	NA	NA	-0.1413	NA
CNGA3		-0.134706	-0.0154349	0.142391	0.0523809	NA	NA	NA	-0.182099	NA	-0.0467046	NA	0.0335828	NA	NA	NA	0.0963353	NA
CNGA4		NA	NA	0.249473	-0.00358603	NA	NA	NA	-0.0347453	NA	NA	NA	-0.254462	NA	NA	NA	-0.00767472	NA
CNGB3		NA	NA	-0.196651	-0.197911	NA	NA	NA	-0.0296004	NA	NA	NA	0.127285	NA	NA	NA	-0.0323923	NA
CNKSR1		0.184976	-0.0487126	-0.0761416	0.0383173	NA	NA	NA	0.0714223	NA	0.260358	NA	0.0198819	NA	NA	NA	0.00246854	NA
CNNM1		NA	NA	-0.131154	0.0659903	NA	NA	NA	0.023078	NA	NA	NA	-0.0610244	NA	NA	NA	0.0591018	NA
CNNM4		0.0427026	NA	0.14299	-0.0820223	NA	NA	NA	-0.280141	NA	NA	NA	0.23883	NA	NA	NA	-0.11122	NA
CNOT6		NA	NA	-0.040003	0.0614096	NA	NA	NA	-0.0567187	NA	NA	NA	-0.0916274	NA	NA	NA	0.0303448	NA
CNOT6L		-0.315583	NA	-0.351357	0.311634	NA	NA	NA	-0.15127	NA	NA	NA	0.0886082	NA	NA	NA	-0.390039	NA
CNOT7		0.26519	0.212533	-0.236953	0.185881	NA	NA	NA	0.0262723	NA	-0.01139	NA	-0.513707	NA	NA	NA	0.135735	NA
CNOT8		0.237929	0.429107	0.00920761	0.0155336	NA	NA	NA	0.120406	NA	-0.216594	NA	-0.34571	NA	NA	NA	0.295255	NA
CNP		-0.517642	NA	-0.198785	-0.0279891	NA	NA	NA	0.0490882	NA	NA	NA	-0.176266	NA	NA	NA	-0.148668	NA
CNPY3		NA	NA	0.0812556	0.179549	NA	NA	NA	0.0123117	NA	NA	NA	0.276056	NA	NA	NA	0.0321367	NA
CNPY3-GNMT		0.165979	NA	0.177348	-0.053834	NA	NA	NA	0.332235	NA	NA	NA	0.328555	NA	NA	NA	0.378245	NA
CNPY4		NA	NA	-0.200855	0.021715	NA	NA	NA	0.00824234	NA	NA	NA	-0.497721	NA	NA	NA	0.0915375	NA
CNR1		-0.342851	0.0758386	0.163991	-0.223473	NA	NA	NA	-0.0798433	NA	-0.221292	NA	0.0501012	NA	NA	NA	0.122025	NA
CNR2		-0.15002	NA	-0.109301	0.0464472	NA	NA	NA	-0.201917	NA	NA	NA	-0.0359986	NA	NA	NA	0.125992	NA
CNST		NA	NA	0.251592	0.31746	NA	NA	NA	-0.0410266	NA	NA	NA	0.368991	NA	NA	NA	-0.0309309	NA
CNTD1		NA	NA	-0.138398	0.202665	NA	NA	NA	0.0905051	NA	NA	NA	0.264196	NA	NA	NA	0.0749291	NA
CNTD2		0.061316	NA	-0.0542263	0.218355	NA	NA	NA	-0.132626	NA	NA	NA	0.425777	NA	NA	NA	-0.104267	NA
CNTN1		-0.208596	-0.501272	-0.137356	0.0741131	NA	NA	NA	-0.121773	NA	-0.188125	NA	-0.0154459	NA	NA	NA	-0.13013	NA
CNTNAP2		-0.560016	-0.0754887	-0.0779605	-0.0149833	NA	NA	NA	-0.47656	NA	-0.470034	NA	0.155349	NA	NA	NA	-0.487702	NA
CNTRL		-0.0280225	NA	0.0578397	0.141158	NA	NA	NA	-0.314585	NA	NA	NA	0.179015	NA	NA	NA	-0.216023	NA
COA1		-0.0801821	0.0512954	-0.0204039	-0.128388	NA	NA	NA	0.118527	NA	-0.0970689	NA	-0.604404	NA	NA	NA	0.036859	NA
COBLL1		-0.140282	NA	-0.152707	-0.289463	NA	NA	NA	-0.228669	NA	NA	NA	-0.117622	NA	NA	NA	-0.315204	NA
COCH		NA	NA	0.460201	-0.23218	NA	NA	NA	-0.0402126	NA	NA	NA	-0.0237987	NA	NA	NA	-0.306209	NA
COG2		-0.122665	NA	0.0319653	-0.0342655	NA	NA	NA	0.00290971	NA	NA	NA	-0.0269938	NA	NA	NA	0.0373041	NA
COL10A1		-0.246711	NA	-0.0677381	0.199466	NA	NA	NA	-0.111894	NA	NA	NA	0.209506	NA	NA	NA	0.236699	NA
COL11A1		NA	NA	-0.786715	-0.204873	NA	NA	NA	-0.365809	NA	NA	NA	0.00753968	NA	NA	NA	-0.555654	NA
COL11A2		NA	NA	-0.297192	0.0575202	NA	NA	NA	-0.426021	NA	NA	NA	-0.135963	NA	NA	NA	-0.330656	NA
COL12A1		0.459713	NA	0.0923225	0.252295	NA	NA	NA	0.0758296	NA	NA	NA	0.142265	NA	NA	NA	0.296145	NA
COL13A1		-0.349791	NA	0.113884	-0.0378376	NA	NA	NA	0.155205	NA	NA	NA	0.134869	NA	NA	NA	0.210917	NA
COL14A1		-0.833348	NA	-0.0145466	0.1602	NA	NA	NA	-0.0397144	NA	NA	NA	0.907675	NA	NA	NA	-0.71222	NA
COL15A1		-0.141045	NA	-0.0968318	-0.0586746	NA	NA	NA	0.0652772	NA	NA	NA	0.0261033	NA	NA	NA	-0.050758	NA
COL16A1		NA	NA	-0.00242366	0.149794	NA	NA	NA	-0.227372	NA	NA	NA	0.473439	NA	NA	NA	-0.140029	NA
COL17A1		-0.0289434	NA	0.25469	-0.15666	NA	NA	NA	0.19188	NA	NA	NA	-0.219741	NA	NA	NA	0.199834	NA
COL18A1		0.418005	NA	-0.160868	-0.177372	NA	NA	NA	-0.115515	NA	NA	NA	-0.0561192	NA	NA	NA	0.113162	NA
COL19A1		NA	NA	0.0157807	-0.0394364	NA	NA	NA	-0.0176518	NA	NA	NA	0.220339	NA	NA	NA	-0.0634034	NA
COL1A1		-0.120848	NA	0.0702478	0.0171901	NA	NA	NA	-0.0122229	NA	NA	NA	0.12726	NA	NA	NA	0.061587	NA
COL1A2		0.0522624	-0.165163	0.121333	-0.117388	NA	NA	NA	-0.0284902	NA	-0.2413	NA	-0.00444393	NA	NA	NA	-0.288681	NA
COL20A1		NA	NA	-0.000676235	-0.0367372	NA	NA	NA	0.0456425	NA	NA	NA	0.168588	NA	NA	NA	-0.0861996	NA
COL21A1		0.0567325	NA	-0.432544	0.0799124	NA	NA	NA	-0.105674	NA	NA	NA	-0.496777	NA	NA	NA	-0.140375	NA
COL22A1		0.0662483	NA	-0.182185	-0.150804	NA	NA	NA	0.0662757	NA	NA	NA	-0.165059	NA	NA	NA	-0.144293	NA
COL23A1		-0.144378	NA	0.0982095	0.182828	NA	NA	NA	-0.109462	NA	NA	NA	0.0865404	NA	NA	NA	-0.0169426	NA
COL24A1		NA	NA	0.0998676	0.0641664	NA	NA	NA	-0.0191598	NA	NA	NA	0.110127	NA	NA	NA	0.026486	NA
COL25A1		-0.589784	NA	0.100243	-0.130349	NA	NA	NA	-0.232957	NA	NA	NA	-0.0624844	NA	NA	NA	-1.10334	NA
COL26A1		NA	NA	-0.319114	0.0971505	NA	NA	NA	-0.255553	NA	NA	NA	0.202148	NA	NA	NA	-0.0626431	NA
COL27A1		-0.378384	NA	-0.0667875	-0.246121	NA	NA	NA	-0.163125	NA	NA	NA	0.338369	NA	NA	NA	-0.174766	NA
COL28A1		-0.00255561	NA	-0.1823	-0.0894468	NA	NA	NA	0.0422658	NA	NA	NA	0.350889	NA	NA	NA	0.0381915	NA
COL2A1		-0.305811	NA	-0.0660592	0.156045	NA	NA	NA	-0.276825	NA	NA	NA	0.644884	NA	NA	NA	-0.155889	NA
COL3A1		NA	NA	-0.242936	-0.0841061	NA	NA	NA	0.0597934	NA	NA	NA	-0.0307856	NA	NA	NA	0.040897	NA
COL4A1		0.0322839	NA	-0.170508	0.0301184	NA	NA	NA	-0.0285092	NA	NA	NA	0.306226	NA	NA	NA	-0.00795861	NA
COL4A2		NA	NA	-0.283923	0.0170206	NA	NA	NA	0.0501635	NA	NA	NA	-0.0370702	NA	NA	NA	0.151882	NA
COL4A3		-0.267304	NA	0.335256	-0.00745188	NA	NA	NA	-0.0520195	NA	NA	NA	0.0297545	NA	NA	NA	-0.651062	NA
COL4A4		0.0835481	NA	-0.240639	0.0647611	NA	NA	NA	-0.0104435	NA	NA	NA	0.174214	NA	NA	NA	0.102139	NA
COL4A5		NA	NA	0.159042	-0.0616412	NA	NA	NA	-0.0358916	NA	NA	NA	-0.238447	NA	NA	NA	-0.145109	NA
COL4A6		NA	NA	0.174482	0.254096	NA	NA	NA	-0.122675	NA	NA	NA	0.160408	NA	NA	NA	0.0721863	NA
COL5A1		NA	NA	-0.314868	0.186811	NA	NA	NA	0.0295992	NA	NA	NA	0.206105	NA	NA	NA	0.13196	NA
COL5A2		0.352781	NA	-0.131693	-0.101581	NA	NA	NA	-0.00476741	NA	NA	NA	-0.207807	NA	NA	NA	-0.0149672	NA
COL5A3		0.109262	NA	-0.116998	0.303761	NA	NA	NA	0.00447201	NA	NA	NA	0.136521	NA	NA	NA	0.0572279	NA
COL6A1		-0.568652	NA	-0.634996	-0.0320411	NA	NA	NA	-0.365267	NA	NA	NA	0.123218	NA	NA	NA	0.034569	NA
COL6A2		-0.144256	NA	-0.114257	0.205292	NA	NA	NA	0.0432414	NA	NA	NA	0.299267	NA	NA	NA	-0.167384	NA
COL6A3		NA	NA	-0.388133	0.149038	NA	NA	NA	-0.324979	NA	NA	NA	0.118348	NA	NA	NA	-0.243627	NA
COL6A5		NA	NA	0.148407	0.0677405	NA	NA	NA	-0.015578	NA	NA	NA	0.129218	NA	NA	NA	-0.0255053	NA
COL6A6		NA	NA	-0.334725	-0.0317396	NA	NA	NA	-0.0449001	NA	NA	NA	0.127975	NA	NA	NA	-0.115265	NA
COL7A1		-0.285367	NA	-0.0155469	-0.217332	NA	NA	NA	0.0229599	NA	NA	NA	-0.131728	NA	NA	NA	-0.172765	NA
COL8A1		-0.156776	NA	-0.197277	-0.170967	NA	NA	NA	-0.233717	NA	NA	NA	-0.149111	NA	NA	NA	-0.0416061	NA
COL8A2		0.085583	-0.247647	0.0990574	0.136784	NA	NA	NA	0.220907	NA	0.194939	NA	0.0214213	NA	NA	NA	-0.0775261	NA
COL9A1		NA	NA	-0.0475929	0.184154	NA	NA	NA	0.182833	NA	NA	NA	-0.299513	NA	NA	NA	-0.142944	NA
COL9A2		0.332004	NA	0.26698	-0.0594346	NA	NA	NA	-0.0172301	NA	NA	NA	-0.0842344	NA	NA	NA	-0.077069	NA
COL9A3		NA	NA	0.252526	0.124744	NA	NA	NA	-0.0383746	NA	NA	NA	0.0224936	NA	NA	NA	-0.0521497	NA
COLEC11		-0.255	NA	-0.0144463	0.0967172	NA	NA	NA	-0.116055	NA	NA	NA	0.132837	NA	NA	NA	-0.4356	NA
COLEC12		0.280631	NA	0.174889	0.15228	NA	NA	NA	-0.0626679	NA	NA	NA	0.229797	NA	NA	NA	-0.188005	NA
COLQ		NA	NA	0.217517	-0.0934917	NA	NA	NA	0.12878	NA	NA	NA	-0.210243	NA	NA	NA	-0.0973968	NA
COMMD3-BMI1&BMI1		-0.238648	-0.11608	0.105855	0.163983	NA	NA	NA	0.10515	NA	0.260643	NA	0.0535142	NA	NA	NA	-0.0565026	NA
COMT		0.248554	NA	0.183692	-0.0235258	NA	NA	NA	0.0851755	NA	NA	NA	0.385211	NA	NA	NA	-0.0432122	NA
COPA		-1.25955	-1.06826	-1.93295	-1.09081	NA	NA	NA	-1.27077	NA	-1.65736	NA	-1.44679	NA	NA	NA	-1.48881	NA
COPB2		-0.763757	-1.01544	-2.97349	-0.811925	NA	NA	NA	-1.61799	NA	-1.80736	NA	-1.48142	NA	NA	NA	-1.49105	NA
COPG1		-0.425161	-0.242291	-0.471664	-0.597067	NA	NA	NA	-0.807143	NA	-0.536345	NA	-0.589095	NA	NA	NA	-0.178078	NA
COPS2		NA	NA	-0.979889	-0.93093	NA	NA	NA	-1.10422	NA	NA	NA	-0.953105	NA	NA	NA	-0.867234	NA
COPS3		NA	NA	-0.456461	-0.714476	NA	NA	NA	-0.492696	NA	NA	NA	-0.649843	NA	NA	NA	-0.612034	NA
COPS4		-1.6531	NA	-1.79971	-1.04637	NA	NA	NA	-1.24097	NA	NA	NA	-0.985237	NA	NA	NA	-0.97126	NA
COPS5		-1.20191	-0.762622	-1.64723	-0.54863	NA	NA	NA	-0.863906	NA	-0.773194	NA	-0.795424	NA	NA	NA	-0.369243	NA
COPS6		-0.769973	NA	-1.02323	-0.531134	NA	NA	NA	-0.693676	NA	NA	NA	-0.429117	NA	NA	NA	-0.546914	NA
COPS7A		-0.0385209	NA	-0.554749	0.0550156	NA	NA	NA	-0.021672	NA	NA	NA	-0.0639038	NA	NA	NA	-0.0996974	NA
COPS7B		-0.2332	NA	0.437036	0.0656454	NA	NA	NA	-0.207356	NA	NA	NA	0.634329	NA	NA	NA	-0.237144	NA
COPS8		NA	NA	-1.3622	-0.990067	NA	NA	NA	-0.134284	NA	NA	NA	-0.603898	NA	NA	NA	-0.491816	NA
COPZ1		-1.44659	NA	-2.4883	-1.2825	NA	NA	NA	-1.64506	NA	NA	NA	-1.55855	NA	NA	NA	-1.37322	NA
COQ5		-0.0647749	NA	-0.332597	0.0292394	NA	NA	NA	-0.0637683	NA	NA	NA	0.12875	NA	NA	NA	-0.0839694	NA
CORO1A		0.0986384	-0.129901	0.465848	0.393361	NA	NA	NA	0.377448	NA	0.3215	NA	0.25461	NA	NA	NA	-0.305992	NA
CORO1B		-0.226286	0.168791	-0.415361	0.312457	NA	NA	NA	0.0533705	NA	-0.0231241	NA	0.462848	NA	NA	NA	0.0155986	NA
CORO1C		0.491801	0.267352	0.250257	0.305709	NA	NA	NA	-0.0375475	NA	-0.102991	NA	-0.264552	NA	NA	NA	-0.149337	NA
CORO2A		-0.108919	-0.300473	-0.0714394	0.367573	NA	NA	NA	0.0678613	NA	0.412407	NA	0.0560651	NA	NA	NA	0.172998	NA
CORO2B		0.0306998	-0.105974	-0.596609	0.0891271	NA	NA	NA	0.00281657	NA	0.0698946	NA	0.0604035	NA	NA	NA	-0.085014	NA
CORO6		0.185036	-0.189502	0.233636	0.236491	NA	NA	NA	0.0249212	NA	0.122312	NA	0.477657	NA	NA	NA	0.096059	NA
CORO7		-0.0439321	-0.273116	0.372911	0.44226	NA	NA	NA	-0.0119992	NA	0.0715866	NA	0.485424	NA	NA	NA	-0.038364	NA
CORO7-PAM16		-0.128868	0.122323	-0.707786	-0.241994	NA	NA	NA	-0.0224137	NA	-0.35427	NA	0.0372373	NA	NA	NA	-0.304976	NA
COX11		-0.25421	NA	-0.158406	0.0537687	NA	NA	NA	-0.0165094	NA	NA	NA	-0.0852907	NA	NA	NA	-0.135005	NA
COX20		-0.274623	NA	0.291503	0.235011	NA	NA	NA	-0.106327	NA	NA	NA	0.089295	NA	NA	NA	0.310527	NA
COX4I2		NA	NA	-0.0730923	0.0118829	NA	NA	NA	0.196074	NA	NA	NA	-0.0646182	NA	NA	NA	-0.0152507	NA
COX6A1		0.361835	NA	0.0762913	-0.0563329	NA	NA	NA	0.116738	NA	NA	NA	0.381293	NA	NA	NA	-0.046988	NA
COX6C		-0.166172	NA	0.0211434	0.00764218	NA	NA	NA	-0.397354	NA	NA	NA	-0.00232156	NA	NA	NA	-0.195025	NA
CP		-0.228924	NA	-0.0694679	0.288203	NA	NA	NA	-0.340258	NA	NA	NA	0.564163	NA	NA	NA	0.0919465	NA
CPA6		NA	NA	-0.0656719	0.390528	NA	NA	NA	0.256824	NA	NA	NA	0.387162	NA	NA	NA	0.125063	NA
CPB2		-0.0777069	-0.246202	-0.308118	-0.0649281	NA	NA	NA	0.133515	NA	-0.0865337	NA	0.49649	NA	NA	NA	-0.0733382	NA
CPD		0.0702747	NA	-0.427191	-0.0785317	NA	NA	NA	-0.111214	NA	NA	NA	-0.172306	NA	NA	NA	-0.249328	NA
CPE		NA	NA	-0.135025	0.012296	NA	NA	NA	0.0136723	NA	NA	NA	-0.222576	NA	NA	NA	-0.126955	NA
CPEB2		NA	NA	-0.22123	-0.0350011	NA	NA	NA	-0.113278	NA	NA	NA	0.00815312	NA	NA	NA	-0.315761	NA
CPEB3		-0.0345427	NA	-0.166955	-0.236561	NA	NA	NA	0.0899737	NA	NA	NA	-0.125163	NA	NA	NA	-0.00200079	NA
CPEB4		0.0421308	NA	0.160135	0.0473255	NA	NA	NA	-0.216935	NA	NA	NA	-0.106257	NA	NA	NA	0.154537	NA
CPM		0.0241218	0.191385	-0.177709	0.11443	NA	NA	NA	-0.0536983	NA	0.188798	NA	-0.0865014	NA	NA	NA	-0.287908	NA
CPN2		0.216347	NA	-0.422204	0.214854	NA	NA	NA	-0.104635	NA	NA	NA	0.353004	NA	NA	NA	0.0172469	NA
CPPED1		NA	NA	0.0706264	0.129557	NA	NA	NA	0.0234754	NA	NA	NA	0.264265	NA	NA	NA	-0.22936	NA
CPS1		-0.0589597	NA	-0.302624	0.0969416	NA	NA	NA	-0.0503367	NA	NA	NA	0.229553	NA	NA	NA	-0.0503157	NA
CPSF7		NA	NA	-0.36359	0.117321	NA	NA	NA	-0.194032	NA	NA	NA	0.0906819	NA	NA	NA	0.239786	NA
CPVL		-0.109152	NA	-0.152645	-0.237018	NA	NA	NA	-0.263308	NA	NA	NA	0.082658	NA	NA	NA	-0.201235	NA
CR1		-0.509818	NA	-0.51763	-0.120358	NA	NA	NA	-0.301407	NA	NA	NA	-0.0411601	NA	NA	NA	-0.0971405	NA
CR1L		NA	NA	-0.0429782	0.0474162	NA	NA	NA	-0.20409	NA	NA	NA	0.0424082	NA	NA	NA	-0.0329712	NA
CR2		-0.239508	0.170372	-0.0887471	0.159057	NA	NA	NA	-0.0515694	NA	-0.487907	NA	-0.0657276	NA	NA	NA	-0.406225	NA
CRABP1		-0.0977452	-0.204448	0.204972	0.119699	NA	NA	NA	0.009538	NA	0.100871	NA	0.0934341	NA	NA	NA	-0.124108	NA
CRABP2		0.150725	NA	-0.398744	0.0575876	NA	NA	NA	-0.102623	NA	NA	NA	-0.0716403	NA	NA	NA	-0.24753	NA
CRBN		NA	NA	-0.0959262	-0.190284	NA	NA	NA	0.354313	NA	NA	NA	-0.0247967	NA	NA	NA	-0.0734293	NA
CRCT1		0.061129	NA	-0.590488	-0.152571	NA	NA	NA	-0.263248	NA	NA	NA	-0.0807879	NA	NA	NA	-0.0597177	NA
CREB1		0.121248	0.291992	0.144965	-0.261488	NA	NA	NA	0.0586023	NA	-0.0445809	NA	0.0541769	NA	NA	NA	-0.000396179	NA
CREB3		0.314909	-0.435643	0.0929568	0.0628761	NA	NA	NA	-0.163143	NA	-0.237682	NA	0.368992	NA	NA	NA	-0.0289823	NA
CREB3L1		0.288281	-0.00249994	0.0836833	-0.0118457	NA	NA	NA	0.0370303	NA	-0.258013	NA	-0.0858881	NA	NA	NA	-0.0160538	NA
CREB3L2		0.0542137	0.0972104	-0.197252	-0.0412377	NA	NA	NA	0.0260675	NA	0.0961562	NA	-0.23236	NA	NA	NA	0.0643195	NA
CREB3L4		-0.541243	-0.353722	-0.0885318	-0.241164	NA	NA	NA	-0.0857661	NA	-0.00716825	NA	0.0358737	NA	NA	NA	0.281404	NA
CREBBP		-0.00215935	-0.0808878	-0.108028	0.65821	NA	NA	NA	-0.218619	NA	0.137502	NA	0.140293	NA	NA	NA	-0.320047	NA
CREBL2		0.346637	0.145452	-0.28859	-0.111827	NA	NA	NA	-0.151579	NA	-0.0994333	NA	-0.112956	NA	NA	NA	0.244377	NA
CREG1		NA	NA	-0.39063	-0.582385	NA	NA	NA	-0.0807217	NA	NA	NA	-0.174988	NA	NA	NA	-0.291504	NA
CRIM1		NA	NA	-0.0983015	-0.0173213	NA	NA	NA	-0.0864828	NA	NA	NA	-0.147191	NA	NA	NA	0.0881135	NA
CRK		-0.530889	-0.293489	-0.222874	-0.0545898	NA	NA	NA	-0.00952129	NA	0.171195	NA	-0.307473	NA	NA	NA	0.119586	NA
CRKL		-0.34153	-0.433038	-0.0284499	-0.280498	NA	NA	NA	-0.100624	NA	-0.239094	NA	-0.421981	NA	NA	NA	-0.171984	NA
CRLF2		0.151942	NA	-0.0854622	-0.0716366	NA	NA	NA	0.113615	NA	NA	NA	-0.551521	NA	NA	NA	-0.0155679	NA
CRSP8P		-0.965117	NA	-0.304655	-0.794782	NA	NA	NA	-0.0977682	NA	NA	NA	-0.468848	NA	NA	NA	-0.528968	NA
CRTAM		NA	NA	0.0207621	0.29261	NA	NA	NA	0.234485	NA	NA	NA	0.332477	NA	NA	NA	-0.322073	NA
CRTC1		NA	NA	-0.0265299	0.230251	NA	NA	NA	-0.213893	NA	NA	NA	0.0923465	NA	NA	NA	-0.187287	NA
CRTC3		NA	NA	0.0739027	0.0323903	NA	NA	NA	0.0950768	NA	NA	NA	0.0248209	NA	NA	NA	-0.0629409	NA
CRYZ		-0.144795	NA	0.251063	0.115802	NA	NA	NA	0.031256	NA	NA	NA	-0.0564742	NA	NA	NA	-0.0534285	NA
CRYZL1		-0.11158	-0.0874868	-0.0312016	-0.0102269	NA	NA	NA	-0.0916104	NA	-0.0940021	NA	-0.0734667	NA	NA	NA	-0.289596	NA
CS		NA	NA	0.0963913	0.0336755	NA	NA	NA	-0.155254	NA	NA	NA	0.21485	NA	NA	NA	-0.179475	NA
CSDE1		0.629572	0.27642	-0.214285	0.466674	NA	NA	NA	-0.0276474	NA	-0.095036	NA	0.303494	NA	NA	NA	-0.0192249	NA
CSF2RB		0.0227424	NA	-0.38777	0.0894969	NA	NA	NA	-0.240424	NA	NA	NA	0.130018	NA	NA	NA	0.0722657	NA
CSH1		-0.0807297	-0.4618	0.132884	-0.35077	NA	NA	NA	-0.0327723	NA	-0.0697747	NA	0.148994	NA	NA	NA	-0.353966	NA
CSH2		0.0503531	0.46274	-0.166679	0.255351	NA	NA	NA	0.380946	NA	0.195407	NA	0.093873	NA	NA	NA	0.102315	NA
CSHL1		-0.265542	-0.0245951	0.433839	0.31116	NA	NA	NA	-0.0339073	NA	-0.0350417	NA	-0.138094	NA	NA	NA	0.442081	NA
CSMD1		NA	NA	-0.121071	0.0072506	NA	NA	NA	-0.367673	NA	NA	NA	-0.128739	NA	NA	NA	-0.217457	NA
CSMD2		NA	NA	-0.334531	-0.232691	NA	NA	NA	-0.0665037	NA	NA	NA	-0.362723	NA	NA	NA	-0.179424	NA
CSMD3		-0.559624	-0.348455	-0.131781	-0.242647	NA	NA	NA	0.142269	NA	0.000537356	NA	-0.036142	NA	NA	NA	-0.222305	NA
CSPG4		-0.0467181	-0.207845	-0.0998211	0.132206	NA	NA	NA	-0.185891	NA	-0.00499138	NA	0.37244	NA	NA	NA	-0.0361739	NA
CSRNP3		0.0374125	-0.279824	-0.267144	-0.112798	NA	NA	NA	-0.0199348	NA	-0.29524	NA	0.211264	NA	NA	NA	0.144867	NA
CSTF1		0.251516	0.115703	-0.37928	-0.0688585	NA	NA	NA	-0.0838338	NA	-0.0950721	NA	0.187447	NA	NA	NA	0.0932332	NA
CSTF2		NA	NA	0.0058633	-0.0591462	NA	NA	NA	0.0860857	NA	NA	NA	-0.0232112	NA	NA	NA	-0.0457475	NA
CSTF2T		0.404783	NA	-0.358736	-0.0857187	NA	NA	NA	-0.483696	NA	NA	NA	-0.0957024	NA	NA	NA	-0.0217749	NA
CT83		0.409937	-0.491902	0.468927	0.564378	NA	NA	NA	0.111285	NA	-0.0195593	NA	0.691754	NA	NA	NA	-0.0809909	NA
CTAG1B&CTAG1A		0.0204434	NA	0.199186	-0.126726	NA	NA	NA	-0.0559686	NA	NA	NA	-0.259008	NA	NA	NA	-0.00269855	NA
CTAG2		0.213304	NA	-0.0669775	-0.0115007	NA	NA	NA	0.166356	NA	NA	NA	0.0874262	NA	NA	NA	0.27009	NA
CTAGE1		0.0282765	-0.16688	-0.391569	0.0452051	NA	NA	NA	0.106588	NA	-0.00607194	NA	0.023194	NA	NA	NA	-0.128612	NA
CTBP1		-0.086482	0.177756	0.0159644	0.141996	NA	NA	NA	-0.174777	NA	0.0511347	NA	0.101078	NA	NA	NA	-0.279398	NA
CTBP2		0.0515177	0.153464	0.116883	0.0996439	NA	NA	NA	-0.119086	NA	-0.0575708	NA	0.318752	NA	NA	NA	-0.136921	NA
CTCF		0.102676	-0.639622	-0.40349	-0.341047	NA	NA	NA	-0.567952	NA	-0.951369	NA	-0.391867	NA	NA	NA	-0.480595	NA
CTCFL		0.226526	-0.103568	-0.0509294	-0.00975456	NA	NA	NA	-0.157807	NA	0.107613	NA	-0.0121609	NA	NA	NA	-0.0544269	NA
CTDP1		-0.289137	-0.297363	-0.605486	-0.235103	NA	NA	NA	-0.401346	NA	-0.41022	NA	-0.253991	NA	NA	NA	-0.516683	NA
CTGF		-0.119465	-0.217603	-0.23752	0.544187	NA	NA	NA	-0.515508	NA	-0.283307	NA	0.303887	NA	NA	NA	0.141949	NA
CTH		NA	NA	-0.292669	0.110054	NA	NA	NA	-0.216375	NA	NA	NA	0.0722225	NA	NA	NA	-0.0650801	NA
CTHRC1		0.301859	NA	-0.1343	-0.502699	NA	NA	NA	-0.344952	NA	NA	NA	-0.480933	NA	NA	NA	-0.230606	NA
CTIF		NA	NA	-0.158525	-0.13679	NA	NA	NA	0.0223127	NA	NA	NA	-0.241178	NA	NA	NA	-0.178697	NA
CTNNB1		0.175647	-0.0418233	-0.0714287	-0.00936396	NA	NA	NA	-0.0973283	NA	0.134907	NA	-0.368967	NA	NA	NA	-2.00398	NA
CTNNBIP1		-0.25357	0.132047	-0.147941	0.0335944	NA	NA	NA	-0.119482	NA	-0.253466	NA	-0.436197	NA	NA	NA	-0.442091	NA
CTNNBL1		NA	NA	-1.03543	-0.841268	NA	NA	NA	-0.661779	NA	NA	NA	-0.817244	NA	NA	NA	-0.864026	NA
CTNND1		NA	NA	-0.286496	0.174682	NA	NA	NA	0.028839	NA	NA	NA	0.0684671	NA	NA	NA	0.251462	NA
CTNND2		0.195413	NA	-0.370397	-0.0472941	NA	NA	NA	-0.166746	NA	NA	NA	-0.21245	NA	NA	NA	-0.309973	NA
CTR9		-0.59193	NA	-1.12982	-0.296706	NA	NA	NA	-0.487499	NA	NA	NA	-0.227886	NA	NA	NA	-0.375995	NA
CTSB		-0.181193	-0.0335697	-0.233107	-0.0972215	NA	NA	NA	-0.215272	NA	-0.403268	NA	0.15358	NA	NA	NA	-0.0898262	NA
CTSD		0.324257	0.0609323	0.164669	-0.082231	NA	NA	NA	-0.137115	NA	-0.241738	NA	0.131663	NA	NA	NA	-0.101609	NA
CTSF		NA	NA	-0.29926	0.167664	NA	NA	NA	0.419142	NA	NA	NA	-0.173308	NA	NA	NA	-0.0374157	NA
CTSL		0.0499705	-0.0587177	-0.118868	0.00773198	NA	NA	NA	-0.0154734	NA	-0.116458	NA	0.342467	NA	NA	NA	-0.119076	NA
CTSV		-0.01659	0.0928844	0.198111	-0.201984	NA	NA	NA	-0.136063	NA	0.130365	NA	-0.297656	NA	NA	NA	0.101763	NA
CTTNBP2		-0.217256	NA	-0.0354106	0.0814648	NA	NA	NA	-0.216579	NA	NA	NA	-0.210157	NA	NA	NA	-0.19813	NA
CUL4A		NA	NA	0.321471	0.0304068	NA	NA	NA	-0.118241	NA	NA	NA	-0.0171421	NA	NA	NA	-0.160624	NA
CUL9		-0.352657	-0.0206294	-0.188032	-0.112067	NA	NA	NA	0.216059	NA	-0.0293824	NA	-0.178515	NA	NA	NA	-0.328282	NA
CUX1		0.23178	-0.133593	0.2773	0.166875	NA	NA	NA	0.0406963	NA	0.173551	NA	0.243093	NA	NA	NA	0.046603	NA
CUX2		-0.0892589	-0.0944793	-0.494148	-0.300493	NA	NA	NA	-0.192218	NA	-0.446388	NA	-0.378839	NA	NA	NA	-0.126304	NA
CWC22		NA	NA	-0.837635	-0.688453	NA	NA	NA	-0.339508	NA	NA	NA	-0.643096	NA	NA	NA	-0.601653	NA
CX3CR1		0.0906106	NA	0.176857	0.0264569	NA	NA	NA	0.0792493	NA	NA	NA	0.38743	NA	NA	NA	-0.0894966	NA
[truncated: 5,976 more rows]
