# Supplementary material for: Illuminating phenotypic drug responses of sarcoma cells to kinase inhibitors by phosphoproteomics
Source: Mol Syst Biol. 2023 Dec 18;20(1):28–55. doi: 10.1038/s44320-023-00004-7 (PMC10883282; doi:10.1038/s44320-023-00004-7)
Supplement: Supplementary file 3 — Dataset EV2 [file 44320_2023_4_MOESM3_ESM.xlsx]

## Sheet: Info
This table shows the information of the drug library used in this study.
Column names	Comment
No.	Drug number
Drug	Name of the drug
Synonyms	Alternative Names of the Drug
Inhibitor Type	Type of target protein that is the proposed MoA
Drug Bank ID	https://www.drugbank.ca
CAS number	Identification number assigned by the Chemical Abstracts Service
ChEMBL ID	https://www.ebi.ac.uk/chembl/
Supplier	-
Supplier Order #	-
Designated targets	Proposed targets (literatures and manufacturers)
Other targets	Other targets (literatures and manufacturers)
Kinobeads Target List	Targets identified by Kinobead screen sorted by Kd (nM) (Klaeger and Heinzlmeir et al, 2017)
Binding mode	-
Clinical Phase	https://clinicaltrials.gov (updated on Oct 2022)
Cancer	Used in cancer treatment
Treatments	Used to treat the following diseases
Solvent	Solvent used to dissolve the compound
Stock concentrations	For durg screen experiments

## Sheet: Drug library
No.	Drug	Synonyms	Inhibitor Type	Drug Bank ID	CAS number	ChEMBL ID	Supplier	Supplier Order #	Designated targets	Other targets	Kinobeads Target List	Binding mode	Clinical Phase	Cancer	Treatments	Solvent	Stock concentrations
1	Imatinib	Gleevec, Imatinib mesylate, STI-571, Imatinib Teva, Imatnib Accord, Imatinib Actavis, Imatinib Medac	Kinase	DB00619	152459-95-5	CHEMBL941	Selleckchem	S1026 (Mesylate), S2475	ABL1,KIT,PDGFRA,PDGFRB		BCR (7), DDR1 (22), NQO2 (41), ABL2 (64), ABL1 (106), DDR2 (181), CSNK2A1;CSNK2A3 (3783), CSNK2A2 (3843), PIP4K2C (4342)	reversible	approved	+	chronic myeloid leukemia, acute lymphoblastic leukemia, myelodysplastic/ myeloproliferative diseases, mastocytosis, dermatofibrosarcoma protuberans and gastrointestinal stromal tumors.	DMSO	10 mM
2	Gefitinib	Iressa, Mylan, ZD-1839	Kinase	DB00317	184475-35-2	CHEMBL939	Selleckchem	S1025	EGFR		EGFR (413), RIPK2 (903), GAK (951), RIPK3 (2664), MET (4372), STK10 (5236), FECH (6682)	reversible	approved	+	metastatic non-small cell lung cancer (NSCLC)	DMSO	10 mM
3	Erlotinib	RG-1415, Tarceva, OSI-774, R-1415, CP-358774, Ro-508231, CP-35877401, CP-358774-01, Erlotinib HCl	Kinase	DB00530	183321-74-6	CHEMBL553	Selleckchem	S1023	EGFR		BUB1 (113), GAK (517), STK10 (721), RET (1349), SLK (1491), BCR (1832), EGFR (2164), MAP3K1 (2247), DCTPP1 (3054), MAP2K5 (3906), ACAD11 (4147), ABL1 (4327), BMP2K (6228), FECH (6905)	reversible	approved	+	non-small cell lung cancer, pancreatic cancer and several other types of cancer	DMSO	10 mM
4	Sorafenib	[11C]-Sorafenib, Sorafenib Tosylate, BAY-54-9085, BAY-43-9006, Nexavar	Kinase	DB00398	284461-73-0	CHEMBL1336	Selleckchem	S1040	RAF1,BRAF	KDR,FLT4,PDGFRB,FLT3,KIT,FGFR1	RET (117), ZAK (729), DDR1 (1641), FLT3 (1759), DDR2 (1950), MAP3K1 (3783)	reversible	approved	+	Advanced Renal Cell Carcinoma, Unresectable Hepatocellular Carcinoma, Metastatic Differentiated Thyroid Cancer	DMSO	10 mM
5	Sunitinib	SU-11248, Sutent, Sunitinib Malate	Kinase	DB01268	557795-19-4	CHEMBL535	Selleckchem	S1042	KDR,PDGFRB	KIT	FLT3 (2), PDGFRB (4), RET (33), BMP2K (87), MAP4K1 (249), MAP4K4 (268), AAK1 (363), TNIK (387), Q6ZSR9 (431), MAP4K3 (528), RPS6KA4 (572), PHKG2 (661), LATS1 (743), YES1 (758), CSNK1E (848), CSNK1D (869), CAMK2G (898), CLK2 (922), CDK3 (1024), PRKAA1 (1079), RPS6KA5 (1122), ULK3 (1125), PRKD2 (1125), PRKAG1 (1140), MAP4K5 (1194), CDK7 (1202), ERCC2 (1225), GAK (1287), STK4 (1329), MELK (1353), LY…	reversible	approved	+	Gastrointestinal Stromal Tumors and Advanced Renal Cell Carcinoma, Rare Type of Pancreatic Cancer, Recurrent Renal Cell Carcinoma	DMSO	10 mM
6	Lapatinib	GW-2016, GW-572016, GW572016F, Lapatinib Ditosylate, Tykerb, Lapatinib ditosylate monohydrate	Kinase	DB01259	231277-92-2	CHEMBL554	Selleckchem	S1028	EGFR,ERBB2	ERBB4	EGFR (51)	reversible	approved	+	HER2-positive breast cancer	DMSO	10 mM
7	Temsirolimus	Torisel, CCI-779	Kinase	DB06287	162635-04-3	CHEMBL1201182	Selleckchem	S1044	MTOR			allosteric	approved	+	advanced renal cell carcinoma, mantle cell lymphoma	DMSO	10 mM
8	Nilotinib	AMN-107, Tasigna, Nilotinib Hydrochloride Monohydrate	Kinase	DB13931	641571-10-0	CHEMBL255863	Selleckchem	S1033	ABL1		DDR1 (115), ABL2 (291), ABL1 (301), DDR2 (347), FRK (560), BCR (651), EPHA2 (772), MAPK14 (927), ZAK (1052), RIPK3 (1274), NQO2 (1484), LYN (1607), MAPK11 (3743), FECH (4138)	reversible	approved	+	chronic myelogenous leukemia (CML)	DMSO	10 mM
9	Dasatinib	Sprycel, BMS-354825-03, BMS-354825	Kinase	DB01254	302962-49-8	CHEMBL1421	Selleckchem	S1021	ABL1,SRC	KIT	SRC (3), EPHB2 (4), FYN (4), EPHB4 (4), EPHA5 (4), YES1 (4), ABL2 (4), BTK (5), FRK (5), FGR (5), ABL1 (5), BCR (5), EPHA2 (6), EPHA4 (7), LCK (7), LYN (8), EPHA1 (15), RIPK2 (20), CSK (22), SIK2 (25), TNK2 (27), EPHB3 (29), HCK (29), EPHB6 (34), DDR1 (43), TEC (43), PTK6 (59), KIT (60), TESK1 (65), DDR2 (70), MYLK (72), SIK3 (147), GAK (160), ZAK (217), NLK (258), PDGFRB (292), PKN1 (359), MAPKA…	reversible	approved	+	chronic myelogenous leukemia (CML)	DMSO	10 mM
10	Everolimus	Cetrican, RAD001, Afinitor, Zortress, Afinitor Disperz	Kinase	DB09063	159351-69-6	CHEMBL1908360	Selleckchem	S1120	MTOR			allosteric	approved	+	Advanced Breast cancer (HR+, HER2-),progressive neuroendocrine tumors of pancreatic origin (PNET), advanced renal cell carcinoma, progressive neuroendocrine tumors (NET) of gastrointestinal (GI) or lung origin; advanced renal cell carcinoma; and subependymal giant cell astrocytoma (SEGA) and renal angiomyolipomas	DMSO	10 mM
11	Pazopanib	GW786034, Votrient, Pazopanib HCl, GW786034B	Kinase	DB06589	444731-52-6	CHEMBL477772	Selleckchem	S1035	FLT1,KDR,FLT4	PDGFRA,FGFR1,FGFR2,FGFR3,FGFR4,KIT,CSF1R	DDR2 (121), DDR1 (132), RET (292), PDGFRB (430), MAP3K11 (1911), LIMK1 (2307), RIPK2 (7665)	reversible	approved	+	Advanced Renal Cell Cancer, Advanced Soft Tissue Sarcoma	DMSO	10 mM
12	Vandetanib	Caprelsa, GNF-Pf-2188, Zactima, ZD-64, ZD-6474	Kinase	DB05294	443913-73-3	CHEMBL24828	Selleckchem	S1046	KDR		RIPK2 (74), RET (518), BCR (879), ABL1 (1183), PTK6 (1237), DDR1 (1349), STK10 (2852), LCK (3151), EGFR (3741)	reversible	approved	+	nonresectable, locally advanced, or metastatic medullary thyroid cancer	DMSO	10 mM
13	Vemurafenib	PLX-4032, Ro-5185426, RG-7204, Zelboraf	Kinase	DB08881	918504-65-1	CHEMBL1229517	Selleckchem	S1267	BRAF	SRMS,TNK2,CRAF,MAP4K5,FGR,LCK,BRK,NEK11,BLK,LYN,YES,WNK3	ZAK (316), RIPK2 (427), MAP2K5 (734), PTK6 (1411), FECH (1419), MAP4K5 (1800), RIPK3 (2079), ARAF (2138), BRAF (3386), TGFBR2 (3396)	reversible	approved	+	skin cancer, Erdheim-Chester disease	DMSO	10 mM
14	Crizotinib	Xalkori, PF-2341066	Kinase	DB08865	877399-52-5	CHEMBL601719	Selleckchem	S1068	MET,ALK		MET (8), MST1R (76), MAP4K2 (182), ABL2 (427), AURKA (514), EPHB6 (545), PTK2 (595), IRAK3 (623), ABL1 (803), PRKD3 (867), MAP4K5 (1131), SLK (1179), AURKB (1240), EPHA2 (1266), LCK (1414), MAP3K1 (1867), LIMK1 (1890), ACAD11 (1916), MAP4K1 (1968), BCR (2485), MAP4K3 (2587), IKBKE (2728), STK10 (2823), TGFBR1 (3492), IRAK1 (3942), LIMK2 (4340), PRKD2 (6488)	reversible	approved	+	non-small cell lung cancer, late-stage lung cancer	DMSO	10 mM
15	Ceritinib	NVP-LDK378-NX, Zykadia	Kinase	DB08865	1032900-25-6	CHEMBL2403108	MedChemExpress	HY-15656	ALK	IGF1R,INSR,TSSK1B,TSSK3,FLT3,FGFR2,RET,FGFR3,LCK,JAK2,AURKA,LYN,EGFR,FGFR4	TNK1 (27), FER (214), PTK2 (218), CAMK4 (635), TNK2 (929), FES (1742), INSR (3887), FLT3 (4255), CAMKK2 (5429), PLK4 (7100), MAPK7 (9851)	reversible	approved	+	Metastatic Non-Small Cell Lung Cancer, ALK-Positive Metastatic Non-Small Cell Lung Cancer (NSCLC)	DMSO	10 mM
16	Ruxolitinib	INCB-018424, Jakafi, Jakavi,Ruxolitinib Phosphate, INCB-018424 Salt	Kinase	DB08877	941678-49-5	CHEMBL1789941	Selleckchem	S1378	JAK1,JAK2	JAK3	CAMK4 (196), Q6ZSR9 (196), CAMK2G (259), CAMK2D (310), ROCK1 (819), PLK1 (1187), AAK1 (1351), RET (1558), MAP3K11 (1900), DYRK1A (2893), PKN1 (3050), CSNK2A1;CSNK2A3 (3187), CLK1 (3233), CSNK2A2 (3796), PDPK1;PDPK2P (4123), PHKG2 (4404), BMP2K (5878), ROCK2 (5947), RPS6KA1 (8560)	reversible	approved	+	bone marrow cancer	DMSO	10 mM
17	Axitinib	AG-013736, Inlyta, AG-13736	Kinase	DB06626	319460-85-0	CHEMBL1289926	Selleckchem	S1005	FLT1,KDR,FLT4	PDGFRB,KIT,PDGFRA,CSF1R	RET (105), BCR (188), AURKB (236), FGFR1 (268), AURKA (374), PDGFRB (404), FGR (642), PLK4 (721), ABL1 (906), ABL2 (1039), TNIK (1770), MAP4K4 (1812), AAK1 (2159), BMP2K (2223), Q6ZSR9 (2299), STK10 (2713), MAP4K5 (2735), MYLK3 (3904), ZAK (4615), SLK (5960), FECH (6840)	reversible	approved	+	Advanced Renal Cell Carcinoma (RCC)	DMSO	10 mM
18	Bosutinib	Bosulif, SKI-606, Bosutinib Monohydrate	Kinase	DB06616	380843-75-4	CHEMBL288441	Selleckchem	S1014	SRC,ABL1		BCR (3), MAP4K5 (16), ABL1 (19), ABL2 (20), BTK (25), FRK (27), LCK (35), GAK (42), MAP4K3 (58), EPHA4 (59), LYN (63), MAP4K2 (77), EPHB4 (99), MAP3K1 (107), EPHA2 (118), HCK (136), TNK2 (138), SRC (168), YES1 (172), FYN (179), CSK (195), SIK2 (206), EPHB2 (259), MAP3K2 (650), FER (767), MAP4K1 (820), IKBKE (838), BMP2K (870), SLK (873), PKMYT1 (876), STK10 (877), TBK1 (1022), ZAK (1213), MAP2K2 …	reversible	approved	+	Philadelphia chromosome-positive (Ph+) chronic myelogenous leukemia (CML)	DMSO	10 mM
19	Regorafenib	Stivarga, BAY-73-4506, BAY-734506 monohydrate	Kinase	DB08896	755037-03-7	CHEMBL1946170	Selleckchem	S1178	KDR,RET,RAF1	FLT1,FLT4,PDGFRB,KIT,BRAF,FGFR1,TEK	RET (126), ZAK (274), DDR1 (358), RIPK3 (368), DDR2 (421), MAP3K1 (465), FLT3 (562), LIMK1 (616), MAPKAPK2 (682), MAPK14 (705), CDK17 (719), BCR (739), ABL1 (753), RIPK2 (767), EPHA2 (832), MAPK11 (1911), CLK1 (2107), BRAF (3125)	reversible	approved	+	Advanced Colorectal Cancer, Advanced Gastrointestinal Stromal Tumors (GIST), Hepatocellular Carcinoma (HCC)	DMSO	10 mM
20	Tofacitinib	Tasocitinib, Tofacitinib Citrate, CP-690, Xeljanz, CP-690550-10, Tasocitinib Citrate, CP-690550	Kinase	DB08895	477600-75-2	CHEMBL221959	Selleckchem	S5001	JAK3	JAK2,JAK1	PKN1 (58), AURKB (525), MARK2 (6626)	reversible	approved	-	Rheumatoid Arthritis, Active Psoriatic Arthritis, Moderately to Severely Active Ulcerative Colitis	DMSO	10 mM
21	Cabozantinib	BMS-907351, Cometriq, Cabozantinib S-Malate, XL-184, Cabometyx	Kinase	DB08875	849217-68-1	CHEMBL2105717	Selleckchem	S1119	KDR	MET,KIT,FLT1,FLT3,FLT4,AXL,TEK,MST1R,PDGFRB,FGFR1	FLT3 (53), RET (86), DDR1 (209), BCR (342), DDR2 (501), FRK (560), EPHA2 (746), RIPK2 (767), ABL2 (918), LCK (1045), ABL1 (1098), HCK (1098), LYN (1333), PTK6 (1763), MAP2K5 (2388), RIPK3 (2459), FECH (2628), PIP4K2C (2901), NTRK1 (4108)	reversible	approved	+	progressive, metastatic medullary thyroid cancer, advanced renal cell carcinoma	DMSO	10 mM
22	Ponatinib	AP-24534 HCl, AP-24534, Iclusig, Ponatinib HCl	Kinase	DB08901	943319-70-8	CHEMBL1171837	Selleckchem	S1490	ABL1	PDGFRA,KDR,FGFR1,SRC,KIT	FLT3 (7), EPHA5 (8), DDR1 (18), ABL2 (20), LCK (24), RET (25), LYN (27), EPHA2 (27), ABL1 (36), FYN (36), MAP4K2 (41), ZAK (41), BCR (50), HCK (82), RIPK2 (83), TNK1 (84), DDR2 (87), FRK (94), MYLK (99), MAPK14 (154), YES1 (218), PTK2B (295), MAP4K4 (307), CSK (315), CDK17 (335), SRC (367), TNIK (385), MAPKAPK2 (468), MAP3K1 (493), EPHB3 (547), IRAK1 (691), MAP4K1 (769), MAPK11 (1012), EPHA1 (114…	reversible	approved	+	Bcr-Abl tyrosine kinase inhibitor	DMSO	10 mM
23	Dabrafenib	GSK2118436A, GSK2118436B, Dabrafenib Mesylate, Tafinlar	Kinase	DB08912	1195765-45-7	CHEMBL2028663	Selleckchem	S2807	BRAF	CRAF	CDK16 (13), CDK2 (19), BRAF (22), LIMK1 (33), PRKD2 (34), CDK17 (36), ARAF (47), NEK9 (53), TNK1 (66), LIMK2 (82), RIPK2 (106), PRKD3 (120), CDK4 (126), ZAK (184), ULK1 (188), RIPK3 (283), ABL2 (305), CDK6 (318), CDK1 (364), EPHB6 (412), NEK1 (477), PLK4 (520), ACVR1B (601), SIK2 (649), FRK (727), LCK (783), FYN (817), CSK (851), EIF2AK1 (949), MAP3K11 (1011), CDK5 (1068), LYN (1353), PTK6 (1414)…	reversible	approved	+	metastatic melanoma with BRAF V600E or V600K, metastatic non-small cell lung cancer (NSCLC) with BRAF V600E, locally advanced or metastatic anaplastic thyroid cancer (ATC) with BRAF V600E mutation	DMSO	10 mM
24	Trametinib	GSK1120212, GSK1120212B, Trametinib Dimethyl Sulfoxide, Mekinist	Kinase	DB08911	871700-17-3	CHEMBL2103875	MedChemExpress	HY-10999	MAP2K1,MAP2K2		MAP2K2 (9), MAP2K1 (62)	reversible	approved	+	Advanced Melanoma, BRAF V600E Mutant Metastatic Non-Small Cell Lung Cancer (NSCLC), BRAF V600-Mutant Melanoma, BRAF-Positive Anaplastic Thyroid Cancer	DMSO	10 mM
25	Afatinib	Afatinib Dimaleate, BIBW2992-MA2, BIBW-2992, Giotrif	Kinase	DB08916	850140-72-6	CHEMBL1173655	Selleckchem	S1011	EGFR	ERBB2	EGFR (2), MAPKAPK2 (817), MAPK14 (1047), GAK (1771), MAPK9 (2543), MAPK11 (2811), PHKG2 (3384), ADK (3493)	covalent	approved	+	Late Stage Non-Small Cell Lung Cancer, Squamous Cell Carcinoma of the Lung, EGFR Mutation-Positive NSCLC	DMSO	10 mM
26	Ibrutinib	CRA-032765, PCI-32765-00, PCI-32765, Imbruvica	Kinase	DB09053	936563-96-1	CHEMBL1873475	Selleckchem	S2680	BTK	BMX,CSK,FGR,PTK6,HCK,EGFR,YES,ERBB2,JAK3,BLK,ITK,FRK,LCK,RET,FLT3,TEC,ABL1,FYN,RIPK2,SRC,LYN,PDGFRA	BTK (10), TEC (25), YES1 (27), PTK6 (31), HCK (42), EGFR (43), RIPK2 (57), RIPK3 (85), SRC (97), LCK (103), LYN (148), MAP2K5 (243), FYN (305), CSK (399), FRK (589), ABL2 (919), BCR (1459), FLT3 (1578), ABL1 (1694), ZAK (1705), LATS1 (1884)	covalent	approved	+	Mantle Cell Lymphoma, Chronic Lymphocytic Leukemia , WaldenstrÃ¶mâ€™s Macroglobulinemia, Relapsed/Refractory Marginal Zone Lymphoma (MZL),	DMSO	10 mM
27	Osimertinib	AZD-9291, Osimertinib mesylate, AZD-9291 mesylate, Tagrisso	Kinase	DB09330	1421373-65-0	CHEMBL3353410	Selleckchem	S7297	EGFR		EGFR (155), TEC (321), BTK (525), PIP4K2C (2973), NQO2 (3658)	covalent	approved	+	advanced or metastatic non-small cell lung cancer (NSCLC)	DMSO	10 mM
28	Idelalisib	Zydelig, GS-1101, CAL-101, GS-11CAL-101	Kinase	DB09054	870281-82-6	CHEMBL2216870	Selleckchem	S2226	PIK3CD	PIK3CA,PIK3CB,PIK3CG,PIK3C3		reversible	approved	+	CLL and Lymphoma	DMSO	10 mM
29	Palbociclib	Ibrance , PD-0332991, PF-0008066573, Palbociclib Isethionate, PD-03329910054	Kinase	DB09073	571190-30-2	CHEMBL189963	Selleckchem	S1116	CDK4,CDK6		CDK6 (76), PIP4K2A (208), CLK1 (276), CSNK2A2 (488), CDK4 (572), CSNK2A1;CSNK2A3 (760), CDK17 (1272), PIP4K2C (1721), CDK16 (2778), MAPK9 (2856), PRKD2 (5623), CDK9 (9492), STK16 (9969)	reversible	approved	+	Advanced Breast Cancer, HR+ HER2- Metastatic Breast Cancer,	DMSO	10 mM
30	Lenvatinib	E7080, ER-203492-00, Lenvatinib Mesylate, Kisplyx	Kinase	DB09078	417716-92-8	CHEMBL1289601	Selleckchem	S1164	KDR,FLT4	FLT1,FGFR1,PDGFRA,PDGFRB,KIT	RET (9), RIPK2 (11), DDR1 (46), MAPKAPK2 (63), MAPK14 (217), DDR2 (218), RIPK3 (316), PDGFRB (316), TNIK (565), MAP4K2 (578), STK10 (793), NQO2 (1523), AURKB (1781), FECH (2806), MAP2K5 (2910), MAP4K5 (3117), ABL1 (3771), SLK (3851), BCR (4113)	reversible	approved	+	Differentiated Thyroid Cancer, Advanced Renal Cell Carcinoma, Unresectable Hepatocellular Carcinoma (HCC)	DMSO	10 mM
31	Rapamycin	Rapamune, AY-22989, Sirolimus, WY-090217	Kinase	DB00877	53123-88-9	CHEMBL413	Selleckchem	S1039	MTOR			allosteric	approved	-	lymphangioleiomyomatosis (LAM)	DMSO	10 mM
32	Nintedanib	BIBF-1120, Nintedanib Esylate, Ofev	Kinase	DB09079	928326-83-4	CHEMBL502835	Selleckchem	S1010	FLT1,KDR,FLT4,FGFR1,FGFR2,FGFR3,PDGFRA,PDGFRB	LCK,FLT3,SRC,LYN,FGFR4	RET (3), FLT3 (4), DDR2 (16), DDR1 (20), PDGFRB (31), MELK (53), LCK (69), SIK2 (122), STK4 (169), IKBKE (173), MAP2K5 (180), BCR (301), ABL1 (591), STK3 (762), STK10 (823), YES1 (969), AURKB (982), TNIK (1130), MAP4K4 (1373), ACVR1 (1415), MAP3K2 (1501), TGFBR1 (1866), FGFR1 (1903), RPS6KA1 (2022), BMP2K (2611), STK26 (2721), MINK1 (2831), PDPK1;PDPK2P (2876), NTRK1 (2936), BTK (3430), MAP4K5 (3…	reversible	approved	-	Idiopathic Pulmonary Fibrosis	DMSO	10 mM
33	Cobimetinib	RG-7420, GDC-0973, Cobimetinib Fumarate, XL-518, RG-7420, RG-7421, GDC-0973, Cotellic	Kinase	DB05239	934660-93-2	CHEMBL2146883	Selleckchem	S8041	MAP2K1		MAP2K2 (22), MAP2K1 (309)	reversible	approved	+	advanced melanoma with a BRAF V600E or V600K mutation	DMSO	10 mM
34	Alectinib	Alecensa, AF-802, CH-5424802, AF-802, CH-5424802	Kinase	DB11363	1256580-46-7	CHEMBL1738797	MedChemExpress	HY-13011	ALK	INSR	EPHA1 (193), GAK (259), RET (369), CLK3 (1397), PHKG2 (1711), CLK2 (2320), ACOX3 (2602), FER (3758)	reversible	approved	+	ALK-Positive Non-Small Cell Lung Cancer, ALK-Positive Metastatic Non-Small Cell Lung Cancer	DMSO	10 mM
35	Ribociclib	Kisqali, LEE-011, NVP-LEE011	Kinase	DB11730	1211441-98-3	CHEMBL3545110	Selleckchem	S7440	CDK4,CDK6		CAMK2G (247), CAMK2D (293), CDK6 (497), GAK (658), SIK2 (2492), CDK9 (3708), Q6ZSR9 (9311)	reversible	approved	+	HR+ HER- Breast Cancer	DMSO	10 mM
36	Niraparib	Zejula	PARP-Inhibitor	DB11793	1038915-60-4	CHEMBL1094636	Selleckchem	S2741	PARP				approved	+	recurrent epithelial ovarian, fallopian tube or primary peritoneal cancers, advanced ovary cancer,	DMSO	10 mM
37	Midostaurin	PKC-412, CGP-41251, NVP-PKC412, Rydapt	Kinase	DB06595	120685-11-2	CHEMBL608533	MedChemExpress	HY-10230-	PRKCA,PRKCB,PRKCG,SYK,KDR,AKT1,AKT2,AKT3,PRKACA,PRKACB,PRKACG,KIT,FGR,SRC,FLT3,PDGFRB,FLT1,KDR	CDK1	TBK1 (188), PKN1 (189), PLK4 (213), Q6ZSR9 (293), TNK2 (303), FLT3 (341), CAMK2G (380), AAK1 (413), RPS6KA6 (419), IKBKE (443), AURKA (477), BMP2K (528), CAMK2D (588), MARK2 (759), MAP3K11 (799), TNK1 (863), MARK3 (1090), SIK2 (1149), PRKAG1 (1168), EIF2AK1 (2047), AURKB (2409), FER (2985), RPS6KA3 (3497), CAMKK2 (3616), IRAK3 (3759), PRKAG2 (9128), SYK (9226)	reversible	approved	+	FLT3-Mutated Acute Myeloid Leukemia and Systemic Mastocytosis	DMSO	10 mM
38	Brigatinib	AP26113, AP-26113, Alunbrig	Kinase	DB12267	1197953-54-0	CHEMBL3545311	Selleckchem	S7000	ALK, ROS1	FLT3, EGFR			approved	+	anaplastic lymphoma kinase positive (ALK+) non-small cell cancer	DMSO	10 mM
39	Neratinib	CDP-820, HKI-272, WAY-179272, Nerlynx	Kinase	DB11828	698387-09-6	CHEMBL180022	Selleckchem	S2150	ERBB2,EGFR	KDR	MAP4K5 (13), EGFR (34), MAP3K4 (885), MAP4K2 (922), STK26 (926), LCK (1005), SLK (1043), HCK (1056), MAP4K4 (1159), BTK (1208), LYN (1545), MAP4K3 (1753), MAP2K1 (3173), STK10 (3382), MAP2K2 (4007), FECH (6029)	covalent	approved	+	Adjuvant Treatment of Early Stage HER2-Positive Breast Cancer	DMSO	10 mM
40	Copanlisib	BAY 84-1236, BAY-80-6946, BAY 80-6946, Copanlisib hydrochloride, Aliqopa	Kinase	DB12483	1032568-63-0	CHEMBL3218576	MedChemExpress	HY-15346	PIK3CA,PIK3CB,PIK3CD,PIK3CG			reversible	approved	+	non-Hodgkin lymphoma, marginal zone lymphoma	0.1 M HCl	10 mM
41	Abemaciclib	LY-2835219, Verzenio	Kinase	DB12001	1231929-97-7	CHEMBL3301610	Selleckchem	S7158	CDK4,CDK6		CSNK2A1;CSNK2A3 (4), PIM1 (7), CLK1 (7), GSK3A (13), GSK3B (13), CAMK2G (18), CAMK2D (19), CSNK2A2 (19), ADCK1 (40), CDK16 (50), ICK (53), CDK6 (59), Q6ZSR9 (88), CDK4 (97), AAK1 (102), TAOK1 (107), IRAK1 (126), CDK9 (174), DYRK1A (204), STK16 (495), PRKCA (530), PRKCD (795), CIT (798), MAP4K4 (1322), PRKCB (1624), TAOK3 (1721), PRKD3 (1841), PRKD2 (2064), GAK (2194), STK10 (2470), CAMKK2 (2598),…	reversible	approved	+	Certain Advanced or Metastatic Breast Cancers (HER-, HR+), Advanced Breast Cancer	DMSO	10 mM
42	Acalabrutinib	ACP-196, Calquence	Kinase	DB11703	1420477-60-6	CHEMBL3707348	Selleckchem	S8116	BTK				approved	+	Mantle Cell Lymphoma, lymphoplastic lymphoma, chronic lymphocytic leukemia, small lumphocytic lymphoma	DMSO	10 mM
43	Netarsudil	Rhopressa, AR-11324	Kinase	DB13931	1254032-66-0	CHEMBL3545127	Selleckchem	S8226	ROCK				approved	-	intraocular pressure in patients with open-angle glaucoma or ocular hypertension	DMSO	10 mM
44	Tivozanib	Fotivda, AV-951, KRN-951, Kil8951, Tivozanib HCl, Kil-8951, ASP-4130	Kinase	DB11800	475108-18-0	CHEMBL1289494	Selleckchem	S1207	FLT1,KDR,FLT4	PDGFRA,PDGFRB,KIT,EPHB2,TEK,EPHB4,FGFR1,MET,ABL1,SRC	RET (12), FRK (145), EPHA2 (147), BCR (160), DDR1 (190), ABL1 (195), ABL2 (302), EPHB4 (310), EPHB2 (448), DDR2 (592), EPHA5 (601), PTK6 (787), RIPK2 (801), RIPK3 (1346), AURKB (1562), LYN (2019), LCK (2183), MAP4K2 (2375), PDGFRB (2409), STK10 (4622), EPHB3 (5433), EPHA4 (5563)	reversible	approved	+	Renal Cell Carcinoma	DMSO	10 mM
45	Fostamatinib	R-788, R-935788, R-788 Sodium, R-788 Free acid, R-935788 Sodium, R-935788 Free acid, Fostamatinib Disodium, Tavalisse	Kinase	DB12010	901119-35-5	CHEMBL2103830	Selleckchem	S2625	SYK	FLT3	NEK9 (41), TNK1 (160), AURKA (300), PLK4 (570), FLT3 (843), ADCK1 (1071), RET (1147), IRAK3 (1290), IKBKE (1320), MAPK9 (1533), MAPK8 (2011), MST1R (2132), LATS1 (2157), STK16 (2484), MAP3K11 (2506), AURKB (2550), PIP4K2C (2635), PTK2 (5400)	reversible	approved	-	Chronic Immune Thrombocytopenia	DMSO	10 mM
46	Baricitinib	INCB-28050, LY-3009104, INCB-028050, Olumiant	Kinase	DB11817	1187594-09-7	CHEMBL2105759	MedChemExpress	HY-15315	JAK1,JAK2	JAK3,TYK2	AAK1 (46), Q6ZSR9 (78), MARK3 (104), PKN1 (104), MARK2 (125), PIP4K2A;PIP4K2B (126), BMP2K (216), CAMK2G (243), PKN2 (269), CAMK2D (312), EIF2AK1 (335), ROCK1 (482), ROCK2 (756), ULK1 (810), RET (973), PRKCD (1075), MAP3K1 (1891), PRKCA (2071), PDPK1;PDPK2P (3315), PRKACA (3597), CIT (4361), GAK (4862)	reversible	approved	-	Moderately-to-Severely Active Rheumatoid Arthritis	DMSO	10 mM
47	Encorafenib	NVP-LGX818, LGX-818, NVP-LGX818-NXA, Braftovi	Kinase	DB11718	1269440-17-6	CHEMBL3301612	Selleckchem	S7108	BRAF		LIMK1 (26), LIMK2 (96), CDK4 (112), BRAF (124), IRAK1 (247), RIPK2 (323), GSK3B (425), NLK (732), ZAK (785), MAP3K11 (812), MAPK9 (915), RIPK3 (967), MAP3K4 (1437), MAPK8 (1865), TAOK3 (3325), CSNK1A1 (3334), GSK3A (5259)	reversible	approved	+	Unresectable or Metastatic Melanoma with BRAF Mutations	DMSO	10 mM
48	Binimetinib	ARRY-162, MEK-162, NVP-MEK162, ARRY-438162, Mektovi	Kinase	DB11967	606143-89-9	CHEMBL3187723	Selleckchem	S7007	MAP2K1,MAP2K2		MAP2K2 (36), MAP2K1 (45)	reversible	approved	+	Unresectable or Metastatic Melanoma with BRAF Mutations	DMSO	10 mM
49	Duvelisib	IPI-145, INK1197	Kinase	DB11952	1201438-56-3	CHEMBL3039502	Selleckchem	S7028	PIK3CD, PIK3CG				approved	+	Chronic Lymphocytic Leukemia/Small Lymphocytic Lymphoma and Follicular Lymphoma	DMSO	10 mM
50	Dacomitinib	PF-00299804, PF-00299804-03, Vizimpro, Dacomitinib monohydrate	Kinase	DB11963	1110813-31-4	CHEMBL2110732	Selleckchem	S2727	EGFR	ERBB2,ERBB4	EGFR (5), GAK (168), RIPK2 (988), RIPK3 (3637)	covalent	approved	+	EGFR-Mutated Metastatic Non-Small Cell Lung Cancer	DMSO	10 mM
51	Lorlatinib	PF-06463922, Lorbrena, Lorviqua	Kinase	DB12130	1454846-35-5	CHEMBL3286830	MedChemExpress	HY-12215	ALK, ROS1				approved	+	ALK-Positive Metastatic Non-Small Cell Lung Cancer	DMSO	10 mM
52	Larotrectinib	Vitrakvi, LOXO-101, ARRAY-470	Kinase	DB14723	1223403-58-4	CHEMBL3889654	Selleckchem	S7960	TRK				approved	+	solid tumors harboring NTRK-fusion proteins	DMSO	10 mM
53	Gilteritinib	Gilteritinib fumarate, ASP-2215 HEMIFUMARATE, ASP-2215, Xospata	Kinase	DB12141	1254053-43-4	CHEMBL3301622	MedChemExpress	HY-12432	FLT3,AXL		ULK3 (6), FLT3 (7), IRAK3 (7), GAK (9), Q6ZSR9 (11), AAK1 (25), TNK1 (39), ACVR1 (39), BMP2K (46), RET (50), SLK (68), BMPR1A (121), STK10 (149), ADCK1 (152), CAMK2G (169), MYLK (188), FER (188), BUB1 (191), MAP4K4 (202), CAMK2D (207), LATS1 (221), MAP4K2 (244), STK16 (295), AP1G1 (302), CAMK4 (421), MAPK9 (430), DHCR24 (432), YES1 (445), SLC25A5 (451), RIPK2 (482), MAP2K2 (502), PTK2B (510), PDG…	reversible	approved	+	Acute Myeloid Leukemia (AML) with a FLT3 Mutation	DMSO	3.5 mM
54	Erdafitinib	JNJ-42756493	Kinase	DB12147	1346242-81-6	CHEMBL3545376	Selleckchem	S8401	FGFR				approved	+	Advanced or metastatic bladder cancer	DMSO	10 mM
55	Alpelisib	BYL 719, BYL-719, BYL719, NVP-BYL719	Kinase	DB12015	1217486-61-7	CHEMBL2396661	Selleckchem	S2814	PIK3CA	PIK3CB,PIK3CD,PIK3CG	PRKACG (1990), GAK (4968)	reversible	approved	+	Breast cancer	DMSO	10 mM
56	Pexidartinib	Turalio, PLX-3397	Kinase	DB12978	1029044-16-3	CHEMBL3813873	Selleckchem	S7818	CSF1R	KIT,FLT3	FLT3 (55), Q6ZSR9 (1452)	reversible	approved	+	symptomatic tenosynovial giant cell tumor (TGCT)	DMSO	10 mM
57	Entrectinib	RXDX-101, NMS-E628	Kinase	DB11986	1108743-60-7	CHEMBL1983268	MedChemExpress	HY-12678	NTRK1,NTRK2,NTRK3,ROS1,ALK		NTRK1 (2), TNK2 (420), TNK1 (1486)	reversible	approved	+	ROS1-positive, metastatic non-small cell lung cancer and neurotrophic tyrosine receptor kinase (NTRK) gene fusion-positive solid tumors	DMSO	10 mM
58	Fedratinib	SAR-302503, TG-101348, TG-101348, TG101348, SAR-302503	Kinase	DB12500	936091-26-8	CHEMBL1287853	Selleckchem	S2736	JAK2	JAK1,JAK3,FLT3,RET	GAK (46), PTK2 (172), ADCK1 (231), Q6ZSR9 (277), AAK1 (359), BMP2K (519), STK16 (566), FLT3 (670), SIK2 (1008), ACVR1 (1310), MAPK7 (1311), IRAK3 (1415), TNK2 (1419), MAPK9 (1571), NEK9 (1634), RET (1638), BCR (1727), WEE1 (1951), PLK4 (1954), MAPK8 (2223), TBK1 (2230), IKBKE (2264), AURKB (2327), CSNK2A2 (2619), CSNK2A1;CSNK2A3 (3248), NQO2 (4314)	reversible	approved	-	myelofibrosis	DMSO	10 mM
59	Upadacitinib	Rinvoq, ABT-494	Kinase	DB15091	310726-60-3	CHEMBL3622821	MedChemExpress	HY-19569	JAK1	JAK1, JAK2, JAK3			approved	-	moderate to severe rheumatoid arthritis.	DMSO	10 mM
60	Hydroxyfasudil		Kinase	DB04707	105628-72-6	CHEMBL1233300	Selleckchem	S8208	ROCK	ROCK2,PRKACA,PRKACB,PRKACG,PRKCA,PRKCB,PRKCZ,PRKCH,PRKCG,PRKCD,PRKCI,PRKCE,PRKG1,PRKG2,MYLK	ROCK1 (532), ROCK2 (1349), PKN2 (2260), PRKD2 (2541), PKN1 (2925), ACAD10 (3957)	reversible	approved (China, Japan)	-	pulmonary hypertension.	DMSO	10 mM
61	Icotinib	BPI-2009	Kinase	DB11737	610798-31-7	CHEMBL2087361	MedChemExpress	HY-15164	EGFR		STK10 (227), CARS (652), GAK (725), SLK (1051), RIPK2 (2627), BUB1 (2912), MAP3K1 (4131), PIP4K2C (4663)	reversible	approved (China)	+	non-small-cell lung cancer with somatic EGFR mutations	DMSO	10 mM
62	Apatinib	YN-968D1, Rivoceranib	Kinase	DB14765	811803-05-1	CHEMBL3186534	Selleckchem	S2221	KDR	RET,KIT,SRC	RET (111), RIPK3 (2373), ZAK (4760)	reversible	approved (China)	+	late-stage gastric carcinoma, Advanced Pancreatic Cancer	DMSO	10 mM
63	Fasudil	HA-1077, AT-877, ZK-258594	Kinase	DB08162	103745-39-7	CHEMBL38380	Selleckchem	S1573	ROCK	ROCK2,PRKACA,PRKACB,PRKACG,PRKCA,PRKCB,PRKCZ,PRKCH,PRKCG,PRKCD,PRKCI,PRKCE,PRKG1,PRKG2,MYLK	PRKX;PRKY (247), PKN1 (841), ROCK1 (906), ROCK2 (943), MELK (1922), NQO2 (2451), PKN2 (2599), CDK12 (3480), LATS1 (4170), CDK9 (4251), CDK13 (4518), PRKCD (4789), PRKD2 (6416)	reversible	approved (China, Japan)	-	pulmonary hypertension.	DMSO	10 mM
64	Olmutinib	BI-1482694, HM61713	Kinase	DB13164	1353550-13-6	CHEMBL3786343	MedChemExpress	HY-19730	EGFR	BTK			approved (Korea)	+	T790M mutation positive non-small cell lung cancer	DMSO	10 mM
65	Quizartinib	AC220, AC-220, Quizartinib Dihydrochloride, AC010220.2HCl, AC010220, ASP-2689	Kinase	DB12874	950769-58-1	CHEMBL576982	MedChemExpress	HY-13001	FLT3	KIT,PDGFRA,PDGFRB,RET,CSF1R	FLT3 (102), RET (172), MYH10 (758)	reversible	phase III	+	relapsed/ refractory FLT3-ITD acute myeloid leukemia (AML)	DMSO	10 mM
66	Toceranib	Palladia, SU11654	Kinase	-	356068-94-5	CHEMBL13608	Selleckchem	S5272					not approved	+	mast cell tumor in dogs, Bone Sarcomas	DMSO	4 mM
67	Ridaforolimus	MK-8669, AP-23573, Deforolimus	Kinase	DB06233	572924-54-0	CHEMBL2103839	MedChemExpress	HY-50908	MTOR			allosteric	phase III	+	Metastatic Soft-Tissue Sarcomas, Metastatic Bone Sarcomas	DMSO	10 mM
68	Tucatinib	ONT-380, Irbinitinib, ARRY-380	Kinase	DB11652	937263-43-9	CHEMBL3545380	Selleckchem	S8362	ERBB2	EGFR	NQO2 (2463), EGFR (2534), FECH (3912)	reversible	approved	+	advanced unresectable or metastatic HER2-positive breast cancer, including patients with brain metastases	DMSO	10 mM
73	Alisertib	MLN-8237, MLN-8237-004, Alisertib Sodium	Kinase	DB05220	1028486-01-2	CHEMBL483158	Selleckchem	S1133	AURKA	AURKB		reversible	Phase III	+	T-Cell Lymphoma, recurrent sarcoma (phase II)	DMSO	10 mM
74	Anlotinib	AL3818, AL-3818	Kinase	DB11885	1058156-90-3	CHEMBL3545021	Selleckchem	S8726	VEGFR2				Phase III	+	lung cancer, sarcoma (phase III)	DMSO	10 mM
75	Asciminib	ABL001, ABL-001, Scemblix	Kinase	DB12597	1492952-76-7	CHEMBL3545115	MedChemExpress	HY-104010	ABL		AURKA (5), ACAD10 (78), AURKB (195), PDPK1;PDPK2P (289), EPHA2 (309), EPHA4 (455), DNAJA1 (962), ABL2 (1009), PLK4 (1178), EPHB4 (1265), TNK1 (1270), PTK2 (1501), CSNK2A1;CSNK2A3 (3834), CSNK2A2 (5535)		approved	+	Chronic Myelogenous Leukemia, To treat Philadelphia chromosome-positive chronic myeloid leukemia with disease that meets certain criteria	DMSO	10 mM
76	Avapritinib	BLU-285	Kinase	DB15233	1703793-34-3	CHEMBL4204794	Selleckchem	S8553	PDGFRa, KIT				approved	+	Gastrointestinal stromal tumors (GISTs)	DMSO	10 mM
77	Barasertib	AZD-1152	Kinase	DB11747	722543-31-9	CHEMBL415049	MedChemExpress	HY-10127	AURKB			reversible	Phase III	+	AML	DMSO	10 mM
78	Infigratinib	BGJ398, BGJ-398, NVP-BGJ398	Kinase	DB11886	872511-34-7	CHEMBL1852688	Selleckchem	S2183	FGFR1/2/3	FGFR4, VEGFR2			approved	+	Advanced Cholangiocarcinoma, FGFR2 Gene Mutation, cholangiocarcinoma	DMSO	5 mM
79	Brivanib	BMS-540215	Kinase	DB11958	649735-46-6	CHEMBL377300	Selleckchem	S1084	KDR	FGFR1,FLT1	AURKA (49), MAP2K5 (82), RET (209), FLT3 (257), MST1R (1416), EGFR (1734), RIPK2 (1850), MAP4K5 (2236), PDGFRB (2692), HCK (2886), LYN (3633)	reversible	Phase III	+	Hepatocellular Carcinoma, sarcoma (phase II)	DMSO	10 mM
80	Brivanib alaninate	BMS-582664	Kinase	DB11865	649735-63-7	CHEMBL270995	Selleckchem	S1138	KDR	FGFR1,FLT1		reversible	Phase III	+	Metastatic Colorectal Cancer, sarcoma (phase II)	DMSO	10 mM
81	Buparlisib	BKM-120, BKM120-NX, Buparlisib HCl, NVP-BKM120, BKM120-AAA	Kinase	DB11666	944396-07-0	CHEMBL2017974	Selleckchem	S2247	PIK3CA,PIK3CB,PIK3CD,PIK3CG		DDR1 (1019), PDGFRB (2537), SLK (2741), RET (2860)	reversible	Phase III	+	Breast Cancer	DMSO	10 mM
82	Capmatinib	NVP-INC280, INC-280, INCB-28060	Kinase	DB11791	1029712-80-8	CHEMBL3188267	Selleckchem	S2788	MET		DDR1 (1039), PDGFRB (1892), FGFR1 (3896), RET (7483), STK10 (8443), SLK (9488)	reversible	approved	+	Soft Tissue Sarcoma (Not yet recruiting), non small cell lung cancer	DMSO	10 mM
83	Cediranib	AZD-2171, ZD-2171, Recentin, Cediranib Maleate	Kinase	DB04849	288383-20-0	CHEMBL491473	Selleckchem	S1017	KDR	KIT,FLT1,FLT4,PDGFRB,FGFR1,PDGFRA,CSF1R,SRC,ABL1		reversible	Phase III	+	ovarian cancer, Metastatic Colorectal Cancer, Recurrent Glioblastoma, Lung Cancer, _x000D__x000D__x000D_ Colorectal Cancer; Leiomyosarcoma & Alveolar Soft-part Sarcoma (phase II)	DMSO	10 mM
84	Crenolanib	ARO-002-26, CP-868596, ARO-002, Crenolanib Besylate, 596-26, CP-868	Kinase	DB11832	670220-88-9	CHEMBL2105728	Selleckchem	S2730	PDGFRA,PDGFRB	KIT,KDR,TEK,FGFR2,EGFR,ERBB2,SRC,FLT3	MET (0)	reversible	Phase III	+	GIST, AML	DMSO	10 mM
85	Dinaciclib	MK-7965, SCH-727965	Kinase	DB12021	779353-01-4	CHEMBL2103840	Selleckchem	S2768	CDK2,CDK5,CDK1,CDK9		DDR1 (19), PDGFRB (19), RET (27), FGFR1 (547), STK10 (879), DDR2 (1000), PTK6 (1219), SLK (1970), TGFBR1 (2052), BCR (2313), MAP4K5 (2477), EGFR (2733), EIF2AK1 (3292), MET (4916)	reversible	Phase III	+	Chronic Lymphocytic Leukemia (CLL)	DMSO	10 mM
86	Dovitinib	TKI-258, CHIR-258, Dovitinib Lactate, NVP-TKI258, GFKI-258	Kinase	DB05928	405169-16-6	CHEMBL522892	Selleckchem	S1018	FLT3,KIT	INSR,EGFR,MET,EPHA2,TEK,IGF1R,ERBB2,FGFR1,FGFR3,FLT1,KDR,FLT4,PDGFRB,CSF1R,PDGFRA	SIK3 (2), CMPK1 (3), NTRK1 (8), STK26 (13), SIK2 (16), FLT3 (18), MARK4 (25), NQO2 (40), GARS (40), MAP2K5 (41), STK24 (57), PDGFRB (106), CDK2 (128), CAMKK2 (135), PKN1 (165), MARK3 (220), MAP4K4 (282), MARK2 (300), CDK5 (313), MAP4K3 (406), MAP4K5 (455), STK4 (702), STK3 (743), CAMK2G (766), IRAK4 (778), RET (810), CAMK2D (821), ULK1 (839), CDK9 (988), PAK4 (1007), CDK3 (1066), BMP2K (1200), PK…	reversible	Phase III	+	Metastatic Renal Cell Carcinoma, Solid Tumors, Gliosarcoma (phase II)	DMSO	10 mM
87	Enzastaurin	LY-317615, Enzastaurin HCl	Kinase	DB06486	170364-57-5	CHEMBL300138	Selleckchem	S1055	PRKCB	PRKCA,PRKCG,PRKCE	CDK9 (7), CDK13 (21), CDK12 (32), CDK6 (32), CDK2 (90), CDK5 (91), STK26 (98), CDK16 (125), ICK (271), CDK7 (411), STK11 (497), ERCC2 (560), CLK1 (714), CDK17 (778), CDK4 (1145), CDK1 (1216), GSK3B (1430), GSK3A (1475), TAOK2 (2233), TAOK3 (2439)	reversible	Phase III	+	B-Cell Lymphoma, Glioblastoma	DMSO	10 mM
88	Evobrutinib	M2951, MSC2364447C, HY-101215	Kinase	DB15170	1415823-73-2	CHEMBL4072833	MedChemExpress	HY-101215	BTK		FLT3 (0), RET (23), PDGFRB (35), BMP2K (65), Q6ZSR9 (104), MINK1 (105), MAP4K1 (108), MAP4K4 (179), AAK1 (209), FGFR1 (243), RPS6KA4 (420), SRC (582), YES1 (591), LCK (712), ULK1 (721), FYN (770), LYN (786), MAP4K3 (841), AURKB (910), PRKAG1 (930), LATS1 (955), ULK3 (968), MARK4 (976), MAP4K5 (1009), ABL2 (1042), HCK (1081), TBK1 (1114), PRKAG2 (1123), STK4 (1136), PRKAA1 (1141), MAP3K11 (1283), …		Phase III	-	Relapsing-remitting Multiple Sclerosis	DMSO	10 mM
89	Filgotinib	G-146034, GLPG-0634, G-146034_101, Filgotinib hydrochloride	Kinase	DB14845	1206161-97-8	CHEMBL3301607	MedChemExpress	HY-18300	JAK1	JAK2,JAK3,TYK2	GSK3B (190), GSK3A (246), PRKCA (524), PRKCD (2519), PRKCB (2897)	reversible	Phase III	-	RheumatoId Arthritis, Ulcerative Colitis, Crohn's Disease	DMSO	10 mM
90	Fruquintinib	HMPL-013, HMPL013	Kinase	DB11679	1194506-26-7	CHEMBL3545339	MedChemExpress	HY-19912	VEGFR				Phase III	+	Colorectal Cancer, NSCLC, Advanced Gastric Cancer	DMSO	10 mM
91	Ipatasertib	GDC-0068	Kinase	DB11743	1001264-89-6	CHEMBL2177390	Selleckchem	S2808	AKT		STK10 (1912), ADCK1 (2028), MAPK10 (2140), CAMKK2 (3633), Q6ZSR9 (4384), IRAK1 (4714), AAK1 (4990), BMP2K (6590), SLK (9273)		Phase III	+	Breast Cancer (recruiting), Metastatic Prostate Cancer (active, not recruiting)	DMSO	10 mM
92	Itacitinib	INCB039110, INCB-039110	Kinase	DB12154	1334298-90-6	CHEMBL3622820	MedChemExpress	HY-16997	JAK1	JAK2, JAK3			Phase III	-/+	Chronic Graft-versus-host Disease, Graft-versus-host Disease (GVHD), sarcoma (phase I)	DMSO	10 mM
93	Tirbanibulin	KX-01, KX2-391, Klisyri	Kinase	DB06137	897016-82-9	CHEMBL571546	Selleckchem	S2700	SRC	Tubulin		reversible	approved	-/+	Actinic Keratoses, AML, Bone-Metastatic, Castration-Resistant Prostate Cancer (phase II)	DMSO	10 mM
94	Lestaurtinib	CEP-701, SP-924, KT-555, SP924, KT-5555, A-1544750, SPM-924, A-154475, CEP701, SP924, KT555, KT5555, A1544750, SPM924, A154475	Kinase	DB06469	111358-88-4	CHEMBL603469	MedChemExpress	HY-50867	JAK2,FLT3,NTRK1			reversible	Phase III	+	Acute Lymphoblastic Leukemia	DMSO	10 mM
95	Linifanib	ABT-869, RG-3635, AL-39324	Kinase	DB06080	796967-16-3	CHEMBL223360	Selleckchem	S1003	KDR,CSF1R,FLT1,FLT3	PDGFRB,KIT,TEK,FLT4,SGK1		reversible	Phase III	+	Hepatocellular Carcinoma	DMSO	10 mM
96	Linsitinib	OSI-906, ASP-7487, OSI-906AA	Kinase	DB06075	867160-71-2	CHEMBL1091644	Selleckchem	S1091	IGF1R	INSR,INSRR	PDPK1;PDPK2P (11), AURKA (25), LATS1 (25), MAPK10 (28), PAK4 (29), STK3 (30), CDK3 (37), MINK1 (41), ERN1 (42), STK4 (45), PRKD2 (46), PRKD3 (53), SIK2 (55), MAP4K2 (63), TNK2 (64), AAK1 (66), CHEK1 (72), MARK4 (73), Q6ZSR9 (80), MAP2K6 (87), IRAK4 (88), PLK4 (90), MYLK3 (95), STK10 (98), MARK3 (103), TNK1 (108), MAP2K3 (120), PHKG2 (122), FLT3 (122), AURKB (131), IRAK3 (147), MAP3K11 (154), MARK…	reversible	Phase III	+	Adrenocortical Carcinoma; Ewing Sarcoma (phase 2)	DMSO	10 mM
97	Losmapimod	GSKAHAB, GW856553, GW856553X	Kinase	DB12270	585543-15-3	CHEMBL1088752	Selleckchem	S7215	MAPK14,MAPK11		FLT3 (140), RET (1438), PDGFRB (1551), AURKB (1801)	reversible	Phase III	-	Acute Coronary Syndrome	DMSO	10 mM
98	Lucitanib	E-3810, AL-3810, CO-3810, S-80881	Kinase	DB11845	1058137-23-7	CHEMBL2220486	MedChemExpress	HY-15391	FLT1,KDR,FLT4,FGFR1,FGFR2,FGFR3	PDGFRA,PDGFRB	MAP4K2 (67), IGF1R (138), LATS1 (195), INSR (202), FLT3 (308), MAP2K1 (352), MET (395), MAP4K5 (614), MAP2K2 (1137), RIPK2 (1364), AURKB (1783), MAPK9 (2149), FECH (4213), PIP4K2C (5572), RIPK3 (6054), MAP2K5 (6558)	reversible	Phase III	-	Gastroesophageal Reflux Disease (GERD), Breast Cancers (phase II)	DMSO	10 mM
99	Masitinib	AB-1010, Masipro, Masiviera, Masican	Kinase	DB11526	790299-79-5	CHEMBL1908391	Selleckchem	S1064	KIT,PDGFRA,PDGFRB	LYN	MAPK14 (9), MAPKAPK2 (27), MAPK11 (29)	reversible	Phase III	-/+	Metastatic Castrate Resistant Prostate Cancer, Metastatic Melanoma, Gastrointestinal Stromal Tumors, Asthma, Alzheimer Disease, Pancreatic Cancer, Gastro-Intestinal Stromal Tumour, Metastatic Colorectal Cancer, Multiple Sclerosis, Amyotrophic Lateral Sclerosis (ALS), Ovarian Cancer, _x000D__x000D__x000D_ Rheumatoid Arthritis (RA)	DMSO	10 mM
100	Motesanib	AMG-706, Motesanib Diphosphate	Kinase	DB05575	453562-69-1	CHEMBL572881	Selleckchem	S1032	FLT1,KDR,FLT4	PDGFRA,PDGFRB,RET,KIT	RET (5), DDR1 (14), DDR2 (94), RIPK2 (199), LYN (2764)	reversible	Phase III	+	Myelodysplastic Syndromes, Non-Small-Cell Lung cancer (terminated), Previously Treated Childhood Rhabdomyosarcoma (phase II, withdrawn)	DMSO	10 mM
101	Peficitinib	ASP015K, JNJ-54781532	Kinase	DB11708	944118-01-8	CHEMBL3137308	Selleckchem	S7650	JAK		BCR (78), ABL2 (354), NQO2 (469), ABL1 (593), FRK (643), DDR1 (1119), DDR2 (3956), PDGFRB (4743)		Phase III	-	Rheumatoid Arthritis (RA)	DMSO	10 mM
102	Perifosine	KRX-0401	Kinase	DB06641	157716-52-4	CHEMBL372764	Selleckchem	S1037	AKT1		RET (81), ZAK (117), RIPK3 (1044)	reversible	Phase III	+	Colorectal Cancer; Recurrent Adult Soft Tissue Sarcoma, Chondrosarcomas, Alveolar Soft Part Sarcomas (phase II)	Ethanol	10 mM
103	Pyrotinib	SHR-1258	Kinase	DB14993	1269662-73-8	CHEMBL3544956	MedChemExpress	HY-104065	EGFR, HER2				Phase III	+	Breast Cancer	DMSO	0.3 mM
104	Radotinib	IY-5511	Kinase	DB12323	926037-48-1	CHEMBL4297524	Selleckchem	S8134	BCR-ABL1	PDGFR			Phase III	+	Philadelphia chromosome-positive (Ph+) chronic myeloid leukemia (CML)	DMSO	10 mM
105	Rigosertib	Rigosertib Sodium, ON-01910.Na, ON-01910	Kinase	DB12146	592542-59-1	CHEMBL1241855	Selleckchem	S1362	PLK1	PLK2		reversible	Phase III	+	Metastatic Pancreatic Adenocarcinoma	DMSO	10 mM
106	Ruboxistaurin	LY-333531	Kinase	DB11829	169939-94-0	CHEMBL91829	Selleckchem	S7663	PRKCB			reversible	Phase III	-	Diabetic Macular Edema, Diabetic Retinopathy	DMSO	10 mM
107	Selonsertib	GS-4997	Kinase	DB14916	1448428-04-3	CHEMBL3916717	Selleckchem	S8292	MAP3K5		MET (940), FECH (5577)		Phase III	-/+	Nonalcoholic Steatohepatitis, other cancers (pahse II)	DMSO	10 mM
108	Selumetinib	AZD-6244 HYD-SULFATE, ARRY-886, ARRY-142886, AZD-6244 Hydrogen sulfate, AZD-6244, Selumetinib Sulfate	Kinase	DB11689	606143-52-6	CHEMBL1614701	Selleckchem	S1008	MAP2K1		PRKCA (23), PRKCD (67), PRKCB (198), RPS6KA6 (276), PDPK1;PDPK2P (410), DYRK1A (1103), Q6ZSR9 (1311), AAK1 (1476), BMP2K (2199), SLK (2264), STK10 (2787), PIM1 (3799), GSK3B (5063), GSK3A (7206)	reversible	approved	+	Melanoma; Locally Advanced or Metastatic Non Small Cell Lung Cancer (Active, not recruiting), neurofibromatosis type 1	DMSO	10 mM
109	Semaxanib	SU5416	Kinase	DB06436	194413-58-6	CHEMBL276711	Selleckchem	S2845	VEGFR				Phase III	+	Colorectal Cancer; sarcoma (phase I/II)	DMSO	10 mM
110	Sulfatinib	HMPL-012	Kinase	DB15106	1308672-74-3	CHEMBL3545251	MedChemExpress	HY-12297	VEGFR, FGFR, CSF1R		MAP2K1 (41), MAP2K2 (52), Q6ZSR9 (807), AAK1 (1279), BMP2K (1624)		Phase III	+	Biliary Tract Cancer; Neuroendocrine Tumors (Active, not recruiting)	DMSO	10 mM
111	Taselisib	GDC-0032, RG-7604	Kinase	DB12108	1282512-48-4	CHEMBL2387080	Selleckchem	S7103	PIK3CA,PIK3CB,PIK3CD,PIK3CG				Phase III	+	Breast Cancer (continued), Recurrent Squamous Cell Lung Carcinoma (Active, not recruiting)	DMSO	10 mM
112	Tivantinib	ARQ-197	Kinase	DB12200	905854-02-6	CHEMBL2103882	Selleckchem	S2753	MET	MST1R, Tubulin		reversible	Phase III	+	Hepatocellular Carcinoma,Non Squamous, Non-small-cell Lung Cancer, Liver Cancer; Alveolar Soft Part Sarcoma (ASPS) (phase II)	DMSO	10 mM
113	Vatalanib	PTK787, PTK-787, K-222584, CGP-79787, BAY-86-5127, ZK-222584, CGP-79787D, NVP-PTK787	Kinase	DB04879	212141-54-3	CHEMBL101253	Selleckchem	S1101	KDR	FLT1,FLT4,PDGFRB,KIT		reversible	Phase III	+	Metastatic Colorectal Cancer; Metastatic Gastrointestinal Stromal Tumors (phase II/III), Osteosarcoma (phase II)	DMSO	10 mM
114	Volasertib	BI-6727, BI-6727-CL3, Volasertib Trihydrochloride	Kinase	DB12062	755038-65-4	CHEMBL1233528	Selleckchem	S2235	PLK1	PLK2,PLK3	MET (511)	reversible	approved	+	Orphan Drug Designation from the U.S. FDA for rhabdomyosarcoma; AML (phase III)	DMSO	10 mM
115	Volitinib	AZD-6094, Savolitinib	Kinase	DB12048	1313725-88-0	CHEMBL3334567	Selleckchem	S7674	MET		PDGFRB (4393)	reversible	Phase III	+	Carcinoma, Kidney Neoplasms	DMSO	10 mM
116	Ensartinib	X-396, Ensartinib hydrochloride	Kinase	DB14860	1370651-20-9	CHEMBL4113131	Selleckchem		ALK		CAMKK2 (195), PDXK (286), PTK2 (601), NEK3 (2965)	reversible	Phase III	+	Non-small Cell Lung Cancer; sarcoma (phase II)	DMSO	10 mM
117	Zanubrutinib	BGB-3111, Brukinsa	Kinase	DB15035	1691249-45-2	CHEMBL4107402	MedChemExpress	HY-101474A	BTK		NQO2 (206)		approved	+	Chronic Lymphocytic Leukemia, Mantle Cell Lymphoma	DMSO	10 mM
118	Momelotinib	CYT-387, Momelotinib Dihydrochloride, CYT-11387, GS-0387	Kinase	DB11763	1056634-68-4	CHEMBL1078178	Selleckchem	S2219	JAK1,JAK2	JAK3		reversible	Phase III	+/-	Metastatic Pancreatic Ductal Adenocarcinoma (terminated), Primary Myelofibrosis (recruiting)	DMSO	10 mM
119	Orantinib	TSU-68, SU-6668	Kinase	DB12072	252916-29-3	CHEMBL274654	Selleckchem	S1470	PDGFRA,PDGFRB	IGF1R,MET,SRC,LCK,ZAP70,ABL1,CDK2		reversible	Phase III	+	Hepatocellular Carcinoma (terminated because the Committee considered that significant results would no longer be obtained), still phase II	DMSO	10 mM
120	Pacritinib	ONX-0803, SB-1518, SB1518	Kinase	DB11697	937272-79-2	CHEMBL2035187	MedChemExpress	HY-16379	JAK2,FLT3	TYK2,JAK3	Q6ZSR9 (3), AAK1 (4), IKBKE (200), ROCK2 (219), NEK3 (286), ULK3 (291), CSNK2A2 (302), CIT (313), MARK3 (417), BMP2K (422), NEK9 (474), PRKD2 (531), TBK1 (562), CSNK2A1;CSNK2A3 (584), CAMK2G (597), MAPK8 (599), MARK2 (614), PRKD3 (650), CAMK2D (666), CDK9 (741), SIK2 (790), GAK (822), SIK3 (859), MAPK9 (1137), CDK16 (1162), MAPK10 (1191), STK16 (1281), ROCK1 (1362), CDK2 (2113)	reversible	approved, Phase III	+	To treat intermediate or high-risk primary or secondary myelofibrosis in adults with low platelets, Primary Myelofibrosis (phase 3)	DMSO	10 mM
121	Rociletinib	AVL-301, CNX-419, CO-1686	Kinase	DB11907	1374640-70-6	CHEMBL3545308	MedChemExpress	HY-15729	EGFR		FLT3 (0), BMPR2 (19), BMP2K (303), RET (316), PDPK1;PDPK2P (637), PDGFRB (744), AURKB (933), AAK1 (1174), Q6ZSR9 (1183), RPS6KA4 (1388), IKBKE (1430), ULK3 (1455), STK4 (1567), CSNK2A1;CSNK2A3 (1779), STK3 (1809), TBK1 (1982), MAP4K1 (2015), GAK (2090), CSNK2A2 (2103), MAP4K2 (2276), RPS6KA1 (2647), MAP3K11 (2660), LATS1 (3011), RPS6KA5 (3117), MAP2K2 (3225), AURKA (3254), MAP2K1 (3426), MAP2K5 (…	covalent	Phase II	+	non-small cell lung cancer, Non-Small Cell Lung Cancer With EGFR T790M Mutation With Brain and/or Leptomeningeal Metastasis	DMSO	10 mM
122	Zorifertinib	AZD-3759, AZD3759	Kinase	DB14795	1626387-80-1	CHEMBL3623291	Selleckchem	S7971	EGFR		NQO2 (4), ACVR1 (22), ADCK1 (33), IRAK3 (35), BMP2K (39), AAK1 (42), Q6ZSR9 (52), FLT3 (228), IRAK1 (258), ICK (270), MAP4K4 (293), CSNK2A2 (394), AURKB (641), CSNK2A1;CSNK2A3 (673), GAK (674), IKBKE (715), TNK1 (888), PRKCA (934), CDK9 (1006), PRKG1 (1516), NEK9 (1780), STK16 (1867), MAPK8 (1957), TAOK1 (2195), PDGFRB (2666), STK10 (2919), CDK16 (3097), TAOK2 (3375), FER (3660), MAP4K2 (3718), G…		Phase II/III	+	Non-small Cell Lung Cancer, EGFR Gene Mutation, Brain Metastases	DMSO	10 mM
123	AZD-4547	KB-74810	Kinase	DB12247	1035269-65-8	CHEMBL3184679	Selleckchem	S2801	FGFR1,FGFR2,FGFR3	KDR,IGF1R	TEC (288), TNK1 (289), PTK2 (433), GAK (450), EGFR (498), BTK (547), CLK1 (651), FER (1110), FES (1194)	reversible	Phase II/III	+	Active, not recruiting; Squamous Cell Lung Cancer	DMSO	10 mM
124	Galunisertib	LY-2157299	Kinase	DB11911	700874-72-2	CHEMBL2364611	Selleckchem	S2230	TGFBR1			reversible	Phase II/III	+	Myelodysplastic Syndromes; carcinosarcoma (phase I)	DMSO	10 mM
125	K-252a	SF 2370	Kinase	DB02152	97161-97-2	CHEMBL281948	MedChemExpress	HY-N6732	PRKCA,PRKCB,PRKCZ,PRKCH,PRKCG,PRKCD,PRKCI,PRKCE		FGFR1 (2), MAP4K5 (6), RET (29), MAP4K3 (49), DDR1 (56), MAP4K2 (110), EIF2AK1 (170), PDGFRB (288), MAP4K1 (354), MARK2 (4960), STK26 (4996), MARK3 (9024), ZAK (9540)	reversible	Phase II/III	-	Parkinson Disease	DMSO	10 mM
126	Leniolisib	CDZ173, CDZ-173-NX, CDZ173-NX	Kinase	DB16217	1354690-24-6	CHEMBL3643413	MedChemExpress	HY-17635	PIK3CD		RIPK3 (11), ACVR1B (16), RIPK2 (38), TGFBR1 (79), GAK (495), MAP4K4 (1693), CSNK1E (7903)		Phase II/III	-	Activated PI3Kdelta Syndrome (APDS); PASLI Disease	DMSO	10 mM
127	Rogaratinib	BAY1163877	Kinase	DB15078	1443530-05-9	CHEMBL3963485	MedChemExpress	HY-100019	FGFR		AAK1 (5), IRAK4 (9), CLK1 (10), TNIK (10), CLK4 (15), MAP4K4 (19), ERN1 (19), AURKA (20), Q6ZSR9 (21), MARK4 (28), STK4 (29), PRKD2 (30), CDK3 (32), PDPK1;PDPK2P (38), PRKD3 (38), STK3 (43), SIK2 (58), LATS1 (67), PLK4 (73), MELK (83), MAP2K6 (88), BMP2K (90), MYLK3 (98), CDK2 (101), ULK3 (107), CHEK1 (122), MAP4K2 (131), MAPK15 (167), CAMK2G (173), MAP3K5 (182), CAMK2D (190), MAP4K5 (193), FLT3 …		Phase II/III	+	FGFR (Fibroblast Growth Factor Receptor)-Positive Locally Advanced or Metastatic Urothelial Carcinoma (FORT-1)	DMSO	10 mM
128	Saracatinib	AZ-10353926, Saracatinib Difumarate, AZD-0530 difumarate, AZD-0530	Kinase	DB11805	379231-04-6	CHEMBL217092	Selleckchem	S1006	SRC	YES,FYN,LYN,BLK,FGR,LCK,ABL1,EGFR,KIT,EPHA2		reversible	Phase II/III	+	Ovarian Cancer, Fallopian Tube Cancer, Primary Peritoneal Cancer	DMSO	10 mM
129	Tideglusib	NP-031112, NP-12	Kinase	DB12129	865854-05-3	CHEMBL3545157	Selleckchem	S2823	GSK3B			covalent	Phase II/III	-	Congenital Myotonic Dystrophy, AlzheimerÂ´s Disease	DMSO	10 mM
130	Umbralisib	TGR-1202, RP5264, Ukoniq	Kinase	DB14989	1532533-67-7	CHEMBL3948730	Selleckchem	S8194	PIK3CD	CK1 epsilon	RIPK2 (2), ACVR1 (4), LCK (9), BCR (16), ABL1 (53), BMPR1A (60), ABL2 (91), YES1 (95), FYN (98), HCK (100), GAK (108), LYN (113), SRC (132), ACVR1B (142), TGFBR1 (197), ADCK3 (275), PDGFRB (631), EPHA2 (729), EPHA4 (917), FGR (956), MAP4K4 (1121), TNIK (1375), SIK2 (1407), RIPK3 (1768), FRK (2330), EPHA5 (2381), ZAK (2985), EPHB6 (3602), EPHB4 (3878), ACVR2B (3878), DDR1 (4401), TNK2 (4650), SIK3…		approved	+	marginal zone lymphoma and follicular lymphoma	DMSO	10 mM
131	Varlitinib	ARRY-543, ASLAN-001, AR-00334543, ARRY-334543, Varlitinib Tosylate	Kinase	DB05944	845272-21-1	CHEMBL2103842	Selleckchem	S2755	EGFR,ERBB2			reversible	Phase II/III	+	Biliary Tract Cancer, Gastric Cancer (Active, not recruiting)	DMSO	10 mM
132	Nemiralisib	GSK2269557, GSK-2269557A, GSK2269557A	Kinase	DB16253		CHEMBL2216859	Selleckchem	S7937	PIK3CD				Phase II	-	Chronic Obstructive Pulmonary Disease (COPD)	DMSO	10 mM
133	Pemigatinib	INCB054828	Kinase	DB15102	1513857-77-6	CHEMBL4297522	MedChemExpress	HY-109099	FGFR1,FGFR2,FGFR3		EGFR (5), RIPK3 (88), YES1 (321), RIPK2 (810)		approved	+	cholangiocarcinoma	DMSO	10 mM
134	GSK-3145095		Kinase	-	1622849-43-7	NA	MedChemExpress	HY-111946	RIPK1				phase II	+	pancreatic ductal adenocarcinoma (PDAC) , Terminated	DMSO	10 mM
135	Belizatinib	TSR-011, TSR011, Tesaro	Kinase	-	1357920-84-3	NA	Selleckchem	S8511	ALK, TRK				phase II	+	solid tumors	DMSO	10 mM
136	Lifirafenib	BGB-283	Kinase	DB14773	1446090-79-4	CHEMBL4209157	Selleckchem	S7926	RAF				phase I/II	+	solid tumors	DMSO	10 mM
137	Deucravacitinib	BMS-986165, Tyk2-IN-4	Kinase	DB16650	1609392-27-9	NA	MedChemExpress	HY-117287	TYK2				phase III	-	Psoriasis	DMSO	10 mM
138	Roblitinib	FGF-401	Kinase	DB16845	1708971-55-4	CHEMBL3545293	MedChemExpress	HY-101568	FGFR4				phase I/II	+	hepatocellular cancer (HCC)	DMSO	10 mM
139	Vactosertib	TEW-7197	Kinase	DB15310	1352608-82-2	CHEMBL3260567	Selleckchem	S7530	TFGBR				phase II	+	Melanom, liver cancer	DMSO	10 mM
140	Edicotinib	JNJ-40346527	Kinase	DB12504	1142363-52-7	CHEMBL3674570	MedChemExpress	HY-109086	CSF1R				phase I/II	+	Adenocarcinoma Prostate, AML	DMSO	10 mM
141	AZD-0156	AZD0156	Kinase	-	1821428-35-6	CHEMBL4297899	Selleckchem	S8375	ATM, ATR				phase I	+	Advanced Solid Tumours	Ethanol	10 mM
142	Abrocitinib	Cibinqo, PF-04965842	Kinase	DB14973	1622902-68-4	CHEMBL3655081	MedChemExpress	HY-107429	JAK				approved	-	To treat refractory, moderate-to-severe atopic dermatitis	DMSO	10 mM
143	Elimusertib	BAY-1895344, BAY1895344	Kinase	-	1876467-74-1	NA	Selleckchem	S8666	ATM, ATR				phase I/II	+	Relapsed or Refractory Solid Tumors (Ewing sarcoma)	DMSO	10 mM
144	Tepotinib	MSC-2156119J, MSC-2156119, EMD-1214063, Tepmetko	Kinase	DB15133	1100598-32-0	CHEMBL3402762	Selleckchem	S7067	MET	IRAK4		reversible	approved	+	To treat non-small cell lung cancer	DMSO	10 mM
1001	Dactinomycin	actinomycin D	Chemo	DB00970	50-76-0	CHEMBL1554	MedChemExpress	HY-17559					approved	+		DMSO	10 mM
1002	Doxorubicin Hydrochloride	Adriamycin	Chemo	DB00997	25316-40-9	CHEMBL359744	Selleckchem	S1208			MET (1), NQO2 (875)		approved	+		DMSO	10 mM
1003	Eribulin Mesylate	Halaven,B1939 mesylate; E7389 mesylate; ER-086526 mesylate	Chemo	DB08871	441045-17-6	CHEMBL1683544	Klinikum Rechts der Isar	-					approved	+		0.9% NaCl	0.027 mM
1004	Trabectedin	Ecteinascidin 743; ET-743	Chemo	DB05109	114899-77-3	CHEMBL450449	Klinikum Rechts der Isar	-					approved	+		0.9% NaCl	0.011 mM
1005	Enasidenib	Idhifa	Isocitrate dehydrogenase 2 (IDH2), allosteric inhibitor	DB13874	1446502-11-9	CHEMBL3989908	Selleckchem	S8205					approved	+	refractory acute myeloid leukemia	DMSO	10 mM
1006	Ivosidenib	Tibsovo	Isocitrate dehydrogenase 1 (IDH1)	DB14568	1448347-49-6	CHEMBL3989958	Selleckchem	S8206					approved	+	refractory acute myeloid leukemia	DMSO	10 mM
1007	Talazoparib		PARP-Inhibitor	DB11760	1207456-01-6	CHEMBL3989958	Selleckchem	S7048					approved	+	advanced or metastatic breast cancer patients with a germline BRCA mutation	DMSO	10 mM
1008	Glasdegib	Daurismo	sonic hedgehog receptor smoothened (SMO)	DB11978	1095173-27-5	CHEMBL2043437	Selleckchem	S7160					approved	+	acute myeloid leukemia (AML)	DMSO	10 mM
1009	Selinexor	Xpovio	Nuclear Export (SINE) XPO1 antagonist	DB11942	1393477-72-9	CHEMBL3545185	Selleckchem	S7252					approved	+	relapsed/refractory multiple myeloma	DMSO	10 mM
1010	Tazemetostat	EPZ-6438, E-7438	EZH2 inhibitor	DB12887	1403254-99-8	CHEMBL3414621	MedChemExpress	HY-13803					approved	+	advanced epithelioid sarcoma with loss of INI1/SMARCB1	DMSO	10 mM
