# Supplementary material for: Illuminating phenotypic drug responses of sarcoma cells to kinase inhibitors by phosphoproteomics
Source: Mol Syst Biol. 2023 Dec 18;20(1):28–55. doi: 10.1038/s44320-023-00004-7 (PMC10883282; doi:10.1038/s44320-023-00004-7)
Supplement: Supplementary file 4 — Dataset EV3 [file 44320_2023_4_MOESM4_ESM.xlsx]

## Sheet: Relative viability
Cell line	Drug	replicate	Conc(mM)	Relative viability
A204	Abemaciclib	1	0.00017	1.0851
A204	Abemaciclib	1	0.00051	1.0741
A204	Abemaciclib	1	0.00152	1.0182
A204	Abemaciclib	1	0.00457	1.062
A204	Abemaciclib	1	0.01372	0.9901
A204	Abemaciclib	1	0.04115	0.9075
A204	Abemaciclib	1	0.1235	0.8622
A204	Abemaciclib	1	0.3704	0.5893
A204	Abemaciclib	1	1.111	0.4447
A204	Abemaciclib	1	3.333	0.4095
A204	Abemaciclib	1	10	0.366
A204	Abemaciclib	2	0.00017	1.0328
A204	Abemaciclib	2	0.00051	1.0428
A204	Abemaciclib	2	0.00152	1.0516
A204	Abemaciclib	2	0.00457	1.0266
A204	Abemaciclib	2	0.01372	0.9761
A204	Abemaciclib	2	0.04115	0.8565
A204	Abemaciclib	2	0.1235	0.7239
A204	Abemaciclib	2	0.3704	0.5436
A204	Abemaciclib	2	1.111	0.3979
A204	Abemaciclib	2	3.333	0.3487
A204	Abemaciclib	2	10	0.3205
A204	Abemaciclib	3	0.00017	1.0236
A204	Abemaciclib	3	0.00051	1.0044
A204	Abemaciclib	3	0.00152	1.036
A204	Abemaciclib	3	0.00457	0.9946
A204	Abemaciclib	3	0.01372	0.9604
A204	Abemaciclib	3	0.04115	0.8649
A204	Abemaciclib	3	0.1235	0.7234
A204	Abemaciclib	3	0.3704	0.5579
A204	Abemaciclib	3	1.111	0.4097
A204	Abemaciclib	3	3.333	0.391
A204	Abemaciclib	3	10	0.3132
A204	Abrocitinib	1	0.00017	1.1187
A204	Abrocitinib	1	0.00051	1.1426
A204	Abrocitinib	1	0.00152	1.1273
A204	Abrocitinib	1	0.00457	1.1418
A204	Abrocitinib	1	0.01372	1.1312
A204	Abrocitinib	1	0.04115	1.1235
A204	Abrocitinib	1	0.1235	1.1165
A204	Abrocitinib	1	0.3704	1.1328
A204	Abrocitinib	1	1.111	1.1008
A204	Abrocitinib	1	3.333	1.0429
A204	Abrocitinib	1	10	0.9798
A204	Abrocitinib	2	0.00017	1.0799
A204	Abrocitinib	2	0.00051	1.0338
A204	Abrocitinib	2	0.00152	1.0538
A204	Abrocitinib	2	0.00457	1.0285
A204	Abrocitinib	2	0.01372	1.0442
A204	Abrocitinib	2	0.04115	1.0585
A204	Abrocitinib	2	0.1235	1.0703
A204	Abrocitinib	2	0.3704	1.0374
A204	Abrocitinib	2	1.111	0.9679
A204	Abrocitinib	2	3.333	0.9347
A204	Abrocitinib	2	10	0.9537
A204	Abrocitinib	3	0.00017	1.0038
A204	Abrocitinib	3	0.00051	1.0076
A204	Abrocitinib	3	0.00152	1.0408
A204	Abrocitinib	3	0.00457	1.0157
A204	Abrocitinib	3	0.01372	1.0366
A204	Abrocitinib	3	0.04115	1.021
A204	Abrocitinib	3	0.1235	1.0295
A204	Abrocitinib	3	0.3704	1.0346
A204	Abrocitinib	3	1.111	1.0355
A204	Abrocitinib	3	3.333	1.0571
A204	Abrocitinib	3	10	0.912
A204	Acalabrutinib	1	0.00017	1.1158
A204	Acalabrutinib	1	0.00051	1.0665
A204	Acalabrutinib	1	0.00152	1.0717
A204	Acalabrutinib	1	0.00457	1.1257
A204	Acalabrutinib	1	0.01372	1.1255
A204	Acalabrutinib	1	0.04115	1.0699
A204	Acalabrutinib	1	0.1235	1.1182
A204	Acalabrutinib	1	0.3704	1.0983
A204	Acalabrutinib	1	1.111	1.1129
A204	Acalabrutinib	1	3.333	0.9868
A204	Acalabrutinib	1	10	0.9148
A204	Acalabrutinib	2	0.00017	1.0615
A204	Acalabrutinib	2	0.00051	1.0868
A204	Acalabrutinib	2	0.00152	1.0678
A204	Acalabrutinib	2	0.00457	1.0716
A204	Acalabrutinib	2	0.01372	1.1354
A204	Acalabrutinib	2	0.04115	1.1099
A204	Acalabrutinib	2	0.1235	1.0616
A204	Acalabrutinib	2	0.3704	1.03
A204	Acalabrutinib	2	1.111	1.0425
A204	Acalabrutinib	2	3.333	1.0208
A204	Acalabrutinib	2	10	0.8838
A204	Acalabrutinib	3	0.00017	1.0228
A204	Acalabrutinib	3	0.00051	1.0678
A204	Acalabrutinib	3	0.00152	1.0263
A204	Acalabrutinib	3	0.00457	1.0731
A204	Acalabrutinib	3	0.01372	1.0456
A204	Acalabrutinib	3	0.04115	1.0809
A204	Acalabrutinib	3	0.1235	1.0331
A204	Acalabrutinib	3	0.3704	1.024
A204	Acalabrutinib	3	1.111	1.0046
A204	Acalabrutinib	3	3.333	1.0395
A204	Acalabrutinib	3	10	0.8178
A204	Afatinib	1	0.00017	1.0504
A204	Afatinib	1	0.00051	0.9442
A204	Afatinib	1	0.00152	0.9883
A204	Afatinib	1	0.00457	0.9522
A204	Afatinib	1	0.01372	1.0673
A204	Afatinib	1	0.04115	0.9561
A204	Afatinib	1	0.1235	0.9027
A204	Afatinib	1	0.3704	0.6688
A204	Afatinib	1	1.111	0.3313
A204	Afatinib	1	3.333	0.1648
A204	Afatinib	1	10	0.0039
A204	Afatinib	2	0.00017	0.9859
A204	Afatinib	2	0.00051	1.0499
A204	Afatinib	2	0.00152	1.0178
A204	Afatinib	2	0.00457	1.0699
A204	Afatinib	2	0.01372	1.0476
A204	Afatinib	2	0.04115	0.9897
A204	Afatinib	2	0.1235	0.8643
A204	Afatinib	2	0.3704	0.5757
A204	Afatinib	2	1.111	0.359
A204	Afatinib	2	3.333	0.1995
A204	Afatinib	2	10	0.0053
A204	Afatinib	3	0.00017	0.9417
A204	Afatinib	3	0.00051	1.007
A204	Afatinib	3	0.00152	1.0704
A204	Afatinib	3	0.00457	0.9048
A204	Afatinib	3	0.01372	0.9187
A204	Afatinib	3	0.04115	0.8885
A204	Afatinib	3	0.1235	0.8111
A204	Afatinib	3	0.3704	0.5391
A204	Afatinib	3	1.111	0.3294
A204	Afatinib	3	3.333	0.1603
A204	Afatinib	3	10	0.0083
A204	Alectinib	1	0.00017	1.1052
A204	Alectinib	1	0.00051	1.0411
A204	Alectinib	1	0.00152	1.068
A204	Alectinib	1	0.00457	1.0562
A204	Alectinib	1	0.01372	1.09
A204	Alectinib	1	0.04115	1.0805
A204	Alectinib	1	0.1235	1.1195
A204	Alectinib	1	0.3704	1.13
A204	Alectinib	1	1.111	1.107
A204	Alectinib	1	3.333	1.1028
A204	Alectinib	1	10	1.0733
A204	Alectinib	2	0.00017	1.0823
A204	Alectinib	2	0.00051	1.0951
A204	Alectinib	2	0.00152	1.0991
A204	Alectinib	2	0.00457	1.1157
A204	Alectinib	2	0.01372	1.0882
A204	Alectinib	2	0.04115	1.0939
A204	Alectinib	2	0.1235	1.1078
A204	Alectinib	2	0.3704	1.1213
A204	Alectinib	2	1.111	1.106
A204	Alectinib	2	3.333	1.1387
A204	Alectinib	2	10	1.1466
A204	Alectinib	3	0.00017	1.0783
A204	Alectinib	3	0.00051	1.0777
A204	Alectinib	3	0.00152	1.1121
A204	Alectinib	3	0.00457	1.1222
A204	Alectinib	3	0.01372	1.0689
A204	Alectinib	3	0.04115	1.0945
A204	Alectinib	3	0.1235	1.1482
A204	Alectinib	3	0.3704	1.1488
A204	Alectinib	3	1.111	1.0979
A204	Alectinib	3	3.333	1.174
A204	Alectinib	3	10	1.2126
A204	Alisertib	1	0.00017	1.1037
A204	Alisertib	1	0.00051	1.0626
A204	Alisertib	1	0.00152	1.0471
A204	Alisertib	1	0.00457	1.0295
A204	Alisertib	1	0.01372	1.0516
A204	Alisertib	1	0.04115	1.0388
A204	Alisertib	1	0.1235	0.7704
A204	Alisertib	1	0.3704	0.8149
A204	Alisertib	1	1.111	0.754
A204	Alisertib	1	3.333	0.7311
A204	Alisertib	1	10	0.7616
A204	Alisertib	2	0.00017	1.0882
A204	Alisertib	2	0.00051	1.0782
A204	Alisertib	2	0.00152	1.0921
A204	Alisertib	2	0.00457	1.0176
A204	Alisertib	2	0.01372	1.052
A204	Alisertib	2	0.04115	1.0341
A204	Alisertib	2	0.1235	0.8686
A204	Alisertib	2	0.3704	0.7528
A204	Alisertib	2	1.111	0.7111
A204	Alisertib	2	3.333	0.7318
A204	Alisertib	2	10	0.6747
A204	Alisertib	3	0.00017	1.0245
A204	Alisertib	3	0.00051	1.0783
A204	Alisertib	3	0.00152	1.0684
A204	Alisertib	3	0.00457	1.0452
A204	Alisertib	3	0.01372	1.1125
A204	Alisertib	3	0.04115	1.0992
A204	Alisertib	3	0.1235	1.0063
A204	Alisertib	3	0.3704	0.819
A204	Alisertib	3	1.111	0.8391
A204	Alisertib	3	3.333	0.72
A204	Alisertib	3	10	0.6962
A204	Alpelisib	1	0.00017	0.9875
A204	Alpelisib	1	0.00051	1.0278
A204	Alpelisib	1	0.00152	1.0278
A204	Alpelisib	1	0.00457	1.088
A204	Alpelisib	1	0.01372	0.9616
A204	Alpelisib	1	0.04115	0.8906
A204	Alpelisib	1	0.1235	0.9302
A204	Alpelisib	1	0.3704	0.7748
A204	Alpelisib	1	1.111	0.6481
A204	Alpelisib	1	3.333	0.6151
A204	Alpelisib	1	10	0.4458
A204	Alpelisib	2	0.00017	0.9444
A204	Alpelisib	2	0.00051	0.9822
A204	Alpelisib	2	0.00152	0.9981
A204	Alpelisib	2	0.00457	0.9786
A204	Alpelisib	2	0.01372	0.998
A204	Alpelisib	2	0.04115	0.9255
A204	Alpelisib	2	0.1235	0.8548
A204	Alpelisib	2	0.3704	0.7645
A204	Alpelisib	2	1.111	0.6255
A204	Alpelisib	2	3.333	0.5126
A204	Alpelisib	2	10	0.3861
A204	Alpelisib	3	0.00017	0.8953
A204	Alpelisib	3	0.00051	0.9545
A204	Alpelisib	3	0.00152	0.9889
A204	Alpelisib	3	0.00457	0.9896
A204	Alpelisib	3	0.01372	0.9891
A204	Alpelisib	3	0.04115	0.9596
A204	Alpelisib	3	0.1235	0.899
A204	Alpelisib	3	0.3704	0.7631
A204	Alpelisib	3	1.111	0.6793
A204	Alpelisib	3	3.333	0.5443
A204	Alpelisib	3	10	0.4114
A204	Anlotinib	1	0.00017	1.106
A204	Anlotinib	1	0.00051	1.0778
A204	Anlotinib	1	0.00152	1.0428
A204	Anlotinib	1	0.00457	1.0611
A204	Anlotinib	1	0.01372	1.0517
A204	Anlotinib	1	0.04115	1.0162
A204	Anlotinib	1	0.1235	0.8007
A204	Anlotinib	1	0.3704	0.4614
A204	Anlotinib	1	1.111	0.3647
A204	Anlotinib	1	3.333	0.1779
A204	Anlotinib	1	10	0.0679
A204	Anlotinib	2	0.00017	1.0805
A204	Anlotinib	2	0.00051	1.0605
A204	Anlotinib	2	0.00152	1.0063
A204	Anlotinib	2	0.00457	1.0777
A204	Anlotinib	2	0.01372	1.0065
A204	Anlotinib	2	0.04115	0.9564
A204	Anlotinib	2	0.1235	0.8767
A204	Anlotinib	2	0.3704	0.474
A204	Anlotinib	2	1.111	0.3901
A204	Anlotinib	2	3.333	0.186
A204	Anlotinib	2	10	0.0658
A204	Anlotinib	3	0.00017	1.0497
A204	Anlotinib	3	0.00051	1.0902
A204	Anlotinib	3	0.00152	1.0899
A204	Anlotinib	3	0.00457	1.0053
A204	Anlotinib	3	0.01372	1.0877
A204	Anlotinib	3	0.04115	1.0186
A204	Anlotinib	3	0.1235	0.8081
A204	Anlotinib	3	0.3704	0.4902
A204	Anlotinib	3	1.111	0.3253
A204	Anlotinib	3	3.333	0.176
A204	Anlotinib	3	10	0.0631
A204	Apatinib	1	0.00017	1.0966
A204	Apatinib	1	0.00051	1.0557
A204	Apatinib	1	0.00152	1.0944
A204	Apatinib	1	0.00457	1.0951
A204	Apatinib	1	0.01372	1.0026
A204	Apatinib	1	0.04115	0.9978
A204	Apatinib	1	0.1235	0.9725
A204	Apatinib	1	0.3704	0.8886
A204	Apatinib	1	1.111	0.5394
A204	Apatinib	1	3.333	0.353
A204	Apatinib	1	10	0.3461
A204	Apatinib	2	0.00017	1.0078
A204	Apatinib	2	0.00051	1.0368
A204	Apatinib	2	0.00152	1.0189
A204	Apatinib	2	0.00457	1.0558
A204	Apatinib	2	0.01372	1.0102
A204	Apatinib	2	0.04115	1.0536
A204	Apatinib	2	0.1235	0.9927
A204	Apatinib	2	0.3704	0.7857
A204	Apatinib	2	1.111	0.4751
A204	Apatinib	2	3.333	0.371
A204	Apatinib	2	10	0.3512
A204	Apatinib	3	0.00017	0.9991
A204	Apatinib	3	0.00051	1.0053
A204	Apatinib	3	0.00152	1.04
A204	Apatinib	3	0.00457	1.0629
A204	Apatinib	3	0.01372	1.0335
A204	Apatinib	3	0.04115	0.9867
A204	Apatinib	3	0.1235	1.0105
A204	Apatinib	3	0.3704	0.758
A204	Apatinib	3	1.111	0.4321
A204	Apatinib	3	3.333	0.3606
A204	Apatinib	3	10	0.3282
A204	Asciminib	1	0.00017	1.047
A204	Asciminib	1	0.00051	1.0533
A204	Asciminib	1	0.00152	1.0752
A204	Asciminib	1	0.00457	1.0832
A204	Asciminib	1	0.01372	1.0235
A204	Asciminib	1	0.04115	1.0677
A204	Asciminib	1	0.1235	1.1035
A204	Asciminib	1	0.3704	1.0214
A204	Asciminib	1	1.111	1.0627
A204	Asciminib	1	3.333	0.8723
A204	Asciminib	1	10	0.409
A204	Asciminib	2	0.00017	1.0181
A204	Asciminib	2	0.00051	1.0815
A204	Asciminib	2	0.00152	1.0146
A204	Asciminib	2	0.00457	1.0147
A204	Asciminib	2	0.01372	1.0627
A204	Asciminib	2	0.04115	1.0447
A204	Asciminib	2	0.1235	1.0424
A204	Asciminib	2	0.3704	1.1025
A204	Asciminib	2	1.111	1.0644
A204	Asciminib	2	3.333	0.7958
A204	Asciminib	2	10	0.4272
A204	Asciminib	3	0.00017	0.9907
A204	Asciminib	3	0.00051	0.9975
A204	Asciminib	3	0.00152	1.0503
A204	Asciminib	3	0.00457	1.0154
A204	Asciminib	3	0.01372	1.0357
A204	Asciminib	3	0.04115	1.0279
A204	Asciminib	3	0.1235	1.0218
A204	Asciminib	3	0.3704	1.0471
A204	Asciminib	3	1.111	1.0035
A204	Asciminib	3	3.333	0.7304
A204	Asciminib	3	10	0.5117
A204	Avapritinib	1	0.00017	1.0383
A204	Avapritinib	1	0.00051	1.0847
A204	Avapritinib	1	0.00152	1.0769
A204	Avapritinib	1	0.00457	1.0291
A204	Avapritinib	1	0.01372	1.0477
A204	Avapritinib	1	0.04115	0.9699
A204	Avapritinib	1	0.1235	0.7898
A204	Avapritinib	1	0.3704	0.5028
A204	Avapritinib	1	1.111	0.338
A204	Avapritinib	1	3.333	0.2703
A204	Avapritinib	1	10	0.2206
A204	Avapritinib	2	0.00017	1.0143
A204	Avapritinib	2	0.00051	1.0412
A204	Avapritinib	2	0.00152	1.0439
A204	Avapritinib	2	0.00457	1.1194
A204	Avapritinib	2	0.01372	1.0522
A204	Avapritinib	2	0.04115	1.0145
A204	Avapritinib	2	0.1235	0.7682
A204	Avapritinib	2	0.3704	0.4973
A204	Avapritinib	2	1.111	0.353
A204	Avapritinib	2	3.333	0.2748
A204	Avapritinib	2	10	0.1978
A204	Avapritinib	3	0.00017	0.998
A204	Avapritinib	3	0.00051	1.0455
A204	Avapritinib	3	0.00152	1.0323
A204	Avapritinib	3	0.00457	0.9988
A204	Avapritinib	3	0.01372	0.9534
A204	Avapritinib	3	0.04115	0.8931
A204	Avapritinib	3	0.1235	0.7519
A204	Avapritinib	3	0.3704	0.5217
A204	Avapritinib	3	1.111	0.3846
A204	Avapritinib	3	3.333	0.3008
A204	Avapritinib	3	10	0.2162
A204	Axitinib	1	0.00017	1.1353
A204	Axitinib	1	0.00051	1.1042
A204	Axitinib	1	0.00152	1.0522
A204	Axitinib	1	0.00457	0.9722
A204	Axitinib	1	0.01372	0.8427
A204	Axitinib	1	0.04115	0.5203
A204	Axitinib	1	0.1235	0.4546
A204	Axitinib	1	0.3704	0.3957
A204	Axitinib	1	1.111	0.3163
A204	Axitinib	1	3.333	0.106
A204	Axitinib	1	10	0.0305
A204	Axitinib	2	0.00017	1.0111
A204	Axitinib	2	0.00051	1.0912
A204	Axitinib	2	0.00152	1.0403
A204	Axitinib	2	0.00457	0.9089
A204	Axitinib	2	0.01372	0.7275
A204	Axitinib	2	0.04115	0.4617
A204	Axitinib	2	0.1235	0.3768
A204	Axitinib	2	0.3704	0.3111
A204	Axitinib	2	1.111	0.2372
A204	Axitinib	2	3.333	0.1019
A204	Axitinib	2	10	0.0315
A204	Axitinib	3	0.00017	0.9836
A204	Axitinib	3	0.00051	1.0147
A204	Axitinib	3	0.00152	0.9846
A204	Axitinib	3	0.00457	0.9451
A204	Axitinib	3	0.01372	0.7404
A204	Axitinib	3	0.04115	0.469
A204	Axitinib	3	0.1235	0.3829
A204	Axitinib	3	0.3704	0.3695
A204	Axitinib	3	1.111	0.3131
A204	Axitinib	3	3.333	0.2698
A204	Axitinib	3	10	0.0395
A204	AZD-0156	1	0.00017	1.1093
A204	AZD-0156	1	0.00051	1.141
A204	AZD-0156	1	0.00152	1.1272
A204	AZD-0156	1	0.00457	1.1377
A204	AZD-0156	1	0.01372	1.114
A204	AZD-0156	1	0.04115	1.0987
A204	AZD-0156	1	0.1235	0.8907
A204	AZD-0156	1	0.3704	0.9034
A204	AZD-0156	1	1.111	0.7248
A204	AZD-0156	1	3.333
A204	AZD-0156	1	10	0.7048
A204	AZD-0156	2	0.00017	1.1058
A204	AZD-0156	2	0.00051	1.0797
A204	AZD-0156	2	0.00152	1.0699
A204	AZD-0156	2	0.00457	1.1111
A204	AZD-0156	2	0.01372	1.0388
A204	AZD-0156	2	0.04115	1.0214
A204	AZD-0156	2	0.1235	0.9467
A204	AZD-0156	2	0.3704	0.8006
A204	AZD-0156	2	1.111	0.7112
A204	AZD-0156	2	3.333	0.659
A204	AZD-0156	2	10	0.5748
A204	AZD-0156	3	0.00017	1.0336
A204	AZD-0156	3	0.00051	1.0875
A204	AZD-0156	3	0.00152	1.0257
A204	AZD-0156	3	0.00457	1.058
A204	AZD-0156	3	0.01372	0.9703
A204	AZD-0156	3	0.04115	0.9214
A204	AZD-0156	3	0.1235	0.9197
A204	AZD-0156	3	0.3704	0.8161
A204	AZD-0156	3	1.111	0.6756
A204	AZD-0156	3	3.333	0.8735
A204	AZD-0156	3	10	0.6052
A204	AZD-3759	1	0.00017	1.0603
A204	AZD-3759	1	0.00051	1.1138
A204	AZD-3759	1	0.00152	1.1249
A204	AZD-3759	1	0.00457	1.0947
A204	AZD-3759	1	0.01372	1.0626
A204	AZD-3759	1	0.04115	1.0765
A204	AZD-3759	1	0.1235	1.0215
A204	AZD-3759	1	0.3704	1.017
A204	AZD-3759	1	1.111	0.9789
A204	AZD-3759	1	3.333	0.9286
A204	AZD-3759	1	10	0.8503
A204	AZD-3759	2	0.00017	1.0532
A204	AZD-3759	2	0.00051	1.0882
A204	AZD-3759	2	0.00152	1.0952
A204	AZD-3759	2	0.00457	1.0485
A204	AZD-3759	2	0.01372	1.1155
A204	AZD-3759	2	0.04115	1.1261
A204	AZD-3759	2	0.1235	1.0871
A204	AZD-3759	2	0.3704	1.0496
A204	AZD-3759	2	1.111	1.0163
A204	AZD-3759	2	3.333	0.9268
A204	AZD-3759	2	10	0.9135
A204	AZD-3759	3	0.00017	1.0408
A204	AZD-3759	3	0.00051	1.1062
A204	AZD-3759	3	0.00152	1.04
A204	AZD-3759	3	0.00457	1.0872
A204	AZD-3759	3	0.01372	0.9731
A204	AZD-3759	3	0.04115	1.0348
A204	AZD-3759	3	0.1235	1.0022
A204	AZD-3759	3	0.3704	1.0398
A204	AZD-3759	3	1.111	1.0878
A204	AZD-3759	3	3.333	1.008
A204	AZD-3759	3	10	0.8845
A204	AZD-4547	1	0.00017	1.0492
A204	AZD-4547	1	0.00051	1.0519
A204	AZD-4547	1	0.00152	1.0444
A204	AZD-4547	1	0.00457	1.0036
A204	AZD-4547	1	0.01372	1.0244
A204	AZD-4547	1	0.04115	0.907
A204	AZD-4547	1	0.1235	0.7238
A204	AZD-4547	1	0.3704	0.6068
A204	AZD-4547	1	1.111	0.5205
A204	AZD-4547	1	3.333	0.4514
A204	AZD-4547	1	10	0.2612
A204	AZD-4547	2	0.00017	1.0377
A204	AZD-4547	2	0.00051	1.0766
A204	AZD-4547	2	0.00152	1.0185
A204	AZD-4547	2	0.00457	0.9971
A204	AZD-4547	2	0.01372	0.9688
A204	AZD-4547	2	0.04115	0.783
A204	AZD-4547	2	0.1235	0.6943
A204	AZD-4547	2	0.3704	0.6646
A204	AZD-4547	2	1.111	0.6126
A204	AZD-4547	2	3.333	0.4654
A204	AZD-4547	2	10	0.2786
A204	AZD-4547	3	0.00017	1.0269
A204	AZD-4547	3	0.00051	1.049
A204	AZD-4547	3	0.00152	1.0453
A204	AZD-4547	3	0.00457	1.0564
A204	AZD-4547	3	0.01372	1.0563
A204	AZD-4547	3	0.04115	0.8338
A204	AZD-4547	3	0.1235	0.7231
A204	AZD-4547	3	0.3704	0.604
A204	AZD-4547	3	1.111	0.5352
A204	AZD-4547	3	3.333	0.4709
A204	AZD-4547	3	10	0.2808
A204	Barasertib	1	0.00017	1.0769
A204	Barasertib	1	0.00051	1.0771
A204	Barasertib	1	0.00152	1.0254
A204	Barasertib	1	0.00457	1.0271
A204	Barasertib	1	0.01372	0.9836
A204	Barasertib	1	0.04115	0.9337
A204	Barasertib	1	0.1235	0.8927
A204	Barasertib	1	0.3704	0.8476
A204	Barasertib	1	1.111	0.658
A204	Barasertib	1	3.333	0.4088
A204	Barasertib	1	10	0.3887
A204	Barasertib	2	0.00017	1.0394
A204	Barasertib	2	0.00051	1.0625
A204	Barasertib	2	0.00152	1.0758
A204	Barasertib	2	0.00457	1.0454
A204	Barasertib	2	0.01372	0.9855
A204	Barasertib	2	0.04115	0.9384
A204	Barasertib	2	0.1235	0.8863
A204	Barasertib	2	0.3704	0.8321
A204	Barasertib	2	1.111	0.731
A204	Barasertib	2	3.333	0.4577
A204	Barasertib	2	10	0.3952
A204	Barasertib	3	0.00017	1.034
A204	Barasertib	3	0.00051	1.0071
A204	Barasertib	3	0.00152	1.0451
A204	Barasertib	3	0.00457	1.0497
A204	Barasertib	3	0.01372	0.9926
A204	Barasertib	3	0.04115	0.8478
A204	Barasertib	3	0.1235	0.7986
A204	Barasertib	3	0.3704	0.7603
A204	Barasertib	3	1.111	0.7096
A204	Barasertib	3	3.333	0.4572
A204	Barasertib	3	10	0.3539
A204	Baricitinib	1	0.00017	1.0993
A204	Baricitinib	1	0.00051	1.0581
A204	Baricitinib	1	0.00152	1.0542
A204	Baricitinib	1	0.00457	1.0729
A204	Baricitinib	1	0.01372	1.0361
A204	Baricitinib	1	0.04115	1.0181
A204	Baricitinib	1	0.1235	1.0403
A204	Baricitinib	1	0.3704	0.9933
A204	Baricitinib	1	1.111	1.0237
A204	Baricitinib	1	3.333	0.9341
A204	Baricitinib	1	10	0.8451
A204	Baricitinib	2	0.00017	1.071
A204	Baricitinib	2	0.00051	1.0659
A204	Baricitinib	2	0.00152	1.0781
A204	Baricitinib	2	0.00457	1.0771
A204	Baricitinib	2	0.01372	1.0485
A204	Baricitinib	2	0.04115	1.0601
A204	Baricitinib	2	0.1235	0.9968
A204	Baricitinib	2	0.3704	0.9932
A204	Baricitinib	2	1.111	0.9218
A204	Baricitinib	2	3.333	0.8885
A204	Baricitinib	2	10	0.8224
A204	Baricitinib	3	0.00017	0.9966
A204	Baricitinib	3	0.00051	0.9977
A204	Baricitinib	3	0.00152	1.0187
A204	Baricitinib	3	0.00457	1
A204	Baricitinib	3	0.01372	1.014
A204	Baricitinib	3	0.04115	1.0347
A204	Baricitinib	3	0.1235	1.0213
A204	Baricitinib	3	0.3704	1.0313
A204	Baricitinib	3	1.111	0.9681
A204	Baricitinib	3	3.333	0.9809
A204	Baricitinib	3	10	0.8223
A204	BAY-1895344	1	0.00017	1.1365
A204	BAY-1895344	1	0.00051	1.0924
A204	BAY-1895344	1	0.00152	1.1473
A204	BAY-1895344	1	0.00457	1.1483
A204	BAY-1895344	1	0.01372	1.0327
A204	BAY-1895344	1	0.04115	0.9211
A204	BAY-1895344	1	0.1235	0.7177
A204	BAY-1895344	1	0.3704	0.4079
A204	BAY-1895344	1	1.111	0.2951
A204	BAY-1895344	1	3.333	0.2346
A204	BAY-1895344	1	10	0.2207
A204	BAY-1895344	2	0.00017	1.0656
A204	BAY-1895344	2	0.00051	1.0283
A204	BAY-1895344	2	0.00152	1.0461
A204	BAY-1895344	2	0.00457	1.0392
A204	BAY-1895344	2	0.01372	0.9851
A204	BAY-1895344	2	0.04115	0.883
A204	BAY-1895344	2	0.1235	0.6661
A204	BAY-1895344	2	0.3704	0.4082
A204	BAY-1895344	2	1.111	0.2741
A204	BAY-1895344	2	3.333	0.2344
A204	BAY-1895344	2	10	0.2157
A204	BAY-1895344	3	0.00017	1.0003
A204	BAY-1895344	3	0.00051	1.0211
A204	BAY-1895344	3	0.00152	1.0217
A204	BAY-1895344	3	0.00457	1.0455
A204	BAY-1895344	3	0.01372	1.0585
A204	BAY-1895344	3	0.04115	0.9051
A204	BAY-1895344	3	0.1235	0.6188
A204	BAY-1895344	3	0.3704	0.4769
A204	BAY-1895344	3	1.111	0.3043
A204	BAY-1895344	3	3.333	0.2231
A204	BAY-1895344	3	10	0.2281
A204	Belizatinib	1	0.00017	1.1186
A204	Belizatinib	1	0.00051	1.1677
A204	Belizatinib	1	0.00152	1.1455
A204	Belizatinib	1	0.00457	1.1013
A204	Belizatinib	1	0.01372	1.0961
A204	Belizatinib	1	0.04115	1.1341
A204	Belizatinib	1	0.1235	1.0974
A204	Belizatinib	1	0.3704	1.0524
A204	Belizatinib	1	1.111	1.0556
A204	Belizatinib	1	3.333	0.7139
A204	Belizatinib	1	10	0.4381
A204	Belizatinib	2	0.00017	1.0918
A204	Belizatinib	2	0.00051	1.059
A204	Belizatinib	2	0.00152	1.0927
A204	Belizatinib	2	0.00457	1.0614
A204	Belizatinib	2	0.01372	1.084
A204	Belizatinib	2	0.04115	1.0459
A204	Belizatinib	2	0.1235	1.0496
A204	Belizatinib	2	0.3704	1.0153
A204	Belizatinib	2	1.111	0.8884
A204	Belizatinib	2	3.333	0.7179
A204	Belizatinib	2	10	0.304
A204	Belizatinib	3	0.00017	1.0819
A204	Belizatinib	3	0.00051	1.0906
A204	Belizatinib	3	0.00152	1.0827
A204	Belizatinib	3	0.00457	1.0772
A204	Belizatinib	3	0.01372	1.0948
A204	Belizatinib	3	0.04115	1.0852
A204	Belizatinib	3	0.1235	1.0929
A204	Belizatinib	3	0.3704	1.0726
A204	Belizatinib	3	1.111	1.0083
A204	Belizatinib	3	3.333	0.7479
A204	Belizatinib	3	10	0.3422
A204	Binimetinib	1	0.00017	1.0755
A204	Binimetinib	1	0.00051	1.0433
A204	Binimetinib	1	0.00152	1.054
A204	Binimetinib	1	0.00457	1.0605
A204	Binimetinib	1	0.01372	1.0436
A204	Binimetinib	1	0.04115	1.0084
A204	Binimetinib	1	0.1235	0.9944
A204	Binimetinib	1	0.3704	0.9344
A204	Binimetinib	1	1.111	0.9418
A204	Binimetinib	1	3.333	0.8763
A204	Binimetinib	1	10	0.7232
A204	Binimetinib	2	0.00017	1.0435
A204	Binimetinib	2	0.00051	1.0389
A204	Binimetinib	2	0.00152	1.0702
A204	Binimetinib	2	0.00457	1.05
A204	Binimetinib	2	0.01372	1.0584
A204	Binimetinib	2	0.04115	1.0664
A204	Binimetinib	2	0.1235	1.037
A204	Binimetinib	2	0.3704	0.9381
A204	Binimetinib	2	1.111	0.8965
A204	Binimetinib	2	3.333	0.9454
A204	Binimetinib	2	10	0.729
A204	Binimetinib	3	0.00017	1.0135
A204	Binimetinib	3	0.00051	1.0921
A204	Binimetinib	3	0.00152	1.0649
A204	Binimetinib	3	0.00457	1.0868
A204	Binimetinib	3	0.01372	1.0283
A204	Binimetinib	3	0.04115	0.9824
A204	Binimetinib	3	0.1235	1.0325
A204	Binimetinib	3	0.3704	0.937
A204	Binimetinib	3	1.111	0.9285
A204	Binimetinib	3	3.333	0.8841
A204	Binimetinib	3	10	0.6861
A204	BMS-986165	1	0.00017	1.1493
A204	BMS-986165	1	0.00051	1.1122
A204	BMS-986165	1	0.00152	1.1122
A204	BMS-986165	1	0.00457	1.0702
A204	BMS-986165	1	0.01372	1.0072
A204	BMS-986165	1	0.04115	1.0727
A204	BMS-986165	1	0.1235	1.0773
A204	BMS-986165	1	0.3704	1.1261
A204	BMS-986165	1	1.111	1.1681
A204	BMS-986165	1	3.333	0.9798
A204	BMS-986165	1	10	0.7616
A204	BMS-986165	2	0.00017	1.0784
A204	BMS-986165	2	0.00051	1.0878
A204	BMS-986165	2	0.00152	1.0471
A204	BMS-986165	2	0.00457	1.0391
A204	BMS-986165	2	0.01372	1.0716
A204	BMS-986165	2	0.04115	1.0408
A204	BMS-986165	2	0.1235	1.0859
A204	BMS-986165	2	0.3704	1.0532
A204	BMS-986165	2	1.111	1.0616
A204	BMS-986165	2	3.333	1.0265
A204	BMS-986165	2	10	0.7003
A204	BMS-986165	3	0.00017	1.0621
A204	BMS-986165	3	0.00051	1.0712
A204	BMS-986165	3	0.00152	1.0848
A204	BMS-986165	3	0.00457	1.0835
A204	BMS-986165	3	0.01372	1.1005
A204	BMS-986165	3	0.04115	1.0813
A204	BMS-986165	3	0.1235	1.0521
A204	BMS-986165	3	0.3704	1.0759
A204	BMS-986165	3	1.111	1.0988
A204	BMS-986165	3	3.333	1.0198
A204	BMS-986165	3	10	0.681
A204	Bosutinib	1	0.00017	1.1162
A204	Bosutinib	1	0.00051	1.1281
A204	Bosutinib	1	0.00152	1.0442
A204	Bosutinib	1	0.00457	1.0938
A204	Bosutinib	1	0.01372	1.1459
A204	Bosutinib	1	0.04115	1.2032
A204	Bosutinib	1	0.1235	1.22
A204	Bosutinib	1	0.3704	1.1727
A204	Bosutinib	1	1.111	1.1161
A204	Bosutinib	1	3.333	0.7297
A204	Bosutinib	1	10	0.2135
A204	Bosutinib	2	0.00017	1.0984
A204	Bosutinib	2	0.00051	1.1365
A204	Bosutinib	2	0.00152	1.1694
A204	Bosutinib	2	0.00457	1.1885
A204	Bosutinib	2	0.01372	1.2075
A204	Bosutinib	2	0.04115	1.2277
A204	Bosutinib	2	0.1235	1.2465
A204	Bosutinib	2	0.3704	1.2855
A204	Bosutinib	2	1.111	1.099
A204	Bosutinib	2	3.333	0.9014
A204	Bosutinib	2	10	0.2798
A204	Bosutinib	3	0.00017	1.0414
A204	Bosutinib	3	0.00051	1.0983
A204	Bosutinib	3	0.00152	1.0519
A204	Bosutinib	3	0.00457	1.1177
A204	Bosutinib	3	0.01372	1.143
A204	Bosutinib	3	0.04115	1.2049
A204	Bosutinib	3	0.1235	1.2194
A204	Bosutinib	3	0.3704	1.1594
A204	Bosutinib	3	1.111	1.1171
A204	Bosutinib	3	3.333	0.7885
A204	Bosutinib	3	10	0.2851
A204	Brigatinib	1	0.00017	1.0777
A204	Brigatinib	1	0.00051	1.0457
A204	Brigatinib	1	0.00152	1.0332
A204	Brigatinib	1	0.00457	1.079
A204	Brigatinib	1	0.01372	1.0754
A204	Brigatinib	1	0.04115	0.9792
A204	Brigatinib	1	0.1235	1.0518
A204	Brigatinib	1	0.3704	1.0333
A204	Brigatinib	1	1.111	0.7208
A204	Brigatinib	1	3.333	0.2925
A204	Brigatinib	1	10	0.012
A204	Brigatinib	2	0.00017	1.0642
A204	Brigatinib	2	0.00051	1.1224
A204	Brigatinib	2	0.00152	1.041
A204	Brigatinib	2	0.00457	1.0726
A204	Brigatinib	2	0.01372	1.0396
A204	Brigatinib	2	0.04115	1.1274
A204	Brigatinib	2	0.1235	1.153
A204	Brigatinib	2	0.3704	1.0238
A204	Brigatinib	2	1.111	0.6593
A204	Brigatinib	2	3.333	0.2662
A204	Brigatinib	2	10	0.0174
A204	Brigatinib	3	0.00017	1.0415
A204	Brigatinib	3	0.00051	1.079
A204	Brigatinib	3	0.00152	1.0133
A204	Brigatinib	3	0.00457	1.0379
A204	Brigatinib	3	0.01372	1.016
A204	Brigatinib	3	0.04115	0.9889
A204	Brigatinib	3	0.1235	0.9718
A204	Brigatinib	3	0.3704	0.917
A204	Brigatinib	3	1.111	0.697
A204	Brigatinib	3	3.333	0.2285
A204	Brigatinib	3	10	0.0111
A204	Brivanib	1	0.00017	1.0803
A204	Brivanib	1	0.00051	1.0411
A204	Brivanib	1	0.00152	1.024
A204	Brivanib	1	0.00457	1.1526
A204	Brivanib	1	0.01372	1.1386
A204	Brivanib	1	0.04115	1.1056
A204	Brivanib	1	0.1235	1.0228
A204	Brivanib	1	0.3704	1.0141
A204	Brivanib	1	1.111	0.9802
A204	Brivanib	1	3.333	1.0087
A204	Brivanib	1	10	0.6298
A204	Brivanib	2	0.00017	1.0434
A204	Brivanib	2	0.00051	1.0354
A204	Brivanib	2	0.00152	0.9913
A204	Brivanib	2	0.00457	1.0149
A204	Brivanib	2	0.01372	1.0361
A204	Brivanib	2	0.04115	1.0107
A204	Brivanib	2	0.1235	1.0307
A204	Brivanib	2	0.3704	1.0334
A204	Brivanib	2	1.111	0.9805
A204	Brivanib	2	3.333	0.8774
A204	Brivanib	2	10	0.639
A204	Brivanib	3	0.00017	1.0276
A204	Brivanib	3	0.00051	1.0294
A204	Brivanib	3	0.00152	1.0469
A204	Brivanib	3	0.00457	1.0454
A204	Brivanib	3	0.01372	1.0005
A204	Brivanib	3	0.04115	0.9728
A204	Brivanib	3	0.1235	0.9719
A204	Brivanib	3	0.3704	0.9773
A204	Brivanib	3	1.111	0.9991
A204	Brivanib	3	3.333	0.964
A204	Brivanib	3	10	0.6578
A204	Brivanib_alaninate	1	0.00017	1.0589
A204	Brivanib_alaninate	1	0.00051	1.0307
A204	Brivanib_alaninate	1	0.00152	1.0251
A204	Brivanib_alaninate	1	0.00457	1.0772
A204	Brivanib_alaninate	1	0.01372	1.0603
A204	Brivanib_alaninate	1	0.04115	1.0234
A204	Brivanib_alaninate	1	0.1235	1.0309
A204	Brivanib_alaninate	1	0.3704	1.0116
A204	Brivanib_alaninate	1	1.111	0.9792
A204	Brivanib_alaninate	1	3.333	0.9114
A204	Brivanib_alaninate	1	10	0.5275
A204	Brivanib_alaninate	2	0.00017	1.0467
A204	Brivanib_alaninate	2	0.00051	0.998
A204	Brivanib_alaninate	2	0.00152	1.0488
A204	Brivanib_alaninate	2	0.00457	1.0953
A204	Brivanib_alaninate	2	0.01372	1.0512
A204	Brivanib_alaninate	2	0.04115	1.0671
A204	Brivanib_alaninate	2	0.1235	1.0751
A204	Brivanib_alaninate	2	0.3704	1.1025
A204	Brivanib_alaninate	2	1.111	0.9193
A204	Brivanib_alaninate	2	3.333	0.9373
A204	Brivanib_alaninate	2	10	0.608
A204	Brivanib_alaninate	3	0.00017	1.0431
A204	Brivanib_alaninate	3	0.00051	1.1073
A204	Brivanib_alaninate	3	0.00152	1.1251
A204	Brivanib_alaninate	3	0.00457	1.1711
A204	Brivanib_alaninate	3	0.01372	1.1237
A204	Brivanib_alaninate	3	0.04115	1.0399
A204	Brivanib_alaninate	3	0.1235	0.9702
A204	Brivanib_alaninate	3	0.3704	1.0316
A204	Brivanib_alaninate	3	1.111	1.0982
A204	Brivanib_alaninate	3	3.333	1.0246
A204	Brivanib_alaninate	3	10	0.5665
A204	Buparlisib	1	0.00017	1.0728
A204	Buparlisib	1	0.00051	1.0401
A204	Buparlisib	1	0.00152	1.0799
A204	Buparlisib	1	0.00457	1.0308
A204	Buparlisib	1	0.01372	0.9576
A204	Buparlisib	1	0.04115	0.9921
A204	Buparlisib	1	0.1235	0.903
A204	Buparlisib	1	0.3704	0.6695
A204	Buparlisib	1	1.111	0.3616
A204	Buparlisib	1	3.333	0.1689
A204	Buparlisib	1	10	0.1642
A204	Buparlisib	2	0.00017	1.0457
A204	Buparlisib	2	0.00051	1.0056
A204	Buparlisib	2	0.00152	1.0157
A204	Buparlisib	2	0.00457	1.0039
A204	Buparlisib	2	0.01372	1.0309
A204	Buparlisib	2	0.04115	0.9895
A204	Buparlisib	2	0.1235	0.8641
A204	Buparlisib	2	0.3704	0.6636
A204	Buparlisib	2	1.111	0.256
A204	Buparlisib	2	3.333	0.1737
A204	Buparlisib	2	10	0.1522
A204	Buparlisib	3	0.00017	1.027
A204	Buparlisib	3	0.00051	1.043
A204	Buparlisib	3	0.00152	1.0495
A204	Buparlisib	3	0.00457	1.0168
A204	Buparlisib	3	0.01372	1.0878
A204	Buparlisib	3	0.04115	1.0562
A204	Buparlisib	3	0.1235	0.8688
A204	Buparlisib	3	0.3704	0.6852
A204	Buparlisib	3	1.111	0.3776
A204	Buparlisib	3	3.333	0.1804
A204	Buparlisib	3	10	0.1474
A204	Cabozantinib	1	0.00017	1.0934
A204	Cabozantinib	1	0.00051	1.1807
A204	Cabozantinib	1	0.00152	1.1471
A204	Cabozantinib	1	0.00457	1.1077
A204	Cabozantinib	1	0.01372	0.9786
A204	Cabozantinib	1	0.04115	0.859
A204	Cabozantinib	1	0.1235	0.466
A204	Cabozantinib	1	0.3704	0.4039
A204	Cabozantinib	1	1.111	0.3713
A204	Cabozantinib	1	3.333	0.3384
A204	Cabozantinib	1	10	0.2315
A204	Cabozantinib	2	0.00017	1.0421
A204	Cabozantinib	2	0.00051	1.0482
A204	Cabozantinib	2	0.00152	1.009
A204	Cabozantinib	2	0.00457	1.0387
A204	Cabozantinib	2	0.01372	0.9761
A204	Cabozantinib	2	0.04115	0.7582
A204	Cabozantinib	2	0.1235	0.4271
A204	Cabozantinib	2	0.3704	0.3614
A204	Cabozantinib	2	1.111	0.3513
A204	Cabozantinib	2	3.333	0.3141
A204	Cabozantinib	2	10	0.2316
A204	Cabozantinib	3	0.00017	0.988
A204	Cabozantinib	3	0.00051	1.0611
A204	Cabozantinib	3	0.00152	1.0387
A204	Cabozantinib	3	0.00457	1.0384
A204	Cabozantinib	3	0.01372	0.9658
A204	Cabozantinib	3	0.04115	0.7391
A204	Cabozantinib	3	0.1235	0.3899
A204	Cabozantinib	3	0.3704	0.3683
A204	Cabozantinib	3	1.111	0.3001
A204	Cabozantinib	3	3.333	0.2833
A204	Cabozantinib	3	10	0.2245
A204	Capmatinib	1	0.00017	1.1296
A204	Capmatinib	1	0.00051	1.0755
A204	Capmatinib	1	0.00152	1.1134
A204	Capmatinib	1	0.00457	1.1086
A204	Capmatinib	1	0.01372	1.1123
A204	Capmatinib	1	0.04115	1.0555
A204	Capmatinib	1	0.1235	1.085
A204	Capmatinib	1	0.3704	1.0116
A204	Capmatinib	1	1.111	1.0263
A204	Capmatinib	1	3.333	0.9868
A204	Capmatinib	1	10	0.8219
A204	Capmatinib	2	0.00017	1.0869
A204	Capmatinib	2	0.00051	1.0503
A204	Capmatinib	2	0.00152	1.0389
A204	Capmatinib	2	0.00457	1.061
A204	Capmatinib	2	0.01372	1.0391
A204	Capmatinib	2	0.04115	1.0485
A204	Capmatinib	2	0.1235	1.0922
A204	Capmatinib	2	0.3704	1.0679
A204	Capmatinib	2	1.111	1.0232
A204	Capmatinib	2	3.333	0.9282
A204	Capmatinib	2	10	0.7517
A204	Capmatinib	3	0.00017	1.0734
A204	Capmatinib	3	0.00051	1.0872
A204	Capmatinib	3	0.00152	1.0997
A204	Capmatinib	3	0.00457	1.0808
A204	Capmatinib	3	0.01372	1.0558
A204	Capmatinib	3	0.04115	1.0766
A204	Capmatinib	3	0.1235	1.1221
A204	Capmatinib	3	0.3704	1.1187
A204	Capmatinib	3	1.111	1.0715
A204	Capmatinib	3	3.333	1.0359
A204	Capmatinib	3	10	0.7879
A204	Cediranib	1	0.00017	1.0971
A204	Cediranib	1	0.00051	1.0756
A204	Cediranib	1	0.00152	1.0304
A204	Cediranib	1	0.00457	1.0588
A204	Cediranib	1	0.01372	0.9487
A204	Cediranib	1	0.04115	0.9847
A204	Cediranib	1	0.1235	0.4644
A204	Cediranib	1	0.3704	0.343
A204	Cediranib	1	1.111	0.2755
A204	Cediranib	1	3.333	0.1863
A204	Cediranib	1	10	0.0087
A204	Cediranib	2	0.00017	1.0819
A204	Cediranib	2	0.00051	1.0734
A204	Cediranib	2	0.00152	1.1533
A204	Cediranib	2	0.00457	1.1028
A204	Cediranib	2	0.01372	0.9593
A204	Cediranib	2	0.04115	0.8144
A204	Cediranib	2	0.1235	0.4475
A204	Cediranib	2	0.3704	0.3403
A204	Cediranib	2	1.111	0.2216
A204	Cediranib	2	3.333	0.1844
A204	Cediranib	2	10	0.0104
A204	Cediranib	3	0.00017	1.0795
A204	Cediranib	3	0.00051	1.0455
A204	Cediranib	3	0.00152	1.063
A204	Cediranib	3	0.00457	1.095
A204	Cediranib	3	0.01372	1.0428
A204	Cediranib	3	0.04115	0.847
A204	Cediranib	3	0.1235	0.4593
A204	Cediranib	3	0.3704	0.3255
A204	Cediranib	3	1.111	0.2562
A204	Cediranib	3	3.333	0.1767
A204	Cediranib	3	10	0.0084
A204	Ceritinib	1	0.00017	1.1134
A204	Ceritinib	1	0.00051	1.1509
A204	Ceritinib	1	0.00152	1.1092
A204	Ceritinib	1	0.00457	1.0996
A204	Ceritinib	1	0.01372	1.0802
A204	Ceritinib	1	0.04115	1.0648
A204	Ceritinib	1	0.1235	1.0741
A204	Ceritinib	1	0.3704	1.0454
A204	Ceritinib	1	1.111	1.0102
A204	Ceritinib	1	3.333	0.4675
A204	Ceritinib	1	10	0.0019
A204	Ceritinib	2	0.00017	1.0404
A204	Ceritinib	2	0.00051	1.0704
A204	Ceritinib	2	0.00152	1.094
A204	Ceritinib	2	0.00457	1.1057
A204	Ceritinib	2	0.01372	1.0935
A204	Ceritinib	2	0.04115	1.0664
A204	Ceritinib	2	0.1235	1.0765
A204	Ceritinib	2	0.3704	1.0815
A204	Ceritinib	2	1.111	0.8698
A204	Ceritinib	2	3.333	0.1659
A204	Ceritinib	2	10	0.0003
A204	Ceritinib	3	0.00017	0.9834
A204	Ceritinib	3	0.00051	0.9903
A204	Ceritinib	3	0.00152	1.0279
A204	Ceritinib	3	0.00457	1.0049
A204	Ceritinib	3	0.01372	1.0229
A204	Ceritinib	3	0.04115	1.0352
A204	Ceritinib	3	0.1235	1.0224
A204	Ceritinib	3	0.3704	0.9969
A204	Ceritinib	3	1.111	0.9046
A204	Ceritinib	3	3.333	0.3675
A204	Ceritinib	3	10	0.0014
A204	Certican	1	0.00017	0.9601
A204	Certican	1	0.00051	0.8422
A204	Certican	1	0.00152	0.7276
A204	Certican	1	0.00457	0.6537
A204	Certican	1	0.01372	0.5844
A204	Certican	1	0.04115	0.5675
A204	Certican	1	0.1235	0.5542
A204	Certican	1	0.3704	0.5421
A204	Certican	1	1.111	0.4925
A204	Certican	1	3.333	0.5047
A204	Certican	1	10	0.4319
A204	Certican	2	0.00017	0.9122
A204	Certican	2	0.00051	0.7632
A204	Certican	2	0.00152	0.5911
A204	Certican	2	0.00457	0.5097
A204	Certican	2	0.01372	0.5376
A204	Certican	2	0.04115	0.472
A204	Certican	2	0.1235	0.4593
A204	Certican	2	0.3704	0.4772
A204	Certican	2	1.111	0.4828
A204	Certican	2	3.333	0.4479
A204	Certican	2	10	0.4583
A204	Certican	3	0.00017	0.8841
A204	Certican	3	0.00051	0.7725
A204	Certican	3	0.00152	0.6521
A204	Certican	3	0.00457	0.6944
A204	Certican	3	0.01372	0.6515
A204	Certican	3	0.04115	0.511
A204	Certican	3	0.1235	0.4798
A204	Certican	3	0.3704	0.436
A204	Certican	3	1.111	0.4868
A204	Certican	3	3.333	0.3975
A204	Certican	3	10	0.3987
A204	Cobimetinib	1	0.00017	1.1409
A204	Cobimetinib	1	0.00051	1.136
A204	Cobimetinib	1	0.00152	1.1043
A204	Cobimetinib	1	0.00457	1.088
A204	Cobimetinib	1	0.01372	1.0696
A204	Cobimetinib	1	0.04115	1.0605
A204	Cobimetinib	1	0.1235	0.9905
A204	Cobimetinib	1	0.3704	0.7271
A204	Cobimetinib	1	1.111	0.5823
A204	Cobimetinib	1	3.333	0.3965
A204	Cobimetinib	1	10	0.0101
A204	Cobimetinib	2	0.00017	1.0963
A204	Cobimetinib	2	0.00051	1.0892
A204	Cobimetinib	2	0.00152	1.1083
A204	Cobimetinib	2	0.00457	1.1092
A204	Cobimetinib	2	0.01372	1.0854
A204	Cobimetinib	2	0.04115	1.0393
A204	Cobimetinib	2	0.1235	1.0041
A204	Cobimetinib	2	0.3704	0.823
A204	Cobimetinib	2	1.111	0.6156
A204	Cobimetinib	2	3.333	0.4667
A204	Cobimetinib	2	10	0.0095
A204	Cobimetinib	3	0.00017	1.066
A204	Cobimetinib	3	0.00051	1.0953
A204	Cobimetinib	3	0.00152	1.1573
A204	Cobimetinib	3	0.00457	1.1357
A204	Cobimetinib	3	0.01372	1.083
A204	Cobimetinib	3	0.04115	1.0317
A204	Cobimetinib	3	0.1235	1.0425
A204	Cobimetinib	3	0.3704	0.8696
A204	Cobimetinib	3	1.111	0.6492
A204	Cobimetinib	3	3.333	0.4098
A204	Cobimetinib	3	10	0.0111
A204	Copanlisib	1	0.00017	1.0783
A204	Copanlisib	1	0.00051	1.0606
A204	Copanlisib	1	0.00152	0.95
A204	Copanlisib	1	0.00457	0.774
A204	Copanlisib	1	0.01372	0.621
A204	Copanlisib	1	0.04115	0.5265
A204	Copanlisib	1	0.1235	0.4526
A204	Copanlisib	1	0.3704	0.3394
A204	Copanlisib	1	1.111	0.2763
A204	Copanlisib	1	3.333	0.2489
A204	Copanlisib	1	10	0.2461
A204	Copanlisib	2	0.00017	1.061
A204	Copanlisib	2	0.00051	1.0494
A204	Copanlisib	2	0.00152	0.9264
A204	Copanlisib	2	0.00457	0.6741
A204	Copanlisib	2	0.01372	0.5805
A204	Copanlisib	2	0.04115	0.4298
A204	Copanlisib	2	0.1235	0.3914
A204	Copanlisib	2	0.3704	0.3222
A204	Copanlisib	2	1.111	0.28
A204	Copanlisib	2	3.333	0.2435
A204	Copanlisib	2	10	0.2162
A204	Copanlisib	3	0.00017	1.0118
A204	Copanlisib	3	0.00051	0.9349
A204	Copanlisib	3	0.00152	0.9036
A204	Copanlisib	3	0.00457	0.6849
A204	Copanlisib	3	0.01372	0.5471
A204	Copanlisib	3	0.04115	0.4857
A204	Copanlisib	3	0.1235	0.354
A204	Copanlisib	3	0.3704	0.2865
A204	Copanlisib	3	1.111	0.2468
A204	Copanlisib	3	3.333	0.2129
A204	Copanlisib	3	10	0.1713
A204	Crenolanib	1	0.00017	1.0884
A204	Crenolanib	1	0.00051	1.0585
A204	Crenolanib	1	0.00152	1.0926
A204	Crenolanib	1	0.00457	0.9991
A204	Crenolanib	1	0.01372	1.0408
A204	Crenolanib	1	0.04115	0.8802
A204	Crenolanib	1	0.1235	0.652
A204	Crenolanib	1	0.3704	0.4766
A204	Crenolanib	1	1.111	0.4236
A204	Crenolanib	1	3.333	0.3856
A204	Crenolanib	1	10	0.0214
A204	Crenolanib	2	0.00017	1.0879
A204	Crenolanib	2	0.00051	1.111
A204	Crenolanib	2	0.00152	1.0977
A204	Crenolanib	2	0.00457	1.0872
A204	Crenolanib	2	0.01372	1.0405
A204	Crenolanib	2	0.04115	0.7362
A204	Crenolanib	2	0.1235	0.5671
A204	Crenolanib	2	0.3704	0.4449
A204	Crenolanib	2	1.111	0.3722
A204	Crenolanib	2	3.333	0.2705
A204	Crenolanib	2	10	0.0163
A204	Crenolanib	3	0.00017	1.0798
A204	Crenolanib	3	0.00051	1.0327
A204	Crenolanib	3	0.00152	1.0626
A204	Crenolanib	3	0.00457	1.061
A204	Crenolanib	3	0.01372	0.9417
A204	Crenolanib	3	0.04115	0.8415
A204	Crenolanib	3	0.1235	0.5632
A204	Crenolanib	3	0.3704	0.4501
A204	Crenolanib	3	1.111	0.4144
A204	Crenolanib	3	3.333	0.3214
A204	Crenolanib	3	10	0.0102
A204	Crizotinib	1	0.00017	1.1174
A204	Crizotinib	1	0.00051	1.1008
A204	Crizotinib	1	0.00152	1.0989
A204	Crizotinib	1	0.00457	1.0914
A204	Crizotinib	1	0.01372	1.1166
A204	Crizotinib	1	0.04115	1.0675
A204	Crizotinib	1	0.1235	1.0382
A204	Crizotinib	1	0.3704	0.9793
A204	Crizotinib	1	1.111	0.8176
A204	Crizotinib	1	3.333	0.6049
A204	Crizotinib	1	10	0.0149
A204	Crizotinib	2	0.00017	1.0728
A204	Crizotinib	2	0.00051	1.0305
A204	Crizotinib	2	0.00152	1.0454
A204	Crizotinib	2	0.00457	1.0711
A204	Crizotinib	2	0.01372	1.0896
A204	Crizotinib	2	0.04115	1.0884
A204	Crizotinib	2	0.1235	1.0952
A204	Crizotinib	2	0.3704	0.9107
A204	Crizotinib	2	1.111	0.7268
A204	Crizotinib	2	3.333	0.5364
A204	Crizotinib	2	10	0.0069
A204	Crizotinib	3	0.00017	1.028
A204	Crizotinib	3	0.00051	1.0276
A204	Crizotinib	3	0.00152	1.1075
A204	Crizotinib	3	0.00457	1.0921
A204	Crizotinib	3	0.01372	1.0983
A204	Crizotinib	3	0.04115	1.1175
A204	Crizotinib	3	0.1235	1.0956
A204	Crizotinib	3	0.3704	0.9992
A204	Crizotinib	3	1.111	0.9252
A204	Crizotinib	3	3.333	0.5887
A204	Crizotinib	3	10	0.0151
A204	Dabrafenib	1	0.00017	1.0496
A204	Dabrafenib	1	0.00051	1.0636
A204	Dabrafenib	1	0.00152	1.0663
A204	Dabrafenib	1	0.00457	1.0456
A204	Dabrafenib	1	0.01372	1.0666
A204	Dabrafenib	1	0.04115	1.0272
A204	Dabrafenib	1	0.1235	1.0565
A204	Dabrafenib	1	0.3704	0.8872
A204	Dabrafenib	1	1.111	0.7615
A204	Dabrafenib	1	3.333	0.7356
A204	Dabrafenib	1	10	0.7106
A204	Dabrafenib	2	0.00017	1.0422
A204	Dabrafenib	2	0.00051	1.0416
A204	Dabrafenib	2	0.00152	1.0167
A204	Dabrafenib	2	0.00457	1.0286
A204	Dabrafenib	2	0.01372	1.0256
A204	Dabrafenib	2	0.04115	0.9298
A204	Dabrafenib	2	0.1235	0.8827
A204	Dabrafenib	2	0.3704	0.8411
A204	Dabrafenib	2	1.111	0.7699
A204	Dabrafenib	2	3.333	0.6851
A204	Dabrafenib	2	10	0.5743
A204	Dabrafenib	3	0.00017	0.9149
A204	Dabrafenib	3	0.00051	1.0126
A204	Dabrafenib	3	0.00152	1.0339
A204	Dabrafenib	3	0.00457	1.0544
A204	Dabrafenib	3	0.01372	1.0697
A204	Dabrafenib	3	0.04115	0.9761
A204	Dabrafenib	3	0.1235	0.8754
A204	Dabrafenib	3	0.3704	0.8006
A204	Dabrafenib	3	1.111	0.7485
A204	Dabrafenib	3	3.333	0.6495
A204	Dabrafenib	3	10	0.5556
A204	Dacomitinib	1	0.00017	1.1183
A204	Dacomitinib	1	0.00051	1.0654
A204	Dacomitinib	1	0.00152	1.0838
A204	Dacomitinib	1	0.00457	1.1107
A204	Dacomitinib	1	0.01372	1.0447
A204	Dacomitinib	1	0.04115	1.148
A204	Dacomitinib	1	0.1235	1.0806
A204	Dacomitinib	1	0.3704	0.9288
A204	Dacomitinib	1	1.111	0.7388
A204	Dacomitinib	1	3.333	0.2768
A204	Dacomitinib	1	10	0.0136
A204	Dacomitinib	2	0.00017	1.1176
A204	Dacomitinib	2	0.00051	1.1429
A204	Dacomitinib	2	0.00152	1.1269
A204	Dacomitinib	2	0.00457	1.065
A204	Dacomitinib	2	0.01372	1.0178
A204	Dacomitinib	2	0.04115	1.047
A204	Dacomitinib	2	0.1235	1.0302
A204	Dacomitinib	2	0.3704	0.9934
A204	Dacomitinib	2	1.111	0.7494
A204	Dacomitinib	2	3.333	0.3938
A204	Dacomitinib	2	10	0.0163
A204	Dacomitinib	3	0.00017	1.0539
A204	Dacomitinib	3	0.00051	1.0482
A204	Dacomitinib	3	0.00152	1.067
A204	Dacomitinib	3	0.00457	1.0571
A204	Dacomitinib	3	0.01372	1.0484
A204	Dacomitinib	3	0.04115	1.0286
A204	Dacomitinib	3	0.1235	1.0586
A204	Dacomitinib	3	0.3704	1.0105
A204	Dacomitinib	3	1.111	0.7658
A204	Dacomitinib	3	3.333	0.3106
A204	Dacomitinib	3	10	0.0117
A204	Dactinomycin	1	0.00017	1.1116
A204	Dactinomycin	1	0.00051	1.0661
A204	Dactinomycin	1	0.00152	0.7072
A204	Dactinomycin	1	0.00457	0.4109
A204	Dactinomycin	1	0.01372	0.2474
A204	Dactinomycin	1	0.04115	0.2281
A204	Dactinomycin	1	0.1235	0.1909
A204	Dactinomycin	1	0.3704	0.1885
A204	Dactinomycin	1	1.111	0.1698
A204	Dactinomycin	1	3.333	0.1662
A204	Dactinomycin	1	10	0.1661
A204	Dactinomycin	2	0.00017	0.9717
A204	Dactinomycin	2	0.00051	0.9345
A204	Dactinomycin	2	0.00152	0.5751
A204	Dactinomycin	2	0.00457	0.3717
A204	Dactinomycin	2	0.01372	0.265
A204	Dactinomycin	2	0.04115	0.1989
A204	Dactinomycin	2	0.1235	0.16
A204	Dactinomycin	2	0.3704	0.2189
A204	Dactinomycin	2	1.111	0.1619
A204	Dactinomycin	2	3.333	0.1658
A204	Dactinomycin	2	10	0.1799
A204	Dactinomycin	3	0.00017	0.9632
A204	Dactinomycin	3	0.00051	0.9705
A204	Dactinomycin	3	0.00152	0.6399
A204	Dactinomycin	3	0.00457	0.3953
A204	Dactinomycin	3	0.01372	0.3182
A204	Dactinomycin	3	0.04115	0.2755
A204	Dactinomycin	3	0.1235	0.2272
A204	Dactinomycin	3	0.3704	0.1942
A204	Dactinomycin	3	1.111	0.1751
A204	Dactinomycin	3	3.333	0.1519
A204	Dactinomycin	3	10	0.1574
A204	Dasatinib	1	0.00017	1.1519
A204	Dasatinib	1	0.00051	1.1122
A204	Dasatinib	1	0.00152	1.1142
A204	Dasatinib	1	0.00457	1.1237
A204	Dasatinib	1	0.01372	0.8863
A204	Dasatinib	1	0.04115	0.5441
A204	Dasatinib	1	0.1235	0.3957
A204	Dasatinib	1	0.3704	0.3788
A204	Dasatinib	1	1.111	0.3906
A204	Dasatinib	1	3.333	0.326
A204	Dasatinib	1	10	0.2888
A204	Dasatinib	2	0.00017	1.0617
A204	Dasatinib	2	0.00051	1.005
A204	Dasatinib	2	0.00152	0.9777
A204	Dasatinib	2	0.00457	1.0065
A204	Dasatinib	2	0.01372	0.811
A204	Dasatinib	2	0.04115	0.4593
A204	Dasatinib	2	0.1235	0.3643
A204	Dasatinib	2	0.3704	0.3328
A204	Dasatinib	2	1.111	0.3124
A204	Dasatinib	2	3.333	0.2894
A204	Dasatinib	2	10	0.2888
A204	Dasatinib	3	0.00017	1.024
A204	Dasatinib	3	0.00051	1.0012
A204	Dasatinib	3	0.00152	1.078
A204	Dasatinib	3	0.00457	0.9442
A204	Dasatinib	3	0.01372	0.7931
A204	Dasatinib	3	0.04115	0.4991
A204	Dasatinib	3	0.1235	0.3678
A204	Dasatinib	3	0.3704	0.3573
A204	Dasatinib	3	1.111	0.3638
A204	Dasatinib	3	3.333	0.3262
A204	Dasatinib	3	10	0.2651
A204	Dinaciclib	1	0.00017	1.0217
A204	Dinaciclib	1	0.00051	1.0091
A204	Dinaciclib	1	0.00152	0.9852
A204	Dinaciclib	1	0.00457	0.8702
A204	Dinaciclib	1	0.01372	0.4773
A204	Dinaciclib	1	0.04115	0.3277
A204	Dinaciclib	1	0.1235	0.3081
A204	Dinaciclib	1	0.3704	0.2125
A204	Dinaciclib	1	1.111	0.1762
A204	Dinaciclib	1	3.333	0.1873
A204	Dinaciclib	1	10	0.1953
A204	Dinaciclib	2	0.00017	1.0082
A204	Dinaciclib	2	0.00051	0.979
A204	Dinaciclib	2	0.00152	0.985
A204	Dinaciclib	2	0.00457	0.9851
A204	Dinaciclib	2	0.01372	0.4879
A204	Dinaciclib	2	0.04115	0.2636
A204	Dinaciclib	2	0.1235	0.2165
A204	Dinaciclib	2	0.3704	0.1867
A204	Dinaciclib	2	1.111	0.1946
A204	Dinaciclib	2	3.333	0.1707
A204	Dinaciclib	2	10	0.1559
A204	Dinaciclib	3	0.00017	0.9627
A204	Dinaciclib	3	0.00051	1.0775
A204	Dinaciclib	3	0.00152	0.9792
A204	Dinaciclib	3	0.00457	0.8846
A204	Dinaciclib	3	0.01372	0.4813
A204	Dinaciclib	3	0.04115	0.1493
A204	Dinaciclib	3	0.1235	0.1818
A204	Dinaciclib	3	0.3704	0.1985
A204	Dinaciclib	3	1.111	0.1901
A204	Dinaciclib	3	3.333	0.1792
A204	Dinaciclib	3	10	0.1876
A204	Dovitinib	1	0.00017	1.1203
A204	Dovitinib	1	0.00051	1.095
A204	Dovitinib	1	0.00152	1.0648
A204	Dovitinib	1	0.00457	1.1114
A204	Dovitinib	1	0.01372	0.9703
A204	Dovitinib	1	0.04115	1.0078
A204	Dovitinib	1	0.1235	0.8779
A204	Dovitinib	1	0.3704	0.7973
A204	Dovitinib	1	1.111	0.4036
A204	Dovitinib	1	3.333	0.0934
A204	Dovitinib	1	10	0.0176
A204	Dovitinib	2	0.00017	1.1203
A204	Dovitinib	2	0.00051	1.0549
A204	Dovitinib	2	0.00152	1.1258
A204	Dovitinib	2	0.00457	1.0732
A204	Dovitinib	2	0.01372	1.0719
A204	Dovitinib	2	0.04115	1.0919
A204	Dovitinib	2	0.1235	1.0222
A204	Dovitinib	2	0.3704	0.7773
A204	Dovitinib	2	1.111	0.3649
A204	Dovitinib	2	3.333	0.0793
A204	Dovitinib	2	10	0.0119
A204	Dovitinib	3	0.00017	1.0663
A204	Dovitinib	3	0.00051	1.0342
A204	Dovitinib	3	0.00152	0.9986
A204	Dovitinib	3	0.00457	1.0199
A204	Dovitinib	3	0.01372	0.9979
A204	Dovitinib	3	0.04115	0.9872
A204	Dovitinib	3	0.1235	0.8216
A204	Dovitinib	3	0.3704	0.7399
A204	Dovitinib	3	1.111	0.2976
A204	Dovitinib	3	3.333	0.0716
A204	Dovitinib	3	10	0.0134
A204	Doxorubicin Hydrochloride	1	0.00017	1.0803
A204	Doxorubicin Hydrochloride	1	0.00051	1.0979
A204	Doxorubicin Hydrochloride	1	0.00152	1.0461
A204	Doxorubicin Hydrochloride	1	0.00457	0.9158
A204	Doxorubicin Hydrochloride	1	0.01372	0.8266
A204	Doxorubicin Hydrochloride	1	0.04115	0.6372
A204	Doxorubicin Hydrochloride	1	0.1235	0.3402
A204	Doxorubicin Hydrochloride	1	0.3704	0.1604
A204	Doxorubicin Hydrochloride	1	1.111	0.1287
A204	Doxorubicin Hydrochloride	1	3.333	0.111
A204	Doxorubicin Hydrochloride	1	10	0.1009
A204	Doxorubicin Hydrochloride	2	0.00017	1.0572
A204	Doxorubicin Hydrochloride	2	0.00051	1.1088
A204	Doxorubicin Hydrochloride	2	0.00152	1.0407
A204	Doxorubicin Hydrochloride	2	0.00457	0.9303
A204	Doxorubicin Hydrochloride	2	0.01372	0.6596
A204	Doxorubicin Hydrochloride	2	0.04115	0.5077
A204	Doxorubicin Hydrochloride	2	0.1235	0.3239
A204	Doxorubicin Hydrochloride	2	0.3704	0.1118
A204	Doxorubicin Hydrochloride	2	1.111	0.1261
A204	Doxorubicin Hydrochloride	2	3.333	0.139
A204	Doxorubicin Hydrochloride	2	10	0.139
A204	Doxorubicin Hydrochloride	3	0.00017	1.0535
A204	Doxorubicin Hydrochloride	3	0.00051	1.0005
A204	Doxorubicin Hydrochloride	3	0.00152	1.0342
A204	Doxorubicin Hydrochloride	3	0.00457	0.9759
A204	Doxorubicin Hydrochloride	3	0.01372	0.8495
A204	Doxorubicin Hydrochloride	3	0.04115	0.5352
A204	Doxorubicin Hydrochloride	3	0.1235	0.2792
A204	Doxorubicin Hydrochloride	3	0.3704	0.1396
A204	Doxorubicin Hydrochloride	3	1.111	0.1298
A204	Doxorubicin Hydrochloride	3	3.333	0.1202
A204	Doxorubicin Hydrochloride	3	10	0.1144
A204	Duvelisib	1	0.00017	1.1132
A204	Duvelisib	1	0.00051	1.1212
A204	Duvelisib	1	0.00152	1.0755
A204	Duvelisib	1	0.00457	1.095
A204	Duvelisib	1	0.01372	1.1054
A204	Duvelisib	1	0.04115	1.0787
A204	Duvelisib	1	0.1235	1.0447
A204	Duvelisib	1	0.3704	0.914
A204	Duvelisib	1	1.111	0.7715
A204	Duvelisib	1	3.333	0.5697
A204	Duvelisib	1	10	0.4123
A204	Duvelisib	2	0.00017	1.1003
A204	Duvelisib	2	0.00051	1.1022
A204	Duvelisib	2	0.00152	1.0442
A204	Duvelisib	2	0.00457	1.0978
A204	Duvelisib	2	0.01372	1.0746
A204	Duvelisib	2	0.04115	1.0547
A204	Duvelisib	2	0.1235	0.9554
A204	Duvelisib	2	0.3704	0.8981
A204	Duvelisib	2	1.111	0.7841
A204	Duvelisib	2	3.333	0.5559
A204	Duvelisib	2	10	0.4357
A204	Duvelisib	3	0.00017	1.0719
A204	Duvelisib	3	0.00051	1.046
A204	Duvelisib	3	0.00152	1.0834
A204	Duvelisib	3	0.00457	1.0946
A204	Duvelisib	3	0.01372	1.0561
A204	Duvelisib	3	0.04115	1.0569
A204	Duvelisib	3	0.1235	1.0252
A204	Duvelisib	3	0.3704	0.912
A204	Duvelisib	3	1.111	0.728
A204	Duvelisib	3	3.333	0.5404
A204	Duvelisib	3	10	0.4875
A204	Edicotinib	1	0.00017	1.1075
A204	Edicotinib	1	0.00051	1.094
A204	Edicotinib	1	0.00152	1.0069
A204	Edicotinib	1	0.00457	1.0272
A204	Edicotinib	1	0.01372	1.0899
A204	Edicotinib	1	0.04115	1.0324
A204	Edicotinib	1	0.1235	0.9911
A204	Edicotinib	1	0.3704	1.0104
A204	Edicotinib	1	1.111	1.0276
A204	Edicotinib	1	3.333	1.0536
A204	Edicotinib	1	10	1.0785
A204	Edicotinib	2	0.00017	1.1044
A204	Edicotinib	2	0.00051	1.0841
A204	Edicotinib	2	0.00152	1.1305
A204	Edicotinib	2	0.00457	1.085
A204	Edicotinib	2	0.01372	1.1162
A204	Edicotinib	2	0.04115	1.1462
A204	Edicotinib	2	0.1235	1.085
A204	Edicotinib	2	0.3704	1.1407
A204	Edicotinib	2	1.111	1.0957
A204	Edicotinib	2	3.333	1.1214
A204	Edicotinib	2	10	1.1079
A204	Edicotinib	3	0.00017	1.0228
A204	Edicotinib	3	0.00051	1.0049
A204	Edicotinib	3	0.00152	1.0304
A204	Edicotinib	3	0.00457	1.0462
A204	Edicotinib	3	0.01372	1.0225
A204	Edicotinib	3	0.04115	0.9983
A204	Edicotinib	3	0.1235	1.022
A204	Edicotinib	3	0.3704	1.0007
A204	Edicotinib	3	1.111	0.9948
A204	Edicotinib	3	3.333	1.0439
A204	Edicotinib	3	10	1.0469
A204	Enasidenib	1	0.00017	1.1364
A204	Enasidenib	1	0.00051	1.0775
A204	Enasidenib	1	0.00152	1.1486
A204	Enasidenib	1	0.00457	1.0538
A204	Enasidenib	1	0.01372	1.1198
A204	Enasidenib	1	0.04115	1.091
A204	Enasidenib	1	0.1235	1.1295
A204	Enasidenib	1	0.3704	1.1482
A204	Enasidenib	1	1.111	1.1829
A204	Enasidenib	1	3.333	1.0254
A204	Enasidenib	1	10	0.7277
A204	Enasidenib	2	0.00017	1.1221
A204	Enasidenib	2	0.00051	1.1242
A204	Enasidenib	2	0.00152	1.0926
A204	Enasidenib	2	0.00457	1.084
A204	Enasidenib	2	0.01372	1.079
A204	Enasidenib	2	0.04115	1.1204
A204	Enasidenib	2	0.1235	1.1029
A204	Enasidenib	2	0.3704	1.1047
A204	Enasidenib	2	1.111	1.0411
A204	Enasidenib	2	3.333	0.9249
A204	Enasidenib	2	10	0.7259
A204	Enasidenib	3	0.00017	1.0971
A204	Enasidenib	3	0.00051	1.0393
A204	Enasidenib	3	0.00152	1.0889
A204	Enasidenib	3	0.00457	1.0903
A204	Enasidenib	3	0.01372	1.1153
A204	Enasidenib	3	0.04115	1.1218
A204	Enasidenib	3	0.1235	1.0539
A204	Enasidenib	3	0.3704	1.0824
A204	Enasidenib	3	1.111	1.0939
A204	Enasidenib	3	3.333	1.0199
A204	Enasidenib	3	10	0.7158
A204	Encorafenib	1	0.00017	1.0616
A204	Encorafenib	1	0.00051	1.0371
A204	Encorafenib	1	0.00152	1.0755
A204	Encorafenib	1	0.00457	1.0445
A204	Encorafenib	1	0.01372	1.0029
A204	Encorafenib	1	0.04115	0.9788
A204	Encorafenib	1	0.1235	1.0545
A204	Encorafenib	1	0.3704	1.0264
A204	Encorafenib	1	1.111	0.8718
A204	Encorafenib	1	3.333	0.6605
A204	Encorafenib	1	10	0.5922
A204	Encorafenib	2	0.00017	0.9832
A204	Encorafenib	2	0.00051	1.0164
A204	Encorafenib	2	0.00152	0.9872
A204	Encorafenib	2	0.00457	1.0057
A204	Encorafenib	2	0.01372	1.0071
A204	Encorafenib	2	0.04115	1.0189
A204	Encorafenib	2	0.1235	1.0043
A204	Encorafenib	2	0.3704	0.9205
A204	Encorafenib	2	1.111	0.7918
A204	Encorafenib	2	3.333	0.5652
A204	Encorafenib	2	10	0.5718
A204	Encorafenib	3	0.00017	0.925
A204	Encorafenib	3	0.00051	0.919
A204	Encorafenib	3	0.00152	0.9375
A204	Encorafenib	3	0.00457	0.8959
A204	Encorafenib	3	0.01372	0.9078
A204	Encorafenib	3	0.04115	0.9668
A204	Encorafenib	3	0.1235	0.9447
A204	Encorafenib	3	0.3704	0.9325
A204	Encorafenib	3	1.111	0.8514
A204	Encorafenib	3	3.333	0.5804
A204	Encorafenib	3	10	0.5591
A204	Ensartinib	1	0.00017	1.0782
A204	Ensartinib	1	0.00051	1.0852
A204	Ensartinib	1	0.00152	1.0661
A204	Ensartinib	1	0.00457	1.0488
A204	Ensartinib	1	0.01372	1.0636
A204	Ensartinib	1	0.04115	1.0752
A204	Ensartinib	1	0.1235	1.0723
A204	Ensartinib	1	0.3704	1.0821
A204	Ensartinib	1	1.111	0.9588
A204	Ensartinib	1	3.333	0.818
A204	Ensartinib	1	10	0.3787
A204	Ensartinib	2	0.00017	1.0665
A204	Ensartinib	2	0.00051	1.0754
A204	Ensartinib	2	0.00152	1.0905
A204	Ensartinib	2	0.00457	1.0464
A204	Ensartinib	2	0.01372	1.066
A204	Ensartinib	2	0.04115	1.0838
A204	Ensartinib	2	0.1235	1.0634
A204	Ensartinib	2	0.3704	1.0965
A204	Ensartinib	2	1.111	0.9685
A204	Ensartinib	2	3.333	0.7477
A204	Ensartinib	2	10	0.2721
A204	Ensartinib	3	0.00017	1.063
A204	Ensartinib	3	0.00051	1.0631
A204	Ensartinib	3	0.00152	1.0196
A204	Ensartinib	3	0.00457	1.0546
A204	Ensartinib	3	0.01372	1.0138
A204	Ensartinib	3	0.04115	0.9847
A204	Ensartinib	3	0.1235	0.9755
A204	Ensartinib	3	0.3704	0.9937
A204	Ensartinib	3	1.111	1.014
A204	Ensartinib	3	3.333	0.8512
A204	Ensartinib	3	10	0.3274
A204	Entrectinib	1	0.00017	1.1193
A204	Entrectinib	1	0.00051	1.146
A204	Entrectinib	1	0.00152	1.0957
A204	Entrectinib	1	0.00457	1.1307
A204	Entrectinib	1	0.01372	1.1364
A204	Entrectinib	1	0.04115	1.084
A204	Entrectinib	1	0.1235	1.0822
A204	Entrectinib	1	0.3704	1.1326
A204	Entrectinib	1	1.111	1.0885
A204	Entrectinib	1	3.333	0.8714
A204	Entrectinib	1	10	0.2274
A204	Entrectinib	2	0.00017	1.0318
A204	Entrectinib	2	0.00051	1.0615
A204	Entrectinib	2	0.00152	0.9946
A204	Entrectinib	2	0.00457	1.0142
A204	Entrectinib	2	0.01372	1.0646
A204	Entrectinib	2	0.04115	1.0038
A204	Entrectinib	2	0.1235	0.967
A204	Entrectinib	2	0.3704	1.0206
A204	Entrectinib	2	1.111	1.0565
A204	Entrectinib	2	3.333	0.7904
A204	Entrectinib	2	10	0.1149
A204	Entrectinib	3	0.00017	1.0057
A204	Entrectinib	3	0.00051	0.9669
A204	Entrectinib	3	0.00152	1.0192
A204	Entrectinib	3	0.00457	1.0377
A204	Entrectinib	3	0.01372	1.0706
A204	Entrectinib	3	0.04115	1.0204
A204	Entrectinib	3	0.1235	1.0254
A204	Entrectinib	3	0.3704	0.9905
A204	Entrectinib	3	1.111	0.9658
A204	Entrectinib	3	3.333	0.9345
A204	Entrectinib	3	10	0.3409
A204	Enzastaurin	1	0.00017	1.0933
A204	Enzastaurin	1	0.00051	1.087
A204	Enzastaurin	1	0.00152	1.1817
A204	Enzastaurin	1	0.00457	1.2211
A204	Enzastaurin	1	0.01372	1.1361
A204	Enzastaurin	1	0.04115	1.1211
A204	Enzastaurin	1	0.1235	1.0519
A204	Enzastaurin	1	0.3704	1.0882
A204	Enzastaurin	1	1.111	1.0199
A204	Enzastaurin	1	3.333	1.056
A204	Enzastaurin	1	10	0.9008
A204	Enzastaurin	2	0.00017	1.0613
A204	Enzastaurin	2	0.00051	1.1602
A204	Enzastaurin	2	0.00152	1.0805
A204	Enzastaurin	2	0.00457	1.0934
A204	Enzastaurin	2	0.01372	1.1001
A204	Enzastaurin	2	0.04115	1.0361
A204	Enzastaurin	2	0.1235	1.0598
A204	Enzastaurin	2	0.3704	1.1158
A204	Enzastaurin	2	1.111	1.1399
A204	Enzastaurin	2	3.333	1.1145
A204	Enzastaurin	2	10	0.951
A204	Enzastaurin	3	0.00017	1.052
A204	Enzastaurin	3	0.00051	1.131
A204	Enzastaurin	3	0.00152	1.1223
A204	Enzastaurin	3	0.00457	1.0493
A204	Enzastaurin	3	0.01372	1.0928
A204	Enzastaurin	3	0.04115	1.0658
A204	Enzastaurin	3	0.1235	1.0927
A204	Enzastaurin	3	0.3704	1.093
A204	Enzastaurin	3	1.111	1.0955
A204	Enzastaurin	3	3.333	1.0754
A204	Enzastaurin	3	10	0.8674
A204	Erdafitinib	1	0.00017	1.0659
A204	Erdafitinib	1	0.00051	1.0398
A204	Erdafitinib	1	0.00152	1.0066
A204	Erdafitinib	1	0.00457	0.9377
A204	Erdafitinib	1	0.01372	0.6837
A204	Erdafitinib	1	0.04115	0.5531
A204	Erdafitinib	1	0.1235	0.4747
A204	Erdafitinib	1	0.3704	0.2556
A204	Erdafitinib	1	1.111	0.1954
A204	Erdafitinib	1	3.333	0.1244
A204	Erdafitinib	1	10	0.0352
A204	Erdafitinib	2	0.00017	1.0488
A204	Erdafitinib	2	0.00051	1.0215
A204	Erdafitinib	2	0.00152	0.9704
A204	Erdafitinib	2	0.00457	0.8747
A204	Erdafitinib	2	0.01372	0.7767
A204	Erdafitinib	2	0.04115	0.6419
A204	Erdafitinib	2	0.1235	0.4491
A204	Erdafitinib	2	0.3704	0.4171
A204	Erdafitinib	2	1.111	0.1919
A204	Erdafitinib	2	3.333	0.1406
A204	Erdafitinib	2	10	0.0475
A204	Erdafitinib	3	0.00017	1.0013
A204	Erdafitinib	3	0.00051	1.0216
A204	Erdafitinib	3	0.00152	0.9371
A204	Erdafitinib	3	0.00457	0.9884
A204	Erdafitinib	3	0.01372	0.7774
A204	Erdafitinib	3	0.04115	0.5902
A204	Erdafitinib	3	0.1235	0.3436
A204	Erdafitinib	3	0.3704	0.2924
A204	Erdafitinib	3	1.111	0.1946
A204	Erdafitinib	3	3.333	0.1147
A204	Erdafitinib	3	10	0.0424
A204	Eribulin Mesylate	1	4.6e-07	1.0932
A204	Eribulin Mesylate	1	1.37e-06	1.0831
A204	Eribulin Mesylate	1	4.1e-06	1.1079
A204	Eribulin Mesylate	1	1.23e-05	1.0989
A204	Eribulin Mesylate	1	3.7e-05	0.7759
A204	Eribulin Mesylate	1	0.00011	0.5775
A204	Eribulin Mesylate	1	0.00033	0.4617
A204	Eribulin Mesylate	1	0.001	0.4015
A204	Eribulin Mesylate	1	0.003	0.365
A204	Eribulin Mesylate	1	0.009	0.2435
A204	Eribulin Mesylate	1	0.027	0.2178
A204	Eribulin Mesylate	2	4.6e-07	1.1577
A204	Eribulin Mesylate	2	1.37e-06	1.1715
A204	Eribulin Mesylate	2	4.1e-06	1.1054
A204	Eribulin Mesylate	2	1.23e-05	1.05
A204	Eribulin Mesylate	2	3.7e-05	0.6831
A204	Eribulin Mesylate	2	0.00011	0.5788
A204	Eribulin Mesylate	2	0.00033	0.4688
A204	Eribulin Mesylate	2	0.001	0.382
A204	Eribulin Mesylate	2	0.003	0.29
A204	Eribulin Mesylate	2	0.009	0.2408
A204	Eribulin Mesylate	2	0.027	0.2275
A204	Eribulin Mesylate	3	4.6e-07	1.0653
A204	Eribulin Mesylate	3	1.37e-06	1.0946
A204	Eribulin Mesylate	3	4.1e-06	1.1334
A204	Eribulin Mesylate	3	1.23e-05	1.1103
A204	Eribulin Mesylate	3	3.7e-05	0.5801
A204	Eribulin Mesylate	3	0.00011	0.632
A204	Eribulin Mesylate	3	0.00033	0.4954
A204	Eribulin Mesylate	3	0.001	0.4576
A204	Eribulin Mesylate	3	0.003	0.3313
A204	Eribulin Mesylate	3	0.009	0.2392
A204	Eribulin Mesylate	3	0.027	0.2277
A204	Erlotinib	1	0.00017	1.1298
A204	Erlotinib	1	0.00051	1.1709
A204	Erlotinib	1	0.00152	1.1276
A204	Erlotinib	1	0.00457	1.1678
A204	Erlotinib	1	0.01372	1.06
A204	Erlotinib	1	0.04115	1.1133
A204	Erlotinib	1	0.1235	1.1445
A204	Erlotinib	1	0.3704	1.1663
A204	Erlotinib	1	1.111	1.024
A204	Erlotinib	1	3.333	0.7422
A204	Erlotinib	1	10	0.5863
A204	Erlotinib	2	0.00017	1.0672
A204	Erlotinib	2	0.00051	1.1274
A204	Erlotinib	2	0.00152	1.1156
A204	Erlotinib	2	0.00457	1.1284
A204	Erlotinib	2	0.01372	1.1162
A204	Erlotinib	2	0.04115	1.1376
A204	Erlotinib	2	0.1235	1.0543
A204	Erlotinib	2	0.3704	1.0646
A204	Erlotinib	2	1.111	1.009
A204	Erlotinib	2	3.333	0.865
A204	Erlotinib	2	10	0.5249
A204	Erlotinib	3	0.00017	0.9771
A204	Erlotinib	3	0.00051	1.0879
A204	Erlotinib	3	0.00152	1.0413
A204	Erlotinib	3	0.00457	0.9883
A204	Erlotinib	3	0.01372	1.0235
A204	Erlotinib	3	0.04115	1.0557
A204	Erlotinib	3	0.1235	1.0695
A204	Erlotinib	3	0.3704	1.0294
A204	Erlotinib	3	1.111	1.0032
A204	Erlotinib	3	3.333	0.8592
A204	Erlotinib	3	10	0.5268
A204	Evobrutinib	1	0.00017	1.1638
A204	Evobrutinib	1	0.00051	1.2129
A204	Evobrutinib	1	0.00152	1.1978
A204	Evobrutinib	1	0.00457	1.1507
A204	Evobrutinib	1	0.01372	1.1171
A204	Evobrutinib	1	0.04115	1.0851
A204	Evobrutinib	1	0.1235	1.0488
A204	Evobrutinib	1	0.3704	1.091
A204	Evobrutinib	1	1.111	1.0246
A204	Evobrutinib	1	3.333	1.0092
A204	Evobrutinib	1	10	0.9078
A204	Evobrutinib	2	0.00017	1.0657
A204	Evobrutinib	2	0.00051	1.087
A204	Evobrutinib	2	0.00152	1.0512
A204	Evobrutinib	2	0.00457	1.0411
A204	Evobrutinib	2	0.01372	0.9847
A204	Evobrutinib	2	0.04115	1.0268
A204	Evobrutinib	2	0.1235	0.9917
A204	Evobrutinib	2	0.3704	0.9639
A204	Evobrutinib	2	1.111	1.0538
A204	Evobrutinib	2	3.333	0.9973
A204	Evobrutinib	2	10	0.8345
A204	Evobrutinib	3	0.00017	1.0646
A204	Evobrutinib	3	0.00051	1.1782
A204	Evobrutinib	3	0.00152	1.2172
A204	Evobrutinib	3	0.00457	1.1521
A204	Evobrutinib	3	0.01372	0.9645
A204	Evobrutinib	3	0.04115	1.0373
A204	Evobrutinib	3	0.1235	1.1844
A204	Evobrutinib	3	0.3704	1.0768
A204	Evobrutinib	3	1.111	1.1363
A204	Evobrutinib	3	3.333	1.0407
A204	Evobrutinib	3	10	0.8705
A204	Fasudil	1	0.00017
A204	Fasudil	1	0.00051	1.0137
A204	Fasudil	1	0.00152	1.0574
A204	Fasudil	1	0.00457	1.0729
A204	Fasudil	1	0.01372	1.0526
A204	Fasudil	1	0.04115	0.9842
A204	Fasudil	1	0.1235	0.973
A204	Fasudil	1	0.3704	1.0038
A204	Fasudil	1	1.111	0.9626
A204	Fasudil	1	3.333	0.9062
A204	Fasudil	1	10	0.9355
A204	Fasudil	2	0.00017
A204	Fasudil	2	0.00051	0.9685
A204	Fasudil	2	0.00152	1.0223
A204	Fasudil	2	0.00457	0.9877
A204	Fasudil	2	0.01372	0.9645
A204	Fasudil	2	0.04115	0.9944
A204	Fasudil	2	0.1235	1.0113
A204	Fasudil	2	0.3704	1.0256
A204	Fasudil	2	1.111	1.035
A204	Fasudil	2	3.333	0.9938
A204	Fasudil	2	10	0.8991
A204	Fasudil	3	0.00017
A204	Fasudil	3	0.00051	0.9579
A204	Fasudil	3	0.00152	1.014
A204	Fasudil	3	0.00457	0.9963
A204	Fasudil	3	0.01372	1.0332
A204	Fasudil	3	0.04115	1.0397
A204	Fasudil	3	0.1235	0.9774
A204	Fasudil	3	0.3704	1.0085
A204	Fasudil	3	1.111	0.9768
A204	Fasudil	3	3.333	1.0191
A204	Fasudil	3	10	0.8371
A204	Fedratinib	1	0.00017	1.1231
A204	Fedratinib	1	0.00051	1.0724
A204	Fedratinib	1	0.00152	1.1721
A204	Fedratinib	1	0.00457	1.1217
A204	Fedratinib	1	0.01372	1.1056
A204	Fedratinib	1	0.04115	0.9949
A204	Fedratinib	1	0.1235	0.9431
A204	Fedratinib	1	0.3704	0.6321
A204	Fedratinib	1	1.111	0.3668
A204	Fedratinib	1	3.333	0.1374
A204	Fedratinib	1	10	0.0152
A204	Fedratinib	2	0.00017	1.092
A204	Fedratinib	2	0.00051	1.0946
A204	Fedratinib	2	0.00152	1.1357
A204	Fedratinib	2	0.00457	1.0712
A204	Fedratinib	2	0.01372	1.0994
A204	Fedratinib	2	0.04115	1.0551
A204	Fedratinib	2	0.1235	1.0093
A204	Fedratinib	2	0.3704	0.6967
A204	Fedratinib	2	1.111	0.4608
A204	Fedratinib	2	3.333	0.1398
A204	Fedratinib	2	10	0.0158
A204	Fedratinib	3	0.00017	0.9963
A204	Fedratinib	3	0.00051	1.0509
A204	Fedratinib	3	0.00152	1.0897
A204	Fedratinib	3	0.00457	1.0557
A204	Fedratinib	3	0.01372	1.0743
A204	Fedratinib	3	0.04115	0.999
A204	Fedratinib	3	0.1235	0.9571
A204	Fedratinib	3	0.3704	0.807
A204	Fedratinib	3	1.111	0.3604
A204	Fedratinib	3	3.333	0.1117
A204	Fedratinib	3	10	0.0127
A204	Filgotinib	1	0.00017	1.0996
A204	Filgotinib	1	0.00051	1.1406
A204	Filgotinib	1	0.00152	1.093
A204	Filgotinib	1	0.00457	1.0571
A204	Filgotinib	1	0.01372	1.0957
A204	Filgotinib	1	0.04115	1.1845
A204	Filgotinib	1	0.1235	1.1812
A204	Filgotinib	1	0.3704	1.0666
A204	Filgotinib	1	1.111	1.0935
A204	Filgotinib	1	3.333	1.1268
A204	Filgotinib	1	10	1.0918
A204	Filgotinib	2	0.00017	1.0981
A204	Filgotinib	2	0.00051	1.1284
A204	Filgotinib	2	0.00152	1.0537
A204	Filgotinib	2	0.00457	1.0764
A204	Filgotinib	2	0.01372	0.9765
A204	Filgotinib	2	0.04115	1.1043
A204	Filgotinib	2	0.1235	1.0581
A204	Filgotinib	2	0.3704	1.0615
A204	Filgotinib	2	1.111	1.1203
A204	Filgotinib	2	3.333	1.0921
A204	Filgotinib	2	10	0.9115
A204	Filgotinib	3	0.00017	1.0784
A204	Filgotinib	3	0.00051	1.1791
A204	Filgotinib	3	0.00152	1.0775
A204	Filgotinib	3	0.00457	1.0715
A204	Filgotinib	3	0.01372	1.1163
A204	Filgotinib	3	0.04115	1.1387
A204	Filgotinib	3	0.1235	1.1654
A204	Filgotinib	3	0.3704	1.1699
A204	Filgotinib	3	1.111	1.1518
A204	Filgotinib	3	3.333	1.2071
A204	Filgotinib	3	10	0.9188
A204	Fostamatinib	1	0.00017	1.0759
A204	Fostamatinib	1	0.00051	1.0444
A204	Fostamatinib	1	0.00152	1.0774
A204	Fostamatinib	1	0.00457	1.1236
A204	Fostamatinib	1	0.01372	1.0947
A204	Fostamatinib	1	0.04115	1.0401
A204	Fostamatinib	1	0.1235	0.958
A204	Fostamatinib	1	0.3704	0.7643
A204	Fostamatinib	1	1.111	0.5082
A204	Fostamatinib	1	3.333	0.2188
A204	Fostamatinib	1	10	0.0746
A204	Fostamatinib	2	0.00017	1.0756
A204	Fostamatinib	2	0.00051	1.061
A204	Fostamatinib	2	0.00152	1.0368
A204	Fostamatinib	2	0.00457	1.0217
A204	Fostamatinib	2	0.01372	1.0163
A204	Fostamatinib	2	0.04115	0.9993
A204	Fostamatinib	2	0.1235	0.9699
A204	Fostamatinib	2	0.3704	0.7403
A204	Fostamatinib	2	1.111	0.4401
A204	Fostamatinib	2	3.333	0.2218
A204	Fostamatinib	2	10	0.0744
A204	Fostamatinib	3	0.00017	1.0553
A204	Fostamatinib	3	0.00051	1.1272
A204	Fostamatinib	3	0.00152	1.1031
A204	Fostamatinib	3	0.00457	1.0794
A204	Fostamatinib	3	0.01372	1.104
A204	Fostamatinib	3	0.04115	1.0232
A204	Fostamatinib	3	0.1235	0.9353
A204	Fostamatinib	3	0.3704	0.7846
A204	Fostamatinib	3	1.111	0.5336
A204	Fostamatinib	3	3.333	0.2663
A204	Fostamatinib	3	10	0.061
A204	Fruquintinib	1	0.00017	1.0901
A204	Fruquintinib	1	0.00051	1.0774
A204	Fruquintinib	1	0.00152	1.0557
A204	Fruquintinib	1	0.00457	1.0711
A204	Fruquintinib	1	0.01372	1.0315
A204	Fruquintinib	1	0.04115	1.0572
A204	Fruquintinib	1	0.1235	0.986
A204	Fruquintinib	1	0.3704	0.7493
A204	Fruquintinib	1	1.111	0.3875
A204	Fruquintinib	1	3.333	0.2974
A204	Fruquintinib	1	10	0.2752
A204	Fruquintinib	2	0.00017	1.0421
A204	Fruquintinib	2	0.00051	1.115
A204	Fruquintinib	2	0.00152	1.0112
A204	Fruquintinib	2	0.00457	1.0292
A204	Fruquintinib	2	0.01372	1.0792
A204	Fruquintinib	2	0.04115	1.0031
A204	Fruquintinib	2	0.1235	0.9854
A204	Fruquintinib	2	0.3704	0.7111
A204	Fruquintinib	2	1.111	0.4054
A204	Fruquintinib	2	3.333	0.3266
A204	Fruquintinib	2	10	0.2216
A204	Fruquintinib	3	0.00017	1.0333
A204	Fruquintinib	3	0.00051	1.079
A204	Fruquintinib	3	0.00152	1.077
A204	Fruquintinib	3	0.00457	1.0603
A204	Fruquintinib	3	0.01372	1.0825
A204	Fruquintinib	3	0.04115	0.9363
A204	Fruquintinib	3	0.1235	0.9306
A204	Fruquintinib	3	0.3704	0.7297
A204	Fruquintinib	3	1.111	0.4346
A204	Fruquintinib	3	3.333	0.3371
A204	Fruquintinib	3	10	0.2766
A204	Galunisertib	1	0.00017	1.0394
A204	Galunisertib	1	0.00051	1.0591
A204	Galunisertib	1	0.00152	1.0077
A204	Galunisertib	1	0.00457	0.9911
A204	Galunisertib	1	0.01372	0.9831
A204	Galunisertib	1	0.04115	1.0208
A204	Galunisertib	1	0.1235	0.9262
A204	Galunisertib	1	0.3704	0.9922
A204	Galunisertib	1	1.111	0.9512
A204	Galunisertib	1	3.333	1.0492
A204	Galunisertib	1	10	0.9053
A204	Galunisertib	2	0.00017	1.0037
A204	Galunisertib	2	0.00051	1.0546
A204	Galunisertib	2	0.00152	0.9981
A204	Galunisertib	2	0.00457	1.063
A204	Galunisertib	2	0.01372	0.9404
A204	Galunisertib	2	0.04115	0.9662
A204	Galunisertib	2	0.1235	1.0474
A204	Galunisertib	2	0.3704	1.0805
A204	Galunisertib	2	1.111	1.05
A204	Galunisertib	2	3.333	0.9203
A204	Galunisertib	2	10	0.9941
A204	Galunisertib	3	0.00017	1.0017
A204	Galunisertib	3	0.00051	1.0092
A204	Galunisertib	3	0.00152	0.9638
A204	Galunisertib	3	0.00457	1.0361
A204	Galunisertib	3	0.01372	1.028
A204	Galunisertib	3	0.04115	1.0155
A204	Galunisertib	3	0.1235	1.0545
A204	Galunisertib	3	0.3704	0.9909
A204	Galunisertib	3	1.111	0.9866
A204	Galunisertib	3	3.333	1.0187
A204	Galunisertib	3	10	0.9101
A204	Gefitinib	1	0.00017	1.0762
A204	Gefitinib	1	0.00051	1.0908
A204	Gefitinib	1	0.00152	1.0966
A204	Gefitinib	1	0.00457	1.0545
A204	Gefitinib	1	0.01372	1.0609
A204	Gefitinib	1	0.04115	1.0988
A204	Gefitinib	1	0.1235	1.0274
A204	Gefitinib	1	0.3704	1.0661
A204	Gefitinib	1	1.111	0.9215
A204	Gefitinib	1	3.333	0.8186
A204	Gefitinib	1	10	0.41
A204	Gefitinib	2	0.00017	1.0752
A204	Gefitinib	2	0.00051	1.11
A204	Gefitinib	2	0.00152	1.0541
A204	Gefitinib	2	0.00457	1.0417
A204	Gefitinib	2	0.01372	1.0666
A204	Gefitinib	2	0.04115	1.0265
A204	Gefitinib	2	0.1235	1.0667
A204	Gefitinib	2	0.3704	1.0147
A204	Gefitinib	2	1.111	1.0717
A204	Gefitinib	2	3.333	0.8495
A204	Gefitinib	2	10	0.4445
A204	Gefitinib	3	0.00017	1.0283
A204	Gefitinib	3	0.00051	1.0528
A204	Gefitinib	3	0.00152	1.1284
A204	Gefitinib	3	0.00457	1.0747
A204	Gefitinib	3	0.01372	1.0282
A204	Gefitinib	3	0.04115	1.1612
A204	Gefitinib	3	0.1235	1.2009
A204	Gefitinib	3	0.3704	1.0016
A204	Gefitinib	3	1.111	1.118
A204	Gefitinib	3	3.333	0.961
A204	Gefitinib	3	10	0.4906
A204	Gilteritinib	1	6e-05	1.059
A204	Gilteritinib	1	0.00018	0.9857
A204	Gilteritinib	1	0.00053	1.0011
A204	Gilteritinib	1	0.0016	0.9872
A204	Gilteritinib	1	0.0048	0.9961
A204	Gilteritinib	1	0.014	0.9798
A204	Gilteritinib	1	0.043	0.9951
A204	Gilteritinib	1	0.13	0.9614
A204	Gilteritinib	1	0.389	0.7891
A204	Gilteritinib	1	1.167	0.5106
A204	Gilteritinib	1	3.5	0.3706
A204	Gilteritinib	2	6e-05	1.0856
A204	Gilteritinib	2	0.00018	1.0273
A204	Gilteritinib	2	0.00053	1.1057
A204	Gilteritinib	2	0.0016	1.0366
A204	Gilteritinib	2	0.0048	1.0388
A204	Gilteritinib	2	0.014	1.0292
A204	Gilteritinib	2	0.043	1.0172
A204	Gilteritinib	2	0.13	0.96
[truncated: 81,794 more rows]

## Sheet: AUC
Drug	A204	G401	HS729	HT1080	KHOS-240S	KHOS-NP	MES-SA	RD	RD-ES	SK-ES-1	SK-LMS-1	SW1353	SW684	SW872	SW982	SYO-1	VA-ES-BJ
ABEMACICLIB	0.746071	0.854837	0.965909	0.992878	0.855783	0.949878	0.804749	0.969602	0.733848	0.630526	0.938426	0.880418	0.900513	0.871886	0.734317	0.715101	0.804367
ABROCITINIB	0.983909	0.985085	0.982383	1	0.989427	0.994167	0.996025	0.995489	1	0.985031	0.996694	1	0.988873	0.991195	0.996551	1	1
ACALABRUTINIB	0.985271	0.992377	0.995196	0.997827	0.985932	1	0.995761	0.975808	0.998469	0.992505	0.996029	0.962649	0.996435	0.99248	0.980309	0.988918	1
AFATINIB	0.732592	0.83781	0.84877	0.925869	0.846286	0.938837	0.80745	0.801257	0.822805	0.745066	0.836652	0.728597	0.849682	0.819453	0.759133	0.795211	0.824526
ALECTINIB	1	0.996649	1	0.991381	0.967476	0.989141	1	0.990343	1	0.993392	0.985104	1	1	1	0.989218	1	0.949408
ALISERTIB	0.8763	0.811055	0.889241	0.87302	0.834865	0.949721	0.67756	0.800927	0.655705	0.558048	0.864546	0.933092	0.902453	0.895223	0.733604	0.731614	0.80785
ALPELISIB	0.848276	0.845279	0.779978	0.962561	0.89523	0.963994	0.818049	0.859557	0.792773	0.798959	0.867447	0.908881	0.887146	0.818685	0.935217	0.813815	0.852113
ANLOTINIB	0.708333	0.872167	0.909471	0.964785	0.882742	0.929828	0.876478	0.902736	0.913786	0.850687	0.868204	0.90925	0.94411	0.936049	0.903599	0.735939	0.940841
APATINIB	0.821175	0.955654	0.942278	0.991327	0.966138	0.968086	0.972233	0.995509	0.979827	0.988309	0.981748	0.964527	0.986971	0.98023	0.998156	0.892653	1
ASCIMINIB	0.94695	0.988796	0.98532	0.969459	0.98272	0.961964	0.974608	0.994236	0.964736	0.978681	0.956792	1	0.986513	0.997229	0.987077	0.939601	0.996254
AVAPRITINIB	0.727044	0.912881	0.940759	0.970856	0.926769	0.916791	0.936804	0.977736	0.95552	0.953379	0.954142	0.92704	0.977308	0.945686	0.947828	0.745165	0.971712
AXITINIB	0.545344	0.856697	0.825572	0.962835	0.84927	0.930486	0.857453	0.889977	0.92634	0.862683	0.974751	0.927922	0.954397	0.858712	0.886959	0.668734	0.90133
AZD-0156	0.853515	0.962639	0.882852	0.990667	0.91435	0.975485	0.887309	0.920715	0.784536	0.747952	0.8583	0.916623	0.891398	0.748638	0.752437	0.777112	0.753473
AZD-3759	0.957701	0.972194	0.906151	0.974637	0.966754	0.969318	0.973533	0.990785	0.992433	0.972177	0.96437	0.921819	0.978188	0.966695	0.977453	0.909542	0.955233
AZD-4547	0.741795	0.728514	0.751525	0.964756	0.831182	0.947484	0.857408	0.947633	0.902812	0.86909	0.987664	0.872775	0.965164	0.934366	0.909941	0.698056	0.986495
BARASERTIB	0.816442	0.868598	0.92833	0.924526	0.856305	1	0.68517	0.825827	0.499823	0.399882	0.938297	0.914964	0.971665	0.940387	0.744735	0.580561	0.800013
BARICITINIB	0.962427	0.99465	0.976573	0.989056	0.980648	0.985754	0.971721	1	1	1	0.985244	0.986878	0.98953	0.991734	0.990113	0.985183	0.996523
BAY-1895344	0.689151	0.81868	0.78177	0.685645	0.603464	0.825836	0.640588	0.749942	0.673246	0.636515	0.750629	0.790549	0.827714	0.706481	0.614898	0.605725	0.625559
BELIZATINIB	0.921615	0.828717	0.838356	0.951499	0.844374	0.972625	0.901457	0.787909	0.790929	0.748851	0.925878	0.897365	0.924868	0.82033	0.761719	0.827074	0.835254
BINIMETINIB	0.935868	0.869438	0.887091	0.756302	0.890486	0.772771	0.904891	0.735609	0.977706	0.932622	0.72702	0.838025	0.916585	0.741159	0.890422	0.922503	0.895468
BMS-986165	0.978099	0.990207	0.956299	0.992218	0.975563	0.99289	0.983566	0.982997	0.990444	0.957559	0.987688	0.986425	0.990883	0.982608	0.983186	0.98891	0.985582
BOSUTINIB	0.929569	0.931989	0.906446	0.917434	0.850809	0.870413	0.861015	0.894635	0.85639	0.779559	0.932418	0.894903	0.882844	0.848175	0.794661	0.908924	0.849911
BRIGATINIB	0.832941	0.816358	0.727714	0.907229	0.765519	0.888983	0.907944	0.694015	0.700016	0.712655	0.88343	0.770407	0.904098	0.77785	0.648842	0.680932	0.76258
BRIVANIB	0.9734	0.994153	0.989263	0.995503	0.996119	0.99479	0.985476	0.99104	0.996264	0.986644	0.984718	0.998925	1	1	0.994558	0.9553	1
BRIVANIB ALANINATE	0.966678	0.990776	0.977001	0.979401	0.974123	0.966368	0.964169	0.987359	0.995949	0.986458	0.940735	0.99537	0.988875	1	1	0.942788	0.993571
BUPARLISIB	0.754372	0.823418	0.815376	0.862041	0.829411	0.886914	0.753377	0.784632	0.768663	0.741629	0.750128	0.850081	0.823129	0.809411	0.79001	0.791145	0.761947
CABOZANTINIB	0.656472	0.855984	0.808714	0.965109	0.923375	0.959928	0.87141	0.949607	0.918695	0.890498	0.661046	0.854623	0.827141	0.907684	0.91638	0.713612	0.91327
CAPMATINIB	0.970594	0.972673	0.98857	0.976439	0.986252	0.997854	0.982104	0.995407	1	1	0.680313	1	0.958325	0.989188	0.984746	1	0.872932
CEDIRANIB	0.622395	0.796788	0.928727	0.996358	0.938726	0.979731	0.910084	0.966236	0.987178	0.916656	0.966217	0.922371	0.994759	0.986464	0.958865	0.743335	1
CERITINIB	0.8699	0.832823	0.889008	0.91817	0.874269	0.933414	0.915527	0.809584	0.78428	0.750585	0.924122	0.864579	0.923438	0.90123	0.8266	0.883792	0.932938
CERTICAN	0.633427	0.849204	0.925936	0.961838	0.818498	0.971212	0.547959	0.764577	0.759785	0.683723	0.644678	0.83544	0.841418	0.688386	0.727809	0.885444	0.60359
COBIMETINIB	0.801121	0.731506	0.898937	0.660841	0.786177	0.656613	0.909369	0.653163	0.953122	0.931265	0.627582	0.843912	0.748377	0.633196	0.866897	0.878348	0.756033
COPANLISIB	0.515565	0.653595	0.58262	0.829518	0.692539	0.801955	0.474139	0.556136	0.472082	0.482566	0.616866	0.675199	0.568793	0.541371	0.608605	0.655369	0.567771
CRENOLANIB	0.652751	0.956353	0.99447	0.929767	0.887181	0.886016	0.90344	0.942144	0.89751	0.822815	0.931374	0.917267	0.969015	0.929528	0.852897	0.803699	0.891094
CRIZOTINIB	0.877121	0.858536	0.879496	0.918523	0.873115	0.943914	0.764984	0.823954	0.758415	0.720375	0.717014	0.914968	0.901018	0.834279	0.739982	0.74519	0.816557
DABRAFENIB	0.880544	0.921478	0.853388	0.923962	0.960004	0.863165	0.865574	0.940688	0.854322	0.811929	0.778506	0.92511	0.970106	0.58634	0.72287	0.946263	0.875871
DACOMITINIB	0.84189	0.889599	0.906787	0.915756	0.895742	0.93863	0.85814	0.869273	0.879382	0.82433	0.909696	0.804226	0.887934	0.869975	0.814356	0.856323	0.89285
DACTINOMYCIN	0.365096	0.347716	0.504029	0.463506	0.408139	0.451412	0.257716	0.431986	0.417523	0.27186	0.566084	0.491547	0.777867	0.559775	0.395549	0.443791	0.45324
DASATINIB	0.612263	0.86046	0.773889	0.941355	0.617108	0.724618	0.949135	0.657753	0.949301	0.90743	0.780147	0.711667	0.766562	0.716388	0.607453	0.736382	0.650951
DINACICLIB	0.497453	0.439113	0.640446	0.52455	0.510182	0.509351	0.397674	0.483815	0.419501	0.378343	0.597525	0.550658	0.797975	0.600335	0.545985	0.518727	0.498197
DOVITINIB	0.748022	0.832676	0.821437	0.905568	0.809617	0.916913	0.810266	0.904217	0.819532	0.748862	0.904489	0.860172	0.902271	0.822636	0.791721	0.716909	0.864559
DOXORUBICIN	0.53223	0.577414	0.637598	0.599601	0.587566	0.693951	0.495894	0.608719	0.471806	0.439147	0.672007	0.66924	0.796273	0.655162	0.536933	0.469724	0.574467
DUVELISIB	0.864046	0.912482	0.902342	0.996073	0.946387	0.984765	0.900626	0.941057	0.914515	0.916587	0.833546	0.878738	0.666204	0.868859	0.915391	0.921327	0.884043
EDICOTINIB	0.984528	0.986628	0.930975	0.983957	0.987228	0.994343	0.971127	0.98366	0.993862	0.975815	0.990338	1	1	1	0.999524	1	0.990962
ENASIDENIB	0.971635	0.991677	0.997162	0.999184	0.99524	0.980816	0.990469	0.983991	0.991907	0.945158	0.997515	0.989606	0.973192	0.998339	1	0.958183	0.99071
ENCORAFENIB	0.921589	0.922453	0.924754	0.933396	0.955993	0.903163	0.899519	0.895772	0.903095	0.842976	0.886912	0.940698	0.960658	0.664798	0.818003	0.97695	0.922595
ENSARTINIB	0.936675	0.87457	0.877719	0.929178	0.895431	0.974613	0.832134	0.852377	0.805344	0.789815	0.845197	0.933296	0.935637	0.89052	0.80754	0.816305	0.853305
ENTRECTINIB	0.944113	0.903952	0.914851	0.957083	0.900788	0.972855	0.93291	0.888125	0.879722	0.869928	0.927762	0.924488	0.927258	0.893015	0.88484	0.868392	0.956897
ENZASTAURIN	0.978647	1	0.994562	1	0.977773	0.992321	0.988428	0.994945	1	0.985753	0.952926	0.943056	0.960756	0.97261	0.961117	0.964662	1
ERDAFITINIB	0.554754	0.604256	0.685163	0.963737	0.773454	0.970955	0.796353	0.92387	0.891491	0.8177	0.910037	0.867624	0.924357	0.855576	0.815856	0.581401	0.911579
ERIBULIN MESYLATE	0.29826	0.437672	0.491377	0.0763515	0.233712	0.523798	0.179065	0.257643	0.0342581	0.0283252	0.367797	0.49558	0.80503	0.476283	0.354577	0.335287	0.327001
ERLOTINIB	0.943455	0.982451	0.955778	0.99238	0.994374	0.993578	0.940672	0.983736	0.982994	0.892553	0.968291	0.925635	0.991821	0.946198	0.926795	0.978441	0.955464
EVOBRUTINIB	0.942682	0.978814	0.928515	0.983933	0.981328	0.994737	0.979778	0.995779	0.988615	0.945203	0.981344	0.947356	0.998285	0.986917	0.993705	0.97488	0.991729
FASUDIL	0.980582	1	0.981981	0.99705	0.982037	0.994128	0.992892	1	1	1	0.986453	0.980661	0.977721	0.992321	0.991126	0.996813	0.996431
FEDRATINIB	0.745968	0.783964	0.755943	0.860296	0.765997	0.886158	0.755868	0.763384	0.732774	0.691169	0.846667	0.778581	0.825416	0.754462	0.676716	0.685198	0.767555
FILGOTINIB	0.984512	0.992891	0.906035	0.990742	0.990708	0.991326	0.987198	0.984678	0.998142	0.981009	0.987185	0.949367	0.993654	0.979461	0.992814	0.892494	0.959707
FOSTAMATINIB	0.773566	0.842023	0.871491	0.967688	0.798191	0.91108	0.885225	0.906054	0.857256	0.757238	0.854021	0.819351	0.886203	0.80269	0.754638	0.778921	0.845479
FRUQUINTINIB	0.786665	0.934065	0.856291	0.967614	0.936801	0.974734	0.97021	0.992715	0.984477	0.968322	0.959613	0.931929	0.979177	0.92461	0.986319	0.789597	0.963852
GALUNISERTIB	0.975917	0.992643	0.910284	0.982376	0.954878	0.955525	0.968717	0.997827	0.972094	0.967692	0.974069	0.976323	0.992253	0.961779	0.991564	0.853432	1
GEFITINIB	0.947708	0.963364	0.962988	0.983247	0.962069	0.994083	0.948029	0.972952	0.961334	0.904156	0.942069	0.955005	0.987592	0.958767	0.92652	0.944733	0.988861
GILTERITINIB	0.81739	0.811084	0.658616	0.89859	0.813757	0.898384	0.785343	0.747725	0.655327	0.662934	0.823342	0.856521	0.791113	0.735204	0.673625	0.664777	0.793423
GLASDEGIB	0.981864	0.976158	0.984754	0.988184	0.990863	0.992012	0.976261	0.987409	0.959394	0.953138	0.981934	0.988409	0.990172	0.987765	0.991138	0.976218	0.984015
GSK-3145095	0.996782	0.997914	1	0.968743	0.999056	0.997461	1	0.985342	1	1	0.999116	1	0.992703	0.994362	1	1	0.991394
HYDROXYFASUDIL	0.980129	0.989837	0.917266	0.998643	0.975374	0.981474	0.967243	1	1	0.975946	0.979089	0.9647	0.949997	0.961208	0.991733	0.958168	0.968187
IBRUTINIB	0.96712	0.97285	0.940626	1	0.953744	0.966168	0.948158	0.996588	0.993539	0.991228	0.978105	0.850459	0.997208	0.934427	0.99235	0.891835	0.995093
ICOTINIB	0.958023	0.995336	0.918137	0.988443	0.990331	0.996194	0.975764	1	0.984617	0.986032	0.981508	0.947392	0.985581	0.957866	0.989058	0.966079	0.974727
IDELALISIB	0.939073	0.931244	0.905185	0.990234	0.967685	0.978312	0.956753	0.982234	0.967754	0.962832	0.918534	0.896617	0.761488	0.936524	0.970515	0.94901	0.933648
IMATINIB	0.725094	0.956498	0.959123	0.974135	0.948994	0.966477	0.972948	0.987634	0.983401	0.962162	0.982004	0.984021	0.983332	0.978909	0.979642	0.864977	0.986641
INFIGRATINIB	0.701441	0.718702	0.736817	0.995333	0.896084	0.982905	0.774332	0.985755	0.925977	0.83824	0.965424	0.855454	0.996399	0.950035	0.933398	0.736312	0.942992
IPATASERTIB	0.84328	0.836423	0.817215	0.968542	0.921432	0.954014	0.780814	0.898292	0.848032	0.85076	0.885106	0.890508	0.848029	0.804536	0.915809	0.791431	0.769277
ITACITINIB	0.965349	0.96761	0.853308	0.977449	0.960243	0.946264	0.976958	0.996894	0.975444	0.96863	0.948036	0.950331	0.983154	0.921712	0.974019	0.867118	0.948346
IVOSIDENIB	0.972443	0.980955	0.985861	1	0.988174	0.993222	0.999443	0.991821	0.987523	0.996681	0.97742	0.993128	0.993203	1	0.974258	0.984768	0.987189
K-252A	0.617067	0.745155	0.756408	0.817521	0.716574	0.776121	0.630743	0.80991	0.647042	0.543461	0.666184	0.766268	0.773542	0.680028	0.628042	0.66766	0.700376
KX2-391	0.677281	0.728718	0.742341	0.579337	0.60855	0.720252	0.569717	0.635516	0.53919	0.484284	0.676176	0.752249	0.827197	0.733054	0.63018	0.668175	0.632256
LAPATINIB	0.914657	0.990946	0.951658	0.990257	0.92719	0.99049	0.924143	0.93762	0.994964	0.927625	0.938261	0.941248	0.988675	0.935731	0.940048	0.924207	0.96568
LAROTRECTINIB	0.99187	0.980087	0.886467	0.99624	0.988193	0.968754	0.981816	0.994633	0.994307	0.982085	0.961411	0.935657	0.984873	0.953073	0.995706	0.920486	0.968602
LENIOLISIB	0.928923	0.928615	0.934952	0.960877	0.962313	0.969558	0.955426	0.98789	0.949506	0.959518	0.927274	0.934028	0.830078	0.946907	0.954782	0.923183	0.95529
LENVATINIB	0.586775	0.845232	0.865647	0.994919	0.887913	1	0.910529	0.998643	0.937044	0.897889	0.984131	0.913862	0.99161	0.978469	0.965875	0.701122	1
LESTAURTINIB	0.64563	0.821407	0.762248	0.801654	0.720339	0.761937	0.640206	0.820538	0.619791	0.526441	0.721386	0.763804	0.805476	0.65526	0.61352	0.655752	0.667062
LIFIRAFENIB	0.805498	0.945977	0.949892	0.962784	0.937787	0.882033	0.956409	0.92353	0.987844	0.95488	0.903715	0.959692	0.998519	0.869533	0.930559	0.880397	0.987472
LINIFANIB	0.740449	0.948401	0.883751	0.993951	0.983085	0.954686	0.973007	1	0.993848	0.964409	1	0.992773	0.99626	0.971757	1	0.879476	1
LINSITINIB	0.921895	0.816741	0.776381	0.953795	0.914758	0.972842	0.9516	0.835547	0.730242	0.707781	0.973251	0.978742	0.964617	0.936219	0.900089	0.8765	0.936129
LORLATINIB	0.959057	0.959969	0.870578	0.977457	0.953398	0.956788	0.950782	0.925941	0.932397	0.962572	0.952011	0.928209	0.983241	0.860557	0.886783	0.894955	0.940611
LOSMAPIMOD	0.977224	0.941417	0.87037	0.999065	0.943518	0.9988	0.944437	0.980535	0.949546	0.928921	0.972915	0.992792	0.995222	0.991643	0.990621	0.932783	0.940742
LUCITANIB	0.584991	0.852882	0.849687	0.9995	0.901181	0.994387	0.908483	0.985164	0.964263	0.950008	0.940132	0.892753	0.97291	0.984624	0.975307	0.740249	0.9944
MASITINIB	0.701679	0.848378	0.883702	0.902474	0.852846	0.89033	0.86875	0.902132	0.870718	0.881358	0.907362	0.856723	0.873087	0.873755	0.875962	0.748682	0.897293
MIDOSTAURIN	0.715352	0.778237	0.796347	0.799549	0.708941	0.811806	0.730981	0.809568	0.763818	0.688935	0.773141	0.733259	0.835234	0.757306	0.708853	0.642023	0.78454
MOMELOTINIB	0.829452	0.889482	0.922368	1	0.910388	0.978523	0.862696	0.993863	0.943995	0.815026	0.940997	0.893498	0.906853	0.898426	0.861176	0.839358	0.964483
MOTESANIB	0.755988	0.957241	0.943615	0.981038	0.969616	0.974682	0.995399	1	0.994185	0.99076	0.983318	0.97521	0.949632	0.977697	0.996503	0.866415	1
NEMIRALISIB	0.90813	0.94687	0.905695	0.995571	0.944038	0.998186	0.950463	0.923597	0.95	0.934982	0.944374	0.917359	0.726167	0.918681	0.916374	0.916315	0.95173
NERATINIB	0.755369	0.85092	0.871556	0.876587	0.872553	0.889202	0.744845	0.774688	0.821645	0.692793	0.847161	0.753409	0.901093	0.817012	0.716741	0.817639	0.829797
NETARSUDIL	0.850405	0.948606	0.965743	0.952376	0.828332	0.950807	0.857157	0.92349	0.91411	0.920551	0.885746	0.855028	0.925858	0.893094	0.909603	0.884291	0.984674
NILOTINIB	0.798679	0.953811	0.916766	0.972018	0.94673	0.989459	0.956778	0.92582	0.94887	0.908617	1	0.996116	1	0.971376	0.975801	0.843058	0.980752
NINTEDANIB	0.623663	0.858737	0.879695	0.960464	0.857685	0.961005	0.966673	0.930095	0.895669	0.831942	0.943387	0.965606	0.952666	0.977706	0.9414	0.671732	0.981946
NIRAPARIB	0.949485	0.97069	0.977261	0.998536	0.982943	1	0.960557	0.955803	0.873927	0.8	0.978608	0.966491	0.989053	1	0.93978	0.842104	0.966097
OLMUTINIB	0.980323	0.963655	0.930916	0.950852	0.954267	0.992772	0.945494	0.950866	0.982289	0.936049	0.926891	0.918191	0.898621	0.963936	0.907339	0.922545	0.93925
ORANTINIB	0.963328	0.977386	0.933871	0.970918	0.993315	0.989501	0.957875	0.994115	0.984836	0.976772	0.975539	0.964361	0.965965	0.975091	0.966249	0.976164	0.967059
OSIMERTINIB	0.87257	0.904498	0.873673	0.938154	0.923237	0.974271	0.893008	0.921435	0.890224	0.84735	0.924623	0.919409	0.938851	0.918443	0.907387	0.797904	0.915759
PACRITINIB	0.735672	0.792734	0.855176	0.85309	0.811401	0.897761	0.786933	0.781426	0.791972	0.714173	0.896551	0.836386	0.758062	0.78645	0.732828	0.747139	0.752833
PALBOCICLIB	0.806043	0.902723	0.949085	0.959908	0.863294	0.959694	0.807844	0.946492	0.791778	0.720738	0.967179	0.921961	0.927802	0.887026	0.789496	0.77151	0.779528
PAZOPANIB	0.6993	0.913834	0.909951	0.999251	0.951141	0.978116	0.964346	0.997039	0.987921	0.965627	0.973752	0.980308	0.989975	0.98416	0.987285	0.779941	1
PEFICITINIB	0.911636	1	0.987556	1	0.954583	0.981935	0.948625	1	0.982761	0.937723	0.984509	1	0.988159	0.976711	0.9286	0.887948	0.994651
PEMIGATINIB	0.684535	0.695541	0.748473	0.969855	0.87997	0.990919	0.8215	0.938417	0.941955	0.839132	0.923685	0.861197	0.950644	0.945822	0.88905	0.803849	0.951287
PERIFOSINE	0.982232	0.994332	0.924349	0.966424	0.982603	0.965842	0.953933	0.996055	0.99366	0.951592	0.940818	0.96195	0.999172	0.915142	0.99031	0.946221	0.967848
PEXIDARTINIB	0.836691	0.945735	0.902913	0.952906	0.974837	0.954729	0.97781	1	0.991383	0.970016	0.97937	0.935384	0.973858	0.939477	1	0.86149	0.975523
PONATINIB	0.537482	0.650373	0.689835	0.781261	0.682455	0.738068	0.689947	0.715268	0.734358	0.636161	0.774484	0.698344	0.788062	0.671104	0.656119	0.531109	0.750103
PYROTINIB	0.990467	0.983573	0.866755	0.983467	0.99151	0.990271	0.915387	0.991772	0.959517	0.92842	0.976132	0.856594	0.952287	0.936903	0.964984	0.888384	0.954542
QUIZARTINIB	0.744593	0.957569	0.939414	0.964193	0.953909	0.963555	0.929826	0.976553	0.988893	0.923986	0.939612	0.97783	0.965653	0.98624	0.992494	0.87948	0.975973
RADOTINIB	0.893941	0.976936	0.975905	0.997009	0.988395	0.992464	1	0.991756	0.995951	0.998674	1	1	1	0.967035	0.995212	0.929413	1
RAPAMYCIN	0.607029	0.813641	0.944345	0.91634	0.814985	0.989042	0.489377	0.711732	0.778158	0.630029	0.664818	0.8563	0.762847	0.729223	0.724118	0.846079	0.588586
REGORAFENIB	0.767884	0.874145	0.872986	0.960217	0.936386	0.856486	0.933947	0.90996	0.973562	0.943466	0.904327	0.958167	0.991592	0.930084	0.960428	0.815649	0.976752
RIBOCICLIB	0.90906	0.917477	0.987076	0.992779	0.96083	0.997373	0.939606	0.945704	0.86544	0.816264	0.962541	0.939476	0.983969	0.950337	0.952268	0.859619	0.903419
RIDAFOROLIMUS	0.643196	0.8322	0.937333	0.924843	0.866722	0.969884	0.541653	0.748161	0.763714	0.681568	0.644845	0.796233	0.797774	0.686283	0.729164	0.874077	0.587455
RIGOSERTIB	0.778618	0.851772	0.882275	0.707493	0.636184	0.804602	0.680933	0.711703	0.643624	0.583996	0.719379	0.82235	0.850878	0.854278	0.747664	0.826849	0.75486
ROBLITINIB	0.962626	0.978843	0.970884	0.996429	0.9825	0.994131	0.975346	0.992075	0.977693	0.975784	0.98841	0.995134	0.994174	1	0.997018	0.958752	0.993726
ROCILETINIB	0.911614	0.885607	0.878295	0.972919	0.929208	0.974678	0.874138	0.899007	0.857485	0.831319	0.892535	0.888923	0.936573	0.912249	0.905666	0.866949	0.920828
ROGARATINIB	0.755389	0.806621	0.776054	0.998621	0.853903	0.986666	0.849833	0.958149	0.934228	0.906734	0.951689	0.851474	0.974234	0.942592	0.929908	0.751476	0.962031
RUBOXISTAURIN	0.925846	0.953624	0.969339	0.995411	0.990429	0.990202	0.950889	0.989889	0.945222	0.910859	0.928856	0.946994	0.991207	0.952601	0.946585	0.860534	0.946118
RUXOLITINIB	0.950923	0.969704	0.950746	0.994403	0.943995	0.976642	0.943597	0.992409	0.988794	0.980891	0.987436	0.982204	0.94827	0.944824	0.935776	0.977804	0.972504
SARACATINIB	0.905634	0.918	0.848728	0.981367	0.88396	0.950691	0.942769	0.870978	0.954979	0.930545	0.908064	0.864495	0.976843	0.858131	0.82106	0.850695	0.9376
SELINEXOR	0.671689	0.705653	0.773251	0.713919	0.612036	0.6548	0.651961	0.721358	0.750664	0.499751	0.642362	0.821987	0.847116	0.78051	0.64889	0.596222	0.624556
SELONSERTIB	0.94013	0.969239	0.992394	1	0.97716	0.961524	0.958653	0.994576	0.985279	0.953026	0.988155	0.998865	0.981139	1	1	0.957019	0.976093
SELUMETINIB	0.952973	0.903655	0.954988	0.815932	0.889947	0.782395	0.919426	0.784021	0.985962	0.977007	0.747854	0.860993	0.930917	0.790027	0.925929	0.901844	0.886736
SEMAXANIB	0.888038	0.983057	0.938372	0.982787	0.938818	0.979938	0.975613	0.993095	0.967874	0.977579	0.954307	0.978517	0.939487	0.993319	0.936415	0.857151	0.947018
SORAFENIB	0.755608	0.915844	0.942715	0.943685	0.929768	0.906725	0.925451	0.951033	0.965587	0.948655	0.917125	0.950507	0.936035	0.977518	0.974747	0.841445	0.950112
SULFATINIB	0.805301	0.908569	0.873971	0.99017	0.93077	0.982275	0.950316	0.963911	0.962471	0.954896	0.964796	0.969544	0.966032	0.959678	0.924485	0.759327	0.987198
SUNITINIB	0.558331	0.907455	0.803641	0.864002	0.814756	0.880263	0.82946	0.835618	0.755256	0.715694	0.907869	0.854925	0.875638	0.812782	0.753687	0.64815	0.880603
TALAZOPARIB	0.789789	0.81653	0.936201	0.8298	0.859834	0.9188	0.674585	0.831761	0.432667	0.375634	0.904888	0.836459	0.956467	0.825774	0.749079	0.47951	0.725074
TASELISIB	0.674746	0.743526	0.770166	0.988838	0.843391	0.975458	0.663715	0.727137	0.674639	0.680286	0.771163	0.854682	0.702011	0.76048	0.826066	0.839579	0.727447
TAZEMETOSTAT	0.998189	0.988698	0.945562	0.98828	0.970568	0.963058	0.975904	0.997181	0.984925	0.960189	0.977088	0.973484	0.997561	0.985599	0.984595	0.971223	1
TEMSIROLIMUS	0.59237	0.763155	0.887479	0.939942	0.853592	0.93433	0.510921	0.731449	0.75423	0.647143	0.639957	0.883157	0.932535	0.740968	0.742635	0.810251	0.588413
TEPOTINIB	0.985101	0.978095	0.928009	0.972344	0.963378	0.954409	0.980384	0.997555	0.978698	0.96995	0.731781	0.98669	0.982501	0.971761	0.985267	0.94483	0.897944
TIDEGLUSIB	0.993862	0.950668	0.913266	0.998781	0.982797	0.989899	0.971123	0.99592	0.984819	0.974545	0.989808	0.965664	0.963737	0.975764	0.993051	0.962469	0.971892
TIVANTINIB	0.844363	0.865216	0.895811	0.796241	0.781878	0.866708	0.753648	0.78925	0.768488	0.718495	0.789531	0.879375	0.883096	0.859282	0.792444	0.803595	0.829265
TIVOZANIB	0.657886	0.93268	0.970852	0.995162	0.954212	0.982534	0.930595	0.985081	0.973528	0.970552	0.955893	0.970131	0.985457	0.982307	0.973688	0.806806	0.995372
TOCERANIB	0.668777	0.923247	0.739027	0.907952	0.841114	0.931334	0.820362	0.957164	0.778446	0.795291	0.890958	0.925899	0.936772	0.864485	0.833292	0.631831	0.918167
TOFACITINIB	0.972047	0.993592	0.875547	0.981587	0.975756	0.981706	0.989246	1	1	0.989201	0.977953	0.941933	0.96716	0.932448	0.993081	0.924888	0.958301
TRABECTEDIN	0.223751	0.147822	0.150467	0.215141	0.063226	0.0863753	0.0798408	0.134135	0.00232381	0.00627108	0.361238	0.222587	0.675334	0.193397	0.169879	0.207092	0.227112
TRAMETINIB	0.782045	0.651201	0.761121	0.576571	0.782803	0.523221	0.827451	0.649579	0.988915	0.958345	0.533399	0.709407	0.714018	0.61871	0.897437	0.825116	0.755835
TUCATINIB	0.966407	0.978958	0.928113	0.988301	0.982959	0.989063	0.945749	1	0.978209	0.973693	0.984929	0.915132	0.976418	0.98131	0.984378	0.9702	0.950672
UMBRALISIB	0.969107	0.983478	0.938722	0.984147	0.983456	0.99375	0.989208	0.997703	0.993358	0.984864	0.965965	0.948675	0.936523	0.987051	1	0.969648	0.981853
UPADACITINIB	0.96959	0.960728	0.915473	0.975896	0.955915	0.974869	0.976912	0.992552	0.993821	0.987543	0.973987	0.945099	0.983776	0.95077	0.979321	0.913316	0.961956
VACTOSERTIB	0.981848	0.993081	0.916979	0.999835	0.957069	0.988503	0.990867	0.995956	0.990074	0.997251	0.995253	0.991505	0.958767	1	0.995242	0.91131	1
VANDETANIB	0.843447	0.924884	0.920955	0.968369	0.879028	0.961476	0.912333	0.852101	0.910681	0.853298	0.894073	0.905791	0.953867	0.886282	0.835526	0.756768	0.954703
VARLITINIB	0.918224	0.952668	0.954852	0.973941	0.975008	0.991575	0.953523	1	0.988964	0.970052	0.986893	0.927634	0.993519	0.96172	0.975184	0.969514	0.994261
VATALANIB	0.863871	0.970943	0.988749	1	0.978276	1	0.997641	0.994602	0.990357	0.997802	0.974683	0.97911	0.988317	0.993968	0.99714	0.937396	1
VEMURAFENIB	0.976596	0.991826	0.977498	0.982648	0.978975	0.983389	0.956129	0.978031	0.988517	0.959452	0.930316	0.945681	0.970306	0.801666	0.948841	0.977593	0.982793
VOLASERTIB	0.647458	0.653084	0.765725	0.600698	0.533876	0.641576	0.555238	0.532854	0.504196	0.520269	0.635197	0.723202	0.692838	0.578402	0.547281	0.452805	0.530954
VOLITINIB	0.97445	0.992011	0.998243	0.981913	0.999983	0.980504	0.99379	0.988243	0.993288	0.996075	0.725116	0.991438	0.986358	0.991871	0.993413	0.998428	0.882742
ZANUBRUTINIB	0.956801	0.977208	0.963731	0.986583	0.975661	0.999715	0.981315	0.965846	0.973551	0.977417	1	0.933801	0.969894	0.941373	0.941289	0.974219	0.973465
STAUROSPORINE	0.309389	0.331316	0.409019	0.313318	0.284332	0.368839	0.435168	0.342738	0.435113	0.398099	0.376245	0.293799	0.427459	0.33694	0.249625	0.287905	0.346445

## Sheet: EC50 (nM)
Drug	A204	G401	HS729	HT1080	KHOS-240S	KHOS-NP	MES-SA	RD	RD-ES	SK-ES-1	SK-LMS-1	SW1353	SW684	SW872	SW982	SYO1	VA-ES-BJ
ABEMACICLIB	187.967	106.675	3.42505e+08	6092.16	1209.08	2870.06	333.684	4773.93	175.012	155.793	259.984	70.7543	224.342	140.102	877.791	8645.67	972.831
ABROCITINIB	22862.3	826.21	186244	12.146	119.074	536.882	1.72e+06	20986.1	29.64	610.545	6024.01	104.369	45658502109	107.059	14899.7	263416	163.808
ACALABRUTINIB	7363.88	55385.5	1401.38	705.643	77.7424	929.134	51122.2	35396.4	20214.3	43.2711	38725.2	2306.59	1.7e+24	114.967	4410.08	134.691	261.546
AFATINIB	622.806	2176.87	8405.34	5490.17	2772.84	5244.19	710.81	1134.51	6424.96	512.197	5873.69	5251.78	3204.41	974.455	401.056	1192.07	1130.23
ALECTINIB	5.04598	78541.8	105.415	73792.7	255.955	2.96706e+07	49.6257	75659	643.705	4100.79	5.0499e+07	1847.76	0.162489	1.58554	135.052	118.878	140.397
ALISERTIB	155.338	194.795	126.987	446.31	234.478	11391.1	39.7911	206.23	68.1961	60.3397	27.0866	5998.42	331.752	177.538	99.6958	121.686	125.059
ALPELISIB	1210.86	2160.98	1543.07	1438.67	2763.73	2412.96	1164.85	549.343	607.165	722.042	7156.04	16683.9	2722.16	8872.06	5447.7	439.757	18171.2
ANLOTINIB	346.517	3320.86	27747.5	8105.18	2931.36	4357.07	2126.63	3560.7	5040.36	1840.27	2900.58	3214.45	4339.08	3275.68	3032.28	6359.81	2662.35
APATINIB	555.335	9206.13	2621.97	4153.82	2298.75	7446.32	3143.44	588.744	2944.51	5633.76	6132.05	268.61	692.065	5244.15	310954	1870.15	45.8532
ASCIMINIB	3741.21	1280.44	54.0771	2364.22	12757.1	6040.15	4547.75	1149331192	2690.84	3359.7	3352.97	11.6759	17858.2	7.73e+87	2570000000000000	2065.04	4912.35
AVAPRITINIB	231.504	1870.47	175.658	2005.97	6309.61	3062.15	2287.6	4363.8	1958.82	14918.8	663.766	814.938	1234.61	4480.95	815.987	917.996	67.9874
AXITINIB	43.1047	12398.8	5410.26	8439.3	13294.3	12178.1	2472.6	3544.51	23321.8	11541.3	32011	26553.3	6712.31	4335.52	2763.5	1227.85	4098.16
AZD-0156	1118.8	1960.59	18489.2	85.0743	4097.02	11861.8	1134.37	8764.49	4912.89	2653.71	1320.44	1402.91	8092.52	480.928	449.339	10664.8	237.769
AZD-3759	670.236	3338.89	737.073	4239.53	1706.78	861.908	17951.6	2623.2	2385.01	11022.7	10333.1	10876.1	1562.83	3293.69	3326.18	4453.46	49.5074
AZD-4547	266.683	275.936	8755.97	811.648	37658.9	515.552	610.431	6413.19	25436.9	126.152	36.2101	406.342	210.483	12386.9	4085.82	3705.71	12179.7
BARASERTIB	2822.9	16.6183	968.075	47.2143	60.0991	31.9218	13.5373	88.8459	17.5411	9.3113	91.3288	11.0751	3900.22	297.415	33.8157	8.61667	13.8477
BARICITINIB	7599.35	3462.67	4781.97	595.663	6041.28	4881.9	3583.23	481.285	667.888	401.916	4499.51	5315.23	5328.47	18928.2	13240.3	8473.83	2076.99
BAY-1895344	144.727	221.087	793.833	167.448	69.0417	762.851	112.927	382.686	159.253	120.156	302.676	272.752	1178.7	194.42	78.8702	75.1615	72.0614
BELIZATINIB	5710.16	1341.19	754.905	5509.36	1769.26	7291.41	4058.26	770.88	404.067	441.978	6240.2	4949.39	4479.47	811.398	752.384	2107.4	1561.61
BINIMETINIB	3670.19	6240.31	38.2501	111.088	5778.36	540.459	194.075	34.3084	324.468	2090.36	161.688	333.114	4000.72	23.4216	46.6632	874.217	4887.4
BMS-986165	9639.17	5166.15	931.47	5591.95	6.11246e+06	3625.38	7863.59	106659	13259.6	10134.3	8681.87	3999.62	53033.4	7424.87	13580.9	3485.23	13454.4
BOSUTINIB	4747.92	4817.04	27021.4	5296.28	4409.01	2058.53	1790.23	5007.21	9638.87	845.719	5207.74	5719.79	3309.75	6750.37	1414.13	5476.42	4756.08
BRIGATINIB	1777.73	2417.31	2396.54	3603.96	933.79	3746.42	3013.11	315.764	373.085	388.994	2561.17	1504.29	3120.39	515.766	244.386	802.452	507.098
BRIVANIB	7084.97	16398.5	3551.99	25.7071	5587.18	9.24449e+07	7942.52	7213.51	1619.96	2529.38	13251.6	17773	2.90461	291.136	3940.43	8045.08	313.048
BRIVANIB ALANINATE	11022.4	6176.16	1215.91	1181.82	5976.29	7810.16	5278.66	23692.3	8642.82	3709.2	2644.59	133.097	2121.17	281.767	353.239	3036.82	2181.06
BUPARLISIB	477.833	1159.98	2043.18	2141.69	1455.2	2115.25	575.656	762.779	694.219	530.978	635.966	1567.65	869.466	1084.72	799.447	1040.43	447.61
CABOZANTINIB	55.4269	13365.3	15627.2	5751.57	3289.72	7220.69	1826.33	3778.26	8707.67	4132.44	125.745	15123.8	3967.26	2747.81	3210.96	4713.55	16655.8
CAPMATINIB	7131.15	2978.39	21281.6	1179.17	1637.61	1.04e+22	1732.45	691.553	62.9284	0.964048	7.58837	481.938	1779.79	467.314	593.171	1365.26	4.53629
CEDIRANIB	102.432	1353.03	244.571	5368.86	150.643	2605.64	8004.54	6476.41	65.3323	11594.2	27890.7	21403.9	68139	6103.35	336.177	39.9186	138.395
CERITINIB	2539.26	5833.28	7888.85	4079.56	3105.64	4859.42	4010.65	1812.83	1552.93	677.564	4372.21	2249.13	4659.01	7733.55	2705.45	9408.62	4869.63
CERTICAN	1.57875	118.336	3.78233	1802.3	7.64197	4781.05	0.99944	25.748	424.119	7.18027	1.44374	6.55273	9.8736	0.49088	2.81588	136.537	1.05633
COBIMETINIB	1915.07	841.779	31665.7	352.243	24860.1	73.9914	10453.6	1126.69	6993.99	6301.52	186.868	96911.5	1047.63	587.495	14163	10702.4	18077.9
COPANLISIB	11.1487	8.63773	24.6475	1123.27	611.875	917.013	8.90496	31.4054	36.1202	22.0548	35.0038	60.4456	6.30955	37.2853	84.1464	3878.4	7.92538
CRENOLANIB	320.19	7479.09	4974.25	4788.96	3185.35	1290.2	3274.11	6310.61	2149.15	1591.01	9382.41	10713.8	12059.3	9091.02	2796.35	11963.7	2876.6
CRIZOTINIB	3708.54	2882.18	20681.7	4225.62	8712.12	5633.22	922.651	1721.23	657.818	454.149	4102.58	4016.13	4795.02	2451.61	598.358	755.42	4609
DABRAFENIB	1066.92	178.687	8.09838	2128.59	4383.83	2599.97	87.527	1100.26	350.139	177.36	51.5889	6.276	154.984	9.14056	114.012	1427.04	368.404
DACOMITINIB	2247.8	5339.09	30103	3917.85	3868.03	5193.48	3194.56	2506.93	3546.77	1486.72	4496.92	14603.4	3305.46	4298.59	1376.96	2408.71	3479.56
DACTINOMYCIN	1.94297	2.84991	17.6469	14.2223	9.49525	16.6869	1.30299	13.8432	16.955	3.47285	13.6479	11.3964	6.728	24.9123	4.59155	1.34968	9.05723
DASATINIB	22.0111	30752.3	15.4469	36285.7	58.5403	259.437	17267.5	57.7615	13116.7	14068.8	101.924	54.8179	81.7142	79.5672	39.7903	5915.99	48.8039
DINACICLIB	10.7516	11.9945	24.3634	14.9542	10.6135	18.1035	11.1363	12.5039	16.7309	10.7985	15.4334	18.3959	11.2654	27.6135	12.6787	6.40675	7.30105
DOVITINIB	743.922	1350.59	1238.09	3931.39	1251.27	3817.05	1047.76	10811.2	1991.03	640.972	2827.23	6423.53	3450.44	1227.1	1102.41	902.422	1655.8
DOXORUBICIN	36.1401	75.8365	111.859	79.1375	69.1165	308.587	32.1627	119.224	28.4136	20.4516	100.83	183.676	51.102	104.51	28.2841	14.9561	49.3737
DUVELISIB	1461.41	17699	4386.57	57569.7	2324.98	135588	7644.4	6246.37	20980.4	4707.15	1736.66	5681.75	29.1939	3898.32	3093.22	13720.3	3517.65
EDICOTINIB	14.0602	4548	1.11692	290.51	6590.27	2519.28	101.682	23707	2178.6	255.887	240.547	422.021	6.9677	150.409	5.12024e+06	631.199	2506.12
ENASIDENIB	5888.56	465.357	2378.72	658.31	23428.7	2.24836e+08	3487.54	1778.39	347.666	6332.06	7619.94	11988.3	7720000000000	1.07689e+06	599.264	5800.73	1173.89
ENCORAFENIB	1369.78	1363.48	902.612	1056.62	1927.06	1727.14	1033.21	1296.69	977.817	677.982	1239.24	1463.7	1645.03	49.4827	1104.5	2488.92	1163.69
ENSARTINIB	6715.84	5409.07	28507.2	4572.31	5535.24	11219.3	1115.72	12844.9	1292.39	1041.99	11608.3	5617.55	8688.69	5571.42	1305.31	1773.03	1013.16
ENTRECTINIB	6929.81	8695.22	12389.7	7333.17	4062.5	6296.39	22254.2	4833.29	15169.2	3386.57	4545.11	6507.58	4625.5	11751.5	5108.56	15409.7	7229.09
ENZASTAURIN	4024.65	2542.97	23150.5	541.875	6301.01	7.31e+17	9922.67	6706.77	774.542	16466.3	2313.89	1366.94	1490.26	6.2097e+07	6127.81	1101.82	39.1793
ERDAFITINIB	71.0722	230.87	48.4972	8994.5	33101	6588.88	20188.6	3352.12	20624.2	5834.86	30162.1	17868.2	4343.12	5865.85	1338.81	695.741	2825.28
ERIBULIN MESYLATE	43.0452	2.20941	0.382674		0.17788	2.11248	54.9345	0.0335028	0.0434264	85.3597	17225.7	402.149	119.242	0.634988	0.180537	0.00510855	0.0411968
ERLOTINIB	5724.29	5560.35	1922.09	15836.8	5576.3	5.67e+32	3683.64	9902.73	9581.36	2505.84	4594.56	7937.87	1.14224e+06	3079.61	3028.68	13164.5	8262.27
EVOBRUTINIB	1743.24	873.475	1916.03	6902.21	1238.83	2.82e+58	3630.3	10400.9	308.213	823.579	2014.21	1534.43	5.52e+16	546276	3867212822	2356.61	280.252
FASUDIL	11622.3	2516.09	3016.41	92.2215	3400.87	240.923	2600.76	5.43967e+07	161.698	605.943	60800000000000	3346.98	5077.08	2060.77	74.1418	9488.25	5638.21
FEDRATINIB	721.054	1263.11	4098.63	2712.57	830.85	2933.54	593.544	778.222	539.621	343.106	3710.1	1502.97	1695.43	809.047	286.295	395.707	864.18
FILGOTINIB	5.61486e+06	2883.27	704.797	209.462	10839.3	9.53594e+07	4757.92	9917.73	34142.4	5566.47	11471	136.463	2.71652e+06	1421.08	7642.18	13409.1	4587.67
FOSTAMATINIB	1039.37	1774.28	389.443	4814.42	1235.18	3475.98	2694.87	1796.19	16430.3	6945.84	5653.83	1025.6	1702.78	1025.06	781.937	539.275	1796.79
FRUQUINTINIB	463.97	2343.14	3389.11	123.089	1580.48	1944.63	2084.19	8146.96	330.045	1287.78	491.643	837.912	377546	1328.81	7524.42	309.508	730.416
GALUNISERTIB	3584.75	174.408	305.906	46.407	318.586	499.893	1.58291	8.40245	190.766	67.9075	388.628	386498	5880000000000	3.63424	1696.23	267.758	1108.45
GEFITINIB	8317.18	9899.38	9524.55	9995.86	14676.5	9610.73	4428.82	11389.7	5976.95	6115.12	5875.31	17375.6	11238	15154.6	4572.04	18080.9	10867.5
GILTERITINIB	0.0690374	0.130463	435.453	0.160174	722.587	916.003	0.0573494	195.526	211.066	0.0167025	0.147908	0.240744	0.168097	221.936	138.878	296.85	510.903
GLASDEGIB	3209.98	1187.72	670.918	40146.8	185092	1.86e+26	596.6	3.76311	237.967	10684.1	1925.71	73479.1	6.30776e+07	271134	11.0165	168.604	76636.6
GSK-3145095	1.77e+112	17726.9	121787	34390958387	5.65e+22	629324	1803.42	467.875	189.291	5.85909	5.44016e+06	9.71e+53	2.94e+74	64594.5	2.6552	2983.88	143.772
HYDROXYFASUDIL	3036.78	4062.88	1468.78	952000000000	4060.34	1.94535e+07	2562.66	0.124173	85.2314	518.013	5808.39	3239.01	1014.6	2053.84	14163.4	1734.91	668.401
IBRUTINIB	7201.84	4455.62	5234.94	0.511357	18764.3	415.171	16384	34265.5	1909.42	16293.3	11309.3	27045	7443.1	14996.6	12407.2	8347.44	7.1e+41
ICOTINIB	1425.29	8.29e+66	1981.35	905108	31262.5	5.12e+53	2495.28	0.107582	113.493	5312.43	3195.03	1172.05	325752	520.084	1101.85	2718.94	1977.54
IDELALISIB	5062.44	2897.98	3232.01	4.08e+99	2376.12	135022	18957.2	5295.92	12829.4	2476.02	1880.32	16640	228.865	2486.43	5828.07	1746.66	2798.04
IMATINIB	239.075	23457.3	23954.4	11444.5	20685.5	5905.7	4357.07	59922.6	8307.05	12125.3	17644.2	37518.7	10681.7	8041.34	8866.17	29016.8	6050.69
INFIGRATINIB	486.088	286.477	32.8915	796.773	86.1548	29861871969	664.996	818.478	8.02805	168.293	562.908	630.818	191.05	1093.09	951.941	6.82392	348.947
IPATASERTIB	523.721	451.638	1551.96	994.687	4835.21	906.127	668.901	909.291	1040.25	828.341	643.818	1780.85	565.43	770.536	2855.25	524.71	316.175
ITACITINIB	8302.91	154.459	122.614	65.1512	1754.46	650.778	162.176	20657914531	3131.5	3305.02	1226.97	2074.03	21205.8	24.8755	97.4824	153.508	2188.64
IVOSIDENIB	301.012	71.6187	277.787	1.82787	2087.83	3.88e+20	488.028	4786.03	31879.4	113.302	557.893	14001.6	83.999	0.773015	97.2939	2785.08	206.169
K-252A	128.831	597.147	13338.8	1300.46	435.477	677.227	204.951	949.529	240.36	38.4757	529.463	5388.11	964.735	782.011	181.553	162.474	769.442
KX2-391	69.3367	81.6987	54.4567	86.0618	64.6233	91.5254	34.3563	39.6564	49.8718	32.8254	54.1362	85.6171	59.4136	60.853	41.4301	42.1581	32.1584
LAPATINIB	4078.21	10316.6	14268.6	16194.8	3178.97	8461.61	6449.39	5167.01	783.997	4992.2	3910.82	190.392	16387.9	5518.64	5335.14	4529.08	12812.8
LAROTRECTINIB	1.54641e+06	2401.89	31.4784	14110.5	379326	281054	107.535	12.443	5.70125e+07	363.835	28456.8	391.116	97278	2124.82	17.1536	203.595	162.37
LENIOLISIB	9845.17	8505.96	9063.87	1908.91	3194.78	2619.36	14807.1	8694.62	9714.04	3369.74	1897.58	20590.4	297.65	5801.33	3810.56	8820.2	8777.72
LENVATINIB	35.8533	727.625	611.825	15.6369	500.07	693.584	2922.79	4087.47	265.717	5110.15	1434.63	655.581	15344.8	2238.45	4075.76	38.2007	3874.61
LESTAURTINIB	100.991	1431.97	21619.9	1727.38	388.225	823.58	202.441	1558.59	123.114	43.6138	1930.09	18785.6	1837.76	543.089	113.937	164.333	1014.52
LIFIRAFENIB	479.864	3694.65	628.725	8879.89	4451.22	1631.14	4234.8	4166.87	11168.2	5306.45	1925.79	4307.97	7.25e+19	257.671	3189.97	1538.09	2700000000000000
LINIFANIB	92.5807	107.586	328.56	7.35e+23	2832.77	873.177	757.005	0.320927	2107.13	525.352	442.871	145.022	1.18e+18	141.234	47.827	186.322	3.95041
LINSITINIB	5978.23	267.984	156.806	977.584	5274.41	5533.49	14632.1	155.943	122.706	190.437	5490.66	5138.02	2938.97	33245.1	25603.7	11425.7	8541.87
LORLATINIB	659.637	213.313	3213.78	185.242	1164	1021.33	66.5225	3456.86	26755.8	8807.44	1615.5	442.512	51017.8	631.324	428.365	2364.58	1702.41
LOSMAPIMOD	4273.81	1150.07	62.2088	0.230486	478.39	4.1632e+07	268.837	2002.76	133.998	2744.12	1446.49	82455037943	450.69	969056	3477.51	623.341	38.9062
LUCITANIB	45.3526	1067.22	622.683	2.00319e+06	1492.91	83452.2	9551.42	6.43e+206	4354.49	6073.66	5056.65	84.9236	20652.9	6138.22	11925.2	101.543	1.3e+31
MASITINIB	306.704	3653.71	18955	7906.38	10272.6	7042.24	5019.47	8069.24	15302.8	7402.81	4341.6	12676.3	4699.62	4961.18	18385.9	6393.46	7079.62
MIDOSTAURIN	259.168	721.657	472.01	458.244	331.586	636.093	305.382	353.995	621.24	263.751	215.646	203.092	607.76	445.698	247.646	215.87	509.197
MOMELOTINIB	1343.8	2924.73	749.701	237.941	510.649	1651.5	19506.6	9011.56	1169.27	1618.98	651.303	2965.91	992.35	865.524	692.464	4055.98	2537.58
MOTESANIB	189.629	14441.1	1893.65	10644.5	13340.7	4761.79	1676.53	336.473	7878.1	2363.93	2462.98	2043.46	6978.55	14149.5	5608.98	4664.29	203.078
NEMIRALISIB	20402.3	5982.2	7949.47	97977.7	24396	5.21663e+08	8275.98	24073.4	12886.4	8699.42	3870.03	10170.1	59.8155	3529.62	26818.1	18055.7	16587.2
NERATINIB	776.247	24040.2	7682.05	3136.61	16023.8	1042.87	873.591	1076.9	556.63	321.497	12324.3	4043.22	5982.45	6491.05	465.946	14323.5	347.16
NETARSUDIL	7756.17	5707.84	12101.3	6338.15	12419.8	6218.26	2929.27	4387.08	3931.62	4211.66	4058.85	12523.5	4833.08	8725.19	4476.02	15167.3	9887.87
NILOTINIB	352.092	1557.96	272.418	3699.77	19304.3	4822.25	2353.58	1319.96	944.347	1472.46	1068703333	10252.7	58.7832	1870.3	4834.47	1132.47	12518.9
NINTEDANIB	31.7471	12099.7	28356.5	6980.06	17874.7	8041.98	4489.18	7994.87	30912.5	3098.77	7167.43	7000.01	12165.4	11056.5	14734.5	341.32	7444.11
NIRAPARIB	7914.86	5143.73	150.564	94.3527	6156.03	159.622	3908.01	2979.74	12039.7	1785.14	3109.49	1225.68	8.74e+90	35.2292	3259.1	24371.7	9299.61
OLMUTINIB	4067.31	6050.8	2279.07	9350.98	9348.21	10220.7	4341.74	9052.92	641278	13048.9	9165.37	15992.9	4743.12	4646.15	13941.7	7645.83	19204
ORANTINIB	2461.48	4072.28	258.062	1999.44	10381.9	16331	16.2399	12100000000000	1904.06	281.04	2698.45	757.312	2767.43	2306.74	1473.05	13306.6	559.178
OSIMERTINIB	13127.6	40587.2	8736.97	5309.62	10864.9	6269.82	8583.26	4747.37	19098	2085.02	5824.98	15820	5245.9	20833	7867.37	5404.81	12452.1
PACRITINIB	628.38	1150.03	24546.4	1716.54	1083.17	1398.57	1007.68	721.13	769.002	462.65	2805.8	1821.06	1008	969.974	343.318	642.047	531.306
PALBOCICLIB	857.758	35328.6	318.428	10023	422.91	4012.07	5137.11	10652.3	32012.8	165.035	2999.75	31905.4	3756.1	511.566	11613.4	2431.89	142.778
PAZOPANIB	108.799	44798.9	3490.66	1307.55	39163.2	9562.91	4821.71	0.632312	4990.65	12745.8	6814.12	2301.01	8122.06	17333.4	15083.2	896.857	3.40914
PEFICITINIB	6873.55	61.0001	7230.17	829.623	6698.47	9968.61	3741.38	74058.8	13414.4	7527.26	2.00305e+06	11614.9	18932.1	11832.2	5512.44	1721.4	25460.8
PEMIGATINIB	86.9257	153.853	89.5637	2737.12	3937.55	37274	3004.12	1620.63	4420.21	1171.14	2162.26	12994.7	3102.08	1546.61	1118.65	229.491	2019.77
PERIFOSINE	34.6388	13262.3	73.8229	143.451	7022.03	8653.16	4770.58	8056.48	286.862	281.806	11426.1	2365.33	172833	1884.2	15161.6	392.033	9356.68
PEXIDARTINIB	636.511	22182.7	7321.88	4731.23	2553.45	742.07	6712.75	54.7454	456.337	928.604	5137.81	1964.97	25000.3	240.775	277.149	1157.17	23.455
PONATINIB	54.2018	265.319	777.777	925.162	432.493	630.41	346.537	453.963	771.695	181.847	869.768	393.376	1020.57	338.392	227.821	158.35	727.345
PYROTINIB	32.8282	778.557	0.199859	562.125	220.212	2.02e+19	3285.59	1.40338	0.268505	1438.02	1465.52	33.7566	7484920749	47.3907	46.1423	4.16165	7.63491
QUIZARTINIB	131.651	3040.26	118.968	2660.64	2277.39	2372.04	1455.87	1909.6	1.22485e+06	1549.18	8011.59	806.079	5918.22	4.24e+57	98.557	237.351	4071.93
RADOTINIB	1824.37	2003.98	1432.99	1.26e+159	4299.22	1030000000000	647.999	32433285991	121.344	1846271913	13.354	44.6981	0.789282	1342.52	2650.43	1075.88	200.886
RAPAMYCIN	0.553761	160.892	29.0629	696.135	6.31915	6548.47	0.45913	1.64325	13.6775	1.58944	0.662065	259.209	1.05477	0.806244	1.28008	37.2064	1.65592
REGORAFENIB	343.269	3038.22	2994.34	6444.02	6211.45	4310.07	15042.4	3451.8	3614.05	5767.27	9938.85	7826.43	118340	2846.34	2203.32	1570.32	1167337126
RIBOCICLIB	10267.4	1262.45	1495.85	9241.9	3124.94	8.57e+22	3164.25	1481.19	1957.22	711.431	1258.81	807.949	1.31294e+08	2819	2589.53	6870.23	11999.3
RIDAFOROLIMUS	2.31723	11.9383	1423.91	30.3345	826.96	1852.29	1.01151	3.11882	3.78513	6.0003	1.49729	1.05394	19.465	1.09674	6.54161	262.349	1.20698
RIGOSERTIB	386.814	727.783	576.137	326.761	88.8936	358.798	154.467	182.984	174.425	93.4261	117.761	342.62	155.478	537.87	266.743	632.565	182.239
ROBLITINIB	3703.85	67.5979	731.156	6.69727e+06	2182.89	3030210890	150.498	4814.87	2525.04	13850.6	23564627984	1326.26	120.857	958.738	1.0555e+06	104.165	772.059
ROCILETINIB	2944.48	3613.63	8508.12	11592.1	5272.52	8641.52	1813.13	2952.85	4891.21	1526.1	4168.44	3319.44	5571.14	3983.77	3735.43	13098.1	3486.34
ROGARATINIB	491.639	510.118	3036.32	2442.61	4751.44	12274.5	6167.9	6719.85	23848.4	3312.57	3230.9	217.574	4931.45	5479.69	4068.72	43.1078	6469.97
RUBOXISTAURIN	6984.84	6636.08	488.14	16866.1	11815.4	7594.86	19590.8	19021.3	8566.21	20308.9	7471.18	27974.6	11978.1	12811.3	11084.3	4943.61	19237
RUXOLITINIB	3068.61	4178.87	6268.02	6731.86	39440.7	7331.56	8596.84	4481395285	3582.37	6507.11	12557.4	7472.93	6632.77	18303.8	13076.2	4807.79	1884.49
SARACATINIB	9891.19	10093.4	395.293	3254.33	1917.53	3963.81	1859.4	574.633	14345.5	18473.2	5156.01	348.635	30361.3	403.29	369.967	2215.87	1959.84
SELINEXOR	159.22	189.605	303.626	163.769	103.593	153.978	98.3285	192.049	241.787	40.1492	69.0497	437.211	204.665	565.106	100.129	128.513	91.3561
SELONSERTIB	5638.08	5868.6	23.2155	27.2526	6551.68	17982	15451.7	316264	16321.3	15374.7	6578.66	116396268	15126.4	221.077	110.615	14337.5	2478.23
SELUMETINIB	6640.63	3319.15	45.2091	345.196	3683.53	656.428	148.7	102.069	1114.47	5761.52	173.165	45.8238	2531.3	41.8636	666.496	1043.38	179.866
SEMAXANIB	10493	3969.63	7219.54	4.28919e+07	631.164	4398.47	81.7681	2397.15	5848.72	8788.66	8.51396	323.638	1683.59	4248.9	3925.57	531.761	248.714
SORAFENIB	440.321	10845.2	25386.2	6151.06	3972.75	2210.21	3892.78	7489.3	16907.6	11021.4	4072.79	4246.62	4353.07	8880.02	13803.7	24243	9350000000000
SULFATINIB	1023.35	3222.49	6342.23	8982.96	9241.4	1630.2	4069.29	10479.7	7400.1	6695.49	5356.72	13333.8	8602.39	15541.2	5465.03	1969.19	13760.8
SUNITINIB	66.1825	7219.84	2425.11	2273.78	1596.21	2765.08	2565.99	1661.62	705.887	463.682	4195.79	2024.94	3162.73	2517.18	739.545	2235.24	3282.31
TALAZOPARIB	1813.39	223.453	930.934	351.704	1353.16	1463.47	53.6208	176.554	17.8404	6.61838	723.77	434.39	370.645	1150.33	499.45	32.6367	551.896
TASELISIB	105.483	239.426	141.869	15174.4	2113.55	9591.69	134.993	105.207	94.1601	89.9227	1513.34	5134.92	46.0711	558.614	1629.04	4234.7	1142.45
TAZEMETOSTAT	88020018603	388.253	564.613	10066347754	1027.69	402.908	1630.06	51.8226	239.869	309.899	496.127	803.798	302993	7.21e+23	484.574	1808.22	2.887e+06
TEMSIROLIMUS	1.00126	461.648	16900.9	14504.7	20694.8	5080.23	0.497743	282.11	7234.72	2320.83	425.63	14433	4999.02	5.74007	267.131	3932.67	0.639849
TEPOTINIB	8371.54	5329.84	761.305	5087.05	7487.08	489.788	5462.5	7971.44	5672.73	12121.5	67.9271	8748.08	7655.37	1753.25	9167.32	18721.6	38.7103
TIDEGLUSIB	2.49107e+08	1314.48	119.135	6.67692e+07	1426.53	9.04909e+08	620.249	963795	276.598	1832.39	3.20939e+06	3785.67	685000000000	2.18693e+08	1382335326	2191.83	1685.57
TIVANTINIB	735.163	738.186	1844.53	849.267	500.273	850.489	303.658	526.332	677.44	435.485	322.691	918.354	681.382	530.58	488.399	478.271	441.393
TIVOZANIB	48.7056	4556.2	2483.91	59794.1	11654.6	10610.7	3626.8	8.28e+38	4253.69	8944.83	4353.76	4039.94	6779.18	14054	14433.9	5860.15	13775.7
TOCERANIB	41.5058	4767.26	3174.36	8232.35	1436.61	2106.47	4677.56	9524.24	3221.87	1062.29	2858.81	30.1074	1547.33	2283.19	1175.61	211.657	3697.36
TOFACITINIB	1135.6	62.7682	7.13959	1033.81	6230.33	3303.14	2537.07	1.29666	57613441553	67.998	4778.55	1063.84	3815.81	3430.62	9914.39	2741.58	520.781
TRABECTEDIN	0.262291	0.348237	0.128476	0.586249	0.12509	0.193161	0.300539	0.0567874	0.160783	0.0305923	0.461125	0.504458	0.588793	0.0457433	0.0592168	0.000108227	0.17771
TRAMETINIB	111.794	167.843	16.6796	13.9556	16.1482	10.5728	11.6517	6.32859	4.57e+38	209.186	12.7134	12.2669	48.8512	1.92349	136.739	33.7661	39.8477
TUCATINIB	11710.5	481.533	48.3806	5642.16	2986.14	34968.5	28557.1	14.8389	1247.3	3785.45	6961.42	22.5965	32431.4	10358.9	29.8941	5250.37	193.012
UMBRALISIB	4491.87	130000000000000	730.343	3280.47	4320.05	1290000000000	8064.28	5.13e+27	916.432	4668.38	3038.61	503.9	577.256	33212.6	6.95249	3557.06	59084.5
UPADACITINIB	7933.29	2794.87	1711.39	1650.76	7121.39	2659	2247.42	3226.6	5.72666	4302.23	7171.04	11891	21984	1342.38	5152.57	16937.9	676.599
VACTOSERTIB	5983.71	454.999	1655.43	1.85669	9773.62	46.6636	0.141612	622.658	3736.25	8.66e+89	343.643	3109.47	27.8887	380.743	1.05391e+06	3578.91	169.756
VANDETANIB	2354.03	20397.9	16424.1	10295.6	2903.91	7190.9	11872.8	1935.74	16179.4	3658.21	3044.99	4271.37	7192.37	9730.23	2218.62	1110.6	8871.64
VARLITINIB	18095.5	14557.4	6597.92	232.878	5865.33	1.67704e+07	28712.6	56.0084	10090.5	11613.2	4622.95	1263.04	587.87	5991.25	2218.68	7580.42	5006.56
VATALANIB	1892.13	20828.1	1189.58	1307.81	122.822	3.74605	4.90245	5890000000000	176.543	5410.77	8230.06	930.55	3028.04	44186.8	42072	1998.23	655.651
VEMURAFENIB	9444.2	18695.3	4971.39	10852.1	13871.9	12212.7	3652.52	52795.7	11467	7836.09	1141.53	2650.36	5212.64	756.791	4080.32	38650	14247.5
VOLASERTIB	203.557	185.799	13210.4	83.3891	28.1898	100.234	53.3943	30.3623	38.4713	38.8128	146.191	1936.57	14702.5	81.0197	29.8375	30.3895	38.6494
VOLITINIB	3106.43	1772.48	4544.93	2270.2	1.69e+37	6899.43	4222.94	17384	1828.13	2328.14	14.3163	156.805	4.01867e+06	8.80941e+06	640000000000	94.1667	9.43915
ZANUBRUTINIB	7632.32	4195	6467.4	48.4502	1905.2	54304.9	4312.3	1116.26	171.88	808.214	41.3848	2901.14	575.056	1427.01	2064.08	8627.12	4698.79
STAUROSPORINE	5.24333	5.75	23.3967	6.67333	2.88	11.81	27.8467	5.62667	33.3133	24.4367	12.9633	2.67333	26.94	2.82	1.08	2.95667	6.74333
