# Supplementary material for: Illuminating phenotypic drug responses of sarcoma cells to kinase inhibitors by phosphoproteomics
Source: Mol Syst Biol. 2023 Dec 18;20(1):28–55. doi: 10.1038/s44320-023-00004-7 (PMC10883282; doi:10.1038/s44320-023-00004-7)
Supplement: Supplementary file 5 — Dataset EV4 [file 44320_2023_4_MOESM5_ESM.xlsx]

## Sheet: Info
This table shows the protein quantification of 17 sarcoma cell lines
Tab	Comment
normalized_FP_log10_no_imput	Protein groups.txt file was used. iBAQ intensity from each cell lines were log 10 transformed and median-centric normalized.
normalized_FP_log10_imput_hmin	Protein groups.txt file was used. iBAQ intensity from each cell lines were log 10 transformed and median-centric normalized. Missing values were imputed by half minmal detected intensity of each protein (row-wise).
normalized_FP_log10_no_imput_re	Search results from 17 + 8 replicates cell lines. Protein groups.txt file was used. iBAQ intensity from each cell lines were log 10 transformed and median-centric normalized. R2, R3: biological replicate 2 and 3.

## Sheet: normalized_FP_log10_no_imput
Gene	ProteinID	A204	G401	HS729	HT1080	KHOS-240S	KHOS-NP	MES-SA	RD	RD-ES	SK-ES-1	SK-LMS-1	SW1353	SW684	SW872	SW982	SYO-1	VA-ES-BJ
A2M	P01023	5.48957	4.86418	6.58684			4.16225	5.15292	6.03745	4.82048			5.26321		7.02041	5.50853	5.67819	6.02759
A4GALT	Q9NPC4		4.90916		5.5499			4.58515	5.35145	6.22551					5.1002			5.95662
AAAS	Q9NRG9	7.52535	7.64287	7.65064	7.72503	7.99637	7.92127	7.83741	7.80981	7.95743	7.94346	7.52996	7.44863	7.6735	7.68955	7.71091	7.80462	7.63635
AACS	Q86V21	7.41562	7.72366	7.71213	7.58982	7.65187	7.7743	7.9624	7.70742	7.4342	7.72213	7.54901	7.89469	7.25541	7.8406	7.90382	7.40264	7.51425
AADAT	Q8N5Z0		5.58467	5.1429	5.39825	5.26387	5.43604		6.5276				5.08736	5.0689		6.03663		5.33521
AAED1	Q7RTV5	5.75191	5.88065	7.00573	7.02175	7.36115	6.78215		6.22492	7.36452	6.54341	6.69321	7.34585	6.9556	6.9269	7.23501		7.13709
AAGAB	Q6PD74	7.57921	8.12784	7.70803	7.34111	7.83292	8.02522	7.94248	7.71598	7.49421	7.35176	7.70423	7.75285	7.87473	7.82449	7.73998	7.78085	7.77355
AAK1	Q2M2I8	7.5025	7.44582	7.96567	7.50178	7.58351	7.33404	7.53973	7.74277	7.07922	7.28564	7.53888	7.92912	7.69033	7.59448	7.51442	7.46947	7.6923
AAMDC	Q9H7C9	7.24199	7.6188	7.11552	7.15247	6.2946	6.65279	6.83733	7.58261	7.44541	7.40418	7.33684	7.57947	6.55474	7.79411	5.85709	7.52605	6.79077
AAMP	Q13685	7.78048	8.10591	7.98852	8.04428	8.19579	8.39371	8.281	8.12498	7.68874	7.60986	7.8795	8.0212	7.67982	7.87212	8.11661	7.78494	8.19785
AAR2	Q9Y312	7.81489	7.88412	8.09489	7.94643	8.12531	8.03438	7.82281	7.93321	7.73034	7.73601	7.77322	7.75525	7.95039	7.98883	7.85123	7.88862	8.01048
AARD	Q4LEZ3							7.15349	5.42201
AARS	P49588	8.69683	8.63056	8.83198	8.73753	8.96473	8.79847	8.83262	8.68639	8.66761	8.55289	8.44426	8.68601	8.77816	8.75424	8.62319	8.84865	8.74131
AARS2	Q5JTZ9	7.48546	7.57638	7.4519	7.37732	7.55007	7.74569	7.30032	7.44858	7.58264	7.54288	7.28932	7.41327	7.37241	7.54446	7.62089	7.61253	7.64489
AARSD1	Q9BTE6	7.75153	7.8009	7.94799	7.78127	7.88946	7.99407	7.80494	7.66846	7.80452	7.3776	7.20798	7.53179	7.28937	7.73288	7.60763	7.72162	7.56891
AASDH	Q4L235	5.31709	4.80101	5.63189	5.51072	5.67758	5.17992	5.45611			5.35522		4.60159	5.55839	5.27407	5.32893		4.69161
AASDHPPT	Q9NRN7	8.22977	8.05404	7.96044	8.36158	8.3877	8.21177	8.03944	8.24117	8.3142	8.05078	8.04245	8.20623	7.6684	8.14896	7.97619	8.0464	7.89463
AASS	Q9UDR5	6.94832	6.37671	7.60891	7.04137	7.59904	7.13021	6.123	7.75398	7.846	8.02932	7.36779	7.88976	7.37062	7.53388	8.06981	6.32889	7.1779
AATF	Q9NY61	7.55269	7.83028	7.86106	8.00284	7.80407	7.78586	7.80293	7.84541	7.95778	7.64972	7.58814	7.66149	7.68496	7.65602	7.78626	7.81094	7.62446
ABAT	P80404	5.99777	7.33522	7.45829				5.56841	6.74877	6.20402	6.18963	4.74942	7.31285	6.48216	5.46148	6.34188	6.00519	6.36995
ABCA1	O95477	6.19706	6.80554	5.078	5.74771	4.68332	5.2817		5.9397			6.16124	5.94876		6.07701	6.30814		6.2779
ABCA10	Q8WWZ4-5	6.48347	6.76671	6.74078	5.58318	6.18369			6.6842		6.57189			6.73511			7.11984	6.92191
ABCA12	Q86UK0	5.88624	5.57321	7.09031	5.26239	4.32693	5.8238	5.63957	4.93188	6.64891	4.51048		5.35564		5.56798		7.27634	6.73576
ABCA13	Q86UQ4				5.46481		6.11287	6.58397	6.65934	5.4967	5.89956				6.414	5.8823
ABCA2	Q9BZC7	5.90191	5.30796	3.43841	4.8173	5.93355	4.8759	5.5631	5.01764		5.85564		4.20294	4.84452	5.11207	4.44367	5.46117	5.20311
ABCA3	Q99758		5.98472				4.41161	6.26329		4.88568						6.1033	6.56855	6.80938
ABCA5	Q8WWZ7-2		5.2361					5.1133								4.2732
ABCA7	Q8IZY2-2		4.458			4.55694	3.94912	4.07658						4.47007		4.95055		4.44746
ABCA8	O94911								4.23941		6.17516
ABCB1	P08183	5.43375	5.67261	6.23231	5.24947	6.45615	5.93626	5.72513	5.38961				5.76026	4.23411	7.37831	7.06439		5.64322
ABCB10	Q9NRK6	7.24252	7.15081	6.88773	7.26846	7.18884	7.16028	7.26511	6.70738	7.30391	7.45306	6.25379	7.00442	6.86322	7.26434	7.35695	7.11427	7.15444
ABCB11	O95342	5.09423	5.79927	6.15956	6.31986	6.37092	5.00512	6.79306		5.66728					6.53536	5.81816		5.21655
ABCB4	P21439-3	6.22593	5.92502		5.65315	5.221	6.47559	6.47088	6.40419	7.15006	6.34948	5.33524	6.31947	4.51193	5.34781			6.16553
ABCB6	Q9NP58-4		6.97816		7.11328	7.05015	6.85195	7.69685	6.90086	7.53074	7.09318	6.32591	7.39231	7.20821	7.36187	6.79008	7.41086	6.66887
ABCB7	O75027	7.45561	7.43144	7.49883	7.24164	7.60683	7.42605	7.41007	7.40666	7.5015	7.52791	7.64164	7.55478	7.52912	7.46321	7.4548	7.46838	7.42268
ABCB8	Q9NUT2-5	7.12215	7.21931	6.93599	6.65363	7.125	6.61296	7.04408	6.99139	6.92099	7.06184	6.84441	7.30194	6.65803	6.97159	7.04599	7.41688	7.60316
ABCC1	P33527	7.57659	7.55248	7.24902	7.41308	7.58129	7.36204	7.5435	6.9828	7.61734	7.28384	7.33529	7.53284	7.35528	7.43701	7.63639	7.36323	7.62119
ABCC10	Q5T3U5-2	5.55126	5.64219	6.01674	4.77037	5.49303	5.48595	5.06517	4.91826		5.5078	4.75097	5.01424	5.52881	5.446	5.47381	5.32816	6.00686
ABCC11	Q96J66-2	5.87314	5.55103					6.04944						5.4791				5.59299
ABCC2	Q92887	7.0786	5.47005		5.95396	5.2948	5.19938	7.38406	5.22576	5.25687		4.80893	5.17847	6.62169	5.462	5.00365	5.28665	6.91663
ABCC3	O15438			6.41235	4.38856	4.39192						5.57498	6.95954	6.08761	5.48075	6.35333		7.29585
ABCC4	O15439	6.71555	7.14195	7.56626	6.78567	7.1274	6.95139	7.06431	6.94025	7.07954	7.03161	6.77285	7.17271	7.11273	7.65451	7.17107	6.83845	7.72053
ABCC5	O15440-5		6.14721	5.74471	6.379	5.79855	4.9496	5.90107	6.27622	5.63453	6.00295	4.34513	5.91736	5.82648	6.02903	6.0447	6.27293	6.76011
ABCC9	O60706-2		5.65145	5.57447		4.69992			5.22194					5.05837		5.01428		6.56801
ABCD2	P33897	6.99693	6.86697	7.56704	5.80698	5.453	6.6231	5.6213	7.4528	6.71919	7.01992	6.98024	6.84416	7.03519	7.20727	7.24856	5.58553	6.86001
ABCD3	P28288	7.78697	7.66466	8.06919	7.7646	7.68836	8.13008	7.84891	7.87597	7.89461	8.02155	7.62012	8.04998	8.19762	7.7656	7.92211	8.11239	8.19501
ABCD4	O14678	6.23054	6.23939	6.37004	5.84291	6.77019	6.73807	6.01324	6.10708	4.6658	4.8869	5.0826	5.77291	6.22289	6.41498	6.37394	6.24069	5.41484
ABCE1	P61221	8.6439	8.591	8.48857	8.85011	8.89138	8.88477	8.82661	8.68021	8.38189	8.64099	8.4465	8.52802	8.71352	8.54568	8.60745	8.67789	8.56141
ABCF1	Q8NE71	8.32124	8.55392	8.47092	8.43158	8.42679	8.45849	8.43325	8.39896	8.30677	8.30919	8.25815	8.34858	8.29307	8.48297	8.30527	8.46642	8.46844
ABCF2	Q9UG63	8.22172	8.24611	8.1357	8.43826	8.46906	8.31006	8.40555	8.30834	8.18391	8.32291	8.41046	8.44047	8.38798	8.45292	8.18667	8.43517	8.70023
ABCF3	Q9NUQ8	7.97867	7.8405	7.84143	8.05625	7.78452	7.73018	7.82958	7.79849	7.65123	7.85797	7.96833	7.83822	7.78151	7.70124	7.8945	7.93297	7.82632
ABCG1	P45844-7	5.63121	6.20407		6.06857		5.50612		5.54676		5.57452		5.31595	5.84161	6.74667		5.39304	5.28627
ABCG2	Q9UNQ0		8.07871	6.54289	6.84043	7.25213	6.21209	6.37211	5.57194	5.44646		6.07925	5.90009	5.26101	7.07794	6.39776	5.32287	5.15081
ABHD10	Q9NUJ1	7.95979	7.76661	7.95672	8.10211	7.76862	8.018	7.50007	8.14387	8.16264	7.80097	8.074	7.83898	7.70807	7.71127	8.17086	7.78709	7.69303
ABHD11	Q8NFV4	7.91259	7.31859	6.61325	7.58478	7.05802	7.18403	7.71097	7.36322	6.8652	7.34743	7.62084	7.79932	6.74993	7.48399	6.97875	7.63366	7.59488
ABHD12	Q8N2K0	7.63137	7.65711	7.79692	7.78977	7.9351	7.59006	7.35719	7.31748	7.80076	7.3754	7.61375	7.94246	7.92892	7.997	7.7893	7.50483	7.97952
ABHD13	Q7L211	5.19994	6.34397	7.03143	5.43336	6.37895	6.54797	6.10569	5.53533	6.23879	5.70553		6.24743	6.81201	5.89587	6.53699		6.14835
ABHD14A	Q9BUJ0	5.56495
ABHD14B	Q96IU4	8.30175	7.65452	8.21945	8.39154	8.11692	8.63247	8.50348	7.70003	7.42777	7.41199	7.77235	8.1561	8.63057	8.30992	8.34942	7.89829	8.29082
ABHD15	Q6UXT9	5.65592	7.21285	7.18099	6.83427	6.62173	6.69442	6.63212	6.00247	6.26159		6.80167	7.10316	7.20468	6.91794	6.77276	7.08	6.8598
ABHD16A	O95870	7.55231	7.4571	7.55927	7.06138	7.25279	7.52392	7.09693	7.1457	7.56627	7.27929	7.47369	7.35055	7.60081	7.53708	7.42141	7.50818	7.76033
ABHD17A	Q96GS6	7.16676	7.02502	7.4603	7.52962	7.28851	7.13418	7.00599	6.75931	7.37342	7.17423	7.04433	7.00236	6.87893	6.98505	7.32709	5.42486	7.38096
ABHD17B	Q5VST6	6.64375	7.23931	7.30052	7.0495	7.23164	7.19072	7.08538	6.27939	6.6316	6.6814	6.26616	6.61905	7.16854	6.86751	7.15047	6.77612	7.17945
ABHD17C	Q6PCB6			6.11608	5.80739	6.37984	6.00398						5.84641	6.0512	5.94289	6.13278	5.43489	5.6392
ABHD2	P08910		6.13693	5.69996	5.25051	5.16084		4.85848	5.03597	4.94628	5.29744		5.42776	6.9859	4.73009	5.34665		5.07823
ABHD3	Q8WU67	5.08563	6.12926	5.76967		6.41317	5.79257		6.14081	7.47294	6.38711			6.85916	5.5268	5.09733	5.53273
ABHD3	Q8WU67-2		7.76666	8.237		7.46203	8.07603	8.1191					7.05394	8.29219	8.19367	7.982		8.0509
ABHD4	Q8TB40	6.44577	6.74029	6.72469	6.4498	6.03993	6.27004	7.23983	6.3349		5.79229	6.20828	7.10445	6.99837	6.87757	5.83146	6.1696	6.00547
ABHD5	Q8WTS1	5.9292	6.16215	6.53259	6.43522	6.50124	6.40451	6.40952	5.55215	6.04514		6.47455	7.07437	6.28764	5.91627	6.16262	6.54619	6.29652
ABHD6	Q9BV23	6.4246	7.01514	5.46376	6.54177	6.39372	6.56848	6.56829		8.46197	7.36517	6.85902	6.84698	7.22481	6.38197	6.7314	5.52839	6.50956
ABI1	Q8IZP0-2		5.66834				5.35729		4.9848				5.67299			5.48057		5.20019
ABI1	Q8IZP0-3	7.77899	7.95414	7.95215	7.94958	7.92686	7.89906	7.9207	8.02761	7.93062	7.88949	7.98152	8.16451	7.99581	7.75552	7.97372	8.11476	7.98049
ABI2	Q9NYB9-2	7.58364	7.50887	6.92319	7.05567	7.45182	7.44333	7.65545	7.84776	7.26757	7.61792	7.15273	7.31935	7.07299	7.51398	7.6787	7.69335	7.24276
ABI3	Q9P2A4-2			4.11					5.63905	6.8657	6.00895
ABI3BP	Q7Z7G0			6.08997		4.92637				4.25818		5.84781	5.81629	4.81226		4.68034
ABL1	P00519	7.4193	7.31142	7.1513	6.72575	6.68779	6.6715	6.83282	7.49632	6.48075	7.01024	6.52587	7.05119	7.10407	7.10572	6.8013	7.20976	7.2296
ABL2	P42684-6	5.42174	6.47935	6.61983	6.39017	6.78199	6.82818	6.42821	6.79395	6.51879	6.73756		6.59969	6.82853	6.30702	6.69112	6.34413	6.71628
ABL2	P42684-7	5.60213	4.99534		5.37786		5.50415		5.61264						5.52178	5.37886	5.39838	5.52193
ABLIM1	O14639-2	5.4965	6.56388	6.90502		5.65308		7.22715	5.99422	6.71653	6.63735	6.56368	7.65543	5.33838	6.40292	5.82618	6.90144	6.94676
ABLIM2	O94929							6.09193	5.36777	6.26723	5.84468					5.18127	5.6523	5.9183
ABLIM3	O94929-2				5.88504							5.65457	5.79436		5.97603	5.91772
ABLIM3	O94929-3	6.72263	5.71625	6.94868	6.9339	6.55966		5.78393	7.20332		5.71524	7.08027	7.12596	6.63845	7.36742	7.59396
ABR	Q12979	7.5473	7.67735	7.58491	7.61585	7.55086	7.61758	7.06124	7.58032	6.87914	7.43454	7.37357	7.67906	7.57366	7.45362	7.72494	7.16254	7.70108
ABR	Q12979-2			5.56222	5.05524	5.58853	5.45945	5.27741	5.22963			5.35901	5.40333	4.99554	5.54226	5.50335	5.29039	5.5478
ABRACL	Q9P1F3	7.40691	7.89312	8.07571	8.11869	8.06957	8.1279	7.61019	8.13005	7.72867	8.57987	8.5752	7.32824	8.15057	8.02323	7.83321	7.11584	8.46161
ABT1	Q9ULW3	7.38518	7.74672	7.56749	7.63988	8.03519	7.75502	7.57109	7.96566	8.05677	7.37231	7.51173	7.06115	7.33244	7.52254	7.41052	7.76368	7.68465
ABTB1	Q969K4			5.44249	5.72284	5.51041	5.52631		5.92631			5.59305	5.35499	6.41142		5.86431	4.44983	4.56642
ABTB1	Q969K4-4											6.78166
ABTB2	Q8N961	6.6605	5.77793	6.55116	6.60274	6.60329	6.35914	6.15189		5.17948	5.86688		5.99216	7.18256	6.20944	6.18789	6.5243	6.64746
ACAA1	P09110	7.90945	7.81284	8.02011	7.65429	7.76632	7.85022	8.00979	7.8058	7.47314	7.66175	8.14133	8.27831	8.05098	7.92365	8.18268	7.948	7.9437
ACAA2	P42765	8.68596	8.81728	8.73533	8.01724	8.76382	8.52624	7.63076	8.90705	8.65575	8.33184	8.39228	8.61344	8.51901	8.45828	8.00514	8.39328	8.78224
ACACA	Q13085	8.08099	8.22788	8.1031	7.88793	7.73505	7.97539	7.94423	7.92165	7.69814	7.43622	7.77233	7.97018	8.08905	7.93901	7.8305	7.98884	8.08655
ACACA	Q13085-4													4.95596
ACACB	O00763	6.40087			5.36407			3.97689	4.39884	6.40981	6.58078		5.58627		5.69277			3.8783
ACAD10	Q6JQN1	7.06409	7.10564	6.08034	5.911	6.49952	6.61291	6.57004	6.86089	7.16348	7.19404	6.63465	6.95629	7.01803	6.58719	6.72183	7.06149	6.88785
ACAD11	Q709F0	7.81978	7.47903	6.70322	7.15806	7.59332	7.78261	6.99808	7.03164	5.27409	5.84068	6.92568	6.79245	7.7267	7.58186	6.91633	7.44357	7.60952
ACAD8	Q9UKU7	7.28881	7.63019	7.00719	6.98377	7.18335	7.33688	7.41303	7.3488	7.56126	6.94865	7.43655	7.10294	7.37256	7.37972	7.58352	7.44894	7.17977
ACAD9	Q9H845	8.03879	8.13309	8.04812	7.91339	7.83519	7.68553	7.84419	7.96723	7.94839	7.972	7.73697	7.83621	7.8018	7.71613	8.07063	7.90895	7.99094
ACADL	P28330										5.98757
ACADM	P11310	8.53834	8.39966	8.0568	8.30423	7.86503	8.58325	8.34433	8.53003	8.02583	8.30321	8.37586	8.01798	8.1589	8.1106	8.1833	8.23305	8.19518
ACADS	P16219	7.07467	6.91716	6.2243	6.43227	7.13918	6.75044	7.40068	7.16949	7.08235	6.62159	6.99038	6.79608		6.51147	6.78367	6.98345	7.33626
ACADSB	P45954	8.02606	7.84685	7.58711	7.51615	7.68909	7.35606	7.72747	7.69325	7.79401	7.31783	7.90041	7.95528	8.02393	7.31112	7.8045	7.74908	8.12666
ACADVL	P49748	8.80474	8.42517	8.3589	8.20879	8.89067	8.92067	8.37271	8.07359	8.09424	7.91276	8.09531	8.32716	8.44821	8.53239	8.55821	8.5217	8.51103
ACADVL	P49748-2	5.35663	4.61676		4.28497	5.64296	5.68511								4.56417			4.30236
ACAP2	Q15057	7.68499	7.73682	7.66926	7.90206	7.4064	7.63177	7.62401	7.56906	7.24664	7.24128	7.77319	7.54408	7.9004	7.38358	7.5727	7.86108	7.75334
ACAP3	Q96P50	5.83822	6.67155	5.87309	5.60696	6.46505	5.62746	4.95731	5.93767		6.11074		6.24935	6.56327	6.09881	6.49778	5.60949	4.67807
ACAT1	P24752	8.74652	8.83239	8.24257	8.60468	8.35324	8.33166	8.77931	8.65662	8.66416	8.27429	8.59148	8.68203	7.94972	8.79566	8.41826	8.88865	8.61856
ACAT2	Q9BWD1	8.40675	8.35342	9.11869	8.48926	8.54185	8.49493	7.91296	8.74436	8.36299	8.38627	8.51128	8.83316	8.61565	8.22701	8.33403	8.44219	8.30296
ACBD3	Q9H3P7	8.36319	8.27517	8.28044	8.2666	8.1533	8.19812	8.22009	8.16271	8.15579	7.9823	7.97996	8.4357	8.26652	8.1639	8.223	8.2159	8.27397
ACBD4	Q5T8D3-2	7.5026	7.25878	7.36787	7.46526	7.4158	7.55236	7.43463	7.23607	7.04289	7.07732	7.32818	7.26802	7.68962	7.30557	7.51821	7.57073	7.65523
ACBD5	Q5T8D3				5.40544								4.72969	5.66162			5.65391
ACBD6	Q9BR61	7.57888	7.53184	7.19005	7.57297	7.38446	7.46273	7.2573	7.46449	7.37921	7.31623	7.05152	7.47915	7.19573	7.21334	7.47647	7.34322	7.70661
ACBD7	Q8N6N7		7.22208					6.62185										5.94886
ACCS	Q96QU6	5.67257					6.50186	5.50227				6.62539	5.68802
ACD	Q96AP0-2		6.54164	6.11815	6.98429	6.54424	6.8206	6.66219	6.044	6.57903	5.78194	5.89939	6.40505	6.28901	6.99072	5.91772	6.87195	6.16292
ACE	P12821	6.55566	5.61824	5.8853		4.56084	5.55384		4.80648				4.76214		4.88507	4.9136	6.34937	5.03707
ACHE	P22303-4		6.47876						5.44379				5.25366					6.12744
ACIN1	Q9UKV3		6.34082	5.15609	6.20905		6.27903	6.22336		6.45212			6.1061			6.27653	6.67355	6.1894
ACIN1	Q9UKV3-5	6.0609	6.26307	6.23935	6.11715	6.19487	6.11272	5.7422	5.5692	6.47976	6.39826	6.00265	5.88157	5.95927	5.93295	6.15617	6.27152	5.98465
ACKR3	P25106			5.91555									7.0314				7.42218
ACLY	P53396	8.78419	8.97795	9.18286	9.02352	8.75233	8.91816	8.74819	8.77547	8.69899	8.6237	8.54102	9.12153	9.26802	8.87979	8.93363	8.96532	9.14909
ACLY	P53396-2	6.70217	6.80873	6.98242	6.5563	6.60416	6.68331	6.56625	6.48101	6.40393	6.53908	6.2294	6.89725	7.0376	6.75991	6.67624	6.95536	6.04507
ACO1	P21399	7.64675	8.15377	8.16911	8.13884	8.37324	8.32551	7.71711	8.14993	7.89495	7.66458	8.01132	8.13728	8.43425	8.41756	8.19575	7.89221	8.00303
ACO2	Q99798	8.86981	8.64462	8.33361	8.54866	8.35347	8.35162	8.58454	8.44393	8.5285	8.38344	8.37043	8.6869	8.75702	8.32381	8.54405	8.78097	8.44507
ACOT1	Q86TX2	8.18441	8.12166	8.0562	6.64026	7.91448	7.85107	7.89679	7.85225	6.9793	6.67076	7.7039	7.81476	8.22179	7.62485	7.92203	8.11568	8.13639
ACOT11	Q8WXI4-2	5.21209	6.78932	5.3298	6.03826	4.7972	5.00458	6.70504	6.54992	6.24265	7.26817	5.08956	5.73578		5.88843	5.88817	4.97143	6.58057
ACOT13	Q9NPJ3	8.74527	8.43027	8.0668	7.96715	7.65671	7.8985	8.06259	8.39819	8.07722	8.24667	8.13628	8.23946	8.41798	8.27704	8.25848	8.56081	8.68372
ACOT2	P49753	6.96857					4.53812
ACOT4	Q8N9L9	6.71374		5.40488	6.45868	5.70548	6.96324			6.40409	6.19623		6.57921		6.22136		6.56534	6.641
ACOT7	O00154		6.09169		5.42714	5.45885	5.5459							6.43464		5.4039		6.30323
ACOT7	O00154-4	8.90053	8.86811	8.39803	8.76913	8.66793	8.5354	8.79423	8.4946	8.67945	8.68711	8.5366	8.45763	9.08995	8.70705	8.79469	8.33502	8.66386
ACOT8	O14734	6.73213	7.00787	7.6416	6.493	6.92259	6.99004	6.83344	7.11484	7.20526	6.5731	7.42218	7.0961	7.50613	7.37649	7.40769	6.92643	7.24423
ACOT9	Q9Y305	8.29071	8.32226	8.22235	8.00985	7.77887	7.79241	7.96511	7.76696	7.79518	7.80557	8.1325	8.27089	8.45074	8.1428	8.24544	7.94108	8.39063
ACOX1	Q15067-2	7.85237	7.80185	7.97763	7.60345	7.68333	7.77544	7.60401	7.6857	7.47783	7.7759	7.62395	7.62889	7.84963	7.62962	7.59434	7.60229	7.95639
ACOX2	Q99424	6.88434	6.14384	6.04275	5.06232	5.72852	5.87013		6.39417			5.06373		5.93937	6.36184	5.86428		4.63954
ACOX3	O15254	6.94206	7.19307	7.42626	6.8164	7.02964	6.67147	7.07844	7.29987	6.76824	6.21205	6.22055	7.19652	7.51925	6.98076	7.33288	6.95449	6.37433
ACP1	P24666	8.53771	8.41425	7.95861	8.59525	8.04512	8.2036	8.50076	8.90017	8.62516	8.4433	8.49402	8.52162	8.04704	8.45227	8.05814	8.44323	8.23056
ACP1	P24666-2		6.93341	6.08015		6.99581	6.68381		6.63464			6.53489	6.61481	5.90369	6.67272	5.86723		6.11454
ACP2	P11117	7.77476	7.70148	8.11413	7.28087	7.23247	7.4903	4.82363	7.89422	7.5501	7.44817	7.3824	7.79966	7.89039	7.77719	7.62838	7.77356	6.85467
ACP5	P13686		5.27161		5.88764	5.85891	6.26818	6.05819	5.69127				6.88242			5.64926
ACP6	Q9NPH0		7.08734	6.83745	6.73464	7.13606	7.78053	6.46063	6.69311	6.62903	6.10247	7.0431	6.77794	7.22669	7.08892	7.4045	6.1553	6.66172
ACPP	P15309										6.37716		4.55059
ACSF2	Q96CM8-3	7.43843	7.86451	7.72463	6.73669	7.39275	6.68393	7.00994	7.71706	5.19606	6.07864	7.80403	7.78046	7.93298	7.5543	7.63724	7.37114	7.89421
ACSF3	Q4G176	7.51339	7.65653	7.04671	6.80006	7.25811	7.39994	7.4982	7.17185	7.08393	6.9351	6.98258	7.20126	7.30309	6.9169	7.35651	7.44973	7.32462
ACSL1	P33121	7.26568	7.48897	7.21752	7.29628	8.05976	7.39115	7.88788	7.17389	7.13362	4.7958	6.98986	7.61872	7.66373	7.26382	7.97633	7.75596	7.67909
ACSL3	O95573	8.33561	8.12315	8.46668	8.27058	8.2957	8.38681	8.28479	8.62375	8.00376	7.91382	8.19971	8.4177	8.51212	8.28767	8.37128	8.10004	8.23843
ACSL4	O60488-2	7.86809	7.36122	8.64026	8.31851	8.82039	8.71351	7.88958	8.14019	7.80514	7.73445	8.63242	8.52149	8.71146	8.45384	8.46168	7.85695	8.60983
ACSL5	Q9ULC5			6.70201	5.80449	5.78993	6.0628			6.16635		7.17672	6.64306	7.64432	7.03746	5.82965	6.19598	5.26118
ACSS1	Q9NUB1	7.94151		6.75385	5.59346	7.9056	6.55578	6.81319	7.03547	6.53501	4.65914	6.3622	6.40685	6.30824	7.29016	7.10403	7.83665	7.28196
ACSS2	Q9NR19	7.49005	7.68017	7.73561	7.09754	6.9	7.27379	7.06219	7.41465	6.7837	7.061	7.68081	7.74873	7.8748	7.99827	7.97754	7.521	7.72818
ACSS3	Q9H6R3	5.31969	4.45582	6.68705		6.07908	5.80006		7.23348	5.45185	7.41846	6.31232	4.95308	7.20514	5.60834	6.49344	5.19436	6.09255
ACTA2	P68032	9.98388	9.91402	10.0743	10.2763	10.1365	9.87486	9.07138	10.0174	9.54628	9.63266	9.95319	9.48085	9.15001	9.8781	9.29886	8.89154	10.0409
ACTB	P60709	9.13809	9.12646	8.74026	8.71035	9.27283	9.21892	8.9761	9.20015	8.75797	9.06079	8.80715	8.71303	8.25439	9.23303	9.13956	9.05378	8.88508
ACTBL2	Q562R1	6.85498	5.76069	5.81826	6.60842		5.71737		5.32937	5.74074			7.22344		5.17515		5.107
ACTG1	P63261	10.8807	10.9643	11.1924	11.0837	11.0712	10.9223	10.9337	11.0466	10.7397	10.8345	11.0657	11.1335	10.9702	11.0165	10.9086	10.9977	11.0725
ACTL6A	O96019	8.41658	8.28344	8.59613	8.59981	8.38764	8.45002	8.22682	8.4292	8.7247	8.56345	8.58104	8.18342	8.36001	8.34824	8.37955	8.31236	8.33276
ACTL8	Q9H568	6.17448	5.03956	5.82356	8.42825		5.73028	5.67351		7.17148			6.90659	5.46574	5.11961	5.29508	5.3431
ACTN1	P12814	5.26466	7.57347	7.26488		7.78321	7.60044				6.57253	7.21312		8.10581	6.01408	7.67237		7.45112
ACTN1	P12814-3	8.76141	9.19621	9.04627	9.16662	9.40328	9.29978	8.63472	8.6289	7.74947	8.36979	9.17679	9.36008	9.70216	9.26841	9.3107	9.04939	9.07228
ACTN2	P35609	6.3015	4.36611		5.23844				7.77811	5.78834	5.41293		4.47795	5.13355	5.27877	5.58143	5.5741
ACTN3	Q08043		7.17879						6.58477				5.07755
ACTN4	O43707	9.72737	9.43417	9.59028	9.66971	9.60861	9.60514	8.96017	9.50695	8.68015	8.98675	9.61889	9.89924	9.90135	9.50297	9.87151	9.17627	9.56942
ACTR10	Q9NZ32	7.67064	7.66124	7.95935	7.5092	7.67252	7.698	7.58134	7.78446	7.34748	7.65578	7.84229	7.86286	7.98242	7.55697	7.95497	7.75537	7.88052
ACTR1A	P61163	8.53419	8.73728	8.87713	8.57493	8.57611	8.64397	8.61697	8.8423	8.51675	8.69837	8.80227	8.81504	8.86444	8.50288	8.85676	8.80686	8.82396
ACTR1B	P42025	7.51324	7.75809	7.92888	7.73062	7.57975	7.80589	7.6407	7.79937	7.58301	7.67274	7.88959	8.14223	8.05993	7.71989	7.94756	7.97309	7.74159
ACTR2	P61160	8.765	9.06123	9.3072	9.21701	9.07459	9.19737	8.93602	8.93815	8.73974	8.75586	9.18637	9.14759	9.26945	9.07377	9.15441	8.89562	9.22254
ACTR3	P61158	8.94087	8.95619	9.27562	9.141	9.03478	9.1051	8.81202	9.03066	8.70334	8.63367	9.12539	9.20399	9.3186	9.04234	9.27202	8.87502	9.13755
ACTR3B	Q9P1U1		7.17981	6.38473	6.16739	6.49309	6.0417	6.4622	6.61375	6.8075	6.73337	5.75803	6.58793	5.50124	6.05062	5.7419	7.14064	5.5836
ACTR5	Q9H9F9	7.02157	7.01171	7.09463	7.04163	7.474	7.22947	7.0004	7.12501	7.34569	7.01425	6.90723	6.78173	7.14466	7.1473	6.91035	7.35561	6.95202
ACTR6	Q9GZN1	6.66007	6.75071	7.02782	7.19879	7.20672	7.02377	6.73459	6.96761	7.35607	7.12895	7.06105	6.83076	7.16245	7.18365	7.16262	7.15125	6.6972
ACTR8	Q9H981	6.9423	7.29149	7.12477	7.30439	7.39727	7.53571	7.42882	7.07485	7.21725	7.09408	6.99138	6.9984	6.96942	7.30172	7.1682	6.98804	6.97722
ACTRT1	Q8TDG2			5.75288		5.38742								5.41581			6.99584
ACVR1	Q04771	6.35925	6.70661	7.19544	6.98614	6.41796	7.1997	5.72805	7.09716		7.39058	7.0018	7.31854	7.43309	6.96482	7.07684	7.08372	7.27023
ACVR1B	P36896-5		5.13969		5.556					6.16137	6.1677		5.72203
ACVR2A	P27037-2						5.92154		5.7986					4.95392		5.01257
ACY1	Q03154		5.80431	5.14532		5.37123	5.71312	5.94652	5.28756			5.98763		5.49226	5.9709	5.59082	5.65365	5.53899
ACYP1	P07311	7.84201	7.56421	7.55727	7.69487	7.80817	7.95988	7.96942	8.13578	7.69862	8.25581	7.83027	7.55652	7.99707	7.89368	7.83506	7.84821	7.75231
ACYP2	P14621	7.13751	7.2524	7.56941	6.24824	6.01139	6.85079		7.19687	6.9535	6.13115	6.8993	6.5631	7.34801	6.6238	7.435	6.33123
ADA	P00813	7.682	7.49405	6.52399	7.0699	7.1607	7.11428	7.25992	7.91958	6.95423	6.48876	7.20238	7.24679	7.46532	7.40103	7.14578	7.20666	8.05972
ADAL	Q6DHV7	5.31307		6.87926	6.18773	5.85699	6.17504	5.81218	6.82652	6.12047	6.06925	6.5297	6.7459	6.86709	5.98076	6.74516	6.26466	6.32975
ADAM10	O14672	7.46475	7.67857	7.63854	7.6511	7.53381	7.83037	7.47343	7.06474	7.31895	7.28633	7.49024	7.72341	7.59049	7.83063	7.76191	7.40676	8.2116
ADAM11	O75078	5.50576	6.45823						5.02016
ADAM12	O43184		4.80664	6.34723		6.3651	4.87746		6.06196					6.36314
ADAM15	Q13444-2	6.8448	6.50398	6.82075	6.77598	6.57889	6.74922	7.09761	5.69774	6.32064	6.3483	6.27538	6.98152	7.07853	6.58057	6.9894	5.86964	6.64123
ADAM15	Q13444-11	6.98763
ADAM17	P78536	7.18686	7.22543	6.78093	7.3727	6.45562	6.90356	7.02842	7.45891	6.91374	6.53044	7.08646	7.23562	7.36968	6.99172	6.99355	6.92414	7.4898
ADAM19	Q9H013-2		5.72711	5.96536	6.42303	5.2567	6.241	5.54149	6.25083					5.80664	5.5948	5.9951	6.07931	5.07599
ADAM22	Q9P0K1-4		6.25067	6.27141	5.16346	5.62579	5.91477	5.88747	5.7276		5.49645		6.19659	6.06682	5.87427	6.22333		6.43851
ADAM8	P78325					4.27444	6.94592
ADAM9	Q13443	7.58559	7.60861	8.0019	7.40117	7.95634	7.82899	7.41992	7.14945	6.69192	6.6976	7.91431	7.58035	7.83569	7.72092	7.73714	7.13422	8.24071
ADAMTS1	Q9UHI8	6.3152	7.04626	7.25217	6.24118	6.37569	5.04537	5.58146	6.88327	5.72063		7.44515	6.50358	7.11506	5.12343	6.89413		7.58922
ADAMTS10	Q9H324-2	6.22134			5.96997								5.57835		6.04834	5.96701
ADAMTS12	P58397		6.32897	6.5653		6.6898	5.66914		5.9237				5.95326	6.46895	6.50711	6.58162	6.36732
ADAMTS13	Q76LX8-2	4.90921	6.2844	5.87909	6.49762	6.13369	6.10196	5.50192		4.985			5.92789	4.77717	5.05595	6.13106	4.6853	6.30089
ADAMTS15	Q8TE58			6.34963											5.18201		4.27903
ADAMTS2	O95450-2			5.81107		6.02193							6.0056
ADAMTS4	O75173										6.06502	6.05771			5.8215
ADAMTS5	Q9UNA0			6.35709					4.90804							4.65449		5.93528
ADAMTS7	Q9UKP4	5.01978	7.06483	6.72587	6.39465			6.03996	6.8375	5.45298		6.23055	7.18726		5.39313			5.12722
ADAMTSL1	Q8N6G6	5.45449		5.81288		5.63638	5.4636		5.49302	5.96086	5.49143	6.50587	4.69579	6.11535	5.85783	5.11834	5.36849	4.80037
ADAMTSL4	Q6UY14	6.31024	7.21451	4.15386		5.69739							4.22326	5.36555	5.78936	6.2359	6.3673	6.29676
ADAP2	O75689		5.69187			5.13304											5.54567
ADAR	P55265-2		5.98108	5.52881		5.7057	5.95299		5.51945				5.81501	5.37653	5.47482	5.7004	5.43468	5.37101
ADAR	P55265	8.06261	8.29741	8.40935	8.05656	7.91593	7.91207	8.24357	8.32488	8.44536	8.22832	7.95587	8.14675	8.27927	8.19993	8.44446	8.20078	8.16866
ADARB1	P78563	5.81134	7.42513	7.15422	6.39205	6.20169	6.69049	5.60542	6.25444	6.8815	6.71378	4.86099	6.74514	5.72323	6.99733	6.95952	6.64039	6.82011
ADARB1	P78563-2			5.33571												5.19896
ADAT1	Q9BUB4	5.84636	5.66452	6.43563	6.69558	6.29709	6.39833	6.15093	6.51184	6.92869	5.43095	5.69497	6.44406	6.64614	6.79246	4.89783	6.04122	6.18161
ADAT2	Q7Z6V5-2	6.22018	6.36669	5.40648	6.59566	6.33771	6.28716	6.03854	6.44513	6.15425	6.52682	6.32272					6.34001	6.23449
ADAT3	Q96EY9	6.64833	6.42288	6.05194	6.74074	5.67024	5.96802	6.53217	6.88387	6.14768	6.619	6.61331	6.42148	5.79404	6.57731	5.85676	6.967	6.29098
ADCK1	Q86TW2-3	5.596	5.8173	5.49858	6.10203			5.72281		5.75618	6.16648	5.32982	5.95073	5.69267				5.98178
ADCK3	Q8NI60	6.20833	7.1393		6.55639	6.97919	6.73098	6.20083	6.34668	6.6615	7.01155	6.33582	6.11228	6.98668	6.69254	7.05735	6.97637	6.85253
ADCK4	Q96D53	7.16337	7.18335	6.53358	6.75721	6.39644	6.36911	7.27463	7.25994	6.96217	7.27035	6.53233	7.25262	7.04148	6.97104	7.06642	7.50047	7.24524
ADCK5	Q3MIX3			5.28162							5.53615			5.65828	5.47238	4.96472	5.92832	5.25551
ADCY3	O60266	6.83668	5.69243	6.09932	6.51254	6.43842	6.40634	6.46984	6.40279	5.22391	6.00932	6.47777	6.27984	5.21311	6.11314	6.58657	6.68401	6.50449
ADCY6	O43306-2	5.78973	6.76244	6.57958	6.04868	6.65448	7.04386	6.65367	5.81924	5.37058	5.16257	5.65277	5.99983	6.49342	6.52328	6.72107	6.77368	6.70123
ADCY7	P51828	5.74553		5.38753	5.18607	5.31784	5.13503	5.22496	4.55234				5.97184		5.28993			5.57402
ADCY8	P40145		5.90449	6.21321			5.46286	6.46175	5.62523					6.56517				6.0248
ADCY9	O60503	6.33896	5.38737	6.70645	5.51458	6.69639	5.15449	6.11818	6.15502		6.11374		6.3103	5.82348	5.69596	6.55327	6.18822	6.22664
ADD1	P35611	7.9166	7.97389	8.48817	7.73334	8.0057	8.14849	8.18208	8.45796	8.09712	8.043	8.03766	8.35446	7.69082	8.12435	8.17518	8.2539	8.31095
ADD1	P35611-2		5.86198	5.49441			5.75482	5.77186					5.45328			5.51001		5.69867
ADD1	P35611-4		5.29092				5.57776		5.8936				5.38142		5.52629	5.32542
ADD2	P35612	6.35638	7.07665	7.14486	7.58626	6.72079	6.72396	7.38885	7.1026	7.35949	6.58962	6.87281	8.2358	5.763	7.11052	7.65814	7.66511	7.3672
ADD3	Q9UEY8		5.92904				5.91783			6.33271	5.11215		4.97291					5.84165
ADD3	Q9UEY8-2	7.80145	7.67494	8.12376	7.44346	7.84711	8.1613	7.99679	8.34705	8.03962	7.93026	8.01438	7.90056	7.48054	7.89796	7.75746	8.04098	8.20568
ADGRA3	Q8IWK6	5.61968	5.33469	6.62722	5.38144	6.25137	5.2251	5.09164	6.41287	5.7821	5.84327		5.53161	6.16571	5.84586	5.72165	7.13701	5.83506
ADGRA3	Q8IWK6-4		7.39499	7.06283	6.18332	7.37807	7.60706	6.97869	6.42524		6.30482	7.17796		6.37857	7.29871		7.48779	7.18326
ADGRB3	O60242-2		4.79508					5.15797					5.88347					7.10447
ADGRE1	Q14246-4									6.22168					6.50597
ADGRE2	P48960-3		7.42112	7.55024	7.13831	7.50304	7.44216	5.50084	6.86465	6.40297	7.03294	7.85241	7.33743	7.79936	7.33483	7.77315		7.0744
ADGRF5	Q8IZF2											7.22319				5.52975
ADGRG2	Q8IZP9-9	4.90127		5.93793	5.7098	6.01367	6.11138		6.21931	7.37071	5.50428		6.31994	5.27687	5.86688	5.53953
ADGRL1	O94910-2	6.82799	6.50212		5.05495	5.65738		6.36303		6.2821	6.47624	5.08417	5.11048	5.809	5.03607		6.55594	5.41856
ADGRL2	O95490-2	5.23251	4.9442	6.61011	6.13631		6.82545	7.12739	7.32677		5.87838		4.35138	6.81686		5.93626	7.26692	6.66562
ADGRL2	O95490-4								5.85012
ADGRL4	Q9HBW9				6.67238											5.53676
ADH5	P11766	8.63117	8.87989	8.61901	8.86801	8.74942	8.59865	8.80173	8.66356	8.58271	8.79835	8.46244	8.784	8.93383	8.63135	8.84018	8.59681	8.64977
ADI1	Q9BV57	8.27668	8.28842	8.28303	8.28697	8.10008	8.33827	8.38362	8.57762	7.83874	7.95398	8.56802	8.42275	7.9702	8.4156	7.97263	8.20712	8.14382
ADIPOR1	Q96A54	6.52555	6.64701	6.2035	6.59863	6.47245	6.79346	6.04779	6.98186		6.16437	5.85174	6.19943	6.25884	6.22326	6.2598	6.85914	6.70996
ADIPOR2	Q86V24	5.56771					5.9765							6.01571			5.5561
ADIRF	Q15847	7.08457		6.49978								7.75644		6.33249				7.21088
ADK	P55263	8.17425	8.47661	8.54324	8.50841	8.54443	8.55295	8.25346	8.07113	7.96298	8.25388	8.38551	8.54453	8.94166	8.13422	8.66587	8.26324	8.68045
ADM	P35318		6.31639	6.15105		6.49412		6.23548	5.27189				4.79357			5.52048	5.2767	6.99415
ADNP	Q9H2P0	7.44186	7.5874	7.70486	7.55101	7.66496	7.66785	7.75809	7.83282	8.17464	7.89654	7.48315	7.39813	7.65921	7.78748	7.54013	7.78588	7.55157
ADNP2	Q6IQ32	6.26049	6.65796	5.8233	6.63402	6.73552	6.52307	6.33188	6.59199	6.85931	6.75484	5.06182	6.04736	6.58134	6.48687	5.66054	6.32014	5.95024
ADO	Q96SZ5	7.45529	7.56986	7.67653	7.66251	7.37501	7.50194	7.47715	7.69999	7.58301	7.58504	7.55044	7.55497	7.71846	7.39903	7.61897	7.65761	7.47904
ADORA1	P30542								6.87453									6.28992
ADPGK	Q9BRR6-2	7.99316	7.79741	7.52199	7.69769	7.91757	7.84198	7.72883	7.61271	7.24991	6.75348	7.58915	7.73516	7.68847	7.79063	7.73828	7.62793	7.89547
ADPGK	Q9BRR6-5		6.59135			6.39026	6.59556		6.39676			6.57007			6.3643	6.36427		6.47354
ADPRH	P54922			6.62194		5.79513	5.8522					6.70532	7.17624	6.98082	6.68781	7.03997	7.20593	6.17518
ADPRHL1	Q8NDY3	5.76836	5.22804	5.66537	5.89597	5.50745	5.06891	5.42228	5.7431		6.15664		5.56821	4.91008	5.23936	4.67231		5.29463
ADPRHL2	Q9NX46	7.85938	7.91254	8.13938	8.14235	8.02833	8.01549	8.09238	8.09287	7.98291	8.10705	8.15997	7.89003	8.22605	7.99477	8.1549	7.93749	7.90789
ADPRM	Q3LIE5-3		6.17172	5.74382	6.11954	5.93262	6.30326		6.10455	5.96631	5.80672			5.77599	5.98584	5.80924	5.62916	6.04298
ADRA1B	P35368		5.94424
ADRA2A	P08913																6.79802
ADRA2C	P18825		5.59686					6.2921		5.98406
ADRB1	P08588									5.8208	5.21337
ADRB2	P07550	5.55063														6.93741
ADRB3	P13945									7.08255	5.74517
ADRBK1	P25098	7.6762	7.06815	7.21417	7.12225	7.53775	7.65169	7.08877	7.48392	7.56505	7.18812	6.78384	7.05278	7.10503	7.4426	7.24344	7.17544	6.92245
ADRBK2	P35626	5.51289	5.03444				4.74049											4.79233
ADRM1	Q16186	8.57789	8.7093	8.72779	8.35589	8.72879	8.88021	8.7932	8.63238	8.55917	8.44961	8.52864	8.5856	8.69334	8.75199	8.73363	8.17533	8.76755
ADSL	P30566	8.55511	8.5458	8.27688	8.63767	8.46423	8.41904	8.51974	8.36953	8.23507	8.3128	8.11145	8.22651	8.49836	8.31821	8.24234	8.3694	8.03535
ADSS	P30520	9.25534	8.45837	8.61868	8.67809	8.8231	8.89862	8.53809	8.57317	8.27731	8.52047	8.382	8.4125	8.70649	8.56751	8.44287	8.28222	8.43839
ADSSL1	Q8N142	6.84484	6.88261	5.67963		5.61586	5.87232	6.34248	7.15584			5.89665		7.00943	6.13618	5.60574	5.72724	5.81629
AEBP1	Q8IUX7					6.51547	7.41631		6.87504		6.17059	5.41864		5.28019	6.7685	6.39941	6.64715
AEBP2	Q6ZN18-2	6.54909	6.69762	6.66582	6.6721	6.60761	6.49102	6.95532	6.36044	6.964	6.90498	5.69488	6.16752	6.10541	6.28134	6.31058	6.91045	6.30157
AEN	Q8WTP8				6.46821	5.8013	6.36551	5.58671		6.18136	4.91873	5.23014	5.22429		5.221			4.89056
AES	Q08117-2												6.21396
AES	Q08117	6.26339	6.71563	6.12067	6.90783	5.68476	5.68111		7.03907	7.01147	7.18457	6.92588	6.53397	5.96119	6.72428	6.31639	7.46316	6.00942
AFAP1	Q8N556	7.30096	6.25498	8.33907	6.91482	7.91455	7.28539	7.03476	6.99347	6.70075	6.58402	7.55641	7.02172	7.66947	7.83804	8.11943	6.78814	6.89524
AFAP1L1	Q8TED9-2	5.9719				5.13808				4.81727		5.1783	4.66208		5.74153	6.30243		5.05904
AFAP1L2	Q8N4X5	5.52794	6.19593	6.09662	4.75646	7.5057	7.5693	5.42357	5.54246	6.20694	6.17796	5.51939	6.9793	7.68127	7.60259	7.29432	7.93785	8.19831
AFAP1L2	Q8N4X5-2					5.41582							5.02545		5.73757			5.99908
AFF1	P51825-2	4.75367	5.53342	5.71643	5.8003	6.08956	5.6826	5.3886	5.76707	6.78961	6.50173	4.5128	6.2048	6.09295	5.75049	5.95244	4.85973	5.70627
AFF2	P51816-7								5.60946						5.7556		5.29415
AFF3	P51826	6.18426			5.7071	5.20696	5.01732		4.96795		5.58928		5.6542	5.14877	5.23495		6.00664	5.58007
AFF4	Q9UHB7	6.98717	7.06257	7.21756	7.05268	7.09464	7.08082	6.81821	7.03709	7.26361	7.06936	6.80485	6.91922	7.23814	7.24192	7.27776	7.25263	7.04368
AFG3L2	Q9Y4W6	8.02144	8.35496	8.21093	8.06075	8.21114	8.31583	8.20924	7.97266	8.3455	7.98864	7.85652	8.12936	8.14433	7.88105	8.10689	8.21166	8.03185
AFM	P43652	6.9178							6.27468	5.98374	6.88542			6.02543
AFP	P02771																5.62669
AFTPH	Q6ULP2	5.92872	6.56814	6.98944	6.61436	6.95315	6.72028	6.25767	6.77851	6.3848	6.5238	6.09705	6.8763	6.79246	6.86294	6.90953	6.32553	6.91779
AGA	P20933	7.75421	7.96644	7.85461	7.71212	6.79654	7.70729	8.13781	8.10263	7.5302	7.10521	6.62321	7.75378	7.97205	8.13926	7.90905	7.94313	7.96464
AGAP1	Q9UPQ3-2	6.13747					5.96256		6.1767	6.14673	6.18754	5.53941	5.86306	5.55552			5.74972
AGAP2	Q99490	6.18199	6.40878	6.35481	6.47512	5.78648	6.17654	6.02948	6.56721	6.53978			6.07072	6.16276	5.82009			6.1123
AGAP3	Q96P47	6.93717	7.24294	7.32408	7.06052	7.35528	6.94348	6.80927	7.22726	7.15981	7.55518	6.8638	7.3699	7.21287	6.98718	7.10931	7.40822	7.09175
AGAP5	Q8TF27	6.88788	6.38499	5.76575	6.86194	6.70817	6.64994	6.87477	6.87628	6.47548	6.89533	6.05634	6.82397	6.505	6.40444	6.51292	6.53178	6.49291
AGAP9	Q14692	7.69993	7.95077	7.6597	7.88914	7.95747	8.00899	7.9399	7.81453	7.89507	7.66475	7.57171	7.61678	7.57859	7.5829	7.68845	7.90135	7.84599
AGFG1	P52594-2	7.77108	7.97314	7.78993	8.15891	8.04537	7.78835	7.94413	8.1494	7.73574	7.9267	7.93084	8.06861	7.77574	7.91358	7.72166	7.84457	8.19482
AGFG2	O95081	7.10172	7.60471	7.65896	6.90199	6.84395	6.78884	6.97266	6.77496		5.89902	7.32032	7.49759	6.94771	7.74493	7.23129	6.8363	7.31829
AGGF1	Q8N302	6.47436		6.88455	6.74035	6.43388	6.13058	6.90848	6.75465	6.85777	6.81581	5.62893	6.60034	6.22504	7.01476	6.8499	6.7245	6.52262
AGK	Q53H12	7.92285	8.29132	7.90558	7.83665	8.14431	8.14543	8.16397	8.08612	8.07097	8.35454	8.05536	8.14072	8.03007	8.09954	8.33377	8.29133	8.51442
AGL	P35573	7.23157	7.72007	7.9215	7.04998	7.05802	7.22492	7.23539	7.28438	7.64301	7.82191	7.00275	7.59615	7.73127	7.23059	7.32791	7.37702	7.43766
AGMAT	Q9BSE5					5.53619									6.75832
AGMO	Q6ZNB7	6.0593						6.73984	6.00632								7.00693
AGO1	Q9UL18	6.80393	6.91598	7.21904	6.77095	6.80249	6.52327	6.61964	7.15159	6.93317	6.98279	6.97348	6.86282	7.19666	6.96895	7.00517	6.91524	6.60752
AGO2	Q9UKV8	7.34015	7.51384	7.60333	7.3082	7.54161	7.65955	7.30319	7.70778	7.24895	7.32987	7.44602	7.40085	7.51978	7.32154	7.65382	7.62353	7.46116
AGO3	Q9H9G7	6.83675	7.02619	7.3836	6.6999	6.91977	6.75324	6.63709	7.17483	7.08003	6.95689	6.74543	6.81941	7.17502	7.15744	7.03184	7.08857	6.75103
AGO4	Q9HCK5		5.26331	6.05592		5.51797				5.30039		5.33964		5.78276	5.6897	5.60316	5.65061
AGPAT1	Q99943	7.71953	7.74287	7.96501	7.13315	7.28151	7.52352	7.39077	7.7162	7.68618	7.52221	7.4964	7.19355	7.80026	7.58419	7.70247	7.58134	7.76877
AGPAT2	O15120	7.20241	7.21695	6.41902	6.7578	7.7533	6.99902	6.6125	7.02405	7.45098	7.52796	7.31306	6.85336	6.91028	7.14797	7.18854	7.3528	7.05303
AGPAT3	Q9NRZ7-2	6.78722	6.89556	6.91178	7.42874	7.04572	6.29695	6.87876	7.1315	7.96758	7.37899	7.34857	7.33563	7.68358	7.42929	7.66186	7.23955	7.52904
AGPAT4	Q9NRZ5	6.49712	6.94252	7.096		5.92453	5.79128	6.79028	7.67494	7.01424	6.69796		7.13788	7.05127	6.60189	6.64407	7.01801	7.5625
AGPAT5	Q9NUQ2	7.65317	7.90176	7.05784	7.39261	7.90467	7.39782	7.53831	7.43704	7.54038	7.03601	7.02495	7.10611	7.54975	7.29328	7.49665	7.99659	7.45359
AGPS	O00116	8.18124	8.47904	8.38932	8.34713	8.00501	8.23052	8.0611	8.42161	7.9321	7.96509	8.04073	8.29802	8.34091	8.2599	8.12251	7.82459	7.93339
AGR2	O95994						7.8851			5.64196
AGRN	O00468-6	6.81126	7.53176	7.01482	6.99599	7.18164	7.19523	6.86748	7.22227	6.6286	6.67396	5.71358	7.24949	7.11653	7.20927	7.21262	6.76401	7.31776
AGTPBP1	Q9UPW5	6.34481	7.14504	6.15992	6.06987	6.00725	6.04834	6.6212	6.30335	6.43371	6.83616	6.61325	6.21886	6.40444	5.68998	5.80064	6.44897	6.58867
AGTR2	P50052								6.66379
AGTRAP	Q6RW13	7.76401	8.11626	7.66085	7.87807	7.83926	7.69165	8.00367	7.87389	8.03867	8.11451	7.811	7.89401	8.08235	7.90672	8.00181	7.96247	7.94016
AGTRAP	Q6RW13-2		6.78654	6.3964		6.54424	6.401	6.8455	6.64078	6.84682	6.92238	6.42567	6.68847		6.73856		6.6192	6.84723
AHCTF1	Q8WYP5	7.53297	7.70813	7.57864	7.68202	7.61025	7.59688	7.61866	7.60954	7.91791	7.73897	7.158	7.36725	7.63504	7.35825	7.56025	7.78026	7.4561
AHCY	P23526	9.11045	9.61869	9.37591	9.31885	9.55209	9.47149	9.62664	9.45397	9.43656	9.40814	9.18916	9.15981	9.28337	9.28265	9.32377	9.46857	9.59935
AHCYL1	O43865	7.96826	8.37778	8.69579	8.18163	8.1673	8.42817	8.61378	8.22958	8.08722	8.04354	8.23302	8.36935	8.63556	8.29204	8.37079	8.08572	8.06983
AHCYL2	Q96HN2	6.51107	7.7638	7.34562	6.20528	6.33405	6.10659	6.57307	7.70162	6.9063	6.93132	7.20893	7.0292	7.37472	7.07588	7.15907	7.20728	7.03959
AHCYL2	Q96HN2-2	5.76384	6.30733						6.72719				6.15506	6.06202		5.97487	5.93444
AHCYL2	Q96HN2-3		5.9029
AHCYL2	Q96HN2-4		5.90332
AHDC1	Q5TGY3	6.21677	6.96984	6.78111	6.70761	6.59742	6.12635	6.48673	7.2237	7.08683	7.29213	5.80894	6.91975	6.48745	6.62747	6.87833	6.91833	5.73928
AHI1	Q8N157-2	4.72932	4.79546	5.33063	5.69767				4.99843		5.21822		4.5302	5.34458	4.72722		5.09726	5.1779
AHNAK	Q09666	9.13095	9.20308	9.38212	9.08027	9.23146	8.84898	7.87251	8.15631	7.28993	8.28203	9.06804	9.60945	9.18628	9.18271	9.18406	8.55751	8.83348
AHNAK2	Q8IVF2	7.43602	7.61081	7.12501	7.71574	7.00531	7.55664	5.95219	6.50554	4.77847	5.84193	7.88562	7.75266	7.11964	6.5439	7.64459	6.7031	8.04202
AHNAK2	Q8IVF2-3	4.94984	5.42493	5.14918	5.77461	4.99684	5.26322		4.31021			5.75498	5.51867	5.34856		5.46664		5.79005
AHR	P35869	7.93994		7.34978	6.82415	7.34452	7.59249	6.19632	6.42003	6.08395	5.81824	6.88747	6.3951	7.59855	7.84275	7.05978	6.80809	7.21469
AHRR	A9YTQ3			3.80574		5.67087	5.11549							5.43362	5.3307	3.97976	5.2087
AHSA1	O95433	8.72211	8.82998	8.6083	9.07753	9.07092	9.00487	8.85338	8.83674	8.31143	8.68105	8.77338	8.65533	8.73685	8.79961	8.80085	8.79977	8.68413
AHSA2	Q719I0-2			6.32188	7.20681		7.05435	7.23972
AIDA	Q96BJ3	8.00619	7.87054	7.70526	7.62319	7.82206	7.70107	7.7394	7.87583	7.7612	7.73829	7.73807	7.83427	8.01753	7.86502	7.92	7.69598	7.81377
AIF1L	Q9BQI0	6.95398	7.04698				5.13214	8.02157	7.00349	6.82542			5.37839		6.72871		7.60681	5.61948
AIFM1	O95831-3	8.55137	8.59879	8.42337	8.17562	8.6355	8.38688	8.36802	8.26934	8.61203	8.38914	8.53947	8.51979	8.54863	8.41565	8.35651	8.52437	8.57121
AIFM2	Q9BRQ8	7.36277		7.79645	7.65388	7.5298	7.5103	7.89969	7.54985	5.11589	6.05194	7.43346	7.38802	7.78114	7.30022	7.91617	6.39359	6.89348
AIG1	Q9NVV5-2	7.77583	7.24178	6.41604	7.6627	6.37442	7.40507	6.92174	6.90535	6.2456	5.5203	6.77322	6.7583	7.25207	5.52686	7.2547	6.82935	7.35978
AIM1	Q9Y4K1	5.48878	5.04975	6.13199	7.25385	7.27747	7.49879		5.39678	5.5497	3.99897	7.50161	7.87853	5.58847	6.66757	6.66864
AIM2	O14862				5.19529	5.6595			5.78662			5.31754		6.44774		6.02868		5.16766
AIMP1	Q12904	8.50643	8.72712	8.6661	8.80953	8.82538	8.68592	8.48577	8.53699	8.60578	8.59702	8.5118	8.70539	8.66534	8.59638	8.61916	8.60843	8.58044
AIMP2	Q13155	8.01346	8.24573	8.05866	8.16735	8.20356	8.26562	8.31556	8.32024	8.12939	8.36082	8.30316	8.43321	7.95287	8.45247	8.05009	8.27233	8.33146
AIP	O00170	8.20073	7.88681	8.02691	8.07641	8.30308	8.49582	8.23117	8.03763	8.08046	8.03082	8.28475	8.12975	7.81752	8.35497	7.99668	8.13701	7.97193
AJUBA	Q96IF1	6.95352	6.20127	7.01441	6.65019	7.03837	6.75114	7.04606	6.63844	6.59639	6.63177	6.88695	7.10692	6.98802	7.23695	7.46366	7.25016	6.70001
AK1	P00568	8.62807	8.53087	8.84624	8.26257	8.23138	8.01508	8.20532	8.69865	7.92866	8.72292	8.37197	8.00183	8.27524	8.55509	8.49379	8.44191	8.15375
AK2	P54819-2	8.26021	8.4147	8.0063	8.60992	8.01007	8.10212	8.80795	8.76973	8.78367	8.62063	8.60542	8.58386	8.07127	8.74416	8.10463	8.5198	8.26852
AK3	Q9UIJ7	8.06302	8.28364	7.58999	7.9205	7.64653	7.97135	7.67005	7.70244	7.98393	8.42961	8.07875	7.69015	7.74744	8.26754	5.78722	7.95449	7.9227
AK4	P27144	7.95393	7.60453	6.84143	7.67675	7.54866	7.21155	5.94975	6.71687		7.44063	7.9565	7.24231	6.69587	7.88778	6.79728	7.13595	7.2278
AK5	Q9Y6K8-3	7.32265	7.29692	8.0951	7.1755	7.58976	7.62898	7.39269	7.80348	6.91489	7.22793	7.55335	7.31523	7.14485	7.53535	8.00829	7.13632	7.06927
AK6	Q9Y3D8-2	7.84053	7.88522	8.05975	7.93451	7.91208	8.13735	7.96054	7.62595	7.66	7.54314	7.55299	7.79526	7.72088	7.86208	8.20582	7.67679	8.00103
AKAP1	Q92667	6.65847	6.91406	6.82676	7.48058	7.7109	7.47772	7.33656	6.89092	7.36239	7.37574	7.45301	7.09548	7.42752	7.14579	7.25899	6.88871	7.40129
AKAP10	O43572	7.12557	7.04957	7.48625	7.01607	7.07931	7.30996	7.07164	6.51379	6.52937	6.98186	6.56716	7.11038	7.07884	7.21771	7.07884	6.99776	7.19455
AKAP11	Q9UKA4	6.78591	6.56541	6.9469	7.0313	6.50025	7.1293	6.83638	6.33711	6.40388	6.67211	6.63227	7.03637	6.96631	7.00799	7.16817	5.82502	7.28
AKAP12	Q02952	7.62783	8.16849	8.52421	8.09757	8.20496	8.55464	5.65992	7.68741	7.64055	6.48931	8.47886	8.30484	6.45614	7.56625	8.20192	7.39228	8.56166
AKAP13	Q12802	6.37079	7.11614	7.39615	7.23474	7.24339	7.40815	6.70322	7.04322	6.88601	6.70111	7.22675	7.67984	7.22365	7.28076	7.10165	7.08773	7.18072
AKAP17A	Q02040	7.20735	7.57965	7.59473	7.50339	7.58613	7.42389	7.30846	7.06593	7.79437	7.27055	6.93247	7.24718	7.5316	7.34081	7.20554	7.02426	7.20849
AKAP2	Q9Y2D5			4.85775		5.43615						5.12509					4.36491
AKAP2	Q9Y2D5-6	6.54864	6.61953	8.19419	8.15784	8.01279	8.11637	5.92575	8.01244	7.24073	6.49026	8.3295	8.41065	8.08567	8.12024	7.82951	8.08105	8.13234
AKAP5	P24588	6.04319	4.89359	5.8761	4.83348	6.41464	4.10226	6.51446	5.24922	5.3896	6.2552	5.12064		4.2253	4.56714		6.02708
AKAP6	Q13023	6.56383					4.57108		6.32022			5.1162	4.71135	4.71404	6.60397
AKAP7	Q9P0M2				5.95893	5.90422	6.24295	6.30475	5.87793	7.42245	7.27629		6.63818	6.47066	6.64317	6.45398		5.90733
AKAP8	O43823	7.62654	7.87594	7.81374	7.90451	7.84284	7.79595	7.9162	7.94689	7.76221	7.62988	7.70163	7.61007	7.72158	7.52433	7.69961	7.71212	7.28174
AKAP8L	Q9ULX6	7.6041	8.13066	8.21918	7.73564	7.95979	7.82556	7.71246	8.00818	8.01138	8.08929	7.78256	7.4901	7.88774	7.72975	7.97885	7.91775	7.67778
AKAP9	Q99996	7.00964	7.16808	7.26953	6.65664	7.09219	7.17633	6.41904	7.37193	7.18577	7.42616	7.22208	7.39885	7.04627	7.20269	7.01017	7.61401	7.3334
AKAP9	Q99996-3	4.09785	4.50232		4.27215				4.71433	4.91196	4.68091		4.52614			4.42992
AKIP1	Q9NQ31-3		5.67833					5.54588	5.76044				6.2626				6.01583
AKIRIN2	Q53H80				5.73257			5.87962	6.36876	6.30469	6.46204	5.70347	5.21837					5.20857
AKR1A1	P14550	8.52902	8.48098	8.58993	8.27133	7.95497	8.17472	8.56399	8.65199	8.43312	8.62583	8.32302	8.86474	8.55534	8.29357	8.39707	8.58355	8.31212
AKR1B1	P15121	8.25144	8.8785	9.54017	8.66609	8.65061	8.71138	8.70537	8.96104	8.24155	8.08939	8.73378	9.65485	9.12988	9.24607	9.36768	7.19583	8.73387
AKR1B10	O60218		6.52889	7.47274	6.32914	5.35969			5.1588			5.86059	8.06288	7.25311	7.35849	7.19116		6.55014
AKR1C1	Q04828	8.61326		8.39437	7.57306	6.83487	6.88815	9.82465		7.38858		5.88512	8.03329	7.6892	6.17641	8.15613	6.11827	8.43178
AKR1C2	P52895			6.10515				7.05584		4.86059			6.0087			5.65312
AKR1C3	P42330	6.15089		7.62159	7.1593	6.66801	6.976	8.89076	5.24427	6.7126	5.5626	5.89023	7.06413	6.85729	5.90993	7.90398		8.36788
AKR1C3	P42330-2	5.81794			6.2129			7.03978		6.14894
AKR1D1	P51857-2	7.70796		7.62981	6.99286			9.07091		6.73326			7.15826	6.94832		7.44322		7.74467
AKR7A3	O43488	8.59915	8.2308	8.49544	8.26452	8.0916	8.05042	8.04301	8.28843	8.01861	8.11881	8.02928	8.37689	8.4915	8.33607	8.41437	8.41311	8.28384
AKT1	P31749	7.99533	7.81587	7.92111	7.76435	7.87477	7.933	7.5986	7.99375	7.3267	7.47404	7.83365	7.78718	7.73952	7.82143	7.88941	7.64995	7.74855
AKT1S1	Q96B36	7.24278	7.54523	6.73147	7.60356	6.93913	7.04427	7.37689	7.61775	7.2456	7.39307	6.7439	7.21358	7.01191	7.28453	6.38043	7.27629	6.80578
AKT2	P31751	7.36439	7.54696	7.45545	7.60947	7.15153	7.24609	7.44884	7.42107	6.94479	7.43701	7.30191	7.58624	7.45243	7.35522	7.31161	7.39524	7.46817
AKT3	Q9Y243-2	7.01609	6.77306	7.15159	7.11624	7.19317	6.84299	6.48768	7.07877	6.55524	5.8804	6.28539	7.20445	6.99208	6.73725	6.94871		6.7807
AKTIP	Q9H8T0	6.74829	6.43741	6.82349	6.45933	7.03412	6.88634	6.67704	6.62561	6.53436	6.42952	6.48012	6.79207	6.84591	6.81636	6.36524	7.42928	6.25902
ALAD	P13716	7.26909	7.1699	7.79418	7.25237	6.88136	7.25933	7.19283	7.52281	6.8645	7.3433	7.81971	7.73832	8.18306	7.71219	7.75241	7.57923	7.12637
ALAS1	P13196	5.84519	6.86482	6.77034	7.08957	7.37315	7.08914	6.96047	6.25705	6.7029	6.15164	6.58218	6.81002	6.75379	6.76763	6.73106	6.06992	6.96574
ALCAM	Q13740-2	8.21097	5.70979	8.88421	8.2209	8.50782	8.2158	8.30742	7.16038	7.79023	7.86643	8.49711	8.54297	8.31899	4.81396	8.65627	7.07077	8.34235
ALDH16A1	Q8IZ83	7.81157	7.71618	7.57079	7.73903	7.66153	7.9692	8.23061	7.46043	7.80914	7.96655	7.77083	7.69884	7.54798	7.90265	7.76014	7.90925	7.8586
ALDH18A1	P54886-2	8.39829	8.49715	8.18182	8.27852	8.17971	8.32408	8.36572	8.5327	8.36904	8.40482	8.17401	8.29198	8.29394	8.01975	8.45832	8.32717	8.66684
ALDH1A1	P00352	7.20373	7.76907	7.84843	7.35235	7.45625	7.19352	10.7477	7.59388	7.80116	8.63465	7.44625	7.95829	7.81105	7.05503	7.65455	7.95169	10.6255
ALDH1A2	O94788-4	6.37282	6.77744	7.08189	6.70757				6.89947	6.15007	6.44529	6.71358	4.43803	5.82813			6.7414	5.91452
ALDH1A3	P47895	5.02865		8.03554	6.9952	7.95401	6.89228	5.6436	5.98768		5.67457	7.43572	5.18863	8.92918	6.75048	8.64043	8.48732	7.41963
ALDH1B1	P30837	8.00225	8.36477	8.42922	8.10147	8.75712	7.95156	8.17757	8.26323	7.649	7.41013	7.84362	8.57832	7.57462	7.96249	8.15798	8.06715	8.07748
ALDH1L1	O75891	6.54879	4.74312	5.57199	7.34039	5.92627	5.75149	5.73233	5.80689	7.61076			7.13347		4.4732	5.88066	6.33241	5.59408
ALDH1L2	Q3SY69	7.7974	5.57597	6.90398	6.17887	7.19259	7.19614	5.52746	6.86475	6.87901	7.68076	6.39689	7.39952		6.10822	7.37775	7.77215	6.96258
ALDH2	P05091	7.81349	8.59292	8.64411	7.75304	7.85672	8.0988	7.56977	8.21755	8.59189	8.13112	8.04986	8.72646		4.82114	4.88078	8.70111	8.06202
ALDH3A1	P30838							7.1639
ALDH3A2	P51648	7.94355	7.98311	8.28426	7.70473	7.56688	7.74955	8.59942	7.27624	7.8588	8.08339	7.37351	7.79755	8.35203	7.6723	7.85686	7.78954	8.05194
ALDH3B1	P43353	6.7834	7.06219	7.53247	6.7318	7.2347	5.42646	7.13553		5.28745		6.44308	7.40179	7.39331	6.20468	6.9178		6.79257
ALDH4A1	P30038	7.68167	8.08577	7.60988	7.0265	6.53599	6.1462	7.80365	7.40078	7.93503	7.92328	7.49892	7.99534	7.77519	7.88284	7.30866	7.8119	8.06657
ALDH5A1	P51649	7.07513	7.60296	6.71288	6.45197	6.7331	6.67963	7.67995	5.93372	7.70159	7.15079	7.33953	7.27169		6.94573	7.24646	7.46424	7.43187
ALDH6A1	Q02252-2	7.72061	7.94248	7.91253	6.27771	7.81416	7.41455	7.77723	7.48059	7.58963	7.57595	7.98882	7.89939	8.10469	8.11511	7.66721	7.61725	7.62276
ALDH7A1	P49419			5.53195											5.62565	5.73867
ALDH7A1	P49419-2	9.34765	9.00671	8.61357	8.55423	8.59628	8.55823	8.52274	8.80448	8.42402	8.78353	8.50198	8.39407	8.8157	9.0077	9.02061	8.81651	8.3061
ALDH8A1	Q9H2A2	8.01465	4.75466						4.90781	5.90426		5.96621		5.73209
ALDH9A1	P49189	8.40833	8.47657	8.25081	8.44995	8.26914	8.54575	8.4012	8.37288	8.66917	8.56357	8.11793	8.63033	8.80274	8.40136	8.68637	8.46418	8.49018
ALDOA	P04075	9.96686	9.71664	9.83448	10.1247	10.0109	9.99897	10.1148	9.79822	9.71331	9.81415	9.9824	10.1719	9.9644	10.1245	9.81804	9.85728	10.1839
ALDOA	P04075-2					6.32338	6.24206						6.53115	5.27357	6.01847	5.73114		6.29142
ALDOB	P09972	8.25815	8.44291	8.71243	8.67214	8.38323	8.64192	8.6407	8.40535	8.20324	8.34866	8.38303	8.6132	8.53064	8.58409	8.31045	8.23745	8.73724
ALG10B	Q5BKT4	7.08586	7.01076	7.22898	7.17417	7.06328	6.97444	6.69049	6.92078	7.29238	6.9054	6.95402	6.89028	6.93881	6.93203	6.99839	6.54507	7.0567
ALG11	Q2TAA5	7.1993	7.46386	7.2591	6.77905	6.89853	6.95049	7.00128	6.93783	7.22128	6.97698	6.66125	7.24334	7.21945	6.86083	7.38013	6.76095	7.6711
ALG12	Q9BV10	6.66628	6.82877	6.06528	6.31152	6.53899	6.40399	6.44141	6.08256	6.55041	5.60527	5.99623	6.40444	6.85397	6.10112	6.69175	6.71041	6.53318
ALG13	Q9NP73	6.1028	5.17645	6.05074	5.78264	6.53003	6.23921	6.16988	6.11312	5.14659	4.66555	6.8016	7.25991	6.33096	6.57572	6.25754	6.60299	6.54419
ALG13	Q9NP73-2					5.65197	5.73962										6.34064	5.56391
ALG14	Q96F25	6.65137	6.32468	6.68983	6.33229	5.89689	6.37118	6.43079	6.23934	7.00525	6.31868	6.17246	6.88231	6.70871	6.1428	6.75968	6.48605	6.39185
ALG1L	Q9BT22	7.57691	7.68422	7.79769	7.55975	7.76408	7.56821	7.47289	7.26592	7.57217	7.36121	7.31726	7.60637	7.74962	7.22878	7.75847	7.59313	7.65701
ALG2	Q9H553	7.61051	7.55002	7.91292	7.47431	8.02251	7.609	7.36491	7.62055	7.31373	6.88596	7.35426	7.61908	7.83101	7.65359	7.48407	7.45641	7.33712
ALG3	Q92685	6.64237	6.97153	7.14274	7.12934	6.9509	6.95108	6.92197	6.74757	6.87198	6.68775	7.25262	6.99996	7.05695	6.76749	7.10834	6.9856	6.78526
ALG5	Q9Y673	7.98408	7.84931	8.04618	7.95375	7.86706	8.1373	7.91504	7.40763	8.06814	7.95036	7.53021	7.80465	8.03554	7.72032	8.06339	7.78404	7.94281
ALG6	Q9Y672	6.88922	6.84221	5.99309	7.02834	7.01163	7.00137	7.03319	6.89899	7.49067	7.62303	6.20626	6.62013	6.58819	6.57126	6.75089	7.2347	6.85889
ALG8	Q9BVK2-2	7.13986	7.26326	6.02223	7.46862	7.42588	7.421	7.06889	7.38626	7.87066	7.26737	7.18855	7.17728	6.71644	7.20398	7.16602	7.44755	7.03643
ALG9	Q9H6U8	6.51652	7.14584	7.26806	6.8187	7.10397	6.78479	6.99725	6.86461	7.50223	7.17464	6.80429	6.92618	6.69732	6.98547	6.91795	7.23481	6.93507
ALK	Q9UM73										6.63888
ALKBH1	Q13686	5.74069	7.01119	6.66129	6.76448	7.42621	7.31893	7.08492	6.3394	6.00073	6.8079	6.43666	6.35937	6.78137	7.03382	6.73911	6.88837	6.9128
ALKBH2	Q6NS38	7.13763	7.26298	6.97655	7.51535	7.15227	7.20099	7.46458	6.95979	7.63486	7.74229	7.03507	6.856	6.98282	7.02562	7.14949	7.34614	7.08307
ALKBH3	Q96Q83	6.89075	6.34964	6.55782	7.06269	6.99567	6.27757	6.81531	6.53391	6.34389	6.55909	6.84407	7.11505	6.08966	6.93753	5.59078	6.18788	6.11475
ALKBH4	Q9NXW9	6.65085	7.20682	7.36382	6.78317	7.28029	6.87171	6.6695	7.36628	6.92859	7.33866	6.56314	7.08359	6.92037	7.16512	7.06848	7.40405	7.32143
ALKBH5	Q6P6C2	7.75944	7.7858	8.13229	7.33295	7.7827	7.83151	7.44749	7.37344	7.56329	7.77584	7.33836	7.51187	7.54281	7.74245	7.62827	7.64028	7.47048
ALKBH6	Q3KRA9	6.68862	6.91262	7.08306	6.3846	6.64549	6.31019	6.8064	6.91746	7.02163	5.88366	6.9478	6.87861	7.01787	6.54324	6.94036	6.6305	7.23364
ALKBH7	Q9BT30	6.93891	6.81294	6.72622	7.02449	6.66957	6.87556	7.20576	6.73425	6.29632	6.47924	6.987	6.45635	6.55135	6.69357	6.4092	6.62305	6.97375
ALKBH8	Q96BT7	6.14073	6.35371	5.93326	6.87577	6.59206	6.59993	6.68387	6.62778	6.49156	6.25544	5.8537	6.28276	6.38196	6.4847	6.37868	6.5621	6.72393
ALMS1	Q8TCU4-3	5.06844	5.53982	5.87542	5.38077	5.41296	4.98267	5.94835	5.60586	5.89918	6.09794	4.41249	4.8365	3.31666	4.72521	4.33503	4.99255	5.13271
ALOX15	P16050		4.91056															5.95499
ALOX5AP	P20292		6.17999					6.46872						6.22804				8.47773
ALOXE3	Q9BYJ1		5.01827															5.91805
ALPK1	Q96QP1	4.59657		5.20713		4.83381	5.06865		5.2874	5.12039	6.04737		5.94216	5.50513		5.58674		5.17293
ALPK1	Q96QP1-2					5.65544									5.60028			6.20155
ALPK2	Q86TB3	5.06068	4.88018	6.40139	5.18354	5.9832		4.27621	5.55906	5.06641	4.28107		6.48837	6.32729	5.33181	5.93239	4.41464	6.98128
ALPK3	Q96L96	3.49053	3.04969			4.83656			6.92699	3.51362				6.49966			6.54983
ALPL	P05186	5.46935	5.83817		5.36847	5.56825	5.32755		8.15287	6.43333	7.5982	4.31998		5.66521	5.77962	5.59895	8.66169	5.21471
ALPP	P05187		8.27582	6.0676				5.48689					7.15438					5.02041
ALPPL2	P10696		9.18907	6.11202	5.99944	5.32388		6.45717	6.10751	5.04569	6.09345	5.45516	7.70045	5.4587			4.96731
ALS2	Q96Q42	5.64717	7.51318	6.41994	6.34633	6.56397	6.64799	6.29633	7.18676	6.39956	6.62436	5.95414	6.79574	7.0211	6.44234	6.73246	6.68297	6.9425
ALS2CL	Q60I27		4.25728	6.11655		5.56697	5.50669						6.37354		5.28984	5.63242	4.95199
ALX1	Q15699			5.8283	5.89678		6.37861		5.03778	6.44021	6.54745			5.90665	5.68154	5.94936		6.13901
ALX4	Q9H161		7.10477	5.84799		7.11815		7.05038		7.3987	7.35238		5.24181	5.71619	6.21561	5.80199	6.86689
ALYREF	Q86V81	5.02805	7.95324	7.69257	7.53874	7.86766	7.42817	8.38327	8.26509	8.27822	8.02798	8.16429	7.93634	7.39812	8.09321	7.08012	8.21819	7.8841
AMACR	Q9UHK6	6.4195	6.25118	6.68937	5.22623	5.43649	5.77219	5.93416	6.87967		6.01481	6.92873	6.63203	6.6061	6.77692	6.65036	6.27226	6.457
AMBRA1	Q9C0C7-4	6.36363	6.73451	6.53165	6.53316	6.52419	6.68646	6.51279	6.75338	7.2472	6.59099	5.83862	6.49356	6.34904	6.60476	6.2653	6.64385	6.30583
AMD1	P17707	7.02414	7.0487	6.13549	7.30009	6.84845	7.13711	6.90118	6.34794	6.26605	6.52894	6.65602	6.72065	6.74736	6.69302	6.66339	6.26414	7.28964
AMDHD2	Q9Y303	7.37785	7.62571	7.0218	7.33079	6.86815	6.83727	7.11617	6.29057	6.84149	7.01839	6.56544	7.12267	7.25334	7.1341	7.26873	7.3584	7.11523
AMDHD2	Q9Y303-2				4.93418	5.03968						5.16628				5.29995
AMER1	Q5JTC6	5.90925	6.36363		4.68304	6.11502	4.56791	6.32419	4.89703		3.49762		5.36065				6.0085	4.48825
AMER2	Q8N7J2	5.4156	5.9251							7.92704	7.37293							5.80637
AMER2	Q8N7J2-2									6.62071	6.06842
AMFR	Q9UKV5	7.76082	7.09608	7.3764	7.46999	7.39106	7.34191	6.94552	6.95914	6.95239	7.3561	7.44162	7.36575	7.42668	7.32665	7.09718	6.92507	7.42584
AMIGO1	Q86WK6				5.03061				6.05363	5.50222
AMIGO2	Q86SJ2	6.74669	7.22238	7.17428	7.49814	6.12209	6.94501		6.07353	5.22134		6.34046	6.26456	5.98293	6.50659	6.59496	5.66894	6.32799
AMMECR1	Q9Y4X0	7.65875	6.6416	7.05812	7.02121	7.48847	7.14129	5.9758	6.70983	6.42845	6.67049	6.5005	6.62094	6.45916	6.39656	6.23616	6.97889	7.01214
AMMECR1L	Q6DCA0	7.32607	6.99521	7.03853	7.06256	7.48801	7.10423	7.22586	7.18604	7.30147	6.94139	6.87551	6.90036	6.46098	6.85241	6.7184	7.41337	7.17466
AMN1	Q8IY45-2	6.29779	5.93046	7.00861	6.37593		6.26581			6.53758	6.66376	5.85756	6.30677	6.14155			6.57488	5.54738
AMOT	Q4VCS5	4.98614			4.93521		4.55935			5.39466	6.31466	6.06789	6.11355	5.3	5.17176	6.07801	5.38228	5.08711
AMOTL1	Q8IY63-2			6.21002	6.54227	6.32421	6.57812		6.7313	6.92028	6.42873	6.36244	6.61908	6.79025	6.7947	6.95055	6.35477	6.50566
AMOTL2	Q9Y2J4	6.39346	7.33122	6.66369	7.20062	7.07286	7.00515	7.34232	6.94889	6.82006	6.96199	7.48332	7.22132	6.79752	6.99361	6.78863	6.93444	7.28315
AMPD1	P23109-2				5.00309		5.42212
AMPD2	Q01433	8.08571	7.93081	8.32849	7.98975	7.54033	7.6401	7.9447	8.43865	8.03377	8.12355	7.73342	8.18199	8.00231	8.00105	7.99832	8.10299	8.17373
AMPD3	Q01432			5.7935	6.17601	6.919	7.26797		6.87583			5.32807	5.21312	7.12662	4.7722	6.53743		7.08812
AMPH	P49418-2		5.33756	7.18269	5.84743	6.41715	5.24729		4.98825	5.73831	5.54573		8.09316	7.20475	5.7759	5.29563
AMZ2	Q86W34	7.14192	7.19426	7.12991	6.95457	7.22814	7.07409	6.6577	6.95501	7.03447	6.48744	7.03729	6.68915	6.85525	6.98972	6.91892	6.43601	6.74445
ANAPC1	Q9H1A4	7.37212	7.38248	7.27492	7.3287	7.28448	7.34431	7.46814	7.33704	7.30149	7.30222	6.97222	7.19068	7.27403	7.18482	7.23573	7.26656	7.21399
ANAPC10	Q9UM13	7.40055	7.31711	7.00725	7.38154	7.43404	7.53112	7.15976	7.3052	7.4054	7.36011	6.8232	7.11345	7.04108	7.1942	7.25863	7.35208	7.36998
ANAPC11	Q9NYG5		6.72372			6.80205	6.7819	6.82479				6.6512	6.32278	6.50288		6.66604		6.59459
ANAPC13	Q9BS18	5.70085	6.17917			5.6603	6.18539	5.55702	5.56627		5.49513	5.80626	5.97906	5.73753	5.42095	5.61029	6.17695	5.87097
ANAPC15	P60006		6.29267		6.68788	6.34751		5.78849	6.2919	7.21344	6.59453						6.28742	5.78612
ANAPC16	Q96DE5	6.55864	6.6823	5.69355	7.09344	6.15711	6.47887	6.93043	6.51969	6.95256	6.96187		6.31336	5.68913	6.58879	5.94098	6.80275	6.92741
ANAPC2	Q9UJX6	7.42505	7.33166	7.19618	7.3707	7.41361	7.16828	7.33268	7.36587	7.40578	7.31002	7.17476	7.26909	7.25903	7.27575	7.21612	7.84059	7.09136
ANAPC4	Q9UJX5	7.10218	7.40443	7.42105	7.20394	7.16152	7.38397	7.32232	7.11928	7.23064	7.2465	7.11274	7.21369	7.28633	7.1103	7.28886	7.22387	7.29384
ANAPC5	Q9UJX4-3														4.94908		5.23272
ANAPC5	Q9UJX4	7.31158	7.48561	7.17933	7.39544	7.35012	7.5254	7.50785	7.3818	7.51735	7.53776	7.19615	7.26483	7.27412	7.22615	7.34073	7.28785	7.3368
ANAPC7	Q9UJX3	7.68887	7.68317	7.69806	7.82114	7.76512	7.89344	7.85987	7.70863	8.05314	7.90716	7.68867	7.61989	7.81034	7.72206	7.8569	7.80887	7.64546
ANGEL1	Q9UNK9	5.95317	6.75811	4.52043	5.56174	6.20795	5.96866	5.9159	6.53221	6.13174	6.21057	5.51173	6.45655	6.82684	6.57641	6.59045	6.24741	6.08068
ANGEL2	Q5VTE6	7.08896	6.78002	6.10086	6.696	6.4614	6.58391	6.48653	6.59789	6.61206	6.54451	5.69362	6.15261	6.61399	6.09053	6.6099	6.38319	6.63804
ANGPT2	O15123-3		7.1186			5.31853	5.17234						5.1568				5.74802
ANGPTL1	O95841	5.66236						6.34287	6.17214				5.50292
ANGPTL2	Q9UKU9	6.64795	6.29523	6.89497		4.80034	5.562	6.2796	7.14027	6.16058	7.19266	5.56271	6.80619		5.80676	5.66995	6.29152
ANGPTL4	Q9BY76	5.08688	5.83722			6.15615	6.05644	5.78135					6.23565	6.83864	5.56149	4.75791	4.92071	7.575
ANK1	P16157-10	7.61316	6.14613	6.17073	6.37795	7.00991	6.46347	6.21445	6.43364	6.55049	6.53458	6.55466	6.04704	6.89805	6.37417	6.60724	5.14963	6.40027
ANK2	Q01484	7.27803	5.85175	5.84312	6.24631	5.86646	5.82534	6.09927	7.16615	4.76197	5.82011	6.258	5.76867	6.52683	5.52459	6.2065		6.69391
ANK3	Q12955	5.16908	5.9318	5.84835	5.18586	5.88088	4.85984	5.31431	5.1266	5.39077	6.31183	5.67188	5.22024	4.37171	4.38681	5.7782		5.16183
ANKDD1A	Q495B1-2		5.84163	6.25298	5.85771	5.88299		6.65562		5.91289		6.52202		6.21155			6.21751
ANKFY1	Q9P2R3	7.97418	7.79975	7.95153	7.60688	8.05354	7.90826	7.9256	7.74365	7.48665	7.77279	7.62942	7.80052	7.89613	7.90914	7.88672	7.87515	7.67913
ANKH	Q9HCJ1			6.84373	6.50906	5.95857	6.45842	5.80339				5.76009	5.58282	6.00086	7.07963	6.92683		4.57905
ANKHD1	Q8IWZ3-2	6.31871	5.57361	5.3023		6.05819		6.03818	5.87816	5.92201	5.99757	5.5975			6.04623	6.17101	5.88939	5.57008
ANKHD1	Q8IWZ3-6	7.44406	7.76708	7.69194	7.63671	7.74521	7.7627	7.70241	7.49954	7.48614	7.72671	7.3766	7.62051	7.53979	7.66833	7.79672	7.65456	7.59494
ANKIB1	Q9P2G1	6.59373	6.74085	6.57648	6.4116	6.29088	6.51052	6.4968	6.43498	6.20301	6.39536	6.57963	6.94853	6.74174	6.78324	7.00685	7.02363	6.68423
ANKK1	Q8NFD2	5.73164									5.16013
ANKLE1	Q8NAG6-1									4.9943	5.76789
ANKLE2	Q86XL3	7.14989	7.4961	7.50054	7.44452	7.57659	7.28096	7.42618	7.23414	7.62483	7.47151	6.96709	7.49012	7.74295	7.28933	7.44803	7.30515	7.48033
ANKMY2	Q8IV38	7.71039	7.03069	7.41432	7.57253	7.54154	7.58251	7.29748	7.43259	7.51913	7.82148	8.05931	7.44218	7.51563	7.43107	7.78014	7.20519	7.59278
ANKRD1	Q15327				6.22417			6.60197					6.96307					4.93795
ANKRD10	Q9NXR5		6.27788		5.463					5.4002	5.06909						5.05192
ANKRD11	Q6UB99	5.48926	6.23596	6.05538	6.18828	6.08918	6.41597	5.99875	6.3823	6.8087	5.89824	5.32972	6.18811	6.10091	6.371	5.91602	6.34214	6.02805
ANKRD12	Q6UB98-2	5.20259	4.41237	4.87253	4.61733	4.91218	4.58977	4.42635	4.82979	4.92854			4.82901		4.38571		5.03642	4.48343
ANKRD13A	Q8IZ07	6.5921	6.85718	7.73418	7.23612	8.23446	7.5778	6.40432	7.02594	6.83067	6.81304	7.6908	8.31303	7.84645	7.50853	7.72136	6.95475	6.549
ANKRD13B	Q6ZTN6-3	6.49465	6.00651	5.70527	5.76471	5.23968	6.53435	5.90648	5.4057	6.58066	5.73998	5.41585	5.37699	5.68051	5.73976	6.23417		5.20042
ANKRD13C	Q8N6S4				5.92291		5.50493	5.52212			5.50217		6.20839	6.326			5.68661	5.73099
ANKRD16	Q6P6B7	6.45335	6.34034		6.28922	5.36032		6.12067		6.36435	6.44104	5.87934	5.62557	5.87158	5.36918	5.76133	6.09447	6.50198
ANKRD17	O75179-2	7.04379	7.55672	7.13737	7.38977	7.42839	7.43105	7.33525	7.26366	7.08173	7.07713	6.65154	7.22981	7.1287	7.18307	6.99176	7.31838	7.23787
ANKRD2	Q9GZV1-2	6.33556	6.14876						5.60616				6.04305			4.88246		6.61351
ANKRD26	Q9UPS8	5.26842	5.8914	5.23842	5.90958	5.8551	5.84831	5.21005	5.6024	5.77538	6.19853	5.77267	6.04159	6.04432	5.34541	5.54784	5.93082	5.43353
ANKRD27	Q96NW4	6.60258	6.99568	6.7406	6.58123	6.5214	6.17251	6.44983	5.82723	5.70259	6.02405	5.94035	6.44759	6.53855	5.97682	6.49803	6.35901	6.6199
ANKRD28	O15084	7.75429	7.45483	7.59537	7.43336	7.93715	7.71182	7.33009	7.00714	6.74094	6.89865	7.19664	7.50112	8.03849	7.42691	7.5503	7.2474	7.24692
ANKRD28	O15084-4																5.14964
ANKRD33	Q9NQS7-2	6.95629	7.27154	7.69492	7.28857	7.57307	7.51916	7.3433	7.11556	7.68713	7.54345	7.00028	7.17719	7.16075	7.47354	7.46201	7.37027	7.29889
ANKRD34A	Q69YU3	5.93855	4.98939				5.11895	6.56077	5.55769		5.29595						5.30196
ANKRD39	Q53RE8	6.05521	6.69224	6.33534	6.41553	6.19381	6.64614	6.82292	6.40524	6.16651		6.7624	6.362		6.62988	6.08044	6.45036	7.00103
ANKRD40	Q6AI12		6.63336	6.26661	6.75309	6.99623	6.70897	7.30988	7.13374	6.92995	6.50883	7.23468	6.64847	6.64244	7.13561	6.30348	6.93547	6.90614
ANKRD44	Q8N8A2	4.84583		6.56538	6.91539	6.0655	6.30184	7.37166	5.92699	4.86265	6.41285	6.43495	6.88369	6.89306	5.76517	6.67295	6.33123	6.0299
ANKRD44	Q8N8A2-2	4.63271		6.10226		6.11489	6.05872		5.85786				5.95107	6.14738	6.45806	6.30139		6.17648
ANKRD45	Q5TZF3-2	6.4935								6.3449	6.70889							5.63997
ANKRD46	Q86W74-2		7.149		6.47151		6.50057	5.70622	7.18419	6.97175	6.84682	6.30779	6.3585	5.97223	5.96735	6.92203	7.06876	6.85947
ANKRD49	Q8WVL7							6.22408	6.08952	6.53546							6.09711
ANKRD50	Q9ULJ7	6.25679	6.8042	6.78348	6.89836	6.8436	6.41876	7.26549	6.72015	5.44561	6.46856	6.33889	6.67261	6.62987	6.4393	6.47784	6.44041	6.73634
ANKRD52	Q8NB46	5.87843	6.76138	7.01693	6.97152	7.19741	7.01817	6.89183	6.52159	6.8517	6.73983	6.36619	7.05521	7.13867	6.65631	6.72449	6.78997	6.91269
ANKRD54	Q6NXT1	6.57305	6.98701	6.35932	7.01679	6.60515	6.30007	7.27385	6.90874	6.55894	7.04671	7.05916	7.17612	6.5913	7.05027	6.50167	6.97268	6.56594
ANKRD63	C9JTQ0		7.73038						6.15669	6.94119	7.12864		5.53638					5.70149
ANKRD66	B4E2M5	6.36064		5.5837	6.36766		6.05984			6.72862	6.02878	5.84503	5.86162	5.79708	5.59553	6.32428	6.20294	5.93719
ANKRD9	Q96BM1	5.18251	4.79054	5.937	5.19336	5.69121	6.01982		5.05339				4.67061	5.43823	5.46734	5.39782		4.81626
ANKS1A	Q92625	6.1837	6.97992	7.23442	5.89308	6.97756	6.6723	6.37218	7.42714	6.8851	6.65405	6.90407	6.93103	6.93067	7.23167	6.80854	6.80686	6.52873
ANKS3	Q6ZW76-2			6.38956	4.60441	5.61274	5.41947		5.46724				5.04324	6.07442	5.51493	4.4655	6.55287	6.73778
ANKS6	Q68DC2	5.80888	5.03035	6.13436	5.09364	5.89414	5.45392	4.28195	5.26299	5.67494	5.15821	5.48976	6.00973	5.8523	5.77201	6.03359	5.25175	4.86561
ANKZF1	Q9H8Y5	6.54936	7.01727	7.53498	7.45474	7.61763	7.42481	6.96433	7.47598	6.58044	7.13101	6.49452	7.28586	7.17549	7.45692	7.24825	7.17629	7.16436
ANLN	Q9NQW6	7.27354	7.58642	8.31966	8.0868	8.24284	8.6309	7.48425	7.63555	7.40092	7.92153	8.15552	8.11952	8.09234	8.11412	8.28537	7.75491	8.60658
ANO1	Q5XXA6	4.93259					6.80858										5.87692
ANO10	Q9NW15	7.5418	7.55117	7.92311	7.46458	7.11663	7.5585	7.2358	7.20877	6.59675	6.69339	7.73443	7.9647	7.69224	7.65678	7.74851	7.41728	7.59124
ANO6	Q4KMQ2-2	7.19919	7.22491	7.76767	7.21044	7.25224	7.11347	5.71042	7.19689	7.23984	7.16913	7.17155	7.3227	7.2676	7.26754	7.35824	7.65813	7.53567
ANO8	Q9HCE9-2						5.80589				5.12737
ANOS1	P23352			6.30577	6.3635							5.51419	6.55511
ANP32B	Q92688	8.88982	9.06402	9.13723	9.22018	9.72871	9.25599	8.96564	9.06083	8.8468	9.09917	8.91215	8.89597	9.0142	9.06834	9.15173	9.15719	8.9067
ANP32C	P39687	9.17895	9.53871	9.4718	9.20852	9.67923	9.66614	9.32567	9.46994	9.42922	9.64898	9.08064	8.94753	9.45898	9.33062	9.49546	9.52435	9.17718
ANP32E	Q9BTT0	8.75942	8.84589	9.26499	8.22768	9.24723	9.03535	8.6182	8.89757	8.59785	9.17019	8.35327	8.48077	8.75501	8.48745	8.58552	8.71193	8.72436
ANP32E	Q9BTT0-3	6.52694							6.10615	6.39994	6.61327
ANPEP	P15144	9.23724	5.64634	8.23637	9.04848	7.83781	8.95776	6.232	7.66944	5.63064	6.2626	8.1882	6.39106		8.21102	8.38902	5.4464	9.13023
ANTXR1	Q9H6X2	6.89582	6.96056	7.6531	7.18579	7.15997	6.1156	6.79536	7.93998	7.2235	7.35717	6.82819	7.27092	7.4954	7.32642	7.22543	6.95076	7.39311
ANTXR2	P58335-4	6.1231	5.90666	7.27915	7.72107	6.65305	7.87292	5.74813	7.67381	6.32846	6.79186	7.67467	6.87333	7.62438	7.20772	7.49303	5.3039	7.57471
ANXA1	P04083	8.41783	7.59575	9.89134	9.77703	9.82521	9.50548	10.6326	9.64871	8.20859	9.07613	9.7551	9.90521	9.95551	9.39748	10.1996	7.83689	9.79739
ANXA10	Q9UJ72		7.18918	7.99063	6.18382			6.79345				7.85692	5.1797		5.95278		5.13543
ANXA11	P50995-2	8.4708	8.53039	8.72139	8.59279	8.41298	8.52784	8.5433	8.52804	8.30457	8.34477	8.63253	8.5812	8.46805	8.58291	8.54212	8.14471	8.72604
ANXA2P2	P07355	10.2786	9.90574	10.7245	10.4101	10.3567	10.4502	9.75135	9.52235	8.91856	9.51607	10.6574	10.5032	10.5135	10.3839	10.6329	9.68608	10.2578
ANXA3	P12429			8.9077	8.70946	8.51055	6.41294		5.52183	4.94765		6.18863	5.83354	4.76558	8.3573	8.48126	6.40401	7.28278
ANXA4	P09525	8.94243	9.1854	8.5426	8.40281	7.98875	7.85262	8.07586	7.40909	7.50883	7.9776	8.62196	8.76303	8.74872	8.54827	8.73236	8.36996	9.06737
ANXA4	P09525-2	6.95372			6.70224			5.68116			6.38325	6.15015	6.83686					6.75669
ANXA5	P08758	9.2342	9.37351	9.96357	9.74001	9.68883	9.24712	9.08075	9.76829	8.93555	9.38453	9.68702	9.90654	9.86602	9.76986	9.74628	9.31802	9.08105
ANXA6	P08133	9.42329	9.22355	8.62496	8.88104	8.46711	8.86884	8.85213	9.42359	8.84622	9.03206	9.03915	9.18273	9.09608	8.93521	9.48616	9.05066	8.9849
ANXA7	P20073-2	8.61901	8.62712	8.82533	8.556	8.57726	8.73564	8.68352	8.45587	8.20386	8.1063	8.77734	8.62957	8.77363	8.41101	8.68634	8.50476	8.61776
ANXA8	Q5VT79	5.77935		5.83852		5.04659			6.6866				7.48912	5.47797
ANXA9	O76027		6.23836
AOC3	Q16853	4.92191	5.50169	5.88627	5.55392	6.93983	5.46174	5.47508						5.51662	5.30812	5.85352		5.55355
AOX1	Q06278	5.86956		6.13793	4.98304		4.53417	5.22547	5.14537	5.66682	5.24116	7.08269	6.04909	6.32464		5.86659		6.60331
AP1AR	Q63HQ0		6.63187	6.88989	6.75269	6.91967	5.89796	6.62503	6.54347	6.7762	6.77019	5.98356	6.00743	6.81063	6.48824	6.56645	6.50292	6.96186
AP1B1	Q10567-2	7.97453	8.07093	7.97845	8.16525	7.96966	8.21739	7.92564	7.94165	7.74275	8.06803	7.96172	8.107	8.19954	8.01747	7.9431	7.96356	8.01179
AP1B1	Q10567-3	6.01919	6.56913	6.71273	6.29759	6.50272	6.73541	6.70882	6.48403	6.07604	6.43897	6.70004	6.72114	6.79618	6.64454	6.54159	6.32719	6.36536
AP1G1	O43747	8.25297	8.18892	8.31202	8.1332	8.07821	8.1377	8.05055	7.99815	7.96548	7.61044	7.88738	8.17163	8.28919	8.18245	8.05808	8.1067	8.28314
AP1G2	O75843	7.29015	7.30938	7.06132	7.17721	6.73212	7.41475	7.25593	6.49512	6.37356	6.81042	6.35011	7.12432	6.70038	7.21085	7.22861	6.99245	7.00052
AP1M1	Q9BXS5	8.44194	8.28634	8.45273	8.45474	8.09904	8.3267	8.25114	8.26758	8.09981	7.9529	8.12202	8.36929	8.40856	8.30809	8.29891	8.26136	8.43163
AP1S1	P61966	7.85414	8.0918	8.02993	8.12708	7.82356	7.97919	7.93956	7.94223	7.83709	7.56197	7.68818	8.15766	7.97764	8.07617	7.89221	8.1331	7.96035
AP1S2	P56377-2																	6.18175
AP1S2	P56377			7.68435	7.36889	7.59455	7.56283	7.01377	7.57839	7.28088	6.78939	7.50225	7.4713	7.9689	7.81785	7.62869		7.37733
AP1S3	Q96PC3-4	7.75146	7.12046		6.70759	6.30125	6.94589	6.44954	5.24893	6.24313		6.63234	5.3495	6.53416	6.34831	6.22449	5.55977	7.47651
AP2A1	O95782-2	8.48583	8.4519	8.52667	8.24266	8.35748	8.39989	8.36921	8.47971	7.99346	8.04211	8.44373	8.68016	8.50825	8.45711	8.58371	8.41806	8.32194
AP2A2	O94973	7.90849	7.9505	7.88471	7.48897	7.69502	7.84824	7.73232	7.69927	7.75756	7.91915	7.83329	8.04768	8.0633	7.93451	8.06474	7.92068	7.97471
AP2A2	O94973-2		6.11652			5.65486	6.05934	5.84797			5.38218	5.931	5.88318	6.08058	5.49633	5.72684		6.2181
AP2B1	P63010	8.81092	8.65911	8.82789	8.60574	8.47998	8.60396	8.56045	8.60087	8.40289	8.35287	8.60843	8.85775	8.80879	8.75924	8.83454	8.64062	8.74196
AP2B1	P63010-3													6.06779		5.61186
AP2M1	Q96CW1-2	8.58627	8.37647	8.62503	8.39579	8.37416	8.41999	8.32359	8.50523	8.11192	8.19153	8.48608	8.68106	8.62995	8.50257	8.68063	8.45312	8.41761
AP2S1	P53680	8.70166	8.30568	8.39615	8.33205	8.23714	8.33507	8.0113	8.28632	8.01337	7.95233	8.31751	8.51398	8.22927	8.33481	8.38492	8.32683	8.13888
AP3B1	O00203	8.26863	8.13378	8.34399	8.04001	7.98513	7.96147	8.06759	8.17907	7.70044	7.88346	8.09307	8.19359	8.10824	8.11425	8.23864	8.08032	8.18983
AP3B2	Q13367	6.68907	7.33592	5.54548	5.51304	5.35152	4.79059	4.56975	5.47394	6.36637	4.78919	4.48433	5.25656	5.4815		5.27872	5.48003	6.80276
AP3D1	O14617-2		5.54816													5.5916
AP3D1	O14617-5	8.05614	8.25625	8.34547	8.0575	8.08882	8.00306	8.04547	8.10272	7.52604	7.86806	8.08906	8.1958	8.17499	8.05523	8.21939	8.00474	8.21153
AP3M1	Q9Y2T2	8.40492	8.46936	8.7695	7.93282	7.89276	8.03064	8.65002	8.15571	7.49715	7.80044	7.88871	8.107	8.04214	7.90261	8.2557	7.99688	8.19257
AP3M2	P53677	7.27205	7.58739	7.52352	6.80508	7.40612	6.82892	6.94173	7.34075	6.66178	6.76871	7.32801	7.19378	7.34372	7.49372	7.39728	7.21541	7.08529
AP3S1	Q92572	8.22403	8.24912	8.40957	8.33083	8.24793	8.07777	8.13193	8.20548	7.69589	7.7556	8.1388	8.34242	8.12549	8.34921	8.2768	8.11905	8.28526
AP3S2	P59780		6.97883	6.68993	6.13047		6.78651	6.98108	7.11958	6.63385	7.17888	6.8019	7.03195	6.92399		6.28864	6.82935	6.72277
AP4B1	Q9Y6B7	5.3624	6.31227	6.83223	6.53508	6.82339	7.05686	6.82319	6.21853	6.23102	6.44412	6.44755	6.84519	6.7812	6.54679	6.77938	6.63655	6.68144
AP4E1	Q9UPM8	5.91134	6.44551	6.81837	6.60441	6.9168	7.19381	7.43587	6.27958	6.16763	6.41382	6.51576	6.94208	6.8943	6.54084	6.73834	6.65698	6.8205
AP4M1	O00189	6.43236	6.49033	6.80431	6.68456	6.96206	6.95052	6.87169	6.62805	6.5818	6.92672	6.51837	6.91712	6.84533	6.8081	6.88309	6.97966	7.1214
AP4S1	Q9Y587	6.90157	6.89659	6.7909	6.89758	7.21379	7.00683	6.95836	6.60978	6.22107			6.79211	7.01852	6.71872	6.79925	6.93831	6.51446
AP5B1	Q2VPB7	6.56586	7.12866	5.99645	6.48347	6.79416	6.85759	6.63209	6.38589	5.9666	5.90562	5.84142	6.24046	6.8018	6.34178	6.56726	6.59257	6.24016
AP5M1	Q9H0R1	6.32192	7.1775	6.46283	6.60655	6.9203	6.77481	6.72925	6.68098	6.26025	6.57622	6.09468	6.51447	6.94542	6.70809	6.62892	6.52794	6.45554
AP5S1	Q9NUS5	6.57451	6.80157	6.52357	5.80113	6.49635	6.52342	6.06889	6.5921	5.93395	6.37396	6.67434	6.30132	6.71865	6.80647	6.5127	6.60037	6.78964
AP5Z1	O43299	6.5373	7.19659	6.72642	6.68375	6.82164	7.05167	6.52382	6.61957	6.3512	6.55954	6.55524	6.99618	6.83431	6.61166	6.65259	6.95715	6.94044
APAF1	O14727-4	6.89689	6.96004	7.83352	6.67783	7.23041	7.17713	6.63283	7.40464	6.99037	7.04527	7.03983	6.9352	6.55361	7.01719	7.08808	6.87996	7.26066
APBA1	Q02410-2	5.31099	5.6759	6.33659	6.83989	5.86442	6.39051	7.45659	5.90986	6.19991	5.73054	5.69231	7.34733	6.71387	6.45723	6.30238	5.44717	6.65928
APBA2	Q99767-2	6.33279	6.56292		6.21464	6.60544	6.43239	6.00892	6.23891	6.37061	6.56792	6.15587	5.68515		5.97784	5.85555	5.98409	6.53253
APBA3	O96018	6.22664	6.60011	6.57797	6.44875	6.47821	6.2745	6.26692	6.92445			6.12913	6.36924	6.87031	7.41548	6.54663	6.49591	6.85852
APBB1	O00213-2	6.99916	7.00807	7.0645	6.4889	6.94252	6.50577	5.5862	6.76774	6.88154	6.95678	6.85221	7.20608	7.01602	7.1616	7.06439	6.74053	7.01635
APBB1IP	Q7Z5R6	6.76767	6.76888	7.3772	6.97201	7.53217	6.83438	6.837	6.16949	6.98415	6.4483	6.77157	7.95657	6.71759	7.16114	8.17498	4.84306	8.30886
APBB2	Q92870	6.25125	6.63671	7.35315	6.68379	7.07178	6.97019		6.53655	5.67647	6.1181	5.9527	6.78063	7.12561	6.55598	6.95141	7.06109	7.01589
APC	P25054-2	6.24647	6.35415	6.64751	6.24558	6.90277	6.66483	6.6254	6.59731	6.07781	6.02024	5.41291	6.37246	6.75506	6.79488	6.58032	6.89477	6.70897
APC2	O95996		5.81708	6.36397	6.43235	4.5116		4.85624	5.58423	5.6537	5.76858	5.44683	5.37244	5.28176	5.14155	4.90731
APCDD1	Q8J025									6.37852	6.80614						5.34452
APCDD1L	Q8NCL9								5.10353				7.49219		5.07984
APCS	P02743					7.08649								6.2548
APEH	P13798	8.40452	8.4731	8.14698	8.20408	7.99214	8.34557	8.39931	7.93818	7.73941	8.03167	8.29315	8.30184	8.22333	8.38986	8.47523	8.0326	8.37489
APEX2	Q9UBZ4	5.91864	6.57313	6.86164	6.38327	6.4616	6.50324	6.56268	5.90521	5.85625		5.73668	5.60896	6.32808	6.41594	6.40182	6.23678	6.42592
APH1A	Q96BI3	7.5373	7.82825	7.75415	7.61415	7.7855	7.72231	7.6827	7.74431	7.88776	7.79043	6.88161	7.49292	7.7472	7.19395	7.55329	7.58371	7.80308
APH1B	Q8WW43-2	6.99322		6.1007	6.1047	6.04939	6.21373	6.27487	6.55062		6.23437	6.64635	6.79357	6.67519	6.55866	6.59413	6.01675	6.63167
API5	Q9BZZ5-1	5.45926	5.74718	5.95995	5.81192	5.77219	5.67013	5.99236		5.98791	5.80443			5.38076	5.72478	5.77569	5.79965	5.70547
API5	Q9BZZ5	8.47811	8.6238	8.74306	8.43814	8.72336	8.56885	8.48201	8.29051	8.47499	8.51268	8.34222	8.34619	8.53431	8.43097	8.51256	8.59793	8.42364
API5	Q9BZZ5-2	6.99187	7.2806	7.26675	7.17027	7.32993	7.33351	7.25425	7.00779	7.17545	7.44735	7.03654	6.97954	7.10466	7.17389	7.07943	7.38459	7.05316
APIP	Q96GX9	7.91768	7.77352	8.22919	7.69951	7.98208	7.45027	7.53763	7.62813	6.8904	7.22669	7.90495	7.47243	8.02719	7.89739	7.84243	7.53375	7.63843
APIP	Q96GX9-3					5.9267	5.21611
APITD1	Q8N2Z9	7.20862	6.57101	6.86699	7.45232	7.65214	7.5028	7.01742	6.69979	7.5032	7.16266		7.06719	6.40499	7.00231	6.90696	6.91515	6.62937
APITD1	Q8N2Z9-3	6.31542						6.026	6.38333		6.70315		6.02302
APLF	Q8IW19		5.79352	5.25528		5.01298				5.68571	6.36194			5.45977	5.28813	5.46888		5.90244
APLN	Q9ULZ1											7.10123
APLP1	P51693	6.34732	6.2388	4.95455				5.19335			4.87642	4.75694	5.39231			5.63366	5.33693	6.14305
APLP2	Q06481	7.77712	7.28292	7.41486	6.87462	6.99796	7.22013	7.3069	6.9097	7.2916	6.6386	7.35843	6.66122	7.06682	6.95029	7.39893	7.07043	7.64841
APLP2	Q06481-4	5.61908		5.17546		5.40422	5.41641					6.08604	5.31672	5.14233		5.50198	5.38819	5.69344
APMAP	Q9HDC9	9.0219	8.42495	8.75521	8.62929	8.71243	8.31751	8.34312	8.47034	8.77803	8.16188	8.58624	8.76211	8.77287	8.89852	8.56007	8.49998	8.91503
APOA1BP	Q8NCW5	8.27354	7.81752	7.81415	7.94664	7.41567	7.59055	8.01906	8.0725	8.25726	8.21438	7.9089	7.9958	7.45428	8.06519	7.69772	8.19624	7.76934
APOB	P04114	6.50378	6.36077	6.64731	6.65244	6.54057	6.42235	6.46948	5.99882	6.62122	6.33328	6.26695	6.09941	5.98632	6.38959	6.62304	6.19039	6.75243
APOBEC2	Q9Y235								6.78455			4.99225				6.43628
APOBEC3A	P31941-2			6.32174											6.35779
APOBEC3B	Q9UH17	7.91763	7.6416	7.39703	7.63769	7.88781	7.88572	7.77526	7.4825		6.60937	7.81405	7.21247	7.65708	7.90747	8.03436		7.62057
APOBEC3C	Q9NRW3	8.47646	7.98507	7.32849	7.87252	7.58742	7.97598	7.6746	7.06815	6.96754	6.91475	7.67798	8.08921	8.00441	7.99389	8.20872		7.78017
APOBEC3D	Q96AK3	6.52353					6.3811	6.74262			5.37871	6.03629			7.0539	6.81242		6.4983
APOBEC3F	Q8IUX4	8.06804	7.14285	6.29034	7.21844	6.67709	7.17957	6.75399	6.96113	6.58851	5.30705	6.56057	7.09219	7.06098	7.50351	7.48546		7.09533
APOBEC3G	Q9HC16	7.11042	6.20686	5.284	6.98576	6.61309	7.84259	5.37344	6.90772			6.09567	6.42847	6.29536	8.10827	7.92253		7.3346
APOBR	Q0VD83-3	6.05512	6.46252		3.77778			5.95389					4.57477		5.44712		5.19429	6.48314
APOC1	P02654		8.19772				6.42668	6.81302										6.56844
APOC2	P02655					7.23312
APOC3	P02656	5.99201		6.48149		7.61559	6.30121		6.21865	6.68629	6.31829		5.95186		6.12037	6.3224	6.05213	6.21713
APOD	P05090		5.78437													5.82664
APOE	P02649	8.18959	8.80934	7.39205	7.49159	7.27968	7.12498	6.95489	7.16184	7.99943	7.32721	6.92082	7.23504	6.79618	7.88891	7.31676	7.18114	7.89171
APOL1	O14791	7.72971	6.9867	7.05798	6.26628	5.52681	7.38756		7.51366	7.35316	7.13545			6.54925	5.70058	5.73246
APOL2	Q9BQE5	6.68869	6.16421	5.82046	5.78454	5.45679			6.12021			6.07342	5.49889	6.899	6.27282	5.99543	6.06588	6.15501
APOL3	O95236-2	7.00729		5.29642	5.56023	5.86863	5.12526				6.6666	6.64334		7.31957	7.27086	7.44262	6.27732
APOL6	Q9BWW8					5.8657				6.15261				6.56881	5.8257	6.47181
APOLD1	Q96LR9-2			5.60944										5.4075
APOO	Q9BUR5	8.14233	7.92157	7.58746	7.8872	7.38988	7.48437	7.74111	7.99283	8.26626	7.56949	7.91224	7.93046	7.60808	7.97044	7.69107	8.00714	7.87798
APOOL	Q6UXV4	7.52942	7.59333	8.11911	7.73265	8.02385	7.85501	7.48955	7.5879	7.95473	7.5061	7.7478	7.92472	8.09979	7.69959	7.82521	7.59011	7.87295
APP	P05067	8.07705	7.59683	7.71368	7.64251	7.65022	7.73194	7.62619	7.67478	7.74623	7.34203	7.40692	7.39002	7.48745	7.66118	7.89831	7.57304	8.03558
APPBP2	Q92624	6.52016	6.51702	6.93145	6.88032	6.83845	6.68294	6.11358	6.40254	6.23018	5.98716	6.65746	6.74568	6.62786	6.41096	6.81715	6.72762	6.75362
APPL1	Q9UKG1	8.17341	8.11169	7.60493	7.64931	7.52156	7.59131	7.96649	7.84393	7.47506	7.56439	7.7795	7.58432	7.68994	7.55156	7.73517	7.57193	7.59366
APPL2	Q8NEU8	7.15342	7.21314	7.65646	7.3718	7.6224	7.01523	6.87006	7.15997	6.97032	7.0222	7.72813	7.88557	8.01764	7.43047	7.68612	7.36695	7.88316
APRT	P07741	8.87246	8.69121	8.4315	8.71949	8.75856	8.99409	8.71794	8.42866	8.64051	8.10016	8.46657	8.63457	8.66328	8.6591	8.40784	8.89532	8.60136
APTX	Q7Z2E3-7	7.24066	7.63339	7.25051	7.54668	7.30922	7.35553	7.46204	7.21595	7.31828	7.23707	7.16633	7.18297	7.35302	7.38667	7.37851	7.538	6.8887
APTX	Q7Z2E3-4		5.19434		5.80922	5.28081	5.90549		4.83306						5.0444	4.5538		4.53098
AQP1	P29972								6.86502								6.84501
AQR	O60306	7.77059	7.85965	7.88827	7.6903	7.67726	7.73515	7.58974	7.60897	7.76996	7.57142	7.54326	7.37246	7.43619	7.56209	7.5682	7.71729	7.51317
AR	P10275				4.99701	6.18082	5.45275		4.89414	5.07707		6.29179	5.58313	6.12636	5.2965
ARAF	P10398	7.14454	7.12736	7.5311	7.43826	7.10139	7.11868	7.22927	6.70954	6.52754	7.13203	7.04258	7.13049	7.31306	7.43263	7.25306	6.98031	7.57104
ARAP1	Q96P48-3	7.22481	6.99809	7.00665	7.75973	6.89074	7.31936	6.93285	7.09917	7.0135	7.12701	7.14639	7.44562	6.87865	7.2524	7.19876	7.0612	7.4248
ARAP3	Q8WWN8	5.19876		6.77669	6.81276	5.71252	6.82914		6.55597		4.85153	5.67244		6.9206	7.03687	7.35203		6.46344
ARCN1	P48444	8.65833	8.67543	8.79093	8.69866	8.82831	8.79269	8.57327	8.76024	8.60162	8.52239	8.67817	8.72394	8.74506	8.70164	8.74472	8.70079	8.63427
AREL1	O15033-2		6.30622		5.9922	5.49107	6.00383	5.19981	5.95858	5.68129	5.11118	5.7846	5.19402	5.61224	5.67291	5.7213	5.33906	6.05867
ARF1	P84077	9.66793	9.41134	9.50949	9.55187	9.47236	9.33649	9.3007	9.36246	9.32101	9.40093	9.31453	9.57796	9.41024	9.28543	9.47845	9.40574	9.29135
ARF3	P61204	5.68082	5.88282	5.96329	6.85273	5.60887	5.49738	5.92615	5.79176	5.33819	4.5335	6.17994	6.11776		6.69767	6.30522		6.26684
ARF4	P18085	9.16699	8.79323	9.34336	9.04401	9.04706	9.10719	8.79893	9.15187	8.60102	8.53825	9.16004	9.21762	9.13208	9.0772	9.12472	8.61554	8.86042
ARF5	P84085	8.45797	8.49119	8.68794	7.99274	8.10545	7.95167	7.80368	8.3654	8.24038	8.51974	8.28849	8.58324	8.31878	8.53536	8.45744	8.46811	8.46944
ARF6	P62330	8.46235	8.20902	8.56208	8.62893	8.59594	8.59607	8.07586	8.10797	7.9554	7.9408	8.2096	8.59629	8.58487	8.4726	8.68064	8.23342	8.60191
ARFGAP1	Q8N6T3	8.01543	8.32362	8.18717	8.10545	8.56135	8.34585	7.86793	8.29085	7.99732	7.83144	8.15488	8.26591	8.19657	8.25668	8.10256	8.02451	8.18773
ARFGAP2	Q8N6H7	7.99334	8.04295	8.164	7.98147	8.18463	8.04589	8.05569	7.92127	7.92074	7.99324	7.7723	8.13604	7.93178	8.01524	7.98677	8.15294	7.88296
ARFGAP3	Q9NP61	8.17959	8.13143	7.88622	7.86385	7.85005	7.96885	8.07509	8.13284	7.52011	7.63762	7.88895	8.19663	8.12068	8.01416	8.07455	8.14222	7.96088
ARFGEF1	Q9Y6D6	7.13639	7.21947	7.18235	7.22034	7.22758	7.38128	7.22451	7.13848	6.95188	6.95587	7.27642	7.36048	7.25839	7.24058	7.24098	7.52153	7.3214
ARFGEF2	Q9Y6D5	7.55636	7.38851	7.58944	7.29135	7.53493	7.51341	7.3257	7.35101	7.39636	7.01685	7.26658	7.47326	7.21135	7.44178	7.39821	7.37003	7.48915
ARFGEF3	Q5TH69	5.56789	5.2612	5.77825	6.21616	6.46931	6.72031	5.44141	6.93371	4.78259	4.90273	5.08395		5.66358	5.75318	6.04046	4.56776	6.25024
ARFIP1	P53367	7.94856	7.83368	7.94093	8.20326	7.92153	7.95016	8.12033	7.80977	7.58814	7.79806	7.85772	8.13788	7.99081	7.99476	8.00895	7.85659	7.79728
ARFIP1	P53367-2		6.77169	6.81411	6.90942	6.82435	6.75505	6.73658	5.92694	6.29729	6.76528	6.43255		6.70373	6.72079	6.71615	6.76149	6.59759
ARFIP2	P53365	7.60654	7.57059	7.54339	7.89866	7.671	7.64577	7.75806	7.7266	7.96353	7.89409	7.5431	7.69564	7.48875	7.74541	7.52447	7.50579	7.0889
ARFRP1	Q13795	7.2507	7.23251	7.27034	6.88208	7.59188	7.38547	7.06304	7.11677	7.10152	6.96705	7.03105	7.22588	7.76793	7.45268	7.44771	6.86233	7.1939
ARG2	P78540	5.05623	7.94017	6.72972	7.49574	6.13681	6.39072	8.19997	6.0439	6.9348	7.08962	5.08648	7.32	5.37451	7.85479	4.9876	7.37239	6.02138
ARGLU1	Q9NWB6	8.30647	8.35648	8.35315	8.176	8.04287	8.0775	8.26648	8.13636	8.58557	8.41453	7.90474	7.83713	8.08686	8.09909	7.91737	8.19924	7.93885
ARHGAP1	Q07960	8.36071	8.3008	8.87426	8.5615	8.37177	8.23583	8.35062	8.35629	7.95041	7.94315	8.37216	8.50469	8.68495	8.43701	8.45132	8.14897	8.51198
ARHGAP10	A1A4S6	6.96018	6.58745	7.04973	6.93406	7.0675	7.17116	6.66439	7.07844	5.91584	6.35561	7.38185	7.00768	7.01561	6.69946	7.15443	7.3058	6.99667
ARHGAP11A	Q6P4F7	5.64105	6.00961	6.19497	6.32068	6.64311	7.06642	6.38896	5.61503	6.69377	5.629	5.61639	4.3903	5.78142	5.4429	6.09543	6.44123	6.14289
ARHGAP12	Q8IWW6-3	5.90034	5.49969		5.81565			5.72677		5.59781	5.84995	5.86308	5.74823	5.72702	5.40142	5.89763	5.60173	5.68611
ARHGAP12	Q8IWW6-4	7.62875	7.00442	6.84427	7.28646	6.75436	7.15691	6.71627	7.07515	6.9546	7.02648	7.208	7.49476	7.58018	7.56212	7.37843	7.02929	7.29503
ARHGAP17	Q68EM7	8.21653	7.98388	8.04647	7.84321	7.99835	7.72241	7.79343	7.68154	8.38337	8.07002	7.82668	8.09484	8.05254	7.89444	8.08735	7.52459	7.98253
ARHGAP17	Q68EM7-2					5.52268								5.78663		5.9823
ARHGAP17	Q68EM7-3	6.80362	6.29401		6.34126		6.17914	5.9352			5.98249		6.37775		6.37247			6.16387
ARHGAP18	Q8N392	7.64669	7.18922	7.67613	7.40138	7.75406	7.29993	7.26588	7.64629	6.14003	6.85946	7.99397	8.13455	8.38294	7.62132	8.18949	6.83962	7.7134
ARHGAP18	Q8N392-2			5.85389
ARHGAP19	Q14CB8-7	5.55303	6.26702	6.06146	6.03588	5.37605	6.87269	5.77803	5.96207	6.76357	6.96896	5.61664	5.39537	4.86028	5.96893	5.93914	6.8733	6.11035
ARHGAP20	Q9P2F6-4	6.15977	5.68047		6.42649	5.43161	5.98291	5.00561	6.47136	5.25463	6.43571	6.17346	5.64324		6.25003			6.05297
ARHGAP21	Q5T5U3	7.23237	6.15315	6.5481	6.5774	6.75711	6.72288	6.5509	6.48348	6.20323	6.20945	6.83212	7.10825	6.60896	6.32505	6.84108	6.65172	6.50112
ARHGAP22	Q7Z5H3		5.61792	6.07862	6.49187	5.89499	6.71887	6.69653	5.85754	5.7015	7.26633	6.32918	5.82468	7.05457	4.63931	6.83339		6.73341
ARHGAP23	Q9P227	5.66137	5.12951	6.74267	5.37927	6.09555	5.67703	5.42612	5.69833	5.00623		5.13265	6.51003	6.12058	6.31781	6.65178	6.52686	5.37067
ARHGAP24	Q8N264			5.86871	6.62062	6.39448	6.05802		6.76415		5.39118	6.10016	6.10888	7.10645		6.80586	4.58834	6.59366
ARHGAP24	Q8N264-5			6.76982	6.08928	6.15389	6.32947		7.06305							6.35999		6.71911
ARHGAP26	Q9UNA1-2	7.36787	5.5631	6.08378	6.63369	6.35465	6.26281		6.70284	6.37881	5.3653	6.15724	6.74708	6.53641	6.23313	6.46395		7.28476
ARHGAP27	Q6ZUM4	6.34563	7.03378	4.16804	6.11527		6.16584	6.46054					5.98764		4.92299	4.46355	5.49078	6.29102
ARHGAP28	Q9P2N2	7.4262	5.23153	7.49473	5.39747	5.89063	4.76352	5.64511	6.88894			5.5153	7.23591	5.54545	5.6874	5.00992	7.65482	5.9284
ARHGAP29	Q52LW3	4.68363	4.88902	7.64928	7.63372	7.26351	8.19291	5.96165	7.11469		3.93993	8.12097	8.11717	7.78111	7.36557	8.16126	7.63966	8.04876
ARHGAP30	Q7Z6I6-2				6.22833
ARHGAP31	Q2M1Z3	5.51946	4.82786	6.56715	6.9198	5.64659	5.8638	5.23639		5.21109	5.77528	6.05449	6.90043	6.65178	5.98547	6.09797	6.81694	6.92949
ARHGAP32	A7KAX9	6.4345		5.55471	5.2697	5.60498	5.48387		5.93439	6.38153	6.13653	4.94133		4.74111	5.68807	5.55576	5.67778	4.89121
ARHGAP35	Q9NRY4	7.58733	7.58677	7.63992	7.25095	7.75911	7.3616	7.3043	7.46581	7.16028	7.41173	7.10657	7.65261	7.80491	7.49406	7.64571	7.50145	7.26928
ARHGAP39	Q9C0H5	5.76921	5.94596	6.44328	5.36267	6.45732	6.54394	4.86049	6.15416	5.62021	5.78366	5.94955	5.6184	6.05151	5.9924	6.42717	6.93464	6.37304
ARHGAP4	P98171	6.51411	6.8094		6.5783	5.79369	7.6166	7.50904	5.55092	6.86078	7.9059	5.90899	5.94085	5.90013	5.1251	7.06938	5.94829	7.67176
ARHGAP42	A6NI28	3.56662	5.63436	6.40734	5.29398	5.81416		6.14402	6.67529			5.5469	5.98629	5.87982	6.33391	5.56924		5.65378
ARHGAP44	Q17R89-2													5.40309			4.94133
ARHGAP5	Q13017-2	7.96133	6.92498	7.58545	7.03167	7.09829	6.94331	6.85407	7.20811	6.07156	6.44932	6.50507	7.40171	7.3616	7.50015	7.03368	7.34138	7.30749
ARHGAP6	O43182		4.82686	6.09737	5.76503		4.68872		6.79181	6.0839	6.54753	5.21438		6.43339		5.79357	6.05577
ARHGAP8	P85298-4		6.33821															5.92698
ARHGDIA	P52565	9.35997	9.50922	10.0037	9.67652	9.80835	9.62444	9.58338	9.79	9.54732	9.39684	9.71671	9.83782	9.7384	9.7376	9.59298	9.29792	9.598
ARHGDIB	P52566	9.27851	6.28016	7.40043	8.65161	6.09968	8.85984	6.52374	6.27296	8.06024	8.80577	8.16748	7.16481		7.53234	8.34742		6.51959
ARHGEF1	Q92888	8.12493	7.50958	8.14654	7.99257	7.93558	8.15129	7.55226	8.12675	7.92354	8.12354	7.77418	7.9238	8.06159	7.96552	8.09901	8.02734	7.99369
ARHGEF1	Q92888-3	5.58017		6.08087					5.9354		4.8419	5.47062					5.71425
ARHGEF10	O15013-4	5.99737	7.50952	7.56674	7.23538	7.68714	7.11219	7.24867	7.43783	6.28653	7.12138	7.30672	7.71185	7.63429	7.45482	7.50248	7.6314	7.53032
ARHGEF10L	Q9HCE6-3	5.29819	5.95201	5.56817	4.58728	4.90773		5.02097	5.38373	4.80715	5.9933		6.04227	5.94484	4.53429	5.44218	5.21245	5.15305
ARHGEF10L	Q9HCE6											5.24006
ARHGEF11	O15085												5.55783
ARHGEF11	O15085-2	6.85288	6.77101	7.13141	6.55303	6.56573	6.58782	6.67461	7.1921	6.70429	6.72837	6.59462	7.14959	7.18531	6.79241	6.92329	7.1171	7.00019
ARHGEF12	Q9NZN5	7.27976	7.12548	6.91828	6.92993	7.72378	7.63529	6.93766	6.97396	7.47048	7.01326	7.15121	7.46298	7.10657	7.31288	7.2222	7.2016	7.15564
ARHGEF12	Q9NZN5-2		5.42066	5.2964	5.33002	5.84053	5.73128		5.18507	5.69775	5.51245	5.55688	5.43149		5.5822	5.34408	5.35195	5.43506
ARHGEF16	Q5VV41	6.54368	7.0979			6.5355	6.09471	5.45974	6.58367	6.46926	6.05662	5.03171	4.5497		5.22678	6.09394	5.99846	5.09263
ARHGEF17	Q96PE2	6.50898	6.3244	7.0889	6.0805	6.72145	5.97478	6.37489	6.42064	6.78683	6.05004	6.61432	7.13345	6.74956	6.91202	6.86239	6.76499	6.39727
ARHGEF18	Q6ZSZ5-2	7.61094	7.26452	7.7068	7.22558	7.45114	7.4379	7.19603	7.47901	6.84813	7.08598	7.3282	7.70476	7.52424	7.33742	7.3928	7.09922	7.27104
ARHGEF2	Q92974-3	7.4405	7.66958	8.31144	8.03933	7.80774	7.80936	7.44223	8.34327	7.88093	7.88069	7.56553	8.0002	8.17875	8.0317	8.12198	7.83918	7.88111
ARHGEF25	Q86VW2-2	5.26995									5.31265						5.70775
ARHGEF26	Q96DR7	4.76951	6.39056		5.933	6.18322	5.92079	4.91335	5.3507	6.25575	5.28165	6.51405	4.62051		5.35937	5.82698	4.67102
ARHGEF28	Q8N1W1	4.9776	5.4022	6.78069	6.40099	6.69454	6.9809		5.15872			6.78239	7.12551	5.87836	6.76556	7.31419		6.2118
ARHGEF3	Q9NR81		6.1839		5.29497		4.73207		5.53793		5.20487							5.67235
ARHGEF35	A5YM69												5.13384					5.40468
ARHGEF39	Q8N4T4		5.94501	5.31348	5.28617	5.87031	6.04406	6.03361		4.70306	6.02792		4.69485			5.11861	6.2217	4.69599
ARHGEF40	Q8TER5	7.22789	6.86238	7.13343	6.58897	6.85087	6.71451	7.23539	7.28624	5.90054	7.21438	6.84925	7.1047	7.37153	7.18303	6.92569	7.55594	7.26294
ARHGEF40	Q8TER5-3		5.12023	6.08245		5.69107			5.59529					6.99387	5.84339			5.49598
ARHGEF40	Q8TER5-4										5.61132						5.67653
ARHGEF5	Q12774			5.44694	4.40716	5.52821	5.37569		5.27321	4.93016	4.21203		7.13162	5.05208	6.54718	6.37068	5.18382	6.64511
ARHGEF6	Q15052	6.09407		6.37154	5.66767			4.85403	7.42151	7.27371	7.21882	6.95725	7.32725		6.94787	6.76516	5.77644
ARHGEF6	Q15052-2									5.7339	5.76147	5.46775	5.41518
ARHGEF7	Q14155-3	7.57646	7.86919	8.04494	7.36447	7.1526	7.43885	7.34442	7.71898	7.49452	7.46227	7.17731	7.74606	7.68667	7.32323	7.72508	7.41517	7.75155
ARHGEF7	Q14155-1	5.98514	6.53641	6.54153	5.87289	5.30111	6.13576	6.39925	6.3109	6.22861	6.02633	5.90271	6.30354	6.39705	6.07276	6.81511	6.09745	6.4304
ARHGEF9	O43307-3	6.55814	6.23604	6.21079					6.44851					5.10676	6.0482	6.22097	5.19074	6.23077
ARID1A	O14497-3						4.54863	5.09745	4.98256
ARID1A	O14497	7.38084	7.3715	7.74661	7.55688	7.59456	7.44495	7.02769	7.73636	8.1812	7.92738	7.42757	7.4226	7.40313	7.56501	7.56053	7.197	7.36301
ARID1B	Q8NFD5	6.93356	7.01168	7.33133	7.02268	7.12529	6.92605	5.2788	7.41952	7.63356	7.22815	7.098	6.9246	7.27013	7.05299	7.08118	7.04552	6.9413
ARID2	Q68CP9	7.07672	7.25426	6.86827	7.08269	7.1201	7.00688	7.22843	7.18514	7.61254	7.57835	7.11043	6.80024	6.00758	6.88057	6.90617	7.18132	6.9899
ARID3B	Q8IVW6-4	4.79601	8.34764	6.15214	5.71796	5.22324	5.67247	7.37841	7.38561	7.11737	6.83259		6.24242	5.36026	5.59777		6.385	5.93632
ARID3C	Q99856	5.92572	8.22989	7.36766	5.8176	6.0577	5.97014	7.28748	7.91089	7.05925	7.382	5.47817	6.5553	4.31574	5.78119	6.34767	7.00988	6.88551
ARID4A	P29374	6.69393	6.70158	6.5635	6.62399	6.61928	6.50193	6.37892	6.87876	6.25806	6.7034	5.78683	5.85666	6.29315	6.47992	6.83464	6.50883	6.09974
ARID4B	Q4LE39	7.07623	6.92258	6.94376	6.99494	7.18429	7.16156	6.842	7.21853	7.64352	7.32295	6.68877	6.83448	7.17317	6.97745	6.88389	7.21826	6.79403
ARID5B	Q14865	6.10373	5.43037	6.03158	5.68275	6.65608	5.66829		6.02046	6.30338	5.50659	6.20571	6.72386	6.16905	6.2211	6.35376	7.26054	6.1435
ARIH1	Q9Y4X5	7.57274	7.72877	7.62776	7.54832	7.85227	7.79132	7.52342	7.5692	7.51285	7.41113	7.35175	7.67339	7.9135	7.58403	7.75066	7.31854	7.46015
ARIH2	O95376	7.22038	7.70895	7.39223	7.47486	7.51542	7.70574	7.49514	7.54854	7.18827	7.13273	7.18164	7.41147	7.81276	7.25225	7.46572	7.14891	7.33503
ARL1	P40616-2	8.51028	8.24411	8.55834	8.3431	8.33838	8.03531	8.06755	8.21931	8.02303	7.88029	8.2213	8.28839	8.43195	7.92956	8.40361	8.21497	8.50202
ARL10	Q8N8L6			6.63705		6.50883	6.66533		6.39676	6.93377	6.85006	6.29649			6.21105		7.06097
ARL13B	Q3SXY8	6.66207	6.74572	5.42082	5.77648	6.17602	6.683	6.09307	5.45652	6.15194		5.55288	5.90922	6.30246	6.19824	6.17353		6.22495
ARL13B	Q3SXY8-2									6.7015								8.00163
ARL14EP	Q8N8R7	7.37944	6.69395	7.08375	6.99668	7.43235	6.84746	6.78011	6.75957	6.96252	7.09788	6.61999	6.79947	6.82226	6.83013	6.69077	6.75659	6.61367
ARL15	Q9NXU5	6.45211		8.12506	6.33525	7.28979	6.82762	6.25925	6.01419	7.0262	6.9678	6.69504	7.64075	7.63574	7.64471	7.56378	7.25014	7.0374
ARL2	P36404	8.25195	8.37283	7.72757	8.08202	8.50767	8.27808	8.217	7.92718	8.33834	8.14375	7.97048	7.98953	8.35414	8.28534	8.28273	8.29831	8.28999
ARL2BP	Q9Y2Y0-2	7.63781	7.42586	7.81112	7.30618	7.48396	7.38538	7.47177	7.66498	7.60828	7.39988	7.31253	7.65053	7.23995	7.67611	7.59802	7.21506	7.70511
ARL3	P36405	8.70257	8.47219	8.60811	7.99126	8.06652	8.0775	8.27805	8.45507	8.60997	8.46999	8.30924	8.4346	8.4244	8.217	8.24085	8.33044	8.31222
ARL4C	P56559	7.84067	5.4442	6.48309	7.79285	6.96082	7.26239	5.89897	6.89009		5.33324	6.51529	7.6393	7.88669	7.35732	7.14902	6.31756	7.56205
ARL5A	Q9Y689	6.16263	6.42471	6.0198	6.11909	6.43513	6.26814		6.1174	6.50801			6.48735	6.47978	6.10762	6.45586	5.54771	6.49143
ARL5B	Q96KC2	7.09776	7.11655	5.86108	6.99243	7.31571	6.85814	7.07142	7.18602	7.15851	6.85186	6.4059	7.1428	6.99685	6.72374	6.81232	6.85798	7.12251
ARL6	Q9H0F7	6.80626	6.87401	7.18863	6.85177	7.10729	7.26753	6.75278	6.61573	6.69544	7.09244	6.78276	6.66017	6.87574	7.0685	7.36801	7.02417	6.98412
ARL6IP1	Q15041-2	7.8294	7.91598	8.48256	8.27744	8.26509	8.41885	8.22191	8.0789	8.18847	7.90902	8.35789	8.40154	8.16131	8.31895	8.47703	8.07865	8.21913
ARL6IP4	Q66PJ3		6.26173	5.7628		6.1359	6.30631	6.05595	5.83395		5.95599	5.90335	5.73017	6.00126	6.04691	6.16	5.74951	6.11255
ARL6IP4	Q66PJ3-2	7.60304	7.73544	7.59918	7.65758	7.76205	7.56438	7.8138	7.72622	7.42553	7.86002	7.36129	7.50915	7.59664	7.64651	7.86961	7.78373	7.61404
ARL6IP5	O75915	8.38058	8.83988	8.66443	8.57286	8.63843	8.57222	8.69518	8.57677	8.37491	8.4446	8.75581	8.94923	9.32299	8.80473	9.06766	8.37629	8.99177
ARL6IP6	Q8N6S5	7.5705	7.1929	7.73773	7.1129	7.44647	7.47575	6.83898	7.85354	7.36346	7.44851	7.6716	7.18755	7.58196	7.82311	7.69161	7.30539	7.90596
ARL8A	Q96BM9	8.03352	8.41515	8.42365	7.98515	7.98495	8.04309	8.02285	8.19557	8.07796	8.00355	7.95168	8.07352	8.13498	7.89282	8.03783	8.13834	8.30679
ARL8B	Q9NVJ2	7.53875	8.21118	8.27466	7.97916	7.88223	7.97068	7.91277	7.87888	7.8861	7.87925	7.9235	8.00138	8.00614	7.89593	7.92027	7.93555	7.95861
ARMC1	Q9NVT9	7.81852	7.95354	7.8984	7.93631	8.17578	8.17919	7.91475	7.96972	8.1098	8.22367	7.78237	7.85748	7.8647	7.80744	7.90921	8.14829	7.8636
ARMC10	Q8N2F6-3	7.61934	7.63636	7.51054	7.64263	7.37892	7.5474	6.84893	7.62763	7.26968	7.25618	7.78823	7.89522	7.74328	7.62291	7.75083	7.62628	8.10084
ARMC10	Q8N2F6-4	6.58294	6.62642			6.37568	6.43514	6.2126	6.75033		6.58823	7.06329	7.01982		6.71922	6.81887	6.81027	7.02751
ARMC2	Q8NEN0		6.65251	6.63075		6.82118			5.79002		5.43492		4.14965	5.17147	5.71909	4.58279		6.82562
ARMC4	Q5T2S8		6.60916	6.77238	6.22889	6.9175	6.62181	6.45003	6.30528	6.0851	5.3673		5.98235	6.84537	6.82045	6.83206		6.77171
ARMC5	Q96C12	6.04237	6.05452	6.58252	6.24067	6.11939	6.31144	5.43392	6.69046	5.14007		5.94183	5.61814	5.6697	6.58702	5.84266	6.59854	5.97283
ARMC6	Q6NXE6	7.84745	8.08827	7.86309	8.04028	8.10527	8.08701	7.96244	7.88311	7.64831	7.96771	7.92103	7.69262	7.88742	7.94136	7.91169	7.88803	8.11283
ARMC7	Q9H6L4	5.95845	5.19342	5.55762	6.24871	5.73893	5.97854	6.18568	6.39429		5.60433	6.14933	6.22091	5.5147	6.53055		6.50385	6.0356
ARMC8	Q8IUR7-6	6.19991	6.10154	6.13001	6.44413	6.03376	6.03227	6.2506	6.38276	6.30578	6.24755	6.49261	6.16165	5.79259	6.01014	6.07504	6.45022	6.30024
ARMC8	Q8IUR7	7.21393	7.3208	7.30517	7.27946	7.44151	7.43813	7.2597	7.29079	6.87542	7.12796	7.54738	7.41938	7.55844	7.27291	7.43068	7.51739	7.37982
ARMC9	Q7Z3E5	7.35134	8.17301	6.04881	6.85073	6.87668	7.07946	7.09515	8.01968	7.03743	6.6864	7.11428	7.9837	7.33658	7.27886	7.4741	6.72589	7.14097
ARMCX1	Q9P291	7.17906		7.36057	7.28604	7.32723	7.0302	6.65537	7.69166	6.47113	6.80658	7.84312	7.25978	6.50274	6.92689	7.47678	6.36442	7.19478
ARMCX2	Q7L311	7.19753	6.07442	7.71333	7.04005	7.37557	6.91949		7.65993	6.50799	6.92814	7.53062	7.16591	4.69826	6.41725	7.53255	7.08056	7.50001
ARMCX3	Q9UH62	7.68578	7.89217	8.08076	7.69507	7.81254	7.27642	7.94609	7.8415	7.76391	7.6447	7.82641	7.7485	8.24413	7.79894	7.80144	7.72061	7.83461
ARMCX4	Q5H9R4-2	5.95132	5.94718	6.60335	5.28789	6.06795	5.87952		5.44912	5.41783	5.97721	5.87781	5.60679	5.1135	5.50231	5.05482	4.60426	5.83019
ARMCX5	Q6P1M9	5.79882	5.80867	5.5557	6.07914	6.6932	6.27494	6.85947	6.84236	6.77934	6.7892	6.18001		6.07794	5.9925	5.91411	6.47196	6.40939
ARMCX6	Q7L4S7			6.05464		5.96734	5.3705		6.30442			6.32341	6.04646	5.50848		6.20291		6.22154
ARMT1	Q9H993	7.51397	7.73719	7.86145	7.45046	7.74749	7.48393	7.39772	7.76387	7.25186	7.81913	7.81301	7.7154	7.97243	7.50274	7.64213	7.59308	7.87121
ARNT	P27540-3	7.40619	7.15107	7.16625	6.49706	7.27514	7.17641	6.80821	7.03662	6.76584	6.90801	6.47203	6.59012	6.64792	6.64234	6.37812	7.1386	6.61497
ARNT2	Q9HBZ2-2			5.93397		6.10425	4.56685							6.09267				5.57593
ARNTL	O00327-9			6.34059	5.97958	6.12025	5.9231						6.18605	6.53702	5.54175	5.92838	6.66118	4.61279
ARNTL2	Q8WYA1-9						4.9049									4.28383		4.68972
ARPC1A	Q92747	7.39983	7.04864	7.63008	7.85032	7.44476	7.4766	6.93432	7.5891	7.65776	7.52464	7.35988	7.72315	7.64696	7.32744	7.59173	7.30989	7.03311
ARPC1B	O15143	8.0544	8.03676	7.80205	7.976	7.92931	8.08212	8.0251	8.10634	7.28878	7.6663	8.26419	8.16705	8.35794	8.06026	8.39812	7.66067	8.28376
ARPC2	O15144	8.76917	8.79686	9.05984	9.01416	8.69316	8.82844	8.63795	8.97178	8.60014	8.46346	8.91932	8.99821	9.05182	8.85446	8.99948	8.63602	8.94662
ARPC3	O15145	8.48317	8.21437	8.15293	8.7218	8.05671	7.98556	8.48911	8.76569	8.12477	7.95241	8.64366	8.80669	8.35805	8.62303	8.19593	8.22661	8.37469
ARPC4	P59998	9.0971	8.88302	9.20438	9.27421	8.84483	9.01853	8.85407	9.03539	8.72162	8.74988	9.10832	9.12189	9.23042	9.02089	9.15049	8.8825	9.06721
ARPC5	O15511	8.85779	8.73583	8.8593	8.98256	8.46696	8.58087	8.65573	8.82845	8.51345	8.47246	8.9084	9.02177	8.99856	8.89749	8.65725	8.62699	8.9263
ARPC5L	Q9BPX5	8.21362	7.81083	8.16023	8.7167	8.05131	8.11633	8.02894	8.59309	8.191	8.16325	8.31159	8.1835	7.87599	8.44421	7.93918	8.1094	7.95979
ARPIN	Q7Z6K5-2	7.90296	7.56757	7.92835	6.97083	7.34075	7.46481	7.82574	7.65787	7.46454	7.24187	7.56955	7.80869	7.68217	7.73385	7.54374	7.86337	7.16319
ARPP19	P56211	8.09944	7.69048	7.22055	8.59702	7.57129	7.52823	8.18683	8.30331	8.34087	8.55664	8.26369	8.16701	7.0029	8.26008	6.83409	7.74291	7.65473
ARPP21	Q9UBL0	6.79033	6.27156	6.43449	5.9096	6.4958	6.4163	6.28007	6.49363	6.85142	6.72543		6.51005	5.93903	6.2913	5.87655	6.93724	7.45788
ARR3	P36575-2	6.14052											4.89221
ARRB1	P49407-2	7.48133	7.76916	7.58588	7.63486	7.45816	7.2557	7.54633	7.98092	7.38191	7.61692	4.90982	7.52334	7.71809	8.08245	7.71856	7.33502	7.56771
ARRB2	P32121	6.6152	7.19921	6.79991	6.75692	7.65791	7.38774	6.76241	7.00644	7.21357	7.29919	6.57154	6.8438	7.33332	6.97986	7.3602	7.01643	7.60197
ARRDC1	Q8N5I2	6.73255	6.78345	6.57245	6.71439	7.25797	6.68968	6.63334	6.1585	6.20719	6.92	7.34883	7.15796	5.77724	6.50775	7.11548	6.53215	6.88637
ARRDC3	Q96B67				4.82279			6.72312
ARSA	P15289	7.75908	7.56845	5.71965	6.69154	5.45805	4.70822	6.94025	7.34922	7.01957	6.8299	6.93708	7.56059	7.20058	7.32587	6.25075	7.39265	7.41875
ARSB	P15848	7.19307	7.24455	6.4851	6.39343	6.64805	6.90559	7.01665	6.99107	6.77174	6.98031	6.65523	6.61498	6.93244	6.73136	6.7957	6.76988	7.53106
ARSE	P51690			5.26821		5.74018	4.86548		5.71764				7.08865	5.12494	5.02044	6.72393		7.49748
ARSH	P51689-3	6.59564		5.21196		6.10174			5.44948			5.33718	6.91013	5.58774	5.97293	6.02721	6.21962	6.56522
ARSI	Q5FYB1		6.11934							6.15815
ARSJ	Q5FYB0				5.4868		5.26343									5.31009	5.60463	6.65637
ARSK	Q6UWY0	6.2619	6.38049	5.62329	5.50957	4.89464	5.43362	5.62236	6.55882	5.80678	5.53825		6.05372	5.71032	6.1718	6.10594	6.86689	6.78248
ART4	Q93070	6.84982	7.53325	7.70062	7.79995	7.06465	7.03258	6.87348	6.74248	5.36321	7.07617	6.81371	7.91803	5.86903	7.62341	7.21432	6.21624	7.52512
ART5	Q96L15		7.14348														8.18021
ARV1	Q9H2C2	6.39854	6.91258	6.66839	6.87804	6.72414	6.91738	7.1387	6.55506	6.69541	6.71352	6.86263	6.52384	7.33692	6.79729	7.12403	6.28327	7.07584
ARVCF	O00192-2	5.18904	6.42819	6.8896	5.51832	6.43213	6.53244	4.96319	6.69842	5.98251	6.21827	5.17787	6.26926	6.68604	6.722	6.63951	6.85107	6.69033
ARX	Q96QS3									6.60442	6.25843
AS3MT	Q9HBK9	8.0726	6.63471	6.36636		6.34484	6.34184	5.16469	6.89414	7.35467	7.67832	7.21891	6.76857	5.64208	6.84242	5.79686	7.39046	7.19522
ASAH1	Q13510	7.69668	7.56949	7.55285	7.52994	7.38037	7.15194	7.64972	8.08786	7.60106	7.15166	7.57111	7.75318	8.1717	7.48913	7.70598	7.98436	8.1767
ASAP1	Q9ULH1	7.05078	7.25106	7.49505	7.44871	7.43204	7.39708	6.95897	7.65185	7.23296	7.6066	7.40873	7.61253	7.32073	7.52673	7.72726	7.51335	7.31129
ASAP2	O43150	6.49388	5.83922	6.55604	6.88116	6.33253	6.50463	5.89756	7.52218	6.31742	6.76126	7.25688	7.13293	7.35422	7.05068	7.46055	6.56223	7.19006
ASAP2	O43150-2		4.67073		5.55368		4.87094		5.44802				5.06868	5.37175		5.28729		5.45127
ASAP3	Q8TDY4-3	6.05773	6.96103	7.22944		6.09359	6.23439	6.8399	6.74893	6.82974	6.87808	5.27077	6.68493	6.49619	6.8811	6.26802	6.31826	5.58377
ASB1	Q9Y576	6.2508	5.87346	6.46015	6.69905	6.65462	6.75573		5.64134			6.88742		6.094	5.96458	6.77689	5.93955	6.47191
ASB3	Q9Y575	6.3581	6.46603	6.56297	6.27017	6.71009	6.89276	6.47299	6.59082	5.79793	6.5731	6.05356	6.20453	6.15168	6.09465	6.56479	6.44829	6.31995
ASB6	Q9NWX5	6.5318	7.13185	6.89497	7.20518	7.05639	7.24273	6.91333	6.55515	6.96142	7.21013	6.50722	6.58629	6.77935	6.86669	6.66736	6.73984	6.5427
ASB7	Q9H672	5.55493	5.11005	5.66428	5.27374	5.4508	5.56441		4.99462	5.96438	5.64881			5.12358	5.35507	5.61854	5.9495
ASB8	Q9H765	6.20988	6.28875	5.39228	5.72166	5.57848	5.82448		6.53546		6.50087		5.65854	5.46172	5.23817	5.57372		5.99905
ASB9	Q96DX5	6.99243	4.96276	6.55539		6.01458	6.36508		4.61579				6.71567	6.10102	7.10469			6.54144
ASCC1	Q8N9N2-2	7.60712	7.77587	7.53643	7.8047	7.46817	7.64082	7.62401	7.5197	7.11008	7.55976	7.23805	7.57778	7.62043	7.58992	7.45398	7.55794	7.66945
ASCC2	Q9H1I8	7.5088	7.76351	7.55565	7.78073	7.69174	7.60192	7.43905	7.39415	6.89844	7.45113	7.48184	7.70815	7.72161	7.57314	7.3579	7.52612	7.56979
ASCC3	Q8N3C0	7.4158	7.73374	7.45562	7.73249	7.59682	7.61867	7.25663	7.28996	7.00675	7.31096	7.47229	7.64701	7.67913	7.50122	7.43151	7.53657	7.63532
ASF1A	Q9Y294	7.76073	7.93439	7.61296	8.0578	7.62751	8.17161	7.78521	8.14929	7.71018	8.22856	7.91091	7.98066	7.5	7.37501	8.00672	7.87964	7.31408
ASF1B	Q9NVP2	7.67797	7.90168	8.07484	7.49957	7.7463	7.94847	7.94472	7.89161	7.62712	7.85649	7.9975	7.62876	7.64517	7.74062	7.9356	7.8919	7.75671
ASH1L	Q9NR48-2	7.88835	6.74188	6.92323	7.8116	6.37182	6.99262	5.04562	6.96913	7.38639	5.85438	6.55534	7.21289	6.66596	5.15073	6.84614	6.76232	6.96206
ASH2L	Q9UBL3	7.83041	7.95986	7.95558	7.59369	7.88685	7.68877	7.56056	7.76452	8.11366	7.86909	7.63192	7.63925	7.72761	7.67252	7.7784	7.88883	7.53451
ASIC1	P78348	5.73378	5.99388		5.20909								5.87231
ASL	P04424	7.99216	8.09874	7.81861	7.6947	7.52067	7.86328	7.82929	7.60871	6.66291	7.23484	7.80389	8.41623	7.6102	8.08769	7.83315	7.76306	8.49478
ASMTL	O95671-2	7.90897	8.5278	7.63221	7.42813	7.87351	7.30057	7.9999	7.10995	6.65085	6.92227	7.12651	7.54309	8.16694	7.32031	7.60972	7.41018	7.92723
ASNA1	O43681	8.32955	8.46573	8.64903	8.24152	8.38049	8.18712	8.20175	8.31606	7.9608	8.2851	8.42082	8.21735	8.46029	8.13687	8.3419	8.35478	8.47449
ASNS	P08243-2	8.18478	8.29814	7.98389	8.31682	8.3283	8.05955	8.5007	8.23618	8.1049	8.42903	8.09719	8.43174	7.08555	7.95526	8.35972	8.20328	8.72691
ASNSD1	Q9NWL6	6.55381	6.06581	6.47382	6.33001	6.58421	6.48638	5.95246	6.74498	6.43437	6.3102	6.3938	6.43087	6.62237	6.55374	6.29383	6.27826	6.55212
ASPA	P45381															6.28765
ASPH	Q12797	8.82614	7.25424	8.80969	8.65029	8.43953	8.52075	8.20576	8.29452	7.86497	7.65638	8.92992	9.16298	8.73225	8.53986	8.63502	8.46545	8.29082
ASPHD1	Q5U4P2	5.40393	7.06783	4.45849		7.24372	5.51316	6.25473	6.04485			5.08089	6.50805			6.8135		7.30647
ASPHD2	Q6ICH7	5.85896	5.09519	5.81573	5.84673	5.52346	4.83379		6.37376	5.35592			5.74975		5.89657		6.74951	4.88932
ASPM	Q8IZT6	5.82635	5.54911	5.79805	6.35874	6.55155	6.52013	6.21235	6.22796	6.27762	6.27847	5.81408	5.88518	6.10613	5.72017	6.40719	6.47071	5.58801
ASPSCR1	Q9BZE9-2	7.40633	7.56452	7.84933	7.34131	7.37932	6.8087	7.37799	7.53436	7.42758	7.57927	7.08266	7.61811	7.12779	7.43974	7.04131	7.57418	7.83546
ASRGL1	Q7L266		6.30956	6.42977		6.43697	6.50514	5.80334		7.67751	7.5058	6.24441	5.92864		7.28574	6.17716	7.12594	6.97769
ASS1	P00966	7.11021	5.72533	6.43733	6.15875	6.89432	7.15023	5.46624	9.32588	6.42035	8.04242	6.34508	5.9465	5.20177	4.66664	6.59713	7.4172	6.98595
ASTE1	Q2TB18	6.04525	5.83787	5.90873	6.6079	5.77256	5.93825	6.262	6.05826	4.93992	5.62505	5.79044	4.95401	5.38521		6.29783	5.81662	5.78219
ASTN1	O14525-3			4.72559												4.56689
ASTN2	O75129-2	6.30565	6.3026	6.54218	6.36694	6.20864	6.18771	6.3675	6.63511	6.32352	6.1951	6.21916	6.59225	6.69849	6.52917	6.67861	6.48738	6.07319
ASUN	Q9NVM9	7.25058	7.53205	7.68163	7.38528	7.40267	7.56222	7.56703	7.40108	7.53852	7.55756	7.16557	7.19801	7.37709	7.37268	7.32595	7.52385	7.3275
ASXL1	Q8IXJ9	6.01934	5.30415	5.43559	5.97259	6.00345	6.00104		4.87632	5.92491	5.42336	4.88434	5.73949	5.73648	5.82807	5.79658	5.75571	6.06675
ASXL2	Q76L83	5.51486	5.87511	5.75996	6.28175	5.89074	6.09946	5.4618	6.14494	6.48462	6.20269	5.77604	6.00277	5.71734	5.69232	5.50194	6.07344	5.69964
ATAD1	Q8NBU5	7.83085	7.81843	7.69538	7.77462	7.77125	8.00693	7.78873	7.67694	7.78806	7.6603	7.33568	7.59172	7.9127	4.90311	7.91	7.56417	8.00624
ATAD2	Q6PL18	7.00112	7.05324	7.48579	7.2311	7.52719	7.66157	7.58581	7.46593	7.73481	7.87773	7.1878	6.83945	6.52765	7.27095	6.99742	8.01643	7.06544
ATAD2B	Q9ULI0-2	4.34432	6.27555	5.20703	5.27894	5.9727	5.67145	5.99076	6.61555	6.88897	6.30952	5.09244	5.06247	5.21825	5.65479	4.88359	6.79516	5.55479
ATAD3A	Q9NVI7-2	8.09152	8.11768	8.07002	8.16372	8.33455	8.32109	8.02202	8.05505	8.37517	8.26872	7.98718	8.08155	7.78103	8.062	8.16337	8.15722	7.83893
ATAD3B	Q5T9A4	8.37989	8.62141	8.18106	8.44124	8.76472	8.7023	8.45246	8.41591	8.64096	8.46267	8.17623	8.3814	8.37687	8.21245	8.47039	8.5003	8.07933
ATAD5	Q96QE3	6.75966	6.21896	6.09639	7.00236	6.34974	6.45797	6.64564	6.22695	7.03951	6.91196	4.70923	5.55132	6.14371	6.42865	6.08829	6.69702	6.09747
ATAT1	Q5SQI0	6.44385	6.23412	6.48307	6.00769	6.32383	5.97582	6.46697	7.07353	6.96128	6.80111	6.25381	5.96535	6.64495	6.45534	6.12845	5.80831	6.64089
ATE1	O95260	5.72057	6.44977	5.48643	5.60263	5.93294	6.48941	5.84781	6.30724	5.57022	5.60496	5.755	5.97656	6.1486	5.62002	6.22166	5.87945	6.23829
ATE1	O95260-2	7.37464	7.86051	7.55368	7.5599	7.70213	7.8018	7.56734	7.76893	7.08177	7.2856	7.54118	7.38353	7.8672	7.31049	7.68182	7.56769	7.52197
ATF1	P18846	8.09961	7.90062	8.07819	8.0355	7.9696	7.7132	7.86699	8.12909	8.17155	8.47824	7.88564	7.97765	7.71366	7.92879	7.68578	8.01991	7.85635
ATF2	P15336-5	7.11626	7.10348	6.15972	6.81338	6.27061	6.53298	7.05483	7.4287	7.08385	7.08309	6.33621	6.89126	6.73378	6.93315	6.34817	7.11485	6.87479
ATF3	P18847-5	5.70089	7.19281	6.04529	5.40342	5.84864		5.97186					5.30988		5.34478	5.84056		6.09589
ATF4	P18848					6.13247	5.56005
ATF6	P18850	6.58729	6.9094	6.74995	7.0502	7.12155	6.8471	6.82974	7.14786	7.00384	6.97243	6.25188	6.92561	6.73633	6.77005	6.65134	6.54381	7.07309
ATF6B	Q99941-2	6.42129	6.67405	6.60432	5.76728	6.47153	6.73497	6.73873	6.41798	6.57621			6.64523	6.65188	6.51916	6.3458	6.28828	6.71544
ATF7	P17544-2	7.49426	7.13108	6.93707	7.14782	6.61224	6.97118	7.17162	7.31856	7.56444	7.59093	6.83858	7.01	6.71813	7.25293	6.43622	7.52022	6.9033
ATF7IP	Q6VMQ6-5	6.77508	7.12292	6.97828	7.00892	7.37648	7.08545	6.74328	6.91911	7.15213	7.59316	6.77531	6.76818	7.09074	7.15729	6.96794	6.94657	6.99436
ATG10	Q9H0Y0		6.47537	6.19046			5.77418							6.85864	6.18482	6.40702	6.24594	5.96849
ATG101	Q9BSB4	7.14122	7.06032	7.44685	7.4996	7.202	7.07449	6.82154	7.34231	7.15789	7.13339	6.96757	7.38754	7.10239	7.25153	7.22518	6.59009	6.86919
ATG12	O94817	7.42357	7.04963	7.59779	7.52054	7.63629	6.70301	7.1586	7.68843			7.64807	7.72717	7.53085	7.32447	7.50867	6.44624	7.0609
ATG13	O75143-2	6.33144	7.04247	7.36707	6.80118	6.95714	6.55701	6.83222	6.83094	6.69845	6.725	6.49334	6.87975	6.7944	6.91791	7.01145	6.43147	6.54459
ATG14	Q6ZNE5	5.13606	6.2475	6.31861		7.00172	6.51246		6.12309	5.29561		6.28822	6.20796	6.73191	6.40325	6.35384	6.01297	6.14785
ATG16L1	Q676U5	7.1492	7.41343	7.40776	7.3945	7.75826	7.57241	7.22351	7.51088	6.95744	7.39879	7.38092	7.50749	7.70932	7.29703	7.49882	7.26224	7.68867
ATG2A	Q2TAZ0-3	6.2399	6.15287	7.0293	6.57991	6.67233	6.29787	5.96726	6.36626	6.45777	6.66836	6.17148	6.59656	6.83383	6.89812	6.76398	6.57199	6.33579
ATG2B	Q96BY7	6.36014	6.25854	6.7411	6.4311	6.90153	6.5141	6.45197	6.59249	6.07558	6.5709	6.43216	6.69358	6.86225	6.82467	6.67316	6.82765	6.55881
ATG3	Q9NT62	8.07741	7.87803	7.92088	8.461	8.2732	8.42865	8.02771	7.91087	7.65232	7.74203	8.22966	8.24217	8.16124	8.15937	7.94463	8.10357	7.88151
ATG4A	Q8WYN0	6.08122	6.05956	6.79415	6.463	6.4809	6.64785	6.3565	5.99395	5.45299		6.88692	6.6991	6.83324	6.29958	6.46485	5.42248	6.39259
ATG4B	Q9Y4P1-6	7.68226	7.98122	7.4842	7.41704	8.16784	7.92889	7.84538	8.09748	7.60724	7.99621	7.6537	7.8354	7.76658	7.62392	7.88455	7.79795	7.61601
ATG4C	Q96DT6	7.12121	7.12477	6.47542	6.51689	7.18139	7.2738	6.43171	7.15678	5.83104	6.90863	5.5021	6.15286	6.73653	6.13308	6.41383	6.42464	6.96065
ATG5	Q9H1Y0	7.39838	7.6116	7.76533	7.59086	7.78899	7.52854	7.31741	7.52447	7.37776	7.5576	7.60567	7.82661	7.88728	7.46886	7.55456	7.33199	7.91397
ATG7	O95352	7.44577	7.67216	7.81916	7.72918	7.51659	7.85696	7.56365	7.32799	6.80258	7.27715	7.82922	7.85464	8.10311	7.56373	7.89409	7.31837	8.11967
ATG9B	Q7Z3C6	6.83869	6.85602	7.31138	7.024	7.31782	7.20309	7.23292	7.56856	7.10676	6.9362	6.84972	7.38616	7.30958	7.25225	7.31438	7.15574	7.34523
ATHL1	Q32M88	6.44636	6.94175		6.01338	5.796	6.01848	6.52454	6.54841	5.15897			5.99774	5.42253	6.30894	6.22486	6.74951	5.84753
ATIC	P31939	8.81986	8.99001	8.61103	8.87704	8.87502	9.14086	8.91492	9.13431	8.63015	8.77906	8.76854	8.6281	8.88756	8.76251	8.92671	8.87572	8.95239
ATL1	Q8WXF7-2	7.52205	5.69563	7.69895	5.60707	5.61569	5.94923		7.07369	7.05683	7.13855	7.48392	5.92148			5.22461	6.31932	7.63708
ATL2	Q8NHH9	7.64252	7.79221	7.46149	7.61041	8.05792	7.90083	7.55667	7.80974	7.67187	7.45997	7.52085	7.46577	7.56205	7.67102	7.61461	8.0646	7.70686
ATL2	Q8NHH9-2				5.87977	4.74373	4.96046		6.01141
ATL3	Q6DD88	8.46818	8.12272	8.60242	8.13641	8.47968	8.19941	7.95136	7.99799	8.35565	8.18375	8.58233	8.6096	8.8706	8.51791	8.56683	8.41461	8.11214
ATM	Q13315	7.02797	7.32027	7.06928	6.85483	6.47514	6.71635	6.7663	7.16406	6.98671	6.73502	7.04759	6.48118	6.86065	7.15053	7.07071	7.17393	6.47267
ATN1	P54259	6.3559	6.37801	6.36995	6.58714	6.30055	5.5949	6.7478	6.59366	6.36614	6.119	6.27142	6.51684	5.84994	6.37384	5.75296	6.58351	6.43137
ATOX1	O00244	8.11862	8.10832	7.84807	8.44851	7.72375	8.10866	8.33593	8.28652	7.13279	8.03247	8.35575	8.31423	8.04721	8.30033	8.34044	8.19642	8.28184
ATP10A	O60312	5.22698	6.72946	6.19245	6.64678	5.88789	6.64198	6.67049	6.64122		6.46222		5.20048	6.15768	6.38857	6.06201		6.54112
ATP10D	Q9P241-2	4.7872	7.1227	7.24484	7.30383	6.8395	7.06914	5.89281	5.03918	5.3229			5.31273	5.77074	7.41733	5.6943	5.11685	7.34284
ATP11A	P98196	7.15641	7.16664	7.50511	6.73949	6.44207	6.65877	6.01245	6.39448	6.93338	6.72193	6.25802	6.78281	6.60116	6.48233	6.52587	7.08834	7.60271
ATP11B	Q9Y2G3	6.11302	6.80938	6.40316	6.44995	6.14667	6.10625	5.98297	6.54099	4.98632	5.35149	6.5986	6.08949	6.45293	6.1936	6.56065	6.00777	6.42491
ATP11C	Q8NB49-3	7.19223		7.40793	6.84713	7.50112	6.51945	6.53749	6.92281	7.80999	7.80803	7.07962	6.7131	7.06234	6.95922	7.11312	6.82705	7.12065
ATP11C	Q8NB49	5.10028			4.55125				5.33581	5.60893	5.6686
ATP12A	P54707	6.5336	7.10591	7.54902	7.59318	7.31381	7.23077	7.19144	6.97525	7.11694		7.18295	7.43993	7.14008	7.31199	7.35577	7.15318	7.0184
ATP13A1	Q9HD20	7.82347	7.81738	7.41313	7.53677	7.64399	7.34775	7.65203	7.70012	7.5844	7.58844	7.03111	7.78124	7.80917	7.65405	7.70792	7.89236	7.90349
ATP13A2	Q9NQ11-3		6.82966	5.98292	5.34292	5.86559	6.01304		6.16162	6.18356	5.99239	4.98084	5.62526	6.39421	5.96902	6.17116	5.28421	6.35583
ATP13A3	Q9H7F0	6.24563	7.08932	7.06383	7.32778	6.88523	6.84097	7.13998	7.07033	6.01298	6.26987	6.75629	7.08838	7.03319	7.07178	6.77934	6.57179	7.51124
ATP1A1	P05023-4	8.50746	8.65759	9.14236	9.13994	8.88088	8.89662	8.8307	8.52304	8.77985	8.65061	8.8256	9.03637	8.79218	8.93987	9.07131	8.63376	8.71454
ATP1A2	P50993			5.51471		5.72089			5.40397							5.76442
ATP1A3	P13637-2	6.64192	7.89406		7.88828		8.00764	6.55146	7.43108	7.54026	7.44325		8.04003			7.20827		7.68107
ATP1B1	P05026-2	6.14572	7.64546	8.88964	8.18458	8.22038	8.21821	8.29119	7.97425	6.94961	7.18083	8.03137	8.50542	8.37991	8.69159	8.38303	6.16613	8.23768
ATP1B3	P54709	8.43217	8.50873	8.66547	9.05824	8.60583	8.60867	8.6994	8.35087	8.65444	8.60378	8.71858	8.91741	8.45617	8.68205	8.87981	8.58103	8.47013
ATP2A1	O14983		6.78434				4.56639		7.08418	4.93937	5.71869	5.19422
ATP2A2	P16615	8.53714	8.66155	8.81757	8.70315	8.78422	8.76546	8.48342	8.68803	8.85506	8.80269	8.64507	8.59561	8.73511	8.62903	8.76042	8.56624	8.62521
ATP2A3	Q93084-4	5.58662							5.14081
ATP2B1	P20020-6	7.35066	7.72316	8.53658	8.0453	8.14085	7.98267	7.68383	8.37728	7.60505	7.7921	7.89544	8.14003	8.14752	7.98191	8.05009	7.68579	7.69297
ATP2B2	Q01814-6	6.37052	6.44913	6.79582	7.04987	6.45193	6.24083	6.17774	5.93304	5.05393	6.36098		6.55848	5.8702	6.73499	6.35971	5.6192	6.62954
ATP2B3	Q16720-5		6.03319	7.08295	6.77433	6.55814	6.43779	6.13342	6.95785	7.0169	7.32543	6.97975	6.36089	6.52377	6.48638	6.44498	6.24634	5.53997
ATP2B4	P23634-6	6.88507	7.55558	7.97464	7.028	7.92163	7.479	7.27267	7.43303	6.29858	6.27055	7.31954	8.15319	7.82506	7.54598	7.70917	6.79171	7.79211
ATP2B4	P23634-4			4.89893					5.14175					5.31707	4.75063
ATP2C1	P98194	7.23589	7.37719	7.74228	7.74058	7.56952	7.28409	7.31254	7.28804	7.29354	7.38575	7.52062	7.41053	7.37617	7.40211	7.57402	7.3989	7.72993
ATP2C1	P98194-4	5.91911	5.78293	6.12833	6.26313	5.8819		5.728	5.67422	5.60682	5.49935	6.02392	5.75987		5.78161		5.83112
ATP4A	P20648	5.98691	5.42958			6.44034			7.65651				6.77116	5.93819	7.05059			6.40241
ATP5A1	P25705	9.68081	9.61279	9.34291	9.58968	9.50443	9.58655	9.59264	9.57474	9.596	9.5624	9.48007	9.41749	9.60955	9.28641	9.67665	9.67653	9.61058
ATP5A1	P25705-2	6.14028															5.99584
ATP5B	P06576	9.68046	9.55446	9.27024	9.5696	9.51272	9.59101	9.42942	9.48495	9.52378	9.47094	9.31267	9.34797	9.52598	9.20954	9.62125	9.63995	9.5197
ATP5C1	P36542		5.68497
ATP5C1	P36542-2	8.98048	9.0462	8.76996	9.04548	8.90142	8.92827	8.93363	9.02386	9.00757	9.05108	8.70241	8.83147	9.00408	8.74413	9.03225	9.0465	9.08135
ATP5D	P30049	7.87728	8.39626	7.79713	8.16571	8.10748	8.44278	8.18798	8.20753	5.85869	8.42917	7.95994	7.91314	8.02569	7.89879	7.81956	8.42087	8.39715
ATP5EP2	P56381	9.01716	8.92342	8.74741	8.97746	8.82744	8.69304	9.06497	8.86311	8.98087	8.87853	8.9414	8.72094	8.84336	8.84395	8.85537	8.92439	8.97595
ATP5F1	P24539	8.85138	8.71969	8.53794	8.71679	8.46811	8.63386	8.67089	8.69966	8.663	8.48693	8.47492	8.55683	8.66718	8.48576	8.67803	8.73274	8.75596
ATP5H	O75947	8.61076	8.61784	7.94185	8.57464	8.14208	8.48131	8.52124	8.77411	8.53136	8.80284	8.34609	8.31003	8.22399	8.54092	8.24704	8.82843	8.74922
ATP5I	P56385	8.93329	8.67376	8.24822	8.87392	8.43611	8.42678	8.93875	8.74014	8.94627	8.88432	8.86122	8.80596	8.43867	8.78646	8.47538	8.85319	8.76339
ATP5J	P18859	8.09838	7.96959	7.67129	8.27195	7.66457	8.02809	8.11225	8.20528	8.29015	8.01816	7.99003	7.80347	7.84009	7.75234	7.92728	8.20559	7.97062
ATP5J2	P56134-3		7.61147	7.14615	7.11355	7.30763	7.58696	7.42224	7.10772	7.15813	7.16654	7.60655	7.00889	7.34664	7.08739	7.43801	6.70908	7.59622
ATP5L	O75964	8.80778	8.87407	8.47854	9.07388	8.76209	8.94291	8.98565	8.9141	8.9876	8.90167	8.75488	8.76605	8.68457	8.71667	8.84515	8.93439	8.91747
ATP5O	P48047	9.01566	9.05683	8.79335	9.07418	8.93136	8.88087	9.01341	9.05129	9.06625	9.08378	8.90356	8.94254	9.0308	8.80104	9.01561	9.13336	9.04558
ATP5S	Q99766	6.97924	7.02139	7.02476	6.73839	6.98513	6.78929	6.67006	6.8908	6.66989	6.82729	7.24871	7.20181	6.35453	6.71716	7.10231	6.59187	6.18535
ATP5SL	Q9NW81	6.64213	6.84251	6.51686	6.70382	6.52261	6.29355	7.20494	7.07103	6.80136	7.10394	7.0171	7.06057	6.62788	7.4345	6.49993	6.3561	7.04765
ATP6AP1	Q15904	7.799	7.87999	7.82654	7.69793	7.88606	7.57387	7.6689	7.52332	7.73008	7.75113	7.73556	7.70569	7.81723	7.71873	7.7382	7.64559	7.96431
ATP6AP2	O75787-2	7.93613	7.66997	7.97341	7.93304	8.10638	7.7485	7.84807	7.82513	7.80979	7.89537	7.83861	7.93671	8.00167	7.902	7.73988	7.58945	8.03397
ATP6V0A1	Q93050-1	7.53315	8.22485	7.68385	7.42612	7.42757	7.39514	7.53207	7.76052	7.64856	6.98205	7.32331	7.5811	7.56931	7.42645	7.7445	7.85685	8.10665
ATP6V0A1	Q93050-3		5.85507	5.9345		5.83373							5.54465	5.55001		5.67354	6.08401	6.0763
ATP6V0A2	Q9Y487	6.57319	7.10482	7.32408	7.01454	6.98883	7.09066	7.20955	6.95689	7.38729	7.52334	7.13102	7.04427	7.20998	6.91245	7.04116	7.25995	7.06433
ATP6V0A4	Q9HBG4	4.92136	4.71037	6.46333		6.33066	6.49443	5.1333	5.77622				5.13804		6.44495	5.62053		5.72329
ATP6V0C	P27449	8.54164	8.89165	8.70107	8.82039	8.43379	8.65784	8.89997	8.61492	8.86356	8.56429	8.60058	8.70728	8.52971	8.61525	8.8256	8.60219	8.96824
ATP6V0D1	P61421	8.10651	8.34273	8.12927	7.989	7.9331	8.00279	8.09173	8.00543	8.03305	7.80756	7.79224	8.18358	7.99109	8.08383	8.38399	8.06745	8.29332
ATP6V0D2	Q8N8Y2			5.56455		5.48786	5.6552					4.98847			5.11562	4.5364	5.41409	5.34825
ATP6V1A	P38606	8.38658	8.50033	8.42434	8.69436	8.28136	8.53362	8.4132	8.4411	8.03355	8.07989	8.35272	8.63266	8.66832	8.45227	8.54363	8.38725	8.2533
ATP6V1B1	P21281	8.30076	8.51171	8.29551	8.50852	8.42906	8.47165	8.20614	8.42955	8.10513	8.13643	8.33606	8.44459	8.67929	8.36634	8.51845	8.48209	8.20721
ATP6V1C1	P21283	8.02085	8.38069	7.97296	8.09213	8.17415	8.29811	8.20003	8.18167	7.9983	8.00441	8.04184	8.23261	8.30665	8.13711	8.29363	8.1415	8.22776
ATP6V1D	Q9Y5K8	7.89943	8.14721	7.97573	8.26059	7.87528	8.13151	7.84011	7.96476	7.7868	8.06987	7.89785	8.28682	8.22161	8.01423	7.96972	8.12553	7.96438
ATP6V1E1	P36543	8.19543	8.45399	8.02491	8.59782	8.07598	8.15164	8.19014	8.46505	8.24147	8.15958	8.41714	8.62288	8.39564	8.4143	8.1285	8.45226	8.09124
ATP6V1E2	Q96A05	5.43356
ATP6V1F	Q16864	7.10502	7.24978	6.73518	7.58541	6.4019	7.03635	7.07198	7.37189	7.58458	7.46803	7.31042	7.39716	6.76245	7.37122	6.48349	7.66627	7.32535
ATP6V1G1	O75348	8.27086	8.53577	8.11682	8.62454	7.99645	8.02216	8.21862	8.4181	8.11933	8.00855	8.38914	8.52967	8.21637	8.35196	8.13928	8.36691	8.23702
ATP6V1G2	O95670	6.29289	6.34166		6.49598			6.76516	6.3459	6.17029	6.28068	6.04482	6.13411
ATP6V1H	Q9UI12	7.78529	8.0358	7.9553	8.09273	7.73798	8.03919	7.75439	7.93863	7.6926	7.66792	7.89332	8.14593	8.13737	7.75923	7.92069	8.04146	7.79279
ATP7A	Q04656-5	5.73683	5.53854	6.81095	6.192	6.04024	4.98909	5.86095	6.78849	7.26922	6.5874	6.55154	6.5713	7.08717	6.66664	6.42632	6.69445	6.79871
ATP7B	P35670-3	5.59124	5.81013		4.43718		4.73668	5.3735	3.96113	5.57885	5.45956		5.32205				5.15291	5.97468
ATP8A1	Q9Y2Q0-3							6.09144		5.84536				5.40494
ATP8A2	Q9NTI2									4.48933	4.62846			5.7447				5.18425
ATP8B1	O43520	5.46241		5.95157	7.17797	7.45941	5.02237	5.2103		5.37319		7.10715	7.24458	5.4419	6.10746	7.34508	5.62306
ATP8B2	P98198-3	6.10976	6.58143	5.88028	5.39336	6.05283	7.02301	5.06966	5.985				5.74139	5.00569	5.42325	4.62667	4.96903	5.43863
ATP8B3	O60423	5.53352			5.40164	5.1642				5.28188		5.28551				5.35915	5.55072
ATP9A	O75110	7.2987	7.12267	6.69163	6.18085	5.51005	5.56923	7.31003	5.1756	4.27804	5.38481	6.62968	6.84049	5.85495	6.94826	6.844	5.79535	6.03255
ATP9B	O43861-2	6.14295	6.48799	6.10429	5.50784	5.96823	6.1032	6.48729	6.55336	5.85089	6.28675	6.4595	6.58713	6.18139	6.25072	6.22099	6.2975	6.48261
ATPAF1	Q5TC12	7.63563	7.41674	7.57819	7.62837	7.88201	7.83585	7.38842	7.40763	7.72018	7.87486	7.48842	7.44774	7.59357	7.43764	7.59369	7.31682	7.27467
ATPAF2	Q8N5M1	7.81953	7.77589	7.55019	7.23971	7.47629	7.48421	7.35639	6.98223	7.25597	7.4298	6.9468	7.25054	7.46487	7.34704	7.52042	7.48546	7.13901
ATPIF1	Q9UII2	8.9725	8.90924	8.64723	8.26964	8.36227	8.16263	8.85938	8.90109	9.0617	8.94667	8.50814	8.33606	8.43095	8.66856	8.32428	8.67188	8.39972
ATR	Q13535	6.80866	6.65847	6.6892	7.25516	7.05376	7.02616	6.9343	6.46191	6.55281	6.67874	6.96005	6.41839	6.57215	6.63507	6.70657	6.73613	6.76974
ATRAID	Q6UW56	8.14803	7.53184	7.33727	7.60514	7.22063	7.36014	7.57041	7.43126	6.78212	6.82948	7.66752	7.54742	7.62527	7.57825	7.35115	7.52243	7.60294
ATRIP	Q8WXE1	6.92585	6.93286	6.76526	7.25012	6.78015	7.04542	6.94752	6.50881	6.44956	6.64865	6.98268	6.3461	6.60486	6.73132	6.84566	6.708	6.93871
ATRNL1	O75882	6.74732	6.99731	6.49337	6.52819	7.08072	6.68254	6.46688	6.99414	6.35529	6.41268	6.3591	6.72815	6.77751	6.88898	6.64318	6.8066	7.1575
ATRX	P46100	7.3763	7.75411	6.70308	6.94451	7.49949	7.83705	7.55966	7.40949	7.65217	7.86064	7.30204	7.53823	7.33363	7.21443	7.12826	7.3934	7.2036
ATXN1	P54253	6.78936		5.83895		5.4347	7.0558	5.34581	5.47515			5.37015	6.88188	6.20911	6.43317	5.77426	7.67194	7.18636
ATXN10	Q9UBB4	8.3719	8.47228	7.78039	8.23626	8.09288	8.33794	8.31916	8.37141	8.5474	8.47587	8.37973	8.36828	8.30789	8.09791	8.64468	8.30263	8.52901
ATXN1L	P0C7T5		6.30845	5.45899	5.58092	5.54061	5.42562	6.08571	6.61149	5.85414	4.9145	5.37049	5.71363	5.09376	5.97691	4.8566	6.73238	5.83142
ATXN2	Q99700-2	7.70641	7.87892	7.76642	7.98908	8.01791	7.71212	7.95425	7.80862	7.85414	7.79393	7.80481	7.79594	7.8743	7.77212	7.8168	7.9384	7.70523
ATXN2	Q99700-4		5.74672	5.90043	5.88535	5.97158	5.71775	6.08758	5.80166	6.00681	5.8825	5.67806	5.88378	5.61638	5.74237	5.82843	5.87279	5.78093
ATXN2L	Q8WWM7-7				6.29924				5.99383	6.25154			5.80509	5.53134	5.94526
ATXN2L	Q8WWM7	8.33524	8.27409	7.69266	8.38501	8.04557	8.04886	8.31514	8.31814	8.28852	8.20854	8.079	8.17694	7.77654	8.23271	7.78233	8.08691	8.13439
ATXN3	P54252-4	7.52109	7.39177	7.36506	7.21586	7.71949	7.67865	7.38587	7.43158	6.74186	7.12243	7.11195	7.43975	7.30367	7.53622	7.41385	7.44057	7.1064
ATXN7	O15265	5.88061	6.0153	5.7912	6.18146	5.8315	6.21165	5.92907		6.03407		5.47543	5.27215	5.5916	6.08608	6.04843	5.84902	5.23346
ATXN7L2	Q5T6C5			4.64706		5.73438	5.61988		4.79957	6.29294	4.78583			5.55185	5.40693			5.5499
ATXN7L3	Q14CW9	5.63815	6.50463	6.42759	6.29097	6.56526	6.20809	6.29081	6.8503	7.06979	6.21887	6.13109	6.42429	6.3407	6.41784	6.26747	6.89003	5.92702
ATXN7L3B	Q96GX2	7.53294	7.99108	7.66637	7.77485	7.76881	7.90605	7.88149	7.70089	7.88218	8.22147	7.6405	7.7691	7.62843	7.65003	7.86469	7.94652	7.71764
ATXN8OS	P0DMR3		6.2813	5.82732		5.78885	5.89672								6.26942			6.06939
AUH	Q13825	6.74554	7.1494	6.88656	5.83189	6.7684	6.25136	6.44753	7.44001	7.45198	7.24763	6.64975	7.16298	6.94612	6.37067	6.89714	7.28182	6.81562
AUNIP	Q9H7T9					5.0854		5.39768								5.84779
AUP1	Q9Y679-2	7.75591	7.94252	8.02314	7.99579	8.04783	8.1102	8.15899	8.16688	7.81827	7.78597	7.52275	7.66242	8.12771	7.70317	7.73141	8.06446	7.97646
AURKA	O14965	6.96414	7.37351	7.19293	7.53623	8.03943	7.97035	7.36233	7.06379	7.24821	7.62273	7.35139	7.17117	7.29593	7.5127	7.53517	7.23604	7.65809
AURKAIP1	Q9NWT8	7.28126	7.51369	7.15118	7.22202	7.57022	7.549	7.59378	7.25114	7.41891	7.40023	7.07889	7.16899	7.36672	7.22459	7.44087	7.33182	7.39956
AURKB	Q96GD4	6.92178	7.45998	7.55	7.55939	7.6261	7.73168	7.2776	6.98407	7.68482	7.52179	7.25974	7.19088	7.18486	7.43109	7.48458	7.30415	7.36311
AURKC	Q9UQB9-2												6.29611
AUTS2	Q8WXX7	7.00507	6.06047		6.67051		7.07618	5.61642	6.94405	6.23813	5.62909	5.21556	6.41317		5.34541	5.21817	7.17175
AVEN	Q9NQS1	7.4308	7.15263	6.08428	7.1872	6.32089	7.25237	7.35637	7.11257	6.94339	6.91479	7.14859	7.43339	6.31277	7.25374	6.50498	7.51395	6.59382
AVL9	Q8NBF6	7.06793	7.40862	6.83123	7.36583	7.29126	7.7201	6.9253	7.21032	6.99637	7.31462	6.93798	7.57085	7.14077	7.14927	7.11393	7.11792	7.61312
AXIN1	O15169-2	4.28989	5.82199	6.03605	5.70794	6.11133	5.53341	5.73612	5.95216	5.14408	4.99581			5.42519	5.76214	5.74023	6.94743	4.88437
AXIN2	Q9Y2T1								5.08444					4.51286	5.09089		8.12705	4.76202
AXL	P30530	6.24776	6.32852	7.99056	7.88172	8.05527	7.7903	6.27329	7.05217	5.05345	5.33798	7.70509	7.85325	8.1393	7.40621	7.56497		7.15623
AZI2	Q9H6S1	6.66543	6.63417	7.03325	6.14233	6.10724	6.24485	6.68584	6.71007	5.91567	6.34909	6.06293	6.74501	6.60284	6.12343	6.70178	6.23801	6.10764
AZIN1	O14977				5.42567		5.90102						5.46367
B2M	P61769	8.24891	7.75643	8.2989	8.05289	8.11905	7.60941	8.26563	8.0555	8.16096	8.31416	8.40147	8.30527	8.76512	8.8077	8.88137	7.65291	7.7978
B3GALNT1	O75752	5.12689		6.05442		5.66855	6.40275		6.06606	5.7065		6.68849	5.24592		5.90246	5.93011	5.4718	4.77025
B3GALNT2	Q8NCR0		5.8684	4.96143		6.11871	5.8637		5.31587				5.81875	5.94738	5.78924	5.51764		5.38782
B3GALT5	Q9Y2C3			5.06475	5.62674	4.71516	6.04198		5.35255	5.74492		4.92435					5.94886	5.91845
B3GALT6	Q96L58	7.15178	7.2219	6.54025	6.9463	7.17036	7.21355	6.86473	7.25655	7.70639	7.1786	6.4354	7.1762	6.93581	7.09909	6.69004	7.27149	6.74085
B3GAT3	O94766	8.2298	7.64338	7.17786	7.59782	6.83178	6.83431	7.36375	7.34307	7.81444	7.47481	7.05452	7.46804	7.48131	7.31128	7.47016	7.64021	7.50761
B3GLCT	Q6Y288	6.92565	6.66851	7.43717	7.20466	6.44557	6.62744	6.88801	6.66238	6.85522	7.04073	6.50073	7.36527	7.33919	6.70995	7.02691	7.19478	6.97857
B3GNT2	Q9NY97-2	5.6525	6.45083	5.60147	5.67186		6.24013	5.73176	5.91953				6.06601		6.06839			6.17929
B3GNT4	Q9C0J1-2		5.51763															6.51149
B3GNT5	Q9BYG0				5.98084					5.55179	5.44516							5.63661
B3GNT7	Q8NFL0	7.60646
B3GNT9	Q6UX72			6.8984	5.23323	5.20546			5.33057	5.67175			6.01709	5.47371	6.72479	5.4721	5.80147
B3GNTL1	Q67FW5	6.3061	6.05107	5.56412	5.34524	6.5425	6.12466	5.7547	5.57177	5.47331	5.06645		5.52231	6.92393	6.52211	5.92838	6.12599	6.69816
B4GALNT1	Q00973	7.45539	6.75317	6.57704	6.53226	4.71306	4.48023	6.911	6.72993	5.14226	6.4218		6.91629		5.43928	4.66608	6.75264	6.83085
B4GALNT3	Q6L9W6	5.30515	4.79662	5.59925		5.32541	5.4868		6.18627	5.06037					5.41387			5.29484
B4GALT1	P15291	7.43337	7.32918	7.54872	7.3958	7.32287	7.1886	7.39218	6.97178	6.57341	6.6651	6.68503	7.67436	7.49995	7.74011	7.14432	6.9613	7.59438
B4GALT2	O60909	6.78222	5.81538		5.77356	5.98026	6.33807	5.75635	5.3149				5.83066	6.09157	5.73758	5.93778	6.17354	5.01238
B4GALT3	O60512	6.23899	5.9134	5.86693	6.70165	5.76547	6.37048	6.0828	6.33881	5.98143	5.82323				5.85588		6.61816	6.35927
B4GALT4	O60513	6.6611	6.3294	6.7685	6.85003	6.48764	6.33126	6.04407	5.92875	4.97876		5.87945	6.95068	6.3219	6.1613	6.25557	5.65705	6.90956
B4GALT5	O43286	6.53593	6.85705	7.11628	7.0083	6.50215	6.68332	6.14195	6.54941	6.39262	5.78338	5.73616	7.03934	6.32919	7.02873	6.33698	6.25507	7.22957
B4GALT6	Q9UBX8	5.53098			6.53511		6.07808			5.49943			5.08808	4.87968	5.39721	5.52078		6.32048
B4GALT7	Q9UBV7	7.40666	6.82063	7.26614	6.77306	7.35811	6.97793	7.04627	6.40838	6.43511	5.32284	6.60398	7.11763	6.71857	6.94443	7.36665	6.92479	7.29812
B4GAT1	O43505	7.25953	6.9988	7.06124	7.04194	7.55933	8.00502	7.05046	7.34562	7.62453	7.39037	7.25952	7.27295	7.7099	7.50565	7.4009	7.18765	7.45447
B9D1	Q9UPM9	6.72788	6.10796		6.11744		6.11874	6.8836	5.69921	5.94754	6.02091		6.43138	5.06846	6.86815	5.93374	6.13121	6.54225
B9D2	Q9BPU9	6.26131	6.49247		6.60159	6.10427	6.1848	6.47125	5.74774	6.26249			6.58389	5.79915	6.36808	6.27563	6.41498	6.50628
BAALC	Q8WXS3-2	7.32459								5.64651
BABAM1	Q9NWV8-3		6.74493			7.24189	6.56931								6.71554			6.52698
BABAM1	Q9NWV8	7.57945	7.81504	7.80713	7.64298	7.7388	7.84403	7.89296	7.9901	7.43908	7.63804	7.75008	7.73824	7.74398	7.71402	7.62827	7.79532	7.68064
BACE1	P56817-2	6.63466	6.06636	6.6318	6.45654	6.34791	6.62574	6.83035	5.25444				5.17533	6.78959	6.54483	6.68686	6.22048	6.14473
BACE2	Q9Y5Z0-2	6.2066		5.54276	6.56054	6.0137	4.92265	5.91968		6.15595			5.80881	6.82385	6.35666	6.79344		6.39346
BACH1	O14867	6.8344	7.02913	6.69377	6.42113	7.09315	6.16435	6.46812	7.04549	5.82177	6.5483	6.41189	6.57513	6.91211	6.52356	6.94586	6.02146	6.84471
BAD	Q92934	6.91266	7.21349	6.86937	7.198	5.54239	6.3594	7.3487	7.39744	7.07707	7.18166	7.62204	7.46458	6.89774	7.39974	6.64969	6.96695	6.95054
BAG1	Q99933	7.03276	7.24663	7.19965	6.82641	7.06581	7.23639	7.44051	6.75477	7.02963	6.49689	7.64562	6.95309	6.90257	7.46234	7.026	6.91107	6.51515
BAG2	O95816	8.59591	8.54666	8.4039	8.64973	8.54535	8.46541	8.80494	8.51007	8.51073	8.48679	8.61757	8.41291	7.14472	8.31917	8.2623	8.41462	8.25876
BAG3	O95817	7.19793	7.39032	6.85969	8.15267	6.90783	7.50003	7.87822	7.92865	7.3662	7.516	7.69044	8.00484	6.97458	7.68589	7.01462	7.26847	7.49334
BAG4	O95429	6.03384	7.15339	6.38547	7.05613	7.04744	6.61334	6.96027	7.18666	7.22683	6.66793	4.99558	6.28283	5.5857	7.15002	5.69027	7.46932	6.08517
BAG5	Q9UL15	7.52399	7.34709	7.69201	7.483	7.8637	7.74918	7.41056	7.39525	7.21793	7.44128	7.59226	7.39746	7.59032	7.50745	7.48821	7.3552	7.38676
BAG6	P46379-2	7.97523	8.14847	8.21149	8.20156	8.09551	8.35679	8.02511	8.23684	7.97942	8.18175	8.2087	8.10241	7.814	8.24519	7.88476	8.15222	8.24684
BAHCC1	Q9P281			4.80732		5.07249	4.56791	4.03852	5.07289	6.27217	6.15482	5.81394		3.94413	4.51941
BAHD1	Q8TBE0-3	5.85385	6.56877	5.53438	6.56029	5.61645	6.33688	6.40034	6.51015	6.51448	6.51175	5.9806	6.30001	5.29454	5.27439	6.4681	6.65023	6.48865
BAI1	O14514		3.56878														6.12941
BAIAP2	Q9UQB8-2	5.77255	5.67607		6.01645		6.32492	5.55955	5.5589				5.34655		6.22595			5.97302
BAIAP2	Q9UQB8-5	7.52698	7.92713	7.67921	7.90797	8.14081	8.20975	7.86005	7.8794	7.62296	7.4911	6.58011	7.59931	7.44347	7.94346	7.74603	7.66333	7.89195
BAIAP2L1	Q9UHR4	7.85858	7.94489	6.08656	7.5092	7.66776	7.53951	6.77383	7.23108	6.26537	4.92976	6.59708	7.78668	7.10845	7.65015	7.38147	7.96954	7.77313
BAK1	Q16611	7.26354	8.27089	7.87529	7.72608	7.48711	7.70252	7.62986	7.65548	7.39917	6.9454	7.02392	7.76084	7.57235	7.38528	7.80477	7.70125	7.64349
BAMBI	Q13145	6.16861	7.52548							5.45009	8.10412		6.78376	4.99115	5.37266	7.64371		8.18638
BANF1	O75531	6.99227	8.16109	8.14744	6.94404	8.01217	8.40939	8.28052	8.05901	8.21797	8.15095	7.95515	7.91154	7.97067	8.22826	8.10084	8.20741	7.96483
BANK1	Q8NDB2-4					4.58317	4.72475	5.17413			6.70825				6.73185		5.0179
BANP	Q8N9N5	6.69555	6.92382	6.69763	6.98188	6.9719	6.90958	6.67673	6.84556	7.31605	6.96377	6.19976	6.67085	6.62327	6.64611	6.32875	6.93583	6.72295
BAP1	Q92560	6.62854	6.89918	6.64673	6.83387	6.9456	6.83756	6.83484	7.04758	7.23543	6.97164	6.50522	7.09349	6.65876	6.80577	6.71356	6.85841	6.64652
BAP18	Q8IXM2	7.74134	6.87427	7.0952	6.33811	6.92739	6.65951	7.24472	7.00957	7.5025	7.13424	7.51397	6.53809	6.36194	6.01493		7.65763	7.00948
BARD1	Q99728-2	6.89666	6.0241	6.11692	6.49237	6.69558	6.75968	6.81245	6.49294	6.84813	6.298	5.67872	5.72346	6.61691	6.00374	6.56668	6.34211	6.32868
BARHL1	Q9NY43										7.02509
BARX1	Q9HBU1					6.37956		5.38691		6.97694							6.13005
BARX2	Q9UMQ3																6.21571
BASP1	P80723	6.48572		9.25834	9.11748	9.18055	7.98527		8.01734	9.42334	9.26801	8.89234	8.88969	8.32367	8.90886	8.92717	7.44414	8.7347
BAX	Q07812-2	8.36039	8.79636	8.36899	8.53114	8.30931	8.20769	8.29579	8.32353	8.12741	8.33077	8.25699	8.32455	8.26973	8.33132	8.58045	8.71215	8.43164
BAZ1A	Q9NRL2	6.89125	6.69331	7.36386	7.46383	7.65637	7.6496	7.5024	7.42058	7.91359	7.77357	7.27719	7.16966	7.1543	7.5702	7.32825	7.46824	7.22934
BAZ1B	Q9UIG0-2	7.96167	8.08147	8.09752	8.18902	8.2419	8.20884	8.23153	8.26104	8.60814	8.54134	7.93629	7.97096	8.0001	8.20447	8.06752	8.40603	8.12398
BAZ2A	Q9UIF9-2	6.39445	7.32475	7.02897	7.39481	7.33668	7.25256	6.85892	7.18579	7.8502	7.54594	6.9129	7.29103	6.79971	7.2169	6.99455	6.75588	7.09024
BAZ2B	Q9UIF8-4	5.20441	5.35799	5.92369		6.22038	4.83114	5.85742	6.7143	6.32388	6.14999		7.53203	5.38083	5.39542	4.90097	6.19826	6.30417
BBS1	Q8NFJ9	5.97338	6.40254	6.23363	5.1671	5.68032	5.42251	5.80049	6.60303	5.84216	6.3977	5.47526	6.01543	7.00446	6.08148	5.99176	6.24443	6.23346
BBS12	Q6ZW61		5.72824	6.13041			5.64879	5.59371	5.91268					6.21866		5.68673	6.1473	5.88516
BBS2	Q9BXC9	6.32669	6.58891	6.55999	5.21845	5.66648			6.87183	6.24626	6.65593	6.21256	6.24156	7.0449	6.5374	6.28935	6.37645	6.55586
BBS4	Q96RK4	6.21348	6.32746	5.36149	6.49451	5.81968	6.0485	6.04041	6.55014	6.30324	5.89874	5.58511	6.21979	6.93534	5.55849	6.12099	6.63278	6.25664
BBS5	Q8N3I7-2													5.48383		5.21164
BBS7	Q8IWZ6-2	6.10673	6.34795	7.29626	5.86915	7.27986	5.34416		6.974	6.2963	6.6241	6.50233	6.22114	7.22378	6.17679	7.16011	6.2908	6.24221
BBS9	Q3SYG4-7	5.72387	6.13336	6.32006	4.86256	4.74075	7.08508	5.47369	6.44923	5.60772	6.37695	5.76008	5.93413	6.84122	5.93929	6.03163	5.9585	6.18014
BBX	Q8WY36	6.54437		6.93221	7.12676	7.26615	7.09316	7.19374	7.38532	6.775	6.82642	6.74438	7.02891	7.1217	7.15433	7.19626	5.89868	6.59259
BBX	Q8WY36-3												6.0957
BCAM	P50895	7.86156	7.25676	7.21957		7.6952	7.01771	7.39402	7.62473	7.50978	6.8023	6.67518	6.94702	5.84262	7.90186	7.39839	7.17703	7.16496
BCAP29	Q9UHQ4	8.07439	7.37273	7.81197	8.06601	7.66867	7.91498	6.99091	8.13713	6.9895	7.16894	7.97714	8.2053	8.04049	8.03286	7.99228	7.99058	8.18277
BCAP31	P51572-2	8.94976	8.7739	8.98779	8.86668	9.18579	9.0161	8.75929	8.77666	9.20864	9.16167	9.24033	8.96638	9.13656	9.02849	9.11805	8.65506	9.13229
BCAR1	P56945	7.12357	7.8584	7.82413	7.89245	7.73024	8.00604	7.5425	7.48502	6.76044	6.6298	7.47866	7.98194	7.77306	7.97155	7.64934	7.09974	7.86992
BCAR3	O75815	5.13036	5.48871	7.65416	7.77626	7.02659	7.96218	4.83068	7.19677		5.40137	7.29515	7.56358	7.72481	7.41933	7.43456	5.75525	7.72861
BCAS2	O75934	7.73851	7.88386	7.7341	8.07133	7.74191	7.82523	7.97682	8.05349	8.36492	8.05948	7.8999	7.86464	7.41357	8.2384	7.54817	8.16434	7.61028
BCAS3	Q9H6U6-2			5.58888		5.22876			5.56957					5.833		5.42812	5.45601	5.3021
BCAS3	Q9H6U6-3		5.66614	5.64961		5.31185								5.77351		5.12766	5.5716	4.95463
BCAS3	Q9H6U6-7	8.28849	7.22519	7.33974	8.31919	6.79237	5.82147	6.54749	7.07545	8.02991	6.90074	7.08983	7.13917	7.41828	7.01383	7.11447	7.021	7.08487
BCAS4	Q8TDM0-3	6.61815	6.5736		5.81244			6.37384		6.53103	6.37546	6.04098	5.98614		6.25106	6.11211	4.89294	6.70534
BCAT1	P54687	6.90033	6.98746	8.8057	8.31197	8.57848	8.45479	7.95576	8.75596	8.11697	8.40487	7.23484	7.82218		7.37611	7.66729	6.51537	7.8027
BCAT1	P54687-5					6.46605	6.75828
BCAT2	O15382	8.17085	8.11832	7.65083	7.85666	7.8466	7.63086	7.76083	7.91065	7.67789	7.77417	7.7896	7.84678	7.89265	7.62118	7.74429	8.05179	7.91576
BCCIP	Q9P287	8.178	8.3773	8.09953	8.21128	8.4235	8.57942	8.30279	8.34265	7.94042	7.85052	8.07531	7.99419	8.313	8.03497	8.26218	8.14229	8.23262
BCCIP	Q9P287-2	6.44164	6.31516	6.54121	6.90369	7.13283	7.13054	6.68794	6.97604	6.40706	6.63446		5.84007	6.14925	6.06716	5.60428	6.84368	5.95168
BCHE	P06276	5.94899		5.22553			5.73021		7.76408	5.02699	6.95517	5.37027		6.48309				8.36441
BCKDHA	P12694	7.84783	7.87167	7.30866	6.9232	7.38934	7.02983	7.34277	7.94404	7.56153	7.55145	7.45788	7.38766	7.68533	7.356	7.45325	7.70087	7.82205
BCKDHB	P21953	7.51366	7.83338	7.28979	6.46929	7.1705	7.09058	7.29487	7.3128	6.70002	7.41871	7.21364	7.01003	7.73571	7.18865	7.44034	7.07417	7.71952
BCKDK	O14874	7.29563	7.51178	6.96817	6.98139	7.09122	7.13425	7.14409	7.1158	7.05746	6.93321	6.93183	7.064	7.07882	7.43237	7.16748	7.28711	7.6121
BCL10	O95999	7.30568	6.93419	7.12672	7.58903	6.51163	7.59915	7.55085	7.94587	7.39108	7.3622	8.033	7.76562	7.02138	7.90114	6.7636	7.67967	7.92298
BCL11A	Q9H165-6															5.72347	5.03032
BCL11B	Q9C0K0-2	7.56899	7.59097		7.57513		7.21004	5.51657	5.54302	7.96253	7.47021	5.11928	6.66347				6.52299	7.32085
BCL2	P10415-2		4.60725		5.87282			4.77569	5.20845		5.75511		5.63214				7.46668	5.51355
BCL2A1	Q16548-2						5.78053											5.56213
BCL2L1	Q07817-3	7.14491	7.69656	7.77004	7.69126	7.21211	7.66176	7.5003	7.48431	7.44495	6.87066	7.82813	7.67972	7.87506	7.52853	8.01736	7.76507	7.95795
BCL2L11	O43521-3			6.27021		6.58519	6.35081							5.6632	5.93346	5.70865	6.86085
BCL2L12	Q9HB09	6.45979	7.04271	6.22222	6.71178	6.83531	6.49156	7.11764	7.09448	6.81341	6.48585	5.74883	6.83878	6.44073	6.42264	6.04657	6.47044	6.12894
BCL2L13	Q9BXK5	7.82509	8.10506	7.45455	7.67349	7.30629	7.63587	7.62702	7.56968	7.15865	7.32794	7.39387	7.8787	8.04017	7.65953	7.46228	7.88036	7.59466
BCL2L2	Q92843-2	8.4626	8.52601	8.43067	8.22312	8.27391	8.10521	8.16663	8.39379	8.60099	8.44751	8.11922	8.25103	8.24502	8.30782	8.23599	8.33226	8.11654
BCL3	P20749	6.08357	5.29959	5.78139	5.25107	4.85856		5.50662	5.50292				5.06464	5.49866	7.05778		5.36076
BCL6	P41182-2					5.32938				5.65426	5.38633			5.35351		5.16394
BCL7A	Q4VC05								6.17643	7.08143	6.91414
BCL7A	Q4VC05-2	6.24994	6.89252	6.34724	6.92142	6.85883	6.93515	7.18877	7.68122	7.99471	7.78331	6.45481	5.87829	6.54621	5.79605	6.0442	7.19217	7.14741
BCL7B	Q9BQE9	7.12918	7.04599	7.35735	7.48333	7.42886	7.26099	6.92851	7.61407	7.70036	7.51107	7.45066	7.4391	7.30537	7.62877	6.76425	7.06522	7.42931
BCL7C	Q8WUZ0	7.09207	7.07786	7.15889	7.04345	7.0786	6.66579	7.17727	7.14311	7.13145	7.03939	6.94326	7.11331	7.10564	7.23013	7.03745	6.98501	6.87479
BCL9	O00512	6.18797	5.78968		4.58195	4.62436	5.00194	6.27367	7.03734	6.47641	6.79906		5.26162		5.49669		5.56825	5.97737
BCL9L	Q86UU0-4	6.50987	6.23674	5.59521	7.12479	6.01496	6.35236	7.03258	6.68678	6.35318	6.26649	6.59803	7.09013	5.17397	7.1539	5.7056	6.65911	5.99806
BCLAF1	Q9NYF8-3	5.78878	6.77556	6.88869	6.57013		6.08607	6.80927	6.64716	6.59247		6.4705	6.73398		6.20502		6.40102	6.63844
BCLAF1	Q9NYF8-2	8.20355	8.38549	8.49418	8.27983	8.39244	8.29214	8.29804	8.46461	8.66953	8.32063	8.26284	8.17479	8.23511	8.28219	8.37052	8.49215	8.42987
BCOR	Q6W2J9-4	5.94967	6.15225	6.07611	5.91853	5.55895	6.39476	6.01983	6.9231	6.83561	6.60216	4.13202	5.95748	5.64243	6.24122	5.62217	7.0597	5.24195
BCORL1	Q5H9F3-3	6.14446	6.47265	6.15548	6.31048	6.05371	6.08169	6.19651	6.17286	6.38447	6.19372	5.18306	5.72437	4.63094	5.93427	5.49557	6.06316	6.24363
BCR	P11274	6.7649	7.38115	7.03134	7.16298	6.98251	7.1253	7.15895	6.95953	6.73365	6.92126	6.94102	7.1689	7.03204	7.17448	7.11831	7.22147	7.05172
BCS1L	Q9Y276	7.73046	7.41211	7.29739	7.80389	7.80315	7.96141	7.45381	7.85449	7.65569	7.50029	7.13838	7.53744	7.45357	7.52107	7.74873	7.6804	7.44534
BDH1	Q02338	6.28487		7.39149	7.05794	7.60269	7.77578		6.9895	7.36165	7.61728	7.03504	4.32178	7.13062	7.02449	7.5863	7.28941	7.54547
BDH2	Q9BUT1	7.29485	7.66751	7.63333	7.55724	7.40371	7.49507	8.07548	8.60643	7.75325	8.39914	7.34248	7.85878	7.665	7.49587	7.48188	7.71541	7.40824
BDH2	Q9BUT1-2		5.96818				6.08463
BDKRB2	P30411-2			5.91587		5.67425										5.9748
BDNF	P23560		6.04728		5.9571	7.17278	6.83745		7.0833			6.98328	6.47289	6.40017		7.02164	6.51379	6.58652
BDP1	A6H8Y1-2	4.01677	4.99234	4.52685	4.58287	4.14924	4.10021	5.06621		5.52788	5.17254				5.14761	4.30736	5.42462	4.96688
BECN1	Q14457	7.3272	7.12459	7.44807	7.22431	7.22449	7.1818	6.93551	7.17829	7.12399	6.38841	6.98328	7.19203	7.43158	7.62446	7.27832	6.97258	7.07996
BEND3	Q5T5X7	6.78542	6.87086	6.24742	6.816	7.0939	7.12331	6.45501	6.66327	6.90059	6.70038	6.19787	6.25889	5.916	6.26972	6.13424	6.67501	6.6224
BEND5	Q7L4P6-2									6.66273	6.69548
BET1	O15155	7.62473	7.89867	8.12308	7.9927	8.25918	8.10192	7.65024	8.29914	7.87728	8.26673	7.87024	7.91632	8.42125	8.18955	8.14181	8.1135	8.28356
BET1L	Q9NYM9	7.63178	7.79118	7.56699	7.78214	7.91327	7.89621	7.69549	7.83929	7.82033	7.71797	7.53789	7.80863	7.88809	7.81138	7.82083	7.5557	7.24307
BFAR	Q9NZS9		5.72704	5.43618	5.42166	5.45512	5.72982	5.52213	5.64048		5.70816	5.46888	5.95219	5.48876	5.17749		5.48587	6.23091
BGN	P21810			7.27476		6.87686	6.9778		7.93902		7.73991	6.04125	6.28065		8.08068	6.79982
BHLHB9	Q6PI77			4.6556		4.23773											5.36861
BHLHE22	Q8NFJ8									5.88776	7.12331
BHMT	Q93088			5.6446		5.3878						5.29503	5.06224	5.16502	5.21992	5.45347		5.25993
BHMT2	Q9H2M3						5.97345											5.62231
BICC1	Q9H694	6.36899	5.91769	7.08513	5.99057	6.70109	6.24341		6.87479				6.94433	6.84251	6.7873	6.71669	7.2614	8.01829
BICD1	Q96G01-3	5.78798	6.53234	7.13992	6.46496	6.59473	6.43164	5.70598	6.34193	6.20412	6.20825	5.48775	6.29068	6.95817	6.76775	5.9912	6.14246	7.00273
BICD2	Q8TD16	7.75854	7.55565	8.11287	8.08916	7.96536	7.94988	7.79773	7.97475	7.45172	7.90882	7.80549	7.65936	7.14896	7.87768	7.74073	7.87683	7.83869
BICD2	Q8TD16-2		5.59351	5.63191
BID	P55957	6.9927	7.62895	7.32321	7.84136	7.6151	7.70749	7.71462	7.68695	7.15875	8.04707	7.72789	7.20827	6.52203	7.91174	7.14386	8.11559	7.8308
BIN1	O00499-6	8.37127	7.01756	7.68825	7.89458	8.16108	7.98558	8.1035	8.78158	7.18828	7.77822	7.597	8.05923	6.82877	8.1737	7.53929	7.68221	7.82788
BIN3	Q9NQY0	7.52508	7.09511	6.67377	7.5122	6.99968	7.29439	7.27747	7.42396	7.14856	5.7308	7.6413	7.37912	7.0306	7.36092	7.17714	6.4306	7.70252
BIRC2	Q13490-2	5.88904	5.6944	5.45836	5.38212	5.60452		5.21154	4.90018		5.26062	5.59343	5.71172	5.631	5.59344	4.63614	5.61403
BIRC2	Q13490	7.24923	7.20104	7.118	7.21011	7.55516	7.33492	7.20786	7.08638	6.94047	7.06493	7.09591	7.33256	7.06807	7.14631	7.14374	7.07469	7.11025
BIRC3	Q13489													5.22555				5.49822
BIRC5	O15392	6.83681	6.46931	6.6998	7.19337	6.7422	6.22036	7.13903	6.91038	7.42512	7.044	7.04408	6.94547	6.39468	7.28251	6.29471	6.82161	6.09024
BIRC6	Q9NR09	7.04079	7.21008	6.92242	7.27009	7.25773	7.31496	7.3194	7.31574	6.86956	7.1346	7.33515	7.20885	7.25984	7.08259	7.07721	7.11513	7.31555
BLK	P51451				6.21367		6.25541		6.18614	5.76059	5.58606	6.31596	5.9179	5.80554	5.62017	5.67532
BLM	P54132	6.87013	7.04825	7.66208	7.27579	7.35272	7.34681	7.02194	7.17412	7.28818	7.35957	7.00574	7.02031	6.99252	7.05463	7.22174	6.98624	7.13452
BLMH	Q13867	8.09845	8.31573	8.26251	8.11397	7.87829	8.0213	8.28301	8.3037	8.03166	8.20697	7.49412	8.15779	8.19085	8.23792	7.94281	8.17465	8.01869
BLOC1S1	P78537-2	7.53405	7.30094	7.20044	7.41401	6.29003	6.744	7.71152	7.49094	7.43206	7.24629	7.67231	7.71868	7.08406	7.31866	7.20554	7.55385	7.52793
BLOC1S2	Q6QNY1	6.84195	7.33107	6.7187	7.05094	6.73761	6.91949	7.38763	7.17782	7.06765	7.35428	7.18502	7.31717	6.6731	7.04461	6.67524	7.33784	7.38411
BLOC1S3	Q6QNY0	6.44504	7.01847	6.56999	6.82696	6.09876	6.52561	7.33909	6.65782	6.86549	7.13362	7.09384	6.89568	6.80155	6.87672	6.18452	7.05672	7.29007
BLOC1S4	Q9NUP1	6.52897	6.67788	6.70945	6.08058	6.76443	6.51866	7.38199	6.70025	6.42091	6.48049	7.03146	6.53259	6.80206	7.6139	6.80338	6.50859	7.24826
BLOC1S5	Q8TDH9	6.44522	6.50248	5.11749	6.47808	5.62613	7.16342	6.79926	7.75408	6.55913		6.98314	6.83977	6.09504	7.00791	6.8975	5.64936	6.72296
BLOC1S6	Q9UL45	7.09437	6.823	6.6676	7.61282	5.83813	6.47359	5.86373	4.8361	7.38874	7.81065	8.04914	7.94977	6.92079	8.03667	6.86342	6.7776	7.02193
BLVRA	P53004	8.70195	9.03484	7.9856	8.18235	8.14314	8.34171	7.82866	8.29819	8.08267	8.11396	8.49383	8.71709	8.15865	8.57785	8.44153	8.46194	8.63952
BLVRB	P30043	9.15166	8.62889	8.17009	8.23138	8.08262	7.42963	9.12231	8.53875	7.86886	7.78813	8.37637	8.95691	8.7951	8.28099	8.3195	8.22581	8.56886
BLZF1	Q9H2G9	5.62927	5.68573	5.50408	6.5121		5.13056	6.00148	6.42638	5.54236	5.6843	5.88359	6.52454			5.44749	5.90276	5.30357
BMI1	P35226	7.23121	7.48011	7.36228	7.61447	7.22917	7.20291	7.59721	7.29137	7.51952	7.39646	7.47834	7.43935	7.39778	7.4239	7.4527	7.64803	7.20633
BMP1	P13497	5.67529	5.55608	6.62534	5.27916	6.14566	5.42984	4.87399	6.62296	5.15132	5.37754	5.76795	7.11588	6.85684	6.24383	5.79985	6.30275	5.9093
BMP1	P13497-2												5.81909
BMP2K	Q9NSY1	6.21466	6.36019	6.86161	7.06914	7.23946	7.11666	5.77466	6.35951	6.15	6.32616	6.72287	7.16832	7.19074	6.9935	7.1247	6.80511	7.07725
BMP4	P12644		6.33086							5.73602							6.82595
BMP5	P22003-2																5.35984	5.60536
BMP6	P22004	7.21646															5.26191	5.06409
BMP7	P18075															6.84778	7.16516
BMPER	Q8N8U9	4.30339				4.53332					4.23161		6.02378
BMPR1A	P36894	6.38051	6.83716	6.04485	6.58083		6.26474	7.09213	6.82449	6.3584	6.21729		5.77949	6.3507	5.62959	6.02874	6.68677	6.81591
BMPR2	Q13873	5.16423	5.47936	6.4745		6.09118	6.26934	5.57017	6.8745			5.46257	5.51697	6.02939	6.05029	6.4496	6.27231	6.05604
BNC1	Q01954		5.79798	5.55131	6.26961	6.94434	6.06968		6.20499			5.24758	5.72679	5.30604	5.885	6.60097	6.00625	6.04202
BNC2	Q6ZN30		4.73318	6.51041	5.71039	5.79902	6.50576		6.05398			5.79059	6.34437	6.60116	5.19637	5.93314	6.57299	6.03169
BNIP1	Q12981	7.6154	7.73262	8.07207	7.87876	8.08891	7.89247	7.71859	7.99534	7.80377	7.93195	7.70278	7.84616	7.59548	7.71652	7.94255	7.65073	7.93538
BNIP2	Q12982	6.96165	6.82809	7.27968	7.08645	6.98274	7.29932	6.19024	6.06555	6.842	6.84456	6.69909	7.18927	6.80108	6.96766	7.13616	6.67717	6.88095
BNIP3	Q12983	7.01596	6.84445	6.59426	6.85935	7.18809	6.50481	6.70933	6.51001		5.3945	6.8121	6.69771	6.78303	6.96188	6.85012	6.00601	6.68844
BNIP3L	O60238-2		6.08298	7.00055	5.89979	6.88699	5.70351	6.48332	6.90231		5.66137	6.19374		7.04539	6.78007	6.47935	7.14164	6.34357
BOC	Q9BWV1	5.04129						5.44648	5.75549		4.26569
BOD1	Q8NFC6	6.94711	7.0827	7.6921	7.25351	7.5097	7.23848	7.14576	7.21264	7.44506	7.21487	6.94738	7.21867	7.27083	7.3038	7.2145	7.28872	7.0629
BOD1	Q96IK1		6.30444		6.0389			6.03852	6.55424	6.1115	5.8304					5.94568	6.44352	6.15337
BOK	Q9UMX3	6.23437	5.85357	6.64195	5.93482	6.31504	6.38251	5.43917	7.04842			5.69399		7.05517	6.66791	6.91239	6.69596	7.03258
BOLA1	Q9Y3E2			5.88375	6.95739	6.58719	7.14484	6.22378	6.21817	6.57629	5.90914		6.51673		6.25035		6.81245	6.27655
BOLA2	Q9H3K6	8.32441	8.33194	8.25354	8.38624	8.45072	8.1057	7.5483	7.56531	8.15649	8.32939	8.45953	8.00517	7.95027	8.35876	8.30184	8.21716	8.73434
BOLA3	Q53S33	7.68968	7.42101	7.2273	7.40998	7.35336	7.49646	7.80977	7.65955	7.37995	7.57896	7.5611	7.6399	7.22512	7.67317	7.19493	7.12731	7.28078
BOP	Q7L3V2		5.32938					4.87186									5.63895
BOP1	Q14137	7.84218	8.23044	8.03026	8.24897	8.36206	8.27804	8.1978	8.10026	8.3542	8.24859	8.00329	7.92896	8.1725	8.11073	8.11631	8.27097	8.12192
BORA	Q6PGQ7	5.69709	5.76232		5.57394		5.45797	4.98977		5.09758					5.17097			5.71814
BPGM	P07738	6.85653	6.58256	7.78578	6.74148	6.72311	7.92664	7.17373	7.52514	6.63804	7.11776	7.14622	7.8601	7.86507	7.26103	7.41591	7.34518	7.31979
BPHL	Q86WA6-2	7.79485	7.9644	6.86279	5.9322	7.06412	7.00586	7.24187	6.82169	7.86698	7.04845	6.85117	7.50006	7.38677	7.25476	7.07948	7.59182	7.09364
BPNT1	O95861	8.05448	7.85725	8.12082	7.94669	8.06792	8.16503	8.02874	8.15863	7.94116	8.30511	7.82854	8.02502	8.48889	8.23904	8.25236	7.98562	8.16379
BPTF	Q12830	7.0392	7.2065	7.13312	7.05235	7.36247	7.0247	7.09425	7.32799	7.50496	7.31462	7.05524	6.84688	7.12091	7.10363	6.97865	7.17329	6.90142
BRAF	P15056		5.68683					5.74002	5.47542	5.47059	5.26769		5.39377		5.08256		5.86935
BRAP	Q7Z569	6.75579	7.37412	7.26856	7.18194	7.24712	7.38996	7.50938	7.33716	7.35492	7.43924	7.22083	7.32561	7.05402	7.1988	7.23637	7.24477	7.26965
BRAT1	Q6PJG6	7.49443	7.68415	7.46221	7.59069	7.55157	7.81714	7.39551	7.65227	7.50197	7.63835	7.43746	7.23127	7.40366	7.6533	7.52661	7.56121	7.61927
BRCA1	P38398	6.03742	6.09578	6.44272	6.12691	6.80693	6.91889	6.47986	6.10201	6.61251	6.21284	5.95897	5.98479	6.59391	6.49116	6.43747	6.29943	6.41933
BRCA2	P51587	5.99564	5.34496	5.64133	6.28921	5.96287	6.14358	5.83506	5.01764	6.24842	6.16011	3.63745	5.52519	4.67024	5.38248	5.32455	5.70108	5.75638
BRCC3	P46736-2	7.5373	7.54929	7.69523	7.52363	7.6829	7.82143	7.73927	7.72264	7.53836	7.68439	7.66647	7.63572	7.87961	7.57684	7.80214	7.5227	7.63917
BRCC3	P46736-3			5.47111		5.4382	5.64729							5.62395	5.05848	5.71496
BRD1	O95696		5.66375	4.86197		5.3722	5.70103	5.54753	5.31995				5.26534	5.4269		5.20759	5.89471
BRD1	O95696-2	6.44738	7.16662	6.39895	6.61757	6.67469	6.61625	6.56571	6.63461	7.31899	6.9259	6.20204	6.46895	6.72169	6.45847	6.79338	7.06333	6.28513
BRD2	P25440	7.25458	7.37801	7.57882	7.64885	7.43274	7.58811	7.22094	7.25647	7.78586	7.75078	7.24214	7.26284	7.47051	7.37063	7.37892	7.5066	7.34395
BRD2	P25440-4														6.69813
BRD4	O60885	7.54301	7.52474	7.7574	7.63542	7.69954	7.48049	7.54653	7.82999	7.92617	7.78456	7.5165	7.51731	7.54119	7.59725	7.5417	7.69898	7.14768
BRD7	Q9NPI1	6.90658	7.32621	6.95171	6.92606	7.16097	7.00875	7.14449	7.19953	7.65176	7.55625	6.86094	6.94026	6.35965	7.04013	6.81891	7.20335	7.06165
BRD7	Q9NPI1-2		5.56595		5.0738			5.61357	5.57053	6.08009								5.43171
BRD8	Q9H0E9-2	7.09414	7.17384	6.93771	7.33615	7.21012	7.0936	7.09685	7.11644	7.56079	7.29677	6.93766	6.90762	6.86613	7.20395	7.1377	7.27443	6.95189
BRD9	Q9H8M2	6.93431	6.89135	6.87499	6.84648	7.20363	6.85047	6.39068	6.91383	7.14942	7.10009	6.3476	6.68897	6.81809	6.82913	6.6067	6.93785	6.79706
BRDT	Q15059	7.13784	7.29924	7.14847	7.01668	7.8741	7.38501	7.25242	7.84581	7.90316	7.85701	7.083	7.03745	7.17724	7.14789	7.0617	7.50175	6.60785
BRE	Q9NXR7	7.5829	7.54243	7.70401	7.66496	7.71514	7.74167	7.56984	7.64667	7.38938	7.33757	7.73402	7.72983	7.91396	7.47127	7.78238	7.63114	7.53364
BRF1	Q92994	6.8926	7.84092	6.87335	7.62235	7.17028	7.17171	7.06322	6.86233	6.53485	6.87177	6.7745	6.79766	7.35053	6.66914	6.95508	8.14771	6.65744
BRF2	Q9HAW0-2	5.85616	6.21417	6.82164	5.53642	6.443	6.34157	6.09535	6.25288	6.36683	5.80902		5.61804	5.84351	6.01671	5.66742	6.53504	6.16841
BRI3	O95415		7.23628			6.99433	7.0601	6.70541				7.18528		7.572	6.71523	7.44158		7.336
BRI3BP	Q8WY22	7.81302	7.63689	7.7655	7.93323	7.78047	7.87536	8.01849	7.77374	8.31791	8.05551	7.85429	7.73721	7.6401	7.73079	7.84215	7.81694	8.04273
BRIP1	Q9BX63	4.84379	5.86703	6.94023	6.56186	7.1541	6.30236	6.22248	6.16433	6.44272	6.95132	6.46716	6.27258	7.0029	6.42167	6.38927	6.61488	5.93705
BRIX1	Q8TDN6	7.88861	8.16358	8.45013	8.19563	8.36818	8.35179	7.91273	7.91544	8.04093	7.81456	7.83978	7.81582	8.04459	7.96876	8.2166	8.04163	8.05998
BRK1	Q8WUW1	7.7357	7.89479	7.91785	8.00046	7.74546	7.99811	7.88887	7.95702	7.64783	7.52112	7.88869	8.01164	7.71713	8.04853	7.74968	8.00643	8.04916
BRMS1	Q9HCU9	6.48202	6.8494	6.86271	6.59145	7.12641	7.56503	6.25236	6.60172	7.11698	6.40023	6.44242	6.64727	6.83986	6.65182	6.75264	6.74218	6.50348
BRMS1L	Q5PSV4-2	7.20526	7.32849	7.25708	6.85927	7.22832	6.90393	6.69399	7.27478	6.98294	7.44935	6.53041	6.83922	7.15466	6.93372	7.09055	7.19454	6.74418
BROX	Q5VW32	7.58029	7.847	7.93111	8.0159	7.76896	8.018	7.72249	7.87865	7.89084	7.8816	7.9019	7.92002	8.18766	7.88514	7.9035	7.87882	7.89402
BRPF1	P55201-3	6.52671	6.41656	6.88781	6.70313	6.62891	6.67953	6.83656	6.86661	6.91024	6.31591	6.20792	6.70667	6.33148	6.40736	6.50258	7.03965	5.89102
BRPF1	P55201-2		4.59444	5.09719	4.1405			4.71891	4.72537		5.2843	4.97975		4.8589	4.82809	5.04757	5.07388
BRPF3	Q9ULD4	6.07427	6.24434	6.07509	6.44578	6.27789	6.39455	6.10307	6.21696	6.64571	6.24424	5.46978	6.01216	5.63378	6.35293	6.0005	6.0572	6.4298
BRSK2	Q8IWQ3-3	5.97585	5.83682			5.71869	5.94968	5.20359	5.53114		4.57859		5.4929
BRWD1	Q9NSI6-2	5.09365	5.37968	6.21242	5.31613	6.13348	6.23923	5.4162	5.79929	5.82416	5.79489	4.87933	5.55968	5.99324	5.92495	5.64019	6.24614	6.14038
BRWD3	Q6RI45		5.2332	5.81857	4.86379	5.68923	5.49		5.54757	6.14657	5.84868		4.74363	5.67208	5.62221	5.45231		5.4215
BSCL2	Q96G97-3			5.50953		5.68429								6.04796			5.68689
BSCL2	Q96G97-4	7.08575	6.72586	6.66354	6.39592	6.30109	6.33166	6.38776	6.15034	7.2259			6.43837	6.71373	6.17191	6.38318	6.51236	6.42665
BSDC1	Q9NW68	6.78235	7.10887	7.37649	6.6548	7.0269	6.89494	6.19792	7.3026	6.90573	6.78517	6.8944	7.04486	7.00406	6.8148	6.7957	7.08218	6.8378
BSG	P35613-2	8.65318	9.15273	9.09424	9.01256	9.20833	9.13762	8.82221	8.97275	8.9476	8.82391	8.47938	8.94318	8.80278	8.94283	9.15591	8.84749	8.77319
BSG	P35613-3	5.86949	6.20738	6.04287	6.36709	6.04659	6.39717	5.46772	6.79948	6.77257	6.40711	5.37098	6.22801	5.69243	6.69615	6.37775	5.93875	5.9471
BST1	Q10588	7.73923		7.44061		7.4633	7.13993					6.58406	5.14237	5.27885	6.55593	7.50003	5.46526	6.73805
BST2	Q10589	7.10596	8.53336		5.95673		6.10761	7.95211	6.07792	7.1905	6.74851			7.68349	8.20999	8.78479		6.64894
BST2	Q10589-2											5.35479		6.48636		7.55264
BTAF1	O14981	7.18815	7.68434	7.1866	7.18125	7.04507	7.44428	7.45563	7.20137	7.16736	7.14133	7.11001	7.27308	7.42627	7.05183	7.19679	7.53164	7.36251
BTBD1	Q9H0C5	6.69977	7.18108	7.37748	7.26477	7.26716	7.36522	7.22945	6.76845	6.95603	6.67771	6.94646	7.16958	7.11578	7.13152	7.07988	6.86562	7.27948
BTBD10	Q9BSF8	6.21722	6.13969	6.17279	6.99669	6.41374	6.84803	5.87207	5.82624			6.56371	6.99639	6.61661	6.39761	6.38876	6.67734	6.72104
BTBD11	A6QL63-2		5.16783	6.05359	5.97731	5.79217	6.75143		4.96523			5.53276	4.59382	6.50764	6.57198		6.69027
BTBD16	Q32M84	6.45341	5.85345	5.88898	6.09483	6.08954	5.99844	5.8503	6.18865	6.32702	6.03068	5.9039	6.00129	5.99488	5.95117	6.02754	6.13771	5.60614
BTBD17	A6NE02					4.78592				7.0154	7.39982
BTBD2	Q9BX70	7.16216	7.05047	7.02891	7.03709	7.04902	6.91192	6.61946	6.80887	6.56692	6.83974	7.12625	7.00305	6.70438	7.06601	6.77092	6.94291	7.3635
BTBD3	Q9Y2F9-2		5.66168	5.7324		5.93817	5.68589					5.24288		6.07271	5.46988	6.02131	5.35313	5.93854
BTBD7	Q9P203		4.91328	5.61658		6.07426	5.70851		4.98994		4.68819			3.58355	5.75406	4.26394	5.66974	5.53243
BTBD9	Q96Q07-3	5.07259	5.93239	6.2883	5.87558	5.90443	6.31231	5.78713	5.58886	5.61059			5.8175	4.9857	6.20748	5.89102	5.97499	6.44677
BTD	P43251-3	7.1113	5.39129	6.64926	6.22766	5.72604	6.22101	6.15207	6.41829	5.07588	5.68497		6.55733	6.57047	6.83046	6.8505	6.21656	6.23638
BTF3	P20290	9.2378	9.25809	9.08513	9.42755	9.39917	9.26798	9.3052	8.96808	8.86727	9.13305	8.95417	9.14673	8.89938	9.14091	9.14711	9.13579	9.2121
BTF3	P20290-2	7.28567	8.16637	8.00852	8.18063	8.16722	8.13389	8.50011	7.80429	7.86097	7.81591	7.07165	8.26426	7.64133	8.03011	7.7709	8.03932	7.93287
BTF3L4	Q96K17	8.81429	8.5374	8.30304	8.73937	8.64881	8.514	8.47001	8.86367	8.57796	8.73413	8.39119	8.487	8.60542	8.43002	8.47609	8.46791	8.65286
BTG1	P62324	6.2645			5.79985	5.83757	5.77033		5.6628				5.6122	5.75609	6.33367	5.64569
BTG3	Q14201	5.46068	5.40121	6.48729	6.02955	6.6281	6.12991		5.80056	6.49798	5.94909		5.69352	6.4871	5.60009	6.30712	6.27046	6.44035
BTN1A1	Q6AZZ1	6.01588	6.33987	5.44055	6.51401	6.03214		5.78467	5.47339	5.27584	5.9019	5.38295	6.34327	6.44002	6.4356	6.25719	6.09222	5.46867
BTN2A2	Q7KYR7	6.27493	6.08259	7.36839	6.29621	6.95641	6.94093	6.97484	7.26936	6.55148	6.22053	6.51733	7.07117	7.15196	6.90997	7.08232	6.77943	7.4298
BTN3A1	O00481	6.19677			5.36286	4.74591								5.54004	5.62697	5.77905		6.06763
BTN3A2	P78410-3	6.6123		6.2757	5.62617	5.26491		5.45858	6.3008				5.95381	7.03628	5.39583	6.59651		6.48551
BTN3A3	O00478	7.12528	5.82752	6.98861	6.38457	6.44717	6.16541	5.69182	6.88778	6.35814	4.67269		6.73068	7.64082	7.08771	7.41179	5.48485	7.16483
BTRC	Q9Y297-2		5.97642	5.70567	5.37563	5.19477	5.90671	5.32715	5.51963		5.56266		5.72946	5.68836	5.61433	5.5933	5.01297	5.83632
BUB1	O43683-2	6.23639	6.87449	6.49282	7.01649	7.08346	7.36257	6.92269	6.4889	6.76451	6.83416	6.72966	6.54566	6.60392	6.76973	6.9283	6.82801	7.23051
BUB1B	O60566	6.88902	7.23608	7.5489	7.51301	7.61962	7.79164	7.47883	7.10182	7.53706	7.56542	7.20731	7.19036	6.97361	6.9025	7.25152	7.05849	7.32586
BUB3	O43684-2	8.74859	8.78154	8.86252	8.9221	8.74191	8.89707	8.78982	8.78507	8.97046	8.81476	8.61789	8.65933	8.73187	8.68987	8.82222	8.74162	8.69607
BUD13	Q9BRD0	7.20059	7.10895	7.20018	7.10159	7.62601	7.52194	7.31998	7.24544	7.77721	7.35947	6.7727	6.67122	6.90358	7.40719	7.04145	7.33959	6.725
BUD31	P41223	8.05809	8.52888	8.35667	8.25129	8.25601	8.44149	8.33883	8.12068	8.22564	8.29039	8.15187	8.15947	8.10975	8.34051	8.43312	8.34932	8.56172
BVES	Q8NE79								6.14189
BYSL	Q13895	8.01388	8.3134	8.2638	8.36168	8.27624	8.29692	8.22148	8.09559	8.14192	8.28686	7.97507	8.0327	7.68569	8.13598	8.09945	8.18281	8.20758
BZW1	Q7L1Q6	8.55767	8.7983	8.31995	8.99174	8.69546	8.92316	8.74996	9.03259	8.44602	8.41039	8.8768	8.55235	8.67538	8.6006	8.69693	8.45397	9.03913
BZW2	Q9Y6E2	8.48013	8.14591	8.20685	8.61936	8.62375	8.8456	8.53411	8.68816	8.46676	8.37452	8.43864	8.4262	8.45406	8.29167	8.50403	8.54707	8.54975
C10orf11	Q9H2I8			6.06798		5.6757	5.9927							5.88359		5.87753		6.38763
C10orf32	Q96B45	7.45597	6.78106		6.92414			7.11443		6.9313	7.27382	7.07928	7.18301		6.64939	6.30101	6.84042	6.92205
C10orf35	Q96D05				6.72746			6.66265	6.8122				7.28299
C10orf54	Q9H7M9	6.63771		7.23611		6.27082	5.36418	6.2015	5.30792		5.55617	5.77969	6.19247		6.49329	7.27566		5.09682
C10orf76	Q5T2E6	7.36967	7.25609	7.08316	6.90037	7.21716	7.33581	7.03621	7.16688	7.03716	6.97963	7.16021	7.26621	6.93587	7.12502	7.11631	7.12492	7.099
C10orf88	Q9H8K7	6.40398	7.92848	6.67114	6.63438	6.95619	6.82482	7.4664	7.18806	6.42612	6.63477	6.95142	7.07716	6.91998	6.61102	6.66814	6.78428	7.84608
C11orf49	Q9H6J7	6.31751	5.67805	6.24773		6.21912	5.31057	6.3551	5.84328	6.08536	6.04177			6.14285	6.59602	6.20904		5.65304
C11orf54	Q9H0W9-2	6.41037	6.17271	6.21787	6.4119	6.0482	6.4886	6.77478	7.57771	6.88268	7.1486	6.87989	6.40221	6.17268	7.36286	5.85613	6.96004	6.44279
C11orf57	Q6ZUT1	6.41512	6.88497	6.71379	6.56339	6.92784	6.70801	6.96791	7.10195	7.3447	6.59979	6.25586	6.7022	6.68439	6.42605	6.16604	6.71217	6.2715
C11orf68	Q9H3H3-2	7.90367	7.59665	7.79264	7.87273	8.16358	7.50756	7.28429	7.58647	7.35713	6.87579	7.86224	7.92567	8.30994	7.83709	8.05555	7.43811	7.48386
C11orf73	Q53FT3	7.76698	7.89471	7.75359	7.77321	7.5392	7.54694	7.49102	7.49657	7.98487	7.67038	7.83928	7.75489	7.39176	7.93961	7.5041	8.04059	7.4458
C11orf74	Q86VG3	6.78133				5.98587							5.79827		6.10351
C11orf84	Q9BUA3	6.98369	7.53327	6.24893	6.68452	6.77545	6.71439	7.18466	7.21879	7.58106	7.48585	6.44929	6.63852	6.12743	7.09396	6.63567	7.05172	6.95085
C11orf95	C9JLR9		5.64984	6.64203				5.52869	6.55171	6.35655	6.22678			5.19654	5.1007	5.64464	6.02277
C11orf96	Q7Z7L8						5.0701								5.23255		6.86637
C11orf98	E9PRG8	8.01	8.45309	8.39163	8.55776	8.57051	8.63502	8.53061	8.18396	8.45777	8.37648	8.17792	8.26022	7.99794	8.17856	8.55868	8.4493	8.08207
C12orf10	Q9HB07	8.09397	8.15848	8.28209	8.3888	8.08674	8.19261	8.40628	8.27338	8.35855	8.25091	8.12251	7.92222	8.138	8.1759	8.14553	8.34296	8.11878
C12orf29	Q8N999	7.7002	7.21085	7.19983	7.79151	7.47433	7.40718	7.33556	7.52417	7.80634	7.8295	7.51685	7.62173	7.46469	7.41545	7.62654	7.27343	7.44943
C12orf4	Q9NQ89	6.20409	6.50988	6.62982	6.36311	6.69801	6.70746	6.4593	6.85201	5.93976	6.42129	6.26084	6.74831	7.08513	6.49191	6.57056	6.63392	6.65078
C12orf43	Q96C57	7.66286	7.62085	7.57105	7.87343	7.70029	7.57429	7.78462	7.62164	7.84327	7.3645	7.29646	7.69068	7.25346	7.4193	7.46657	7.56948	7.41578
C12orf45	Q8N5I9	6.81616	7.64298	6.72663	7.60914	7.38953	7.302	7.7102	6.92456	7.52817	7.69694	7.07577	7.10509	6.25963	7.40305	6.75909	7.27326	7.24572
C12orf57	Q99622	7.3261	7.11786	7.22353	6.73237	6.85075	6.75176	6.88493	7.18169	7.2196	7.38505	6.71795	6.7699	7.12074	6.89171	6.82696	7.44884	7.00267
C12orf60	Q5U649	5.50449					6.07299		5.19479					5.89866	5.39919			5.01785
C12orf65	Q9H3J6	6.6882	6.12069	5.84162		6.77194	6.38623	5.99863	6.6719		6.60948	6.22558	5.43333	6.84324	6.0339	6.86762	6.84361	6.61814
C12orf66	Q96MD2	5.60554	5.77023					5.9864	5.89317	6.28983	6.00211		5.91242
C12orf73	Q69YU5		5.68339		6.37618					6.69391	6.8453		6.06392
C14orf1	Q9UKR5	7.16462	8.05941	7.82022	7.8856	7.54484	7.62711	7.37416	7.86233	8.07235	7.60444	7.75441	8.0897	8.24956	7.45521	7.4314	7.99812	7.05419
C14orf119	Q9NWQ9		5.86797	5.34168	6.91219	5.52806	6.19169		5.98108		6.34783		5.0282	5.83248	6.26379	6.01204	6.69671	5.20009
C14orf142	Q9BXV9	5.64349	6.64059	6.61935	6.28551	6.81492	7.02957	6.51246	6.59743	6.84526	7.14941	6.89712	6.2193	6.56043	6.33637	6.73017	6.99812	6.40093
C14orf159	Q7Z3D6-2	7.5494	7.84749	6.18218	6.14097	6.23754	7.12824	6.79532	6.16089	6.44539	5.61073	6.58989	7.11638	5.9682	6.55211	7.35539	7.37697	7.07816
C14orf166	Q9Y224	8.30697	8.2281	7.92595	8.40579	8.14212	8.16519	8.58247	8.62485	8.35735	8.38672	8.60467	8.48186	8.01696	8.6199	7.84618	8.45046	8.17728
C14orf80	Q86SX3-6	5.21798	6.68445	6.19818	6.63656	6.89675	7.00673	6.96433	5.85777	6.18287	6.65447	6.42355	5.74738		6.67856	5.85671	6.36282	5.59778
C14orf93	Q9H972-2		5.23655	4.95928		5.20446	5.67224			4.98693	6.07761			5.12195		5.27346	5.36701
C15orf39	Q6ZRI6		5.75011	7.05211	5.93229	6.52152	6.07578	6.72233	7.04916	5.57524	5.62282	6.28824	5.51354	6.73338	6.77646		6.64741	4.75362
C15orf40	Q8WUR7	7.4756	7.03722	6.86438	7.89888	6.91317	6.65056	7.4342	7.4415	7.50793	7.61291	7.66438	7.66296	6.96228	7.62005	7.03613	7.48358	6.69264
C15orf41	Q9Y2V0	6.7407	6.03984	5.43856	6.26846	6.17	6.60827	6.08546	6.4779	5.8876	6.23609	6.01592	6.74651	6.18513	5.88553	6.73592	6.38462	5.7642
C15orf43	Q8NHR7		6.24205				6.13894		6.19826					6.59947
C15orf52	Q6ZUT6	5.94653		7.05538	7.49318	7.34817	7.40351	5.64583	5.82945			6.96801	7.72267	7.89049	7.27026	7.83347	6.65576	7.77965
C15orf52	Q6ZUT6-4	5.70926		6.26703									7.04654	6.80736	6.50735
C15orf57	Q9BV29		7.34345			5.67826	6.62728		6.54106					6.46991		6.66053		6.67134
C16orf13	Q96S19	6.35823	6.12666		6.569	5.67199	6.20147	6.58566			6.38227	6.08106	7.07893		6.71231		6.59705	6.47753
C16orf45	Q96MC5	6.80571		5.10228		6.3412	6.2217		5.5723							5.44496		5.73502
C16orf58	Q96GQ5	7.42346	7.39046	7.48511	7.30978	7.86154	7.5442	7.45448	7.27346	7.60449	7.19737	7.13399	7.63017	7.82092	7.77211	7.37656	7.34866	7.4632
C16orf59	Q7L2K0		6.00698		5.78749	5.76296	5.895	5.40316	5.75733	5.94689	6.08233	5.49698			5.57419	5.25344	6.16173	5.40923
C16orf62	Q7Z3J2	7.1068	7.4707	7.4856	7.30301	7.24047	6.98455	7.16776		6.98447	7.23251	7.26264	7.46857	7.50434	7.26909	7.57005	7.46753	7.55223
C16orf70	Q9BSU1	6.22151	7.01175	7.14311	5.72346	6.27163	6.22765	6.59865	6.8883	6.26736	6.27201	6.82498	6.9065	7.1102	6.95855	6.92237	6.87121	6.85177
C16orf70	Q9BSU1-2		7.00843	8.12179
C16orf72	Q14CZ0	6.41824	6.18791	6.95825	6.52994	6.44734	5.96278	6.52869		6.7649	6.26191		5.89867				6.60842
C16orf74	Q96GX8			6.47126		6.61547	7.29509					6.7711			6.50567	6.82096
C16orf87	Q6PH81	6.34683	6.8612	6.63034		6.66761	6.6763	6.44509	7.03514	6.42403	7.15136		6.46505	6.63788	6.74669	6.56489	6.9943	5.86051
C17orf53	Q8N3J3-4				5.71069			5.52375	5.48872		5.27641		5.35761				5.17126
C17orf59	Q96GS4	6.40333	7.32833	7.28668	6.75329	6.72273	6.84032	7.26571	7.07564	6.5035	6.77743	7.07727	7.29052	6.78056	7.17266	6.88526	6.55882	7.30387
C17orf62	Q9BQA9-2	7.68123	7.7014	7.6521	7.56443	7.43542	7.06468	7.72588	7.73994	7.7361	7.59833	7.43053	7.85361	7.75729	7.79774	7.24214	7.15667	8.13267
C17orf75	Q9HAS0	7.38292	7.34697	7.60936	7.42755	7.00676	7.25033	7.07382	6.9223	7.11299	7.42045	7.26957	7.28438	7.51204	7.45036	7.56085	7.40072	7.27423
C17orf80	Q9BSJ5-2	6.09951	6.35325	6.30915	6.36235	6.50428	6.46244	6.52732	6.71533	6.78584	6.77554	6.48491	6.34448	6.23527	6.54392	6.13257	6.60363	6.87993
C17orf89	A1L188		5.96793				5.89697								6.32597	5.7395		6.36917
C17orf96	A6NHQ4							5.73751		6.29278
C18orf21	Q32NC0	7.06843	7.15834	6.71102	7.0246	7.28259	7.44133	7.44194	6.73076	7.05219	6.99004	6.90063	7.16899	7.02423	6.83442	7.37323	7.09877	7.07833
C18orf25	Q96B23	6.03335	6.46884	5.69779	6.37917	6.41532	6.38806		5.49632			6.14924	5.88687	5.63503				6.24073
C18orf25	Q96B23-2	7.21819	8.14847	7.65643	7.84382	7.98251	7.88228	7.62943	7.61713	7.79236	7.75175	7.75394	7.75418	7.98649	7.68979	7.80182	7.5174	7.91798
C18orf32	Q8TCD1	7.16369	6.89701	7.3033	7.23719	6.76883	6.75995	7.70436	7.3776	7.79306	7.51714	7.96124	7.37209	6.84533	7.46422	7.04273	7.05083	7.33382
C18orf8	Q96DM3	6.83946	7.15263	7.6221	7.18018	7.27541	7.08355	7.01512	7.12098	7.39457	7.1168	7.07052	7.16071	7.37569	7.21337	7.25729	7.11957	7.23372
C19orf12	Q9NSK7-3	7.01608	7.23927	7.0679		6.74354	6.9013	6.97857	7.35693	6.96838	7.41882	6.69363	6.94104	7.10877	7.06176	7.08672	6.81424	7.0244
C19orf25	Q9UFG5	7.72348	6.97117	7.47939	7.27388	6.32961	8.04854	8.0561	7.92649	7.10614	7.72262	6.71021	7.09497	7.88178	7.84027	6.43091	7.87371	7.63837
C19orf43	Q9BQ61	8.60754	8.57486	8.29436	8.49887	8.26124	8.01029	8.64183	8.84933	8.6408	8.75263	8.57284	8.18081	7.82781	8.41473	7.63133	8.47955	8.58364
C19orf44	Q9H6X5-2																5.09587
C19orf47	Q8N9M1	7.09718	7.31887	7.2041	7.07976	7.08985	7.17075	7.04583	7.45419	7.06391	7.29558	6.67127	6.88566	7.25189	6.96568	7.09268	7.05295	7.12179
C19orf52	Q9BSF4	6.87647	7.65804	7.1122	7.06436	7.41367	7.5393	7.48107	7.14384	6.74012	7.16831	7.16324	7.10894	7.37627	7.35238	7.3891	7.4132	7.53818
C19orf53	Q9UNZ5	8.24013	8.60637	8.71891	8.60375	8.57696	8.37432	8.64725	8.64004	7.71067	8.49217	8.25373	8.27314	8.42956	8.31256	8.493	8.13135	8.36558
C19orf54	Q5BKX5				5.9473			6.16975	6.4493	6.18121	6.43539	5.82976					6.20311
C19orf60	Q96EN9	6.1866	6.08583	8.441	6.45301	8.8125	7.76322	6.96056	6.91081	5.65742	5.40711	7.81769	5.94547	5.36744	9.25541	5.59258		6.61769
C19orf66	Q9NUL5	7.66131	7.02556	6.6042	6.42464	6.30685	5.78087	6.05508	7.12771		6.1945	6.85423	6.8559	7.73037	7.27951	7.96983	7.17943	7.19373
C19orf68	Q86XI8	5.55998	5.71612	5.4884	4.98105	5.18206	5.66697	5.81603	5.68886	6.32456	5.75632		5.26601	5.76451	5.64122	6.02204	6.07801	5.71487
C1D	Q13901	7.64255	7.60065	7.45104	7.69343	7.49251	7.06844	7.54897	7.7582	8.09909	7.44069	7.05413	7.18577	5.91078	7.68559	7.16163	7.80529	7.41194
C1GALT1	Q9NS00	4.77684	7.02107	6.87773	7.06419	6.94154	7.20966	6.21795	6.37472	6.6167	6.15127	6.78647	7.50405	7.22085	6.67975	7.21421	6.70636	7.09272
C1GALT1C1	Q96EU7	6.43544	7.03756	7.16005	7.39737	7.09455	7.46589	6.89015	6.22909	6.69209	6.09889	6.89509	7.57917	7.32763	6.73738	7.37753	6.72302	7.29697
C1orf106	Q3KP66-3		6.63105	6.05507		6.01837		6.35721	6.27252				5.47098	5.74712	5.47757	5.64458	5.55225
C1orf109	Q9NX04	7.01251	6.83988	6.69378	7.1366	7.25055	6.67935	6.92017	6.07056	6.26762	6.63018	6.72047	6.63539	6.8038	6.75471	6.94219	7.07531	6.45464
C1orf112	Q9NSG2	6.3155	6.25266	6.53777	6.74667	6.48057	6.92178	6.02573	6.60468	6.65794	6.71567	5.96728	6.10371	6.25514	6.55769	6.38393	6.70107	6.48364
C1orf122	Q6ZSJ8	6.95547	7.2163	6.53498	7.71901	6.5428	6.78004	7.56781	7.08197	7.08147	7.20236	6.77692	7.28985	6.13152	7.3707	6.25177	6.24977	7.0004
C1orf122	Q6ZSJ8-2							9.75608		7.26386		7.1191	6.94513			7.2458
C1orf123	Q9NWV4	8.19948	8.26241	8.09308	8.14767	8.32659	8.25904	8.11791	8.16803	8.34721	8.41145	8.22016	8.39176	8.03012	8.42803	8.10953	8.12589	8.19629
C1orf131	Q8NDD1	7.17763	7.55956	6.79656	7.55739	7.323	7.34058	7.43917	7.11487	7.60966	7.57548	7.03451	7.07601	6.79475	7.06553	6.8625	7.46008	7.12418
C1orf159	Q96HA4		7.88141					7.69784	6.34799	7.31725		7.77712	7.80288				6.02118
C1orf159	Q96HA4-4	6.28458	6.00731	5.89583	5.87973	6.49425	6.42188	6.23233	6.49329	6.84042	6.45448		6.37941	6.59855	6.48737	5.74532	6.45415	6.34155
C1orf174	Q8IYL3	7.19883	7.51643	7.13976	7.558	7.64747	7.67457	7.60259	7.33103	7.66476	7.66515	7.02215	6.00199	7.44031	7.23611	7.34912	7.56151	7.15867
C1orf198	Q9H425	6.26623	6.92995	6.78398	6.71152	7.12713	7.37404	7.63083	7.50991	7.23638	7.23143	6.34379	7.676	6.22341	6.86721	5.7731	7.51667	7.02995
C1orf21	Q9H246			8.21652	6.53921	7.86253	7.10017		7.18594		6.79526		5.93033	6.41531	8.35381	7.31407		8.02666
C1orf226	A1L170-2		6.17622	6.90558		6.97721	6.02553	6.09559		6.93971	6.63087		6.3985	6.43206	6.57906	6.61873		6.39347
C1orf43	Q9BWL3	6.2841	6.18327	6.66385	6.51021	7.08296	7.36957	5.29274	6.40206	6.76454	6.70413	6.22479	6.6403	6.94213	6.41916	6.26919	6.75234	6.63853
C1orf50	Q9BV19	6.65856	6.87289		6.82105			6.35907	6.12713	6.47524	6.76896	6.43255	6.70625			5.84669	6.14325	5.76435
C1orf52	Q8N6N3	6.66508	6.76852	6.88421	7.62459	7.02104	6.99292	7.3452	7.50852	7.51662	7.45144	7.20431	7.06153	6.54419	7.41494	6.36697	7.17838	6.3059
C1orf94	Q6P1W5	5.90005	5.50075	6.9102	6.23183	6.57048	6.72511		6.22677				6.07215	6.4725	5.98049	6.40363		6.2967
C1orf95	Q69YW2																7.57753
C1QBP	Q07021	9.0525	9.2788	9.05767	9.38552	9.79374	9.40732	9.13704	9.00609	8.88765	9.21848	9.05293	8.98903	9.03161	9.16837	9.27255	9.32321	9.17594
C1QL1	O75973	6.15874		6.71062		6.34468	5.54082		6.03821	4.9901	6.77506		5.8667	6.03842	6.46812
C1QL4	Q86Z23	6.41785									6.20437						5.70278
C1QTNF1	Q9BXJ1			5.98613		5.53833			6.38407						5.46795
C1QTNF3	Q9BXJ4		6.70361	6.99348	6.57974	5.78995	6.67808	6.52749	6.37613	5.76651	6.47961	6.32021	6.44191	6.62728	6.58099	6.87434		6.52694
C1QTNF5	Q9BXJ0											5.99273
C1QTNF6	Q9BXI9		5.55683		4.64021			5.51339	5.22532				6.86105		5.96128
C1R	P00736	6.94583		6.69223		4.8164	4.79402	5.30951	4.99399	4.7129	5.00825	5.08249	5.65363	6.90534	6.22499	6.58403	5.08939
C1RL	Q9NZP8	6.63432		6.20444									5.62339	5.39529	5.64089			4.88001
C1S	P09871	6.5143	4.33061	6.1588		5.30086		5.38147				5.30096	6.26564	6.69492	5.4726	5.7861		5.92022
C20orf194	Q5TEA3	5.77528	5.46		5.35581	4.89131	5.11819		6.45778	4.56329	4.95105	5.0541	5.38789	5.21625	5.89067	5.21002	5.36229	6.35598
C20orf24	Q9BUV8-4	7.33332	7.17676	7.5774	7.67703	7.50284	7.36105	7.18515	7.47056	7.64055	7.42652	7.13811	7.33803	7.4779	7.37698	7.37772	6.85466	7.38318
C20orf27	Q9GZN8	7.83977	8.22537	7.72649	7.81183	8.40196	8.07729	8.05887	7.53517	7.82329	7.87931	7.6794	7.72978	8.06751	7.92983	8.03409	7.90066	8.22319
C21orf140	B9A014	4.98055	5.94843		6.16057		6.65763	6.21513	6.13808				6.83359	5.64324	6.59119	6.4814	6.88988	6.6359
C21orf2	O43822-3	5.19274	6.52789	7.10068	6.00788	5.90896	6.92664	6.45183	7.14494	6.97665	6.09001	6.4327	6.9067	7.36919	7.37473	7.44243	6.62822	7.10672
C21orf59	P57076	7.87275	7.58409	7.51452	8.00377	7.78537	7.71006	7.94554	7.62333	7.93643	8.02427	7.26473	7.50936	7.61871	7.66491	7.63839	7.80964	7.76454
C2CD2	Q9Y426	6.33458	7.20277	6.82372	6.87621	7.20082	7.13883	6.89472	7.06684	6.17949	6.06245	6.70267	6.88809	6.46979	6.5183	7.03011	6.61038	7.58038
C2CD2L	O14523	5.7553	5.92797	7.21332	6.72041	6.46988	7.02517	6.38858	6.38365	6.66321	6.09553	6.95632	6.40324	6.88277	7.06589	6.82256	6.72479	6.75165
C2CD3	Q4AC94	4.83368	5.59123	5.77542	5.09709	5.25145	5.2925	5.43314	5.02605	5.68571	5.31698	4.92293	5.02619	5.1606	5.54995	5.49842	5.86141	4.87651
C2CD4A	Q8NCU7	4.49525	5.39646			6.42243	5.67926							5.26609		5.41309		5.2241
C2CD4C	Q8TF44	5.82548	6.06329					5.25267	6.49993	5.75206	6.84108				5.43029		7.09256
C2CD5	Q86YS7-3	6.96958	7.05591	7.58681	6.88019	7.32024	7.00678	6.88711	7.0767	6.79648	7.28303	7.14411	6.89731	7.33973	7.06388	7.38957	7.03016	6.96862
C2orf42	Q9NWW7		6.58109	5.09073	6.4707	5.36276	6.69951	6.35501	6.5615	6.46182	5.52664			4.86812	6.58827	6.34679	5.25731	6.64234
C2orf44	Q9H6R7	6.04516	7.05994	6.57545	7.01098	7.11208	7.31244	7.03247	7.27919	6.69814	6.94543	6.7374	6.61759	6.71952	6.80515	7.00172	6.80188	6.96085
C2orf47	Q8WWC4	7.64023	7.69758	7.48515	7.72515	7.51788	7.71967	7.59604	7.69839	7.58326	7.49236	7.55481	7.41248	7.57664	7.45834	7.62213	7.77764	7.65884
C2orf49	Q9BVC5-2		6.03852	5.24891										5.4946	5.81689			6.19166
C2orf49	Q9BVC5	7.42947	7.59185	7.19708	7.64263	7.56943	7.17839	7.47671	7.59333	7.7361	7.51847	7.18135	7.24981	7.36929	7.43495	7.25504	7.56072	7.61922
C2orf68	Q2NKX9-3	6.32059	6.33773	6.33274	6.03122	6.49763	5.91832	6.57086			5.66912	6.40163	5.84665		6.65708	5.64863	6.6744
C2orf69	Q8N8R5	7.12519	6.70891	6.5518	6.74213	7.14288	7.24906	6.86507	6.95305	6.39898	6.66669	6.45361	6.58334	6.52737	6.50501	6.95561	6.3733	6.99418
C2orf72	A6NCS6		6.88225	5.41676		6.18299		5.40124	6.86023					5.6684		5.83902	6.25012	5.84526
C2orf76	Q3KRA6	7.30317	7.10945	7.09357	7.0433	6.80133	6.92133	6.80044	6.79845	6.54796	7.12561	6.91265	6.64698	7.06908	6.4464	6.70616	7.17935	7.37661
C2orf82	Q6UX34		7.6368	7.99887		7.70426	7.05594	7.38674						7.78912	7.38461	7.65804		7.46534
C2orf88	Q9BSF0								7.38536
C3	P01024	4.83943	4.02492	6.89035	5.32004	5.54576	4.7488	6.57655	6.39749	5.30209	5.43259	4.97413		6.28017	6.08156	6.06623	4.92981	8.01273
C3AR1	Q16581												5.84343
C3orf18	Q9UK00-2						6.58377						6.34132					6.0019
C3orf33	Q6P1S2	5.60479	5.90529	5.75675		6.17753			5.65988		5.92141						5.49568	6.26792
C3orf38	Q5JPI3	7.28758	7.1528	7.28236	7.35975	6.96329	7.21075	7.09741	6.9397	6.84644	7.11754	7.22079	7.14586	7.27979	6.91919	7.34043	6.83755	6.85672
C3orf58	Q8NDZ4	7.02745		6.67299	7.26247	6.96118	6.87613	6.0592	7.08373	6.58706	6.44224	6.56127	6.63759	7.63342	6.66691	7.3787	6.30094	6.20155
C3orf80	F5H4A9			6.13624
C4A	P0C0L4-2	5.72903	4.20102	5.45454		5.41674	5.57651					5.69623	5.95493	5.07173	7.0655	5.46907	5.58967	4.85551
C4B	P0C0L5														5.26672
C4orf22	Q6V702-3	7.24518	7.49033	7.01213	6.94496	7.01255	6.69178	7.20305	7.2866	6.72403	7.06256	7.01843	7.65212	7.42087	7.12731	7.27339	7.64487	7.25838
C4orf27	Q9NWY4	7.74278	7.65583	7.59872	7.59544	7.63217	7.27772	7.46864	7.64875	7.7108	7.81666	7.04212	7.51175	7.70152	7.36237	7.49853	7.79859	7.07149
C4orf3	Q8WVX3	7.77995	8.26977	7.31071	7.43276	7.55051	7.69375	7.91385	7.64283	7.49036	7.75908	7.7741	7.66077	7.78614	8.00046	7.90326	7.55084	7.9879
C4orf32	Q8N8J7			6.87387	6.72989	7.66914	7.43482		7.14483	6.44539		6.4914	7.1797	6.84157	7.59636	7.26323		7.72336
C4orf33	Q8N1A6	7.23297	5.24887		5.58945	6.00977	5.93814	5.83493	6.20228	6.04091	6.50488		6.4752	5.67679	6.36083	6.84306	5.97788	6.73689
C4orf46	Q504U0																6.09989
C5	P01031						6.08479
C5orf22	Q49AR2	6.70712	7.39431	7.0568	7.30473	7.57221	7.51321	7.05994	7.10139	6.83541	7.41787	7.29044	7.25151	7.24283	7.47356	7.34474	7.12057	7.33745
C5orf24	Q7Z6I8	7.50947	7.64516	7.50353	7.56583	7.3405	7.06726	7.70487	7.88794	8.07596	7.75384	6.91153	7.39362	7.48875	7.66319	7.64899	7.86754	7.30309
C5orf28	Q0VDI3																6.28377
C5orf30	Q96GV9		6.90932	6.4553	6.90815	6.00067	5.54434		6.78516	6.59593	6.56508	7.02325	6.26685	5.79829	6.3877	7.47388		6.11357
C5orf34	Q96MH7			5.82671	5.76838	5.493	5.45132	5.57128	4.76813	5.37625	5.03619				5.02508	4.56441	4.84286	5.84625
C5orf42	Q9H799-5	5.83434	5.56421	6.14032	6.29286	5.75833	6.04008	5.70339	5.89301	5.50657	6.13818	5.38654	5.76336		5.96283	5.11218	5.73027	4.49185
C5orf45	Q6NTE8	6.18086	6.61523		5.21952	6.81547	6.24093	5.82857	6.1854		6.39902	5.77628	5.62686	5.96202	5.6197	7.02697	5.96403	5.83018
C5orf45	Q6NTE8-2		5.9282			5.78484	5.52774									5.32879		5.11482
C5orf51	A6NDU8	7.73179	7.55231	8.1573	7.36264	7.76257	7.66324	7.55291	7.37112	6.85404	7.29752	7.19843	7.43932	7.68756	7.62186	7.65115	7.20157	7.14528
C6orf106	Q9H6K1	6.53497	7.0358	7.49274	6.65203	6.93497	7.12363	6.8951	6.8438			6.74329	7.07634	6.5478	7.14483	7.08688	6.79478	7.01499
C6orf120	Q7Z4R8	7.61449	7.6948	7.5206	7.90544	7.78922	7.6559	7.65451	7.73637	7.80829	7.34041	7.69777	8.0516	7.90493	7.56798	7.64153	7.68389	7.77807
C6orf132	Q5T0Z8		5.38376											5.64729				6.10874
C6orf136	Q5SQH8-2					5.65065	6.06095							6.06628
C6orf203	Q9P0P8	7.43259	6.85601	7.24098	7.41879	7.10735	7.1941	6.7868	7.08096	7.0009	7.278	6.65344	7.12678	7.17596	7.09334	7.43253	7.11743	7.08053
C6orf47	O95873	6.32295	6.78363	7.46692	6.61068	6.77374	6.79663	6.68918	6.8939	6.83527	6.84024	7.14396	6.81518	7.18359	6.89478	7.01217	6.84831	6.91899
C6orf89	Q6UWU4	6.71809	6.43824	6.77425	6.65849	6.5283	6.45394	5.69803	6.51325	6.60588	6.23861	6.39244	6.62489	6.88763	6.67881	6.86572	6.81556	6.64833
C7	P10643																5.5235
C7orf25	Q9BPX7	7.37833	7.17402	7.56353	7.42013	7.63704	7.58324	6.78235	7.23159	7.46042	7.49687	7.40571	7.60496	7.50965	7.51193	7.66618	7.58735	7.59703
C7orf26	Q96N11	6.67649	6.99142	6.89472	6.96929	7.15727	7.29484	6.55656	6.62727	7.10863	7.25166	6.86509	6.45648	6.88627	6.91071	7.0144	6.84712	6.87463
C7orf43	Q8WVR3		6.24217	6.09206	5.06789	4.74136	4.57604	5.67784	4.5028	5.62055	5.47091	5.899	5.30156	5.68891	5.9438	5.85513	6.02139	6.33219
C7orf50	Q9BRJ6	8.26124	8.61165	8.51399	8.16901	8.33829	8.49294	7.95448	8.46501	8.53974	8.60284	8.11506	8.12798	8.232	8.2722	8.43087	8.41168	8.61096
C7orf55	Q96HJ9-2	8.49355	8.71638	8.57373	8.61794	8.66271	8.66658	8.62389	8.79452	8.6667	8.80629	8.56357	8.55129	8.5657	8.62843	8.74194	8.78522	8.66851
C7orf55	Q96HJ9	7.29933	7.36952	6.92503	7.17857	7.06674	6.81254		7.11598	6.8887	7.02135	7.00801	6.74146	7.00606	7.41434	6.96621	7.51041	5.97633
C7orf60	Q1RMZ1		6.01539	6.41305		6.19737	6.40432		6.048			5.922	5.92065	6.42239	6.06961	6.15128		6.07936
C8B	P07358			5.40076		5.47491	5.10079
C8orf33	Q9H7E9	7.71862	8.25234	7.80394	7.90544	8.22527	8.25381	8.03735	8.05874	7.81452	7.93352	7.72416	7.61508	7.97093	7.86957	7.90449	8.15039	7.93736
C8orf37	Q96NL8	6.3924	6.77561	6.15677	6.07214	5.41322	6.35198	6.95276	6.50675		6.74344		6.04911	6.69962	6.2926	6.61753	7.29687	6.08888
C8orf58	Q8NAV2-2												5.51183		5.40395		6.08458
C8orf59	Q8N0T1	6.79983	7.47157	7.37209	7.64455	7.49154	7.6169	7.52495	6.93112	7.58727	7.60571	7.37867	7.28515	6.93965	7.38606	7.44802	7.27671	7.41394
C8orf76	Q96EF9	5.70464	5.43434	5.52578	6.54107	6.22053	6.55619	5.03598	5.60889	5.95389	5.99836	5.93668	5.45731	5.93172	5.46533	5.95401	6.02752	6.69177
C8orf82	Q6P1X6	7.43667	7.20127	7.33888	7.17947	6.56667	7.18449	7.39001	7.43003	7.19827	7.38234	7.63151	7.20934	6.96616	7.49685	7.41939	7.85499	7.21568
C9orf114	Q5T280	7.04618	7.56057	7.04933	7.44448	7.47008	7.57585	7.51083	7.51928	7.65257	7.73143	7.22518	7.01729	7.33074	7.16172	7.49851	7.0122	7.16234
C9orf117	Q8NHY2	6.49982		5.95484	6.44373	6.46429	6.42367	5.83686	6.17124	6.84242	6.4994		6.19076	6.14888	5.69894	6.19628	6.241	6.52557
C9orf129	Q9NZB2	8.08928	7.86987	8.16638	8.07654	8.06154	8.05087	8.20507	8.09635	7.26122	7.56726	8.06126	8.10864	8.13885	8.1647	8.19799	7.99019	7.88218
C9orf135	Q5VTT2-2	7.02776	6.89475	7.18805		6.9191	7.10218							6.59843	6.71554	7.2483	6.6843	7.13127
C9orf142	Q9BUH6	7.76617	7.46061	6.63853	7.39967	7.6517	7.58572	7.61621	7.15012	7.28711	7.68255	7.42349	7.65873	7.31314	7.53369	7.35452	7.48988	7.08016
C9orf156	Q9BU70		7.10018	5.17756	6.54835	6.5926	7.37338	7.2682		5.33817	6.91805		5.38573	5.39835	4.93752	5.19993	7.13578	6.84999
C9orf16	Q9BUW7									6.62483	7.02789
C9orf172	C9J069		6.1133	4.65468	5.92031		5.99572	5.26923			6.04494				6.5161		5.61673	6.52855
C9orf40	Q8IXQ3	6.26992	6.64424	6.1459	6.71939	6.43847	6.24518	6.46853	6.1925	6.29374	7.2224	6.21196	5.78511	5.66555	6.90269	5.85497	6.89477	5.59385
C9orf64	Q5T6V5	6.34862	6.13678	8.41722		7.92404	7.82346	6.74834	7.52075	6.59983	5.81671	8.07982	6.11512	8.08004	8.03832	6.93634	6.39557	7.63236
C9orf66	Q5T8R8	5.08347	5.61944	6.24054		5.76379			5.65862						6.48012
C9orf72	Q96LT7		5.73753	6.36984	6.23286	5.61189	6.15012		6.06996	6.35386	6.20124	5.79828	5.78808	6.35414	6.16033	5.70675	6.97771	6.05111
C9orf78	Q9NZ63	7.76383	7.85216	8.06655	8.11493	8.19876	7.99417	8.05919	8.13503	7.77941	8.35558	7.97886	7.76415	7.79885	8.16225	7.87855	7.88883	7.75274
C9orf85	Q96MD7-1		6.32583	6.2924		6.26726	6.36922	6.08984			6.1794	6.06167	5.88198	6.45641	6.12992		6.0248	5.77514
C9orf91	Q5VZI3-2																6.42329
CA11	O75493	6.68024	6.53548					6.74721	5.18502		5.92932						6.05028
CA12	O43570-2	5.83003	7.09524	5.86351	6.63805	6.77263	5.94708	6.16834				5.94373	7.19663			4.74203		5.06181
CA13	Q8N1Q1		7.10443	7.19347	7.2005		6.31473		6.58397	7.08427	7.60931	7.03893	7.54133	7.45544	7.50461	7.47217		7.77924
CA14	Q9ULX7	7.31263	7.93239		4.96569			6.88791		5.9395						6.12924
CA2	P00918		5.91085														6.53967	6.42526
CA3	P07451			7.55312					6.47839			6.0564				4.89677
CA5B	Q9Y2D0	6.06614		6.18926		6.06465	5.08709					7.51503	5.80029	6.55417	7.49128	7.27197
CA8	P35219	7.35288			5.26915	4.91784	7.65832		5.97687					5.71901	6.89226	7.80816	6.71585	5.18566
CA9	Q16790			5.4172		6.00545	4.8597								6.40531
CAAP1	Q9H8G2	7.27532	7.49271	7.59391	7.46104	7.54918	7.50699	7.50649	7.25343	7.80107	7.43682	7.15518	7.35889	7.63977	7.42167	7.34765	7.28457	7.22512
CAB39	Q9Y376	7.96336	7.93309	7.71093	8.15389	8.59537	8.50584	7.69055	8.12086	8.11584	8.30705	8.22459	8.26745	8.19421	8.17138	8.31599	7.98877	7.99211
CAB39L	Q9H9S4	5.41453	6.93034	5.4835			5.42151		5.85753	5.9604	7.00921		5.74452	6.27502		6.39691	6.17439	7.05329
CABIN1	Q9Y6J0	5.45906	5.12973	6.16254	6.31158	6.44766	6.53941	6.35331	6.40173	6.64378	6.36894	5.75371	6.0966	6.14385	6.14563	5.78783	6.69182	5.51636
CABLES1	Q8TDN4		6.9711	6.99128	6.15174	6.90097	5.59022	5.70492	6.94952	4.75591	6.12017	5.38453		5.65072	6.54781	6.02027	6.30784	6.32937
CABLES1	Q9BTV7	5.99104		5.75521	5.66203		5.85894	5.99658		6.47086	6.06638	5.64823	6.02512	6.01665	5.57484	5.89019	5.83147	6.0283
CABP1	Q9NZU7									5.69137								6.09185
CABYR	O75952-6		5.49447	5.94537					5.54479							5.43541
CACFD1	Q9UGQ2-2		6.9672	6.98822		6.31764		6.51204	6.87345	6.40271	6.7331	6.5565	6.5751	6.51324		6.446	6.83685	6.32498
CACHD1	Q5VU97	5.03455		5.43137	5.97004	5.92325	5.89061	5.04514	5.6113	6.67913	6.63102		4.32382	5.35402	6.09462	5.6968	7.1887	6.05828
CACNA1B	Q00975-2		6.49239	6.68713			6.78884		4.12569	6.13801	5.98482				7.15437
CACNA1C	Q13936-26			5.24918		5.2593									5.32252
CACNA1I	Q9P0X4-3	6.64467			5.41519												5.36136	5.46264
CACNA2D1	P54289-5			5.45411		5.25267			6.04222		5.6908	5.0336	5.49073	5.38872		5.19116
CACNA2D1	P54289-4	6.94638	5.98576	7.17524	7.13398	7.08805	7.12686	4.76454	7.80852	6.49268	7.0445	7.2989	7.37461	7.45925	4.96474	7.16216	5.11351	6.42415
CACNA2D2	Q9NY47-4		5.41119	6.3188								4.44105		6.52686			4.64695
CACNB3	P54284-5	5.12698	5.67814	5.15055	5.49514	4.72765		5.59189	5.53059	5.66449	6.12968		4.85144		5.00277	5.72757	5.99051	5.96301
CACNB4	Q08289-4	5.72787	5.36627	4.9847	5.42534	4.86257	4.86541	4.66234	5.45823	6.98641	6.85959	5.09321	5.52162		4.7937		6.04204	5.89044
CACNG6	Q9BXT2	8.3504	8.04825	8.29366	8.15151	8.11633	7.90425	8.02873	8.31129	8.39344	7.9922	7.92753	8.04102	8.28932	8.28439	8.0438	8.2198	7.92963
CACNG8	Q8WXS5					5.83737												6.53825
CACTIN	Q8WUQ7	7.12318	7.40501	7.46971	7.19145	7.48906	7.2269	7.24896	7.54596	7.19177	7.14682	7.17175	7.0572	7.28942	7.27439	7.29441	7.30565	7.11482
CACUL1	Q86Y37	7.24049	7.36418	6.66624	7.22802	7.58735	7.4121	7.28335	7.19692	7.13813	7.24979	7.08892	7.29157	7.28183	6.94361	7.17826	7.23708	7.19365
CACYBP	Q9HB71	9.00127	8.98694	8.96023	9.22688	9.07157	9.18582	8.99986	9.24922	9.03012	9.26872	8.75414	8.86727	9.08859	8.97533	9.06092	9.02824	9.08662
CAD	P27708	8.45575	8.29337	8.40256	8.25262	8.47316	8.56948	8.4377	8.45075	8.44206	8.73583	8.14767	7.96564	8.19533	8.34918	8.22791	8.6136	8.34214
CADM1	Q9BY67-5	6.49359		7.67822	7.62759	7.67576	7.33947		6.32656	7.77833	5.21469	5.42386	8.24977	8.10114	7.44564	7.50568	7.10034	6.36808
CADM2	Q8N3J6-2	7.55585							7.13281	5.5424								5.55011
CADM3	Q8N126-3	5.91812	5.94187	6.52169	6.09703	6.04974	6.08559	6.25992	6.11749	6.15912	6.03114	6.32011	5.85008	6.07597	6.51234	6.80468	6.68065	5.66141
CADM4	Q8NFZ8		7.34159	6.83905		6.0592		6.77928	7.31549	7.56624	7.55988		6.07642		5.93408	7.0546	6.93194	6.71673
CADPS	Q9ULU8-2		5.10103	5.20623		5.61155	5.29456						4.56478	5.80971	5.14718	5.30112		5.29364
CADPS2	Q86UW7-3	3.83022	5.17323		6.21861	6.03173	4.2453	4.89651		5.68461	6.91329		6.39417	6.24431	6.12506	6.10724
CAGE1	Q8TC20-3																5.96916
CALB2	P22676	5.96307	6.1596	5.63406	7.01657	5.15971		5.85345		6.03016			7.10148	8.23072	6.75831	6.70437	4.99321	6.78858
CALCOCO1	Q9P1Z2-2	6.1343	7.44954	6.85894	6.61444	6.59219	5.99353	7.2051	6.95698	7.00306	7.26525	6.81222	7.36661	7.02904	6.6885	7.02648	6.33873	6.26521
CALCOCO2	Q13137	7.51364	7.5704	7.57078	7.45891	7.59987	7.38112	7.63868	7.20577	7.29141	7.42522	7.637	7.49592	7.4552	7.32318	7.67243	6.98968	7.23279
CALCRL	Q16602								6.47893	6.10206	6.27146
CALD1	Q05682-3	5.29413		7.64132	6.81931	6.37648	6.18982	6.56348	7.01171			6.13826	6.8844	6.75716	7.16576	6.90803	6.14461	6.10312
CALD1	Q05682			6.63251	6.00013	4.66837			6.2631	5.49478			5.38784	5.85397	6.1389	6.17953	5.51053	4.55527
CALD1	Q05682-5	8.51355	6.7366	9.74899	8.92219	8.98832	8.47063	9.04446	9.48235	8.01073	8.23933	8.86503	9.59783	9.35454	9.38058	9.11829	8.52713	9.03627
CALHM2	Q9HA72						4.91877		5.48056	4.98845	5.98454					5.74848
CALML3	P27482	8.45971	8.63761	8.57398	8.99388	8.60196	8.81919	8.46286	8.95694	8.91436	8.82422	8.73687	8.6779	8.55136	8.56567	8.66961	8.82992	8.66009
CALR	P27797	10.1216	9.9181	10.0903	9.92073	9.83745	9.64089	9.7255	10.1471	9.74168	9.6499	9.63099	10.1004	10.0169	9.96186	9.83337	9.73898	10.1719
CALU	O43852	9.17459	9.00189	9.74298	9.28085	9.19129	8.83247	8.44762	9.62496	8.83608	8.85337	8.83052	9.89962	9.51255	9.45634	9.43743	9.34264	9.6111
CALU	O43852-2	7.01664	6.62271	8.17356	7.61455	7.1976	7.14717		7.60408		6.61637	7.31871	7.8343	7.72592	7.97558	7.84225	5.80323	7.32603
CAMK1	Q14012	7.54118		6.81407	6.99405	6.84522	6.87952	6.98549	6.94887	6.56681	7.00083	7.25138	7.17363		6.62554	7.35544	7.1334	7.34727
CAMK1D	Q8IU85	7.37944		7.24572	6.94645	7.28448	7.06649	7.02245	7.8134	7.54401	7.57017	7.2963	7.17896		6.99026	7.15796	7.7214	8.16835
CAMK1G	Q96NX5-2		5.80457	5.69278							5.18094		4.6702	5.88486	4.57614	5.71419
CAMK2B	Q13554		5.59263			5.74292	5.18335		6.16211					5.58341		5.70887		7.16613
CAMK2D	Q13557-6	7.82099	8.35613	7.44348	7.39653	7.94305	7.78573	8.24262	8.4201	6.67354	7.14465	7.67641	8.19789	8.01333	7.65582	8.22914	6.89547	8.59747
CAMK2G	Q13555-5	7.77979	7.12082	7.68065	7.58178	7.53461	7.61048	7.19968	7.67421	7.53876	7.41495	7.65637	7.54846	7.82027	7.49379	7.60537	7.46449	7.63388
CAMK2G	Q13555-6	5.3585	5.70304	5.95846			5.46854	5.43513	5.41587			5.12197		5.95933	5.09431	5.51174	5.286	6.17856
CAMK2G	Q13555-10		4.78039		5.43518					5.2928				5.82198
CAMK4	Q16566	7.76122		7.27678	7.36086	7.30476	7.01956		7.12439	6.29286	5.54552	6.72961	6.869	6.61722	5.88403	7.23469	6.06807	5.48248
CAMKK1	Q8N5S9	6.21732	5.55614	6.35921	6.66258	6.87143	6.23391	6.7592	6.2095	6.90821	6.19936	6.54776	7.04375		5.86096	5.93269	5.5787	6.56496
CAMKK2	Q96RR4-3	7.16408	6.92028	5.97433	6.63658	6.7239	6.01578	6.81347	6.65131	7.27008	7.36082	6.53018	6.84691	6.90557	6.70529	6.99218	7.32936	7.10335
CAMKMT	Q7Z624	6.29776	6.62697	5.59557	5.13633	6.08733	6.4242	5.98358	6.41763		5.95569	6.00275	6.07886	6.50186	5.67156	6.34046	6.67169	6.70462
CAMKV	Q8NCB2		4.77977	5.41026		4.81122	5.05706	6.41472	5.53508	6.89197	6.48044	4.86148	5.31747				5.18877
CAMLG	P49069	7.10021	7.4129	7.23965	6.95675	6.89703	6.83332	7.37039	7.31948	7.50451	7.54964	6.9605	7.07543	7.15709	7.11956	7.24479	7.4186	7.43728
CAMSAP1	Q5T5Y3	6.85179	7.02353	7.67171	6.98752	7.94713	7.08438	7.03305	7.00091	6.88583	7.04739	6.69014	7.24802	7.00521	6.92089	6.84091	6.97102	6.85181
CAMSAP2	Q08AD1-2	6.79266	6.86971	7.60255	7.17519	7.29009	7.12824	7.10533	7.23968	6.67372	7.07192	6.6833	7.24743	7.43048	7.01291	7.11413	7.31699	7.40079
CAMSAP3	Q9P1Y5		6.556	4.33791		5.51657				6.09415	6.80381	5.9486	4.77856				6.12953	5.48582
CAND1	Q86VP6	8.45803	8.59828	8.7076	8.60028	8.5318	8.5816	8.47977	8.54191	8.56844	8.79087	8.5164	8.59966	8.61376	8.41829	8.59802	8.65266	8.5617
CAND2	O75155	6.75151	7.22539	6.48093		6.42919	6.52779	4.99303	5.16597	5.72925	6.70941	5.57496	4.53491		6.82375	7.02495	7.34255	5.71527
CANT1	Q8WVQ1-3	7.19681	7.4248	7.89681	7.58011	7.47895	7.61413	7.33228	7.33191	7.43528	7.10699	7.1168	7.46477	7.11343	7.54874	7.40827	7.07861	7.60763
CANX	P27824	9.51548	9.25767	9.33191	9.36534	9.81686	9.52251	9.29101	9.38367	9.31347	9.10234	9.01622	9.30132	9.66557	9.2467	9.65546	9.16275	9.51925
CAP1	Q01518	9.18348	9.41882	9.54198	9.23519	9.28922	9.31814	8.95074	9.12745	8.80467	8.87651	9.21916	9.32443	9.50707	9.17567	9.35608	8.91665	9.45009
CAP1	Q01518-2		6.89265	7.11928			4.69914					6.87767		7.13759	6.27238	6.91957	6.73066	6.64744
CAP2	P40123	7.893	7.08891	7.91871	7.86072	7.60685	7.82037	7.96922	8.68402	7.36406	7.275	7.97582	8.53306	8.56465	8.03544	7.97497	7.9998	8.34932
CAPG	P40121	9.1073	7.16062	8.51584	8.34246	8.3613	8.85932	7.57858	8.55146	8.07515	8.40996	9.1762	7.65361	8.52395	6.41224	7.54065		9.64175
CAPN10	Q9HC96-4		4.59086			4.83345	5.35313				5.02521			5.14704		5.04432		4.86695
CAPN15	O75808	6.17177	6.6091	5.40813	6.65054	6.43529	6.58325	6.54714	5.48929	5.96776	6.24183	5.03426	6.05023	5.8565	5.98102	6.01828	5.85064	6.25893
CAPN2	P17655	8.47594	8.41278	8.59464	8.57432	8.69305	8.8596	7.82749	8.18016	7.42944	7.82672	8.56229	8.83997	9.13512	8.6632	8.99452	7.87438	8.80979
CAPN3	P20807-2	7.81258	7.08789	6.20603	7.44298	6.61246	7.10063	6.28894	7.07336	7.32554	7.12054		6.74598	7.18446		6.89241		7.20191
CAPN5	O15484	6.59808	6.83672	7.35939	7.03435	6.72989	6.84994	6.80054	7.15195	6.80568	5.71231	7.11866	7.11732	7.28721	7.44628	7.18061	6.6324	6.89248
CAPN6	Q9Y6Q1	5.14135		4.38471	5.72781	5.09803					6.92016
CAPN7	Q9Y6W3	7.12464	7.35753	7.61545	6.83678	7.11785	7.02066	7.0337	7.14786	6.73692	6.67616	7.18215	7.2053	7.30667	7.1422	7.13408	7.21432	6.92477
CAPN9	P07384	8.77364	8.71128	8.74895	8.4019	8.16949	8.18725	8.29715	8.44886	8.18085	8.17475	8.54194	8.61009	8.72831	8.61944	8.72225	8.10428	8.67928
CAPNS1	P04632	8.41926	8.55388	8.50656	8.40828	8.46312	8.63681	8.19355	8.25753	7.71485	7.7938	8.69044	8.5958	9.00486	8.76653	8.87711	8.01447	8.71892
CAPRIN1	Q14444-2	8.99021	8.85729	8.71832	9.08814	9.06206	8.84129	8.99477	8.71313	8.64575	9.04704	8.76766	8.72554	8.54924	8.76145	8.52108	8.81402	8.62681
CAPRIN2	Q6IMN6-2		5.85729	6.86793	5.54174	5.97727	5.89315	4.3729	4.77987	4.06184	4.52695	6.12881	5.1602	4.85264	5.79921	5.91016		6.53492
CAPS	Q13938			5.46899			6.05556					5.35386	7.37922		6.26422	5.48992
CAPZA1	P52907	8.87502	8.9569	9.36846	8.92484	8.95775	8.99437	8.74093	8.93126	8.68211	8.92206	8.81885	8.89224	9.14514	8.94386	9.06978	8.79221	8.90637
CAPZA2	P47755	8.91437	8.96137	9.11835	8.67463	9.11225	8.69171	8.48281	8.77453	8.50488	8.71254	8.75685	9.06673	9.07522	8.96911	8.90557	8.82974	8.90082
CAPZB	P47756			5.93934	6.09079		5.15						5.72992	6.446				6.33045
CAPZB	P47756-2	9.23606	9.16588	9.49846	9.19933	9.26086	9.06435	8.95841	9.04961	9.03642	9.12977	9.05685	9.22303	9.29219	9.17767	9.20365	9.06839	9.13788
CARD10	Q9BWT7	5.07772	4.88026	5.67686	4.94445	6.10375	5.75398	5.36685	4.55606			4.85127	6.50241	6.61153	5.74712	6.24091		6.2486
CARD11	Q9BXL7		6.66522	5.79186		5.06328	6.36622	6.22977	4.26997	4.48755	4.82001		5.888			6.45676		7.23183
CARD16	Q5EG05-2											6.99017		6.38558	7.27681
CARD19	Q96LW7-2	7.20198	6.82383	6.33349	7.23146	6.4859	6.98785	7.34089	7.19139	6.32632	6.48408	7.40023	7.32225	7.13092	7.45158	7.27886	6.58123	7.00276
CARD6	Q9BX69		5.37533	6.81931	5.70263	5.71371	5.5359	6.03824	5.5631	5.73261	5.64106	5.70473	5.86687	5.21814	6.74344	6.46393	4.70894	6.13716
CARD8	Q9Y2G2-4	6.40051	5.8178	4.37347	6.23955		7.57839	6.32952	6.68621		6.20465		5.98565	6.86218	6.09497	5.56385	6.04841	5.7795
CARD9	Q9H257			5.26043			6.16142	7.74385	5.9158	4.48149							5.75871
CARHSP1	Q9Y2V2	7.98028	7.86911	7.99651	7.47096	7.72563	7.71088	8.10597	8.23261	8.36862	8.79466	7.95164	7.88949	7.82644	8.41385	7.71951	7.77207	7.52078
CARKD	Q8IW45	7.27833	7.13903	7.67886	6.82908	6.47099	6.62616	6.8809	7.19911	7.00981	6.83222	6.64577	7.36591	7.51401	6.94238	7.21504	7.02286	7.36436
CARM1	Q86X55-1	8.47228	8.27013	8.13971	8.0949	8.29235	8.00985	8.24907	8.4515	8.01828	8.31811	8.14074	8.17917	8.1992	8.24039	8.28615	8.13385	8.26324
CARNMT1	Q8N4J0	6.97526	7.28992	7.02235	7.07679	7.66278	7.36593	7.23759	6.74871	6.22861	6.38908	6.67331	7.09808	7.26783	6.82738	6.99084	6.28846	6.95215
CARNS1	Q7Z6Z7	7.96247	7.83988	8.20919	7.78457	7.94135	7.87646	7.92136	7.78466	7.85793	7.90779	7.68492	7.77695	7.95145	8.02014	8.01051	7.91853	8.0283
CARS	P49589-2			5.76215		5.7123	5.55243						5.18593	5.30258		5.59181
CARS	P49589-3	8.05486	8.29731	8.10613	8.38261	8.26951	8.24481	8.03957	8.04083	7.66117	7.92828	8.25134	8.28286	8.0943	8.24881	8.3908	8.02786	8.09661
CARS2	Q9HA77	7.61028	7.87029	8.09284	7.65825	6.7124	7.33031	7.53705	7.61516	7.69493	7.65215	7.97543	7.9183	8.02017	7.41284	7.57809	7.23644	7.47212
CASC1	Q6TDU7-3	6.42088	6.4294	6.28864	6.7294	6.05197	6.33834	6.35646	6.1811	6.51833	6.08046	6.09016	6.39989	6.15536	6.18576	6.24175	5.5479	6.35594
CASC3	O15234	7.21863	7.91011	8.3983	7.50695	7.34247	7.29889	8.24412	7.59341	7.31265	7.15391	6.60691	6.77704	7.28867	7.99074	7.10249	7.18243	7.88406
CASC4	Q6P4E1-2	7.30506	7.32247	7.57493	7.40853	7.53758	7.51905	7.49032	7.44783	7.27509	7.02031	7.23897	7.60157	7.82133	7.04007	7.55909	6.74908	7.50515
CASC4	Q6P4E1-4							5.94062		5.03461			5.60593				5.4581
CASC5	Q8NG31-2	6.40615	6.42725	6.81402	6.91728	7.10837	7.40509	6.9073	6.45089	6.56882	6.85138	6.74755	6.78762	6.58361	6.7247	6.97044	6.30618	6.48072
CASD1	Q96PB1	5.16536	4.9039	5.24327		5.74043	5.32491	4.82175	5.42947		5.15963			5.15255	5.31668	4.66908	4.74304	5.75921
CASK	O14936	7.49635	7.43226	7.65112	7.15583	7.32014	7.02109	6.81085	7.50907	7.6674	6.72412	7.12144	7.44885	6.13617	7.43713	7.50351	7.45243	8.12077
CASKIN1	Q8WXD9					5.53841	4.70443											5.31531
CASKIN2	Q8WXE0	7.13221	6.99711	7.27582	7.21839	7.03664	6.34374	7.43424	7.10443	6.50782	6.61535	7.10932	7.12497	7.16538	7.48271	7.15056	7.06105	7.3797
CASP1	P29466-2	4.98245	4.63397	6.91633	6.83937	5.99002	6.35782	6.86422			5.6734	7.05302	6.16781	7.156	7.90228	7.86333
CASP10	Q92851-2			5.0912		4.99918		5.35336							5.19863			5.63137
CASP10	Q92851-4	6.1291	6.56012		6.34061	5.91438		6.59549				6.2718	6.2608		5.73019	6.18177		7.24445
CASP2	P42575	7.06389	6.66954	7.60577	6.83996	7.31571	7.22339	7.11833	6.92885	6.95684	7.35869	6.49052	7.03715	7.18288	7.42062	7.4565	7.27509	7.48943
CASP3	P42574	7.9141	8.32481	7.84113	7.86066	8.28465	8.36429	8.01992	8.1225	7.62283	7.71733	7.87652	8.00106	8.08199	8.01751	8.46839	7.85626	7.93909
CASP5	P49662	4.79303		7.66127	7.21165	7.20501	7.37632	7.20447	6.95613	7.02363	6.34092	7.33408	7.09493	7.47231	7.482	7.60346
CASP6	P55212	7.76331	7.80881	7.4215	7.5092	7.20028	7.12805	6.86717	7.75192	7.49781	8.19018	7.46566	7.6357	7.50776	7.6792	7.7606	7.15081	7.57401
CASP7	P55210-4												5.74603
CASP7	P55210	8.01213	7.44593	7.0372	7.46906	7.46237	7.48899	7.68053	7.50352	7.66157	7.70477	7.26973	7.38987	7.87588	7.39536	7.67451	7.66382	7.66584
CASP8	Q14790-2			4.8346		5.88335								5.67123	4.84936	6.1934		6.05985
CASP8	Q14790-9	7.43515	7.88331	7.34044	7.63265	7.85247	7.74836	7.89167	7.65027	7.2667	5.29599	6.73547	7.56695	7.61936	7.85005	8.1096	6.06384	8.0429
CASP8AP2	Q9UKL3		5.79431	5.24558	5.54038	5.71576	5.8683	4.69922	4.92907	6.36237	5.93261	4.68387	5.57225	5.5569	5.51732	5.54243	6.43283	5.78772
CASP9	P55211	6.54988	6.77066	7.06889	4.97249	6.71407	6.85357	7.62886	6.79792	6.2126		6.74189	6.61983	7.24347	6.66064	6.79382	6.34187	6.82046
CASQ1	P31415												6.01036
CASS4	Q9NQ75-2								5.28493
CAST	P20810-5			7.11438		6.85487	6.65148		6.20405		6.3856				7.3209			6.80273
CAST	P20810-6	8.31534	8.34908	8.68082	8.45578	8.46675	8.266	7.54539	8.28252	7.14347	7.71143	8.66483	8.36974	8.54743	8.87441	9.0102	8.3888	8.7189
CAST	P20810-7		6.03091			5.98573	5.81976	5.59746	6.26586			6.05833	6.01719	6.24568	5.57561	6.13092
CASZ1	Q86V15								5.92712	5.71274	5.98738	5.95069	4.4684				6.88146
CAT	P04040	8.76057	8.18746	8.3756	7.94429	8.28918	7.86043	7.84626	7.69831	7.70036	8.12886	8.1067	8.31182	8.11318	8.37569	7.94365	7.58565	7.59078
CAV1	Q03135	7.41108	5.03332	9.85116	9.08449	9.36464	9.10212		8.83811	9.11948	9.11775	9.32785	9.49678	9.62983	9.49656	9.86371	5.31764	9.54232
CAV2	P51636-2	5.76393		8.38609	7.26408	8.14087	7.7939		6.51486	6.97851	7.58957	8.00109	8.25473	8.37031	7.93243	8.41458		8.34726
CAV3	Q03135-2	5.66301		7.07362	7.89483						7.8345	5.96139	8.58116					8.3238
CBFA2T2	O43439-2	6.40496	4.94926			7.20049	4.81927	5.32326	5.04147	5.45984		5.0653		6.28648	5.0882			4.67348
CBFB	Q13951	7.21202	7.19606	7.43727	7.57239	7.24121	7.2947	7.31802	7.48236	7.64295	7.49532	7.28737	7.30029	7.19069	7.5607	7.11766	7.50166	7.11656
CBFB	Q13951-2	7.94855	8.40436	8.45895	8.58861	8.42316	8.54793	8.38027	8.417	8.68675	8.25875	8.36194	8.24298	8.11906	8.58686	8.0848	8.26359	8.26985
CBL	P22681	7.51651	7.61212	7.52235	7.4672	7.6409	7.86084	7.52186	7.50839	7.53473	7.31641	7.48261	7.55504	7.2518	7.77207	7.69155	7.45238	7.52433
CBLB	Q13191	5.12694	5.42987	7.26908	5.85458	6.2306	6.02342	7.28103	7.00891	5.79778	6.04985	5.81856	6.85234	5.15122	5.9346	5.48835	5.22903	5.15909
CBLL1	Q75N03	4.86184	7.26278	6.79643	7.31883	6.98409	7.04293	7.03752	7.17588	7.46814	7.21559	7.20857	7.07675	6.94646	7.15211	6.68162	7.31579	7.20628
CBLN2	Q8IUK8	6.75645																7.161
CBR1	P16152	8.59434	5.53438	9.17557	8.83966	8.86116	8.4112		8.52789	8.33797	8.46561	8.91294	9.04536	9.21005	9.07946	8.89478	8.82125	8.97791
CBR3	O75828	8.74951	7.45623	8.80951	8.59652	8.53865	8.09501	8.03771	8.03278	8.22666	8.19101	8.5822	8.51791	8.87129	8.73873	8.59996	8.26092	8.51557
CBR4	Q8N4T8	6.89017	7.26979	6.78152	7.06948	6.70559	7.37296	6.99175	7.47432	7.76253	7.42316	7.28385	6.67246	6.93837	6.7738	7.38449	7.60276	7.27356
CBS	P35520	7.79843	7.99616	7.66546	7.35283	8.24716	8.29088	8.37587	8.1139	7.77074	8.52039	7.39353	7.63517	4.83884	7.81316	7.24821	8.43063	8.02195
CBWD5	Q5JTY5-2		5.5549			6.07573	5.99824									5.1755
CBWD5	Q8IUF1	7.39312	7.43433	7.30529	7.32459	7.41361	7.48923	7.12983	7.42365	6.98412	7.30104	7.21498	7.17765	7.45101	7.29487	6.88422	7.42086	6.4716
CBX1	P83916	8.91788	8.76157	8.80616	8.63835	9.02742	8.83122	8.63094	8.95038	8.86879	8.84885	8.54169	8.58439	8.85166	8.63071	8.78284	9.1091	8.52731
CBX2	Q14781	6.17138	7.1359	6.46374	6.46183	6.47845	6.12387	7.34031	7.27711	7.54485	7.50799		6.33837	6.36404	6.87638	5.73182	7.22935	6.74973
CBX3	Q13185	9.22386	9.2281	9.17825	9.20863	9.3947	9.32651	8.88997	9.12592	9.36369	9.18655	9.12128	9.17793	9.0864	9.26886	8.96756	9.24642	9.21704
CBX4	O00257	6.90073	6.69819	6.79665	7.01425	7.11116	6.68072	7.23595	7.37924	6.4984	6.62679	5.66919	6.71217	7.27142	7.32885	7.09037	7.36237	6.80167
CBX5	P45973	8.62575	9.05724	9.1082	8.70939	8.93217	8.86999	8.92506	9.00625	9.38216	9.49314	8.58847	8.71637	8.70077	8.61258	8.74678	8.91821	8.71216
CBX6	O95503	6.90414	6.20338	6.31026	7.01556	6.00255	6.33892	6.62731	7.01385	6.1885	6.18594	6.21936	6.18867	7.19916	6.71363	6.98667	6.99485	5.51633
CBX7	O95931	6.04767											5.60622	5.21709		5.53188
CBX8	Q9HC52	7.41218	7.24798	7.46496	7.16876	7.39984	7.08082	7.6089	7.57386	7.8369	7.63386	7.08651	7.82799	7.31128	7.69006	7.35951	7.53653	6.94222
CBY1	Q9Y3M2	7.0619	7.54372		7.41904		6.66646	7.55935	6.70056	7.66089	6.45676		6.76743		6.00217	6.51631	6.9009	6.95014
CC2D1A	Q6P1N0-2	7.16858	7.3826	8.10284	7.61343	7.41306	7.32589	7.54237	7.36212	7.00556	7.60602	7.66092	7.65463	7.6317	7.64476	7.69199	7.66269	7.63027
CC2D1B	Q5T0F9-2	7.30345	7.3489	7.41188	7.45474	7.31072	7.55794	7.16848	7.55056	7.24668	7.52063	7.24325	7.54615	7.6023	7.63321	7.52672	7.33617	7.06816
CC2D2A	Q9P2K1	5.46421	4.56527	5.30302	4.92185	5.80279	5.63708	5.4858				5.03626	4.9192	5.23194		6.3344	5.74153	5.1197
CCAR1	Q8IX12-2	7.8564	8.11397	8.00617	7.97159	7.98182	8.06459	8.10283	8.01986	8.45195	8.12281	7.75858	7.90925	7.86348	7.88023	7.9875	8.07901	7.95152
CCAR2	Q8N163	8.36213	8.45643	8.52803	8.43514	8.49508	8.28779	8.34426	8.6646	8.64035	8.34783	8.2333	8.19331	8.45583	8.46774	8.34206	8.70198	8.47202
CCBE1	Q6UXH8	5.98709			6.48098	6.17181	5.24239		5.86119			6.00406	7.91747	6.50949	6.02285	6.57847	6.63309	7.59892
CCBL1	Q16773	7.22522	7.07118	7.06974	6.80643	6.65808	7.00661	6.97096	7.37758	7.25888	7.64742	6.67696	6.79087	7.10912	6.14686	7.07547	7.06951	7.11167
CCBL2	Q6YP21-3	8.1723	8.0978	8.12213	7.54677	7.56818	8.09137	7.76862	8.00818	8.04861	8.37744	7.81514	7.80292	7.64643	7.69075	8.05527	7.66891	8.15543
CCDC102A	Q96A19	7.27126	7.23585	6.84846	6.55171	6.18917	6.91786	7.46798	7.25367	6.97418	6.97662	5.87366	7.02957	6.98366	6.92209	6.88267	7.79221	7.35906
CCDC102B	Q68D86-2								5.47588
CCDC105	Q8IYK2	6.4249	6.13133				6.05853		5.6831		6.44354	5.27144	7.02824		5.91606	6.26464		6.57889
CCDC106	Q9BWC9	6.28866	6.66713		5.98868	5.63631	6.2036	6.38464	6.65218	6.96517	7.04525		6.13788	6.30921	5.91753	6.20933	6.83445	6.1557
CCDC109B	Q9NWR8		7.14401	7.10523	7.01069	6.98075	6.83103	6.53839	7.00987	5.92945	6.47644	6.57607	7.12839		6.44823	7.19342	6.75095	6.9064
CCDC110	Q8TBZ0-2		5.17479	5.43632		5.39534	5.841	5.01241						4.99815		5.54648		5.2419
CCDC115	Q96NT0	6.41971	7.04289	6.31501	6.77949	6.27338	5.97772	7.25878	7.23424	7.34078	7.16191	7.32926	7.29861	6.4496	7.33696	6.06502	7.18496	7.04306
CCDC117	Q8IWD4-3	6.64066	6.90424		6.63224	5.76247	5.51105	6.97757	6.86574	6.32063	7.2127	5.91554	6.7373		6.59645	4.9611	7.02685	5.86818
CCDC12	Q8WUD4	8.19735	8.03759	8.16677	8.00475	8.02293	7.79063	8.0547	8.31914	8.27465	8.04699	7.83868	7.81928	7.87198	8.09537	7.99977	7.88957	7.79285
CCDC120	Q96HB5								5.59791	5.80752	5.71524				5.24636		5.22708
CCDC124	Q96CT7	8.31597	8.6572	8.78587	8.47771	8.58982	8.43939	8.70577	8.71007	8.33404	8.51503	8.56047	8.49515	8.55375	8.49564	8.41383	8.56916	8.46977
CCDC126	Q96EE4						5.43467						5.96599					5.60193
CCDC127	Q96BQ5	6.89424	7.14463	6.82182	6.74378	7.05349	6.97271	6.7834	7.0057	6.6347	6.82563	6.10964	7.06513	7.51257	7.35888	7.34399	7.17686	7.50049
CCDC130	P13994	6.4292	6.24722	6.76398	6.36717	6.02998	6.40492	6.15846	6.68349	6.6704	6.63624	5.82574	5.88769	6.36366	6.09458	6.06609	6.59014	6.26071
CCDC134	Q9H6E4	8.41759	7.74295	7.61813	7.69337	7.58624	7.55244	7.77847	8.23435	8.17924	7.92866	7.36955	8.03017	8.07583	8.02123	7.90996	7.93369	7.91466
CCDC137	Q6PK04	7.65783	7.74089	7.92507	7.90314	8.05454	7.9474	7.97114	7.63546	8.07389	7.86835	7.64515	7.54346	7.6315	7.58605	7.52314	7.86108	7.95722
CCDC138	Q96M89		6.24554	6.8163	5.90448	5.41564	5.96707	6.47275	6.18806	6.49362	5.77505	6.17346	6.34313	5.96057	6.2082	6.67972	5.82405
CCDC14	Q49A88	4.46111	5.67737	6.29774	6.44223	5.84923	6.32467	6.25663	5.85092	6.14241	6.59644	5.82787	6.4463	5.62661	5.41609	6.04415	6.27945	5.54488
CCDC141	Q6ZP82		4.28257			4.71311			6.42157			5.73955
CCDC149	Q6ZUS6-5	4.98236		5.65166		6.01581	5.46897	5.67294	5.0573	6.07538			6.09153		4.98316	5.42139	5.61778	5.63999
CCDC15	Q0P6D6													4.72119		5.33053
CCDC158	Q5M9N0	7.04931			5.66284	6.15969				4.46314	4.62218		5.48988
CCDC160	A6NGH7		5.72917
CCDC162P	A2VCL2			6.78912		6.77177	6.19878						5.52166	6.93872	6.8976	7.21617		6.58031
CCDC167	Q9P0B6	6.81401	7.19789	7.44826	7.26658	7.57599	7.36302	7.28177	7.2948	7.35265	7.93549	7.26763	6.62797	7.46117	7.08479	7.04674	7.8748	7.89631
CCDC174	Q6PII3	6.39949	6.96426	7.18095	6.44828	6.89481	6.7024	6.64006	6.73618	6.62963	6.74843	5.96625	6.5687	6.81197	6.69312	6.59454	6.962	6.58909
CCDC18	Q5T9S5-2	5.31707	5.6341	5.9348	5.99746	5.49028	6.14895	6.19732	5.87954	6.16599	4.79308	5.98965	5.48569	6.28032	5.62343	5.94047	5.06103	5.46741
CCDC186	Q7Z3E2	6.84468	6.29969	6.4611	5.93665	6.53475	6.49939	5.63299	6.48721	5.88413	6.18993	5.82697	6.83684	6.7374	6.50094	6.62026	6.76801	6.42764
CCDC22	O60826	7.44398	7.58614	7.90658	7.56129	7.72914	7.55014	7.3962	7.5599	7.45098	7.56796	7.54439	7.75612	7.86251	7.77789	7.75234	7.66264	7.82389
CCDC25	Q86WR0	7.89441	7.85981	8.19841	8.02075	8.13798	7.9413	8.06553	7.83897	7.79619	7.57554	8.14729	8.0784	8.17985	8.12835	7.94929	7.90063	7.76299
CCDC28A	Q8IWP9	6.11038	5.71725	5.35797	6.28503	5.76037			5.62369		6.41612	6.71035	6.4467			5.21352	5.97298
CCDC28B	Q9BUN5		5.41827	5.34077		5.42278		7.02429	6.6746	6.4976	6.98077		6.58983	5.5996	5.55871	5.12762	5.62432
CCDC39	Q9UFE4-2						5.91146						5.72367		6.63005			6.35806
CCDC43	Q96MW1	7.9958	8.13632	7.77142	7.84753	7.7829	7.77363	8.05723	8.07792	7.50402	7.2395	7.23246	7.66452	7.92112	7.84109	7.61699	7.85632	7.56395
CCDC47	Q96A33	8.18053	8.41506	8.48217	8.37261	8.69089	8.41322	8.30772	8.48056	8.44369	8.18647	8.29841	8.33448	8.58212	8.39855	8.55109	8.3544	8.39214
CCDC50	Q8IVM0	7.3756	7.52253	8.51014	8.07495	7.89926	7.88126	7.58614	7.63338	7.53563	7.72546	8.32721	8.04989	7.77922	7.92314	8.23975	7.09098	7.86548
CCDC51	Q96ER9	7.58978	7.34432	7.41582	7.68026	7.63822	7.98641	7.73569	7.52943	7.39047	7.14477	7.19083	7.14883	7.37845	7.48457	7.48169	7.30392	7.21029
CCDC51	Q96ER9-2	7.20904			5.50477	6.62797	5.31858		6.51245	5.47682				6.48133			6.84661
CCDC53	Q9Y3C0	7.32029	7.6706	7.18711	7.38933	7.22798	7.27346	7.21494	7.47234	7.33017	7.40085	7.60255	7.7428	7.59084	7.72186	7.52302	7.49024	7.62031
CCDC58	Q4VC31	7.97148	7.96604	7.54392	8.29416	7.5926	7.7738	8.35843	8.07123	7.90636	8.09156	8.12519	7.96601	7.42314	7.95487	7.54065	8.0376	7.76626
CCDC59	Q9P031	7.26308	7.74705	7.57252	7.7711	8.00224	7.73442	7.69354	7.82086	8.13132	7.78889	7.41538	7.15416	7.49038	7.22658	7.70958	7.77851	7.59665
CCDC6	Q16204	8.49988	8.60233	8.24479	8.30277	8.31464	8.36548	8.23721	8.12847	7.82527	8.01919	8.14416	8.21554	8.28721	8.02687	7.99983	8.09861	8.18888
CCDC61	Q9Y6R9	6.08019	5.3603	5.64103	5.51462	5.90625	5.85185	5.92833	5.61472	5.85113	6.52141	5.66516	5.80751	5.98079	6.0786	6.60348	6.55961	6.37858
CCDC64	Q6ZP65-2		6.01646
CCDC64B	A1A5D9		6.23516	5.43185		3.48387			6.34647						6.2115		5.10726	6.40014
CCDC71	Q8IV32		6.72456	5.86708	5.80592	5.78348	6.61422	5.95692	6.41922	7.11241	5.30383	5.63055	5.67926	5.62973	6.21269	5.76143	5.94021	6.02875
CCDC71L	Q8N9Z2		7.49061	7.84896	6.65064	7.39431	6.57491	6.7935	6.96685	6.7833	6.97473	7.10407	7.1248	7.30449	7.68401	7.41922	6.99119	6.54648
CCDC77	Q9BR77	6.0953	5.96386	6.75117	6.5063	6.63685	7.11407	6.05521	7.36184	6.88137	7.17054		5.65868	6.50135	6.29311	6.63155	6.55906	6.96157
CCDC79	Q8NA31	5.50487	6.34929	6.77862	6.58467	6.22181	6.4647	6.28482	6.34695	6.82816	6.45246	6.20958	6.38756	5.91058	6.32331	6.61651		6.6008
CCDC8	Q9H0W5	7.20284	7.57225	6.93949		7.26953	7.07369	7.40533	7.09776	6.94032	7.33781	5.98826	7.03081		6.2634	5.69333	7.11906	6.42424
CCDC80	Q76M96		5.28137	6.42178	6.82828	6.00991	5.56018	6.70128	6.18169		5.1639	6.08526	7.92052	7.09302	6.06722	5.6555		6.37935
CCDC82	Q8N4S0	6.21646		6.64405	6.3039	6.13747	5.97505	5.92608	6.411	6.43437	6.26983	6.28074	6.38278	5.87797	6.42354	6.62115	6.52992	5.78998
CCDC84	Q86UT8	5.69618	7.07944	7.28078	6.18001	7.22607		6.60733	6.29398	7.32112	6.5976	6.33279	6.56596	6.66519	7.04079	6.68066	6.28253	6.85404
CCDC85A	Q96PX6	6.80419	6.26651	6.18815	5.99253	6.17943	6.36732	5.93354	6.47753	5.82283	6.3719		6.05365	6.1052	6.10883	6.18314	6.35162	5.81697
CCDC85B	Q15834	5.92167	6.64113		6.60285	6.83007	5.6096	7.19458	6.07173	6.57785	5.5565	6.01915	7.21003	5.35935	6.39036		6.66448	4.78307
CCDC85C	A6NKD9	6.07011	6.60864	5.23747	6.953	6.35122	6.26118	6.86983	6.46056	7.21954	7.19697	5.39416	7.38949	5.42562	6.42942	5.77981	7.21073	5.73982
CCDC86	Q9H6F5	7.84725	8.15762	8.12797	8.21103	8.18899	8.21945	8.19017	8.06909	8.38952	8.15159	7.96372	7.84587	8.1672	8.1834	8.28833	8.25634	7.99896
CCDC88A	Q3V6T2-2	7.65841	7.19191	7.44403	7.03383	7.88924	7.29379	7.43619	7.85102	7.16811	7.32501	7.30581	7.35796	7.33284	7.47761	7.27466	7.58541	6.69173
CCDC88A	Q3V6T2-4	4.54288			4.47939				4.94873		4.13321		4.39694
CCDC88C	Q9P219	4.56706	5.76393	4.80066	4.59997	5.64526	6.10453	6.28571	5.77023	6.44869	5.95098				5.41432	4.67615	5.83692	5.03491
CCDC9	Q9Y3X0	6.13418	6.5502		6.06287	6.85856	6.56884	6.40852	5.22187	6.26307	6.43196	6.46291		4.77298			6.27597
CCDC90B	Q9GZT6-2	7.20398	7.36097	6.93674	7.213	6.7687	6.98223	6.99625	7.17604	7.57495	7.27785	7.38148	7.50986	7.27039	7.33809	7.54918	6.98892	7.33684
CCDC91	Q7Z6B0-2	7.39967	6.78771	7.29268	6.88582	6.87473	6.79458	6.45501	6.77879	4.40171	6.43663	7.05679	6.83166	7.28837	6.98186	6.78989	6.93283	6.83796
CCDC92	Q53HC0-2	5.9433	6.78192	6.53609	5.1333	5.07668		5.02748	6.25083	6.89934	6.8063	6.82697	7.2784	6.83017	6.24532	5.53407	6.33081	6.84586
CCDC93	Q567U6	7.16865	7.56061	7.81978	7.51818	7.48754	7.3198	7.39646	7.52286	7.51748	7.41671	7.51078	7.77789	7.82478	7.46259	7.71417	7.77134	7.72638
CCDC94	Q9BW85	7.483	7.66423	7.90176	7.71018	7.82658	7.70963	7.69688	7.5589	7.32953	7.63263	7.62512	7.41616	7.43372	7.49368	7.61063	7.30427	7.45885
CCDC97	Q96F63	6.88875	7.19268	7.53954	7.05491	7.08983	7.08293	7.39138	7.69129	7.34285	6.98034	7.11809	7.05246	7.04712	7.2402	6.95126	7.40816	6.93771
CCHCR1	Q8TD31	5.04055	4.62049	6.0489	5.84291	5.49143	5.64262			5.75741	4.81493	5.42517	5.75378	4.68785	5.11004	5.47702	5.7206
CCK	P06307			5.36189					7.08689			6.74441	6.78451	6.36953		6.16289	6.75146
CCL13	P13500															7.48735
CCL20	P78556-2							5.81093										9.34924
CCL25	O15444-3		8.04581						5.70147
CCM2	Q9BSQ5	7.03773	6.65163	7.18826	6.32262	6.76271	7.14456	5.83056	6.98247	6.40157	6.9564	6.94925	7.29967	6.78574	6.9257	6.9963	7.20919	7.22493
CCNA1	P78396-3																	6.39633
CCNA2	P20248	6.98559	7.51061	7.74675	7.86817	8.43322	7.58977	7.64551	7.16135	7.15777	7.63187	7.31638	6.83337	8.09039	7.5598	8.27048	7.62008	7.32844
CCNB1	P14635	7.49881	7.80228	7.95804	8.0211	7.94264	8.0345	7.82829	7.48588	7.79994	7.88462	7.19205	7.3155	7.32061	8.06047	8.20678	7.54856	7.79928
CCNB2	O95067	7.04965	7.10659	7.36776	7.25685	7.39368	7.62397	7.2159	6.17863	7.07141	7.1926	7.05425	7.16916	6.77757	7.34859	7.2509	7.25562	7.14634
CCNC	P24863	6.86809	6.85817	6.70845	6.9757	6.84352	6.85849	6.57695	6.84187	7.35437	6.8548	6.2619	6.9486	6.83962	6.53829	6.67933	6.44079	6.80411
CCND1	P24385	6.89449	7.57956	6.30749	7.34423	7.25295	7.62851	6.85831	6.80891	7.55289	7.75426	7.44012	7.01934	6.78078	6.82644	7.41442	6.41054	6.78644
CCND2	P30279		7.40584						6.9755	5.03475	6.55652	5.51462	5.05782	5.71679		5.40584	6.95353	7.14552
CCND3	P30281	6.63842	6.83916	6.91399	6.87226	6.06276	6.89526	6.98758	7.41118	5.24374	6.6739	6.92119	6.61185	6.02828	6.52866	6.76954	6.24355	6.78022
CCNDBP1	O95273	6.86535	6.83519	7.25009	7.60936	7.23295	7.60377	6.5073	6.68991	6.36603	6.64008	7.61079	6.71784	7.41741	7.20297	7.17032	5.54286	6.91155
CCNE1	P24864		7.35746	6.48388	6.01696	5.52884	6.2336	6.54185	6.71174		6.36393		5.82279	5.9948	6.11719	6.06209	6.56948	6.7227
CCNE2	O96020	5.50081		6.22218	5.92795	5.84423	6.76811	5.84938	4.78616	5.97088	6.81868	5.25402	6.04217	6.01826	6.21385	6.14047	6.55196	6.11364
CCNF	P41002	4.62386	4.74542		5.00377	5.23993	5.06878	4.49527	4.09265		5.1415		4.57232	4.55348	4.83984	4.66714	4.89028	4.74995
CCNH	P51946	6.99267	7.43994	7.61653	7.72255	7.69308	7.71157	7.32378	7.48769	7.37543	7.34109	7.26942	7.26449	7.29638	7.58067	7.70921	7.43327	7.46404
CCNI	Q14094		5.62646				5.86339						5.39455		5.91265
CCNK	O75909	7.66329	7.69379	7.7057	7.73562	7.75621	7.83614	7.43137	7.56581	7.89992	7.59571	7.3595	7.52393	7.41661	7.47815	7.50992	7.49099	7.47876
CCNL1	Q9UK58	6.87129	7.33001	6.88379	7.18017	7.03355	7.10917	6.88114	6.86791	7.0927	7.10847	6.87925	6.52597	6.85942	6.69724	7.03962	7.07639	6.88808
CCNL2	Q96S94	6.46225	7.04999	6.56815	6.93026	7.04099	6.93457	6.90326	6.77844	7.2764	7.01792	5.75781	6.43271	6.68862	6.215	6.51392	6.79715	6.33276
CCNT1	O60563	7.49847	7.54837	7.38735	7.87037	7.72102	7.64096	7.38668	7.65493	7.88647	7.82172	7.2284	7.3403	7.29617	7.4425	7.4954	7.54376	7.71486
CCNT2	O60583	6.49831	6.75045	5.86424	6.55279	6.11732	6.50056	6.82031	6.91462	7.02161	6.88211	5.90978	6.56857	6.35219	6.23411	6.51239	7.00135	6.70114
CCNY	Q8ND76	7.23688	7.36959	7.1601	7.15936	6.77112	7.08979	7.05855	7.26942	6.82443	6.77594	6.91211	7.22555	7.09736	6.71324	7.088	7.1113	6.90323
CCNYL1	Q8N7R7	5.83818	6.84496	7.55598	6.58367	7.60304	6.59505	6.91331	7.07283	6.50872	6.37645	6.68206	6.92977	7.48703	6.64908	7.3865	6.94029	6.64008
CCNYL3	P0C7X3	6.67241	6.13825		6.58928		6.45271		6.7074
CCP110	O43303	6.44414	6.12648	6.54152	5.72049	5.87605	5.89538	6.35434	6.18128	6.57673	6.38687	6.53548	5.31675	6.08669	6.57486	6.49914	6.26343	6.31642
CCPG1	Q9ULG6-2	4.56052	6.54331	6.5211	6.7854	6.30723	6.72327	7.36202	6.21305	5.45126	5.09719	6.28684	6.68976	6.50924	6.93628	7.42471	5.90945	7.10862
CCR1	P32246		7.36656					6.893			6.23856
CCRL2	O00421		6.19953		5.78419		4.90838	6.26382				6.02009			4.12104
CCS	O14618	7.964	8.47904	7.39181	7.12935	7.55311	7.82455	7.2745	7.67754	7.96873	7.43256	7.30611	7.74078	7.37376	8.15472	7.07908	7.78888	7.50734
CCSAP	Q6IQ19					5.69065					5.71396		5.11364	5.11706	5.54611		6.31099
CCSER1	Q9C0I3-2		6.04623			5.92097											5.59249
CCSER2	Q9H7U1-3	5.04022	5.69739	5.64282	6.15983		5.36835	5.50668	5.01727	4.94793			6.28909	6.10632	4.67475	5.6354	5.66158	5.08455
CCSMST1	Q4G0I0	6.91388	6.6577	5.49852	6.96678	6.15603	6.4048	7.06197	6.69358	6.92497	6.77668	6.00627	6.63741		6.21091	6.38746	6.7348	6.77791
CCT2	P78371	9.33178	9.21562	9.34831	9.40073	9.3769	9.43643	9.36007	9.29288	9.28197	9.37871	9.24685	9.12647	9.18893	9.10677	9.22733	9.28408	9.39236
CCT3	P49368	9.24882	9.30415	9.30019	9.384	9.42518	9.43736	9.09644	9.37226	9.24776	9.39238	9.22564	9.17756	9.29215	9.09494	9.31619	9.27609	9.46875
CCT4	P50991	9.29893	9.26909	9.39373	9.4464	9.43284	9.38329	9.27075	9.69635	9.27388	9.44846	9.21484	9.16251	9.25906	9.16432	9.32355	9.2652	9.42581
CCT5	P48643	9.22688	9.1712	9.25011	9.40381	9.34202	9.31554	8.97631	9.19884	9.13293	9.22294	9.09025	9.06713	9.18247	9.02147	9.20415	9.09326	9.34463
CCT6A	P40227	9.2176	9.13981	9.22868	9.38183	9.31473	9.3834	8.93871	9.34627	9.28698	9.29096	9.13202	9.10303	9.09323	9.05732	9.16385	9.21213	9.33464
CCT6B	Q92526			7.78848			5.18767		6.44216				5.01035			5.67747	7.19605	6.68581
CCT7	Q99832	9.22373	9.14156	9.28444	9.36435	9.35714	9.34129	9.044	9.22208	9.22329	9.34942	9.19122	9.10208	9.18684	9.04967	9.22767	9.17342	9.37494
CCT7	Q99832-2					6.80446						6.46789
CCT8	P50990	9.34512	9.57416	9.40652	9.53229	9.50048	9.49413	9.30894	9.45697	9.45608	9.42666	9.28698	9.25339	9.30457	9.2275	9.37293	9.3557	9.5462
CCZ1B	P86791	7.43477	7.42122	7.84484	7.62167	7.55502	7.58881	7.17575	7.43021	7.4102	7.42597	7.46516	7.65953	7.3618	7.60926	7.41966	7.49723	7.55783
CD109	Q6YHK3	8.68999	4.65312	7.69927	7.72686	7.71461	7.60111		4.39267	5.10883	7.35064	7.69313	7.63392	8.2818	7.56685	7.82374	5.73829	7.59479
CD14	P08571			6.92469		5.03793									6.25172	4.94365		4.71805
CD151	P48509	7.5846	8.25407	8.15822	7.82979	8.49012	8.68282	7.82006	7.48594	6.83819	7.20503	8.32556	8.48972	8.75754	8.40142	8.64613	7.4353	8.86195
CD177	Q8N6Q3		8.7002			6.32802		5.55053								5.69929		6.61562
CD200	P41217-2			6.58606										6.78806	6.00242	5.9876		7.50381
CD200R1L	Q6Q8B3-2							6.43759	5.86827				5.90135
CD22	P20273-4	5.93103			6.64048		6.44772						6.01542					6.19411
CD248	Q9HCU0		5.35968	7.91028	6.45146			7.43787	6.1457	6.8908	7.19246	5.70095		6.39259	6.88812
CD274	Q9NZQ7		5.85702	5.36045	7.34548	6.65274	7.20208	5.74952	5.40299			6.95077	6.55915	6.88068	6.31523	6.89433		7.40708
CD276	Q5ZPR3	8.06145	8.26635	8.16554	7.75884	8.11709	7.70543	8.09107	7.90565	7.50798	7.67566	7.45299	8.16067	8.07959	8.18033	7.88597	7.4875	7.87723
CD2AP	Q9Y5K6	7.65417	7.26856	7.94376	8.01173	7.95863	8.00982	7.47651	6.97103	7.43783	7.24111	7.60266	8.04078	7.80219	7.92175	7.78658	7.46885	8.03244
CD2BP2	O95400	7.82896	8.08284	7.97128	8.06877	8.07761	7.96901	8.00396	8.01103	8.13883	8.1534	7.99149	7.87414	7.70792	8.18952	7.80334	8.20957	8.09403
CD320	Q9NPF0	6.37332	7.55568	6.2094		6.6599	7.76649	7.5694		6.08075				6.01826	6.76786	7.72801	7.52144	7.62304
CD33	P20138				6.46398			6.54522				6.54724	7.11006	5.38104	5.83157	6.66833
CD36	P16671-3		5.45508		6.82346	4.9423		5.82651	7.16738				5.46888	5.57303	5.88482
CD3EAP	O15446	7.71164	7.84349	7.70751	7.94414	7.99693	7.84614	8.23885	8.06114	8.06642	7.73304	7.97204	7.65124	7.83892	7.71801	7.9161	7.85682	7.84842
CD4	P01730				5.8704								5.3287	7.80427			5.01111
CD40	P25942	5.53404								6.39133	5.69765		6.24942	4.72834	7.65513	6.78318		7.89501
CD44	P16070-4	9.23569	5.54303	9.14687	9.13962	9.33166	9.11062	5.35681	8.28242	5.53321	5.5675	9.07222	9.08255	9.07744	9.50572	9.51727	8.27537	9.15136
CD46	P15529-11	6.19208	5.95302	6.45171	7.18764	6.72008	7.19595	7.01168	6.65135	6.38113	6.22238	6.62881	6.13621	7.19104	5.78284	6.90346	6.41934	7.56059
CD46	P15529-3	7.33726	7.65275	7.75838	7.72864	7.85448	7.88163	7.59634	7.42332	7.11524	7.29009	7.61873	7.72754	8.03111	7.51864	7.99868	6.91074	8.8139
CD47	Q08722	8.49899		8.06174	8.25742	7.78922	8.22161	7.71096	8.16741	7.58807	7.41116	8.24274	8.12682	8.16801	8.19481	8.46819		8.01762
CD55	P08174-4		6.82732	8.53178	7.22801	8.25282	7.77716		7.15749			7.55116	7.12493	7.68671	7.84758	7.73218		7.55932
CD58	P19256-2			7.60957	7.55882	7.44258	7.07352	7.30457	7.12768	6.08218	6.95714	7.09921	7.59136	7.33177	7.82551	7.58583	7.27372	7.42201
CD59	P13987	8.02261	8.43522	9.18138	8.88639	8.88277	9.02482	7.07654	8.09858	7.25603	7.66187	9.43564	9.23334	9.22111	9.35053	9.72425	8.13658	9.20562
CD63	P08962-2	8.93501	8.81926	9.11005	8.70345	8.57883	8.55319	8.24819	8.77267	8.22359	8.38191	8.62952	8.81408	8.82076	8.68742	8.90461	8.45969	8.61932
CD68	P34810		7.85125	6.87807	6.85886	7.06199	7.49887					7.10498	7.03559	7.03817	6.33522	7.5262		7.11214
CD70	P32970		7.955	7.98219	7.55346	6.28565		7.91948				6.45086	8.01607	7.10623	6.41778	7.80943		8.70213
CD74	P04233-2		7.82255								6.14707			8.44858	6.4611	7.24285		6.7608
CD81	P60033	7.97907	8.44706	8.35304	7.52241	8.485	8.45274	8.29403	8.10033	8.04187	8.19143	8.12455	8.72124	8.41924	8.64599	8.76415	7.56146	7.82239
CD82	P27701	6.99534	8.09683	7.99933	8.66254	6.08554	8.26404	6.52961	7.97762	5.04305	6.08389	7.24537	7.35834	8.33095	8.35818	8.11734		8.28913
CD83	Q01151				5.84399					5.75448	6.32613							6.721
CD9	P21926	8.90373	9.26776	8.41514	7.21901	7.9284	8.69414	7.33923	7.89075	6.47527		8.8012	8.49697	8.26376	9.19271	8.98063	8.26499	9.04121
CD99	P14209	8.33563	8.00724	8.71832	7.876	7.98113	8.03197	8.36101	8.13092	9.07829	8.64719	7.82008	8.21577	8.10322	7.1465	7.91353	7.89916	7.87032
CD99L2	Q8TCZ2	7.36508	7.16423	7.15952	6.92247	7.29607	7.12489	6.10283	7.07568	7.51551	7.13301	7.17246	7.44781	7.39658	7.49006	6.93511	7.15836	7.30448
CDA	P32320	7.01413	5.68159	7.37659	6.76544		6.4906		6.35657			6.98822			6.58387			6.96343
CDAN1	Q8IWY9-1	7.0997	6.86642	6.10757	6.56455	6.32239	6.79623	6.61338	6.81718	6.14434	6.78742	6.47063	6.90237	6.44115	5.79707	6.77486	6.62286	6.71357
CDC123	O75794	7.83705	7.94884	7.58436	8.28476	8.02217	8.18331	8.18834	7.65516	7.87962	7.68171	7.57018	7.86169	7.58717	7.65383	7.95305	7.63764	8.10747
CDC14A	Q9UNH5		5.48309	5.56866			5.33269	5.324	4.98857	5.08775				4.75714		5.09164
CDC16	Q13042-2	7.77168	7.84214	7.84254	7.82771	7.36264	7.62198	7.71576	7.72849	7.89589	7.57444	7.52957	7.78538	7.76732	7.57343	7.80168	7.47659	7.72907
CDC20	Q12834	7.28887	7.41136	7.56711	7.88931	8.07631	8.29623	7.49777	7.1219	7.44286	7.44317	7.59921	7.13975	7.22039	7.56863	7.62355	7.2785	7.41732
CDC23	Q9UJX2	7.59716	7.84531	7.68611	7.80326	7.63483	7.58574	7.64888	7.6217	7.87722	7.67027	7.4071	7.58405	7.60159	7.53742	7.77293	7.57195	7.62172
CDC25A	P30304-2	6.56706	5.32267	6.51226	5.20387	5.43561	6.17798	6.41113	6.46674	5.65714	5.53934				5.27187	6.34689		6.54894
CDC25B	P30305	6.37766	5.40674	5.60672	5.58077	6.89919	6.0538	6.20314	5.62823	6.02226	6.52019	5.56396	6.16493	5.37957	6.79171	6.25422	5.74631	5.31159
CDC25B	P30305-4	7.20862		7.47002		7.09568		6.28169				5.61522		6.6856				7.16931
CDC25C	P30307	6.50915	7.15595	7.2931	6.77705	7.08337	6.99819	6.72417	6.82332	6.48694	7.03174	6.8975	6.79138	6.56081	7.12934	7.11233	6.58397	6.04262
CDC25C	P30307-3	5.44005		4.77593		5.85001	5.27196				5.1097				5.3038	5.46068
CDC26	Q8NHZ8	7.28896	7.13138	6.45886	7.63379	6.18	6.58404	7.63146	7.69513	7.44968	7.85868	7.04713	6.85295	6.81973	7.5945	6.73597	7.05086	7.23207
CDC27	P30260	7.72861	7.4699	7.58295	7.78751	7.71745	7.7997	7.84812	7.84566	7.93313	7.84421	7.65185	7.58953	7.77876	7.73711	7.74474	7.6606	7.6882
CDC34	P49427	6.6106	7.96411	7.62125	7.80902	7.6211	7.71389	7.93419	7.95054	7.65853	7.57261	7.48756	7.68866	7.34238	7.51479	7.06262	7.52762	7.65388
CDC37	Q16543	8.97096	9.18538	9.11115	9.18968	9.13385	8.89998	9.09299	9.11205	8.67565	9.06056	9.13909	9.04081	9.15333	8.97865	9.08269	8.96574	9.188
CDC37L1	Q7L3B6	6.9593	6.5681	6.30285	6.44519	6.24503	6.52419	6.90154	6.13451		6.63733	6.77312	7.09398	5.98242	6.97074		6.68714	6.58589
CDC40	O60508	7.66351	7.70565	7.61292	7.80939	7.74261	7.63023	7.31624	7.64106	7.93121	7.77939	7.51207	7.45022	7.52544	7.32108	7.50646	7.82669	7.68874
CDC42	P60953	9.23487	9.26173	9.30827	8.83357	9.18162	8.95579	9.01271	8.89496	8.79493	9.03904	9.06603	9.26206	9.23165	9.15538	9.25927	8.81614	9.20497
CDC42	P60953-1		5.79162	6.24181	6.05824	6.79597	6.15335	5.49096	6.28225		6.30574	5.32716		6.07397	6.58153	6.56072	6.10381	5.82737
CDC42BPA	Q5VT25-2	6.90295	6.71232	7.02981	6.86673	6.59687	7.08277	6.90918	6.87606	6.67205	6.90544	6.84081	7.02969	7.38047	7.00594	7.19422	6.95297	7.33387
CDC42BPB	Q9Y5S2	7.66261	7.77019	7.57631	7.45754	7.78174	7.57191	7.49766	7.63618	7.25922	7.51075	7.57162	7.62115	7.76548	7.56134	7.64946	7.55525	7.71959
CDC42BPG	Q6DT37		6.26425	5.22422		6.47652	6.00082		6.05321					5.74593				6.19606
CDC42EP1	Q00587-2	7.53585	7.02969	6.03379	7.71208	6.83897	7.23953	7.9652	7.27219		7.08677	7.22481	7.9357	7.1719	7.92471	6.61901	6.87339	6.90297
CDC42EP2	O14613		5.79206	5.98805	7.11979			6.63271	7.22782		5.99028	6.62023	6.76618		6.57271	5.84035	6.3247	5.75238
CDC42EP3	Q9UKI2			6.6977	7.43251	7.15509	7.06517		7.43953			7.55175	7.49448	6.41534	6.72414	6.61817	5.84699
CDC42EP4	Q9H3Q1	7.41841	7.99258	7.9858	7.46996	8.05625	7.38164	7.68476	7.88467	7.28294	7.77833	7.52227	7.36797	7.27679	8.0671	7.61778	7.34799	7.9051
CDC42EP5	Q6NZY7		5.88162					6.74547	5.82077	6.25646	7.24086						6.53949
CDC42SE1	Q9NRR8		7.22048	7.40376	7.32996	7.29857	7.88767	7.016	7.35358	7.27625	6.54899		7.17054	6.84514	7.05179	6.82332		7.36652
CDC42SE2	Q9NRR3	7.61252	7.81516	7.51965	7.75421	7.80817	7.85111	7.85953	7.64141	8.20001	8.17212	7.74772	7.71951	6.5701	8.17634	8.07201	7.62502	8.26412
CDC45	O75419-2	7.07959	6.81626	6.97478	7.23946	7.13089	7.0815	7.17281	6.62001	6.97688	7.06097	6.94171	6.66938	6.80971	7.12335	6.56813	7.24788	6.77323
CDC5L	Q99459	8.17478	8.21103	8.39904	8.23318	8.2737	8.26157	8.04442	8.1926	8.59046	8.22346	8.07849	7.99945	8.08719	8.24875	8.26912	8.3403	8.04153
CDC6	Q99741		5.59879	6.1034	6.8963	6.72033	7.21037	6.81103	5.43585	5.79252	5.51759		6.07448	6.75062	6.52812	6.40707	6.60957	6.19746
CDC7	O00311	6.04653	6.57805	6.37555	6.49696	6.7566	7.11716	6.70246	6.50853	6.48671	7.0536	5.67753	5.90003	5.87136	6.49923	6.42212	6.97864	6.48219
CDC73	Q6P1J9	8.01091	8.13837	7.89241	8.14057	8.05215	8.11838	8.06824	8.13486	8.28225	8.14693	7.69352	7.78182	7.96864	7.96162	7.85812	8.10867	7.79218
CDCA2	Q69YH5	6.72604	7.04158	7.30328	7.12696	7.62548	7.56607	7.37153	7.16309	7.37125	7.24959	6.88085	6.84236	7.285	7.28442	7.46818	7.10447	7.03054
CDCA3	Q99618	5.95163	6.09153	6.1513	7.48149	5.52918	6.44848	7.09173	6.68146	7.07339	7.29915	5.91389	6.84343	5.76486	6.87985	6.11275	6.74597	6.04774
CDCA4	Q9BXL8			5.64156	6.09998	6.11787	6.75744	5.56167				6.26434		5.80875	5.88814	5.93071	4.92592	5.68493
CDCA5	Q96FF9	6.92477	7.05585	7.43372	7.3419	7.43747	7.35996	7.30916	6.93779	7.76034	7.37819	6.98272	6.98629	7.5888	7.42009	7.26099	7.38668	7.44475
CDCA7	Q9BWT1-5	6.45068	6.70916	5.1542	6.10933	6.95607	7.14957	6.56928	6.02069	6.10401	6.24709	6.22713	5.32928		5.88923	5.29027	7.06444	6.57445
CDCA7L	Q96GN5-5	5.91545	6.65637	6.86161	7.0721	6.31628	6.61036		6.32042	7.07235	6.38696	6.87929		6.6045	6.90115	6.43067	6.87115	6.3358
CDCA8	Q53HL2	7.23287	7.5759	7.83494	7.84898	7.85541	7.91014	7.45602	7.57198	7.98256	7.98859	7.43439	7.58168	7.4637	7.65153	7.61219	7.57039	7.3164
CDCP1	Q9H5V8	6.48129		6.2716	6.95051	7.1528	7.78786		5.98752		5.15174	7.37547	6.76954	5.20823	7.2606		5.29507	8.21322
CDH1	P12830		6.22818
CDH10	Q9Y6N8	4.59915					4.59872				4.8675			5.04619	5.33995	6.32343		6.17317
CDH11	P55287	6.66285		6.65929	7.05225	7.19266	7.78516		7.34177	7.21233	7.26062	6.05949	7.72809		5.84939		8.24256
CDH12	P55289	5.45148									4.96208
CDH13	P55290	6.35683	6.64321	8.09742	7.04709	7.3612	6.76948	6.50619	7.56258	6.12323		6.80082	7.81737	8.4175	7.98943	7.80075	7.09395	6.77193
CDH15	P55291		5.76257	5.63653		5.00004			7.51795				6.05977			5.24845	4.95265	5.61422
CDH19	Q9H159	6.96453									5.43671	5.45252
CDH2	P19022	5.2116	5.20036	8.71145	7.81303	8.03042	7.48335		8.24886	5.86656	5.3353	7.86	8.21312	8.18622	7.80141	8.27924	7.09608	5.40149
CDH20	Q9ULB5	6.65009							5.84276		6.42
CDH23	Q9H251-6	5.89824						5.9567	6.13281	6.14947	6.03025
CDH3	P22223						5.2887		5.79216		5.57106			6.28278	6.34299	5.39506
CDH4	P55283		6.7268		6.20062	6.24602		7.16999	6.12439	6.31776	5.51573	6.22136	6.99459		5.52293	5.60109	6.5309
CDH5	P33151-2		5.40347	6.32567			5.78298									5.69981
CDH6	P55285	4.36763	4.73071	7.14512		6.88317	6.41543	5.42452			5.02277		4.6032	4.65433	5.04265	6.53555		5.8516
CDH8	P55286	7.20879								5.89421	5.80898			5.1795
CDHR3	Q6ZTQ4	6.94816	6.46793	6.60023	6.99072	6.3589	6.85842	6.61911	7.08392	6.93881	6.91653	6.09792	6.413	6.25943	6.71191	6.49256	6.59531	6.66031
CDIP1	Q9H305-3		7.09324	7.07002	6.56204	6.65311	6.59717	6.12319	6.82457		6.71957	6.48432	6.74485		6.57975	6.92508		5.89314
CDIPT	O14735	8.96784	7.79243	8.17589	7.78824	7.48174	7.71069	7.77323	8.01248	7.8125	7.67726	7.50675	8.07566	8.09951	7.81999	7.88506	7.90969	7.92677
CDK1	P06493	8.46756	8.6851	8.83533	8.75298	8.48527	8.76619	8.61166	8.73026	8.82901	8.95318	8.47179	8.35019	8.33993	8.50721	8.59598	8.57525	8.41697
CDK10	Q15131	6.13664	5.98704	6.35344	6.29626	6.2663	6.44933	5.38716	6.09426	6.56521	6.14924	5.39338	5.53963	5.92876	6.22143	6.30819	5.84875	5.76019
CDK11A	P21127-2	6.87872	7.10864	7.12426	7.08603	7.20144	7.20257	6.84544	7.132	7.44754	7.27555	6.86547	6.64176	7.03404	6.78373	6.9814	7.01989	7.03414
CDK11A	Q9UQ88-2	7.53681	8.03731	7.79785	7.8942	7.97291	7.95114	7.73103	7.86427	8.00348	7.84941	7.57916	7.6238	7.83069	7.71927	7.72985	7.90228	7.81343
CDK11A	Q9UQ88-8	7.00195	7.34714				7.39198		7.21064		6.85368				7.60838	7.44359		7.65531
CDK12	Q9NYV4-2	7.63374	7.74445	7.81483	7.75176	7.64223	7.81315	7.76127	7.9506	7.75099	7.69125	7.51394	7.55098	7.49148	7.63912	7.71933	7.77855	7.64437
CDK13	Q14004	6.48107	6.81679	6.91095	6.88062	6.7677	6.9943	6.3286	6.84019	7.58447	7.21473	6.56584	6.71364	6.62227	6.74981	6.3372	7.04472	6.79451
CDK13	Q14004-2	5.09103	5.63994	5.6155	5.34608	5.59621	5.68368	5.46124	5.70983	6.06135	5.92006	5.52894	5.58431	5.33475	5.5491	5.2915	5.87863	5.48256
CDK14	O94921			6.4007	5.09952	6.12207			7.28385	6.51696	6.8258		6.21528	6.40232	6.11245	5.62458	6.79417	5.7159
CDK16	Q00536	7.03632	7.05871	7.2422	6.80597	7.02988	6.90375	6.81068	7.11952	6.84622	6.52214	6.8718	7.28492	7.0449	7.12606	7.00457	6.61824	7.0169
CDK17	Q00537	6.65992	6.89148	6.74856	7.53623	7.08764	7.60962	6.85453	6.96147	6.76668	7.22615	7.12529	7.2013	7.05471	6.85848	7.17366	6.83009	7.46081
CDK18	Q07002	6.65659	6.41755					4.85286	6.94078	6.00343	6.05625	5.45125	6.33866	6.48847	5.63936	6.06661		6.04033
CDK19	Q9BWU1	7.49597	7.20129	7.22809	6.68465	7.05523	6.90782	7.00939	7.26985	7.45627	7.1548	7.02373	6.87426	7.17889	7.03849	6.92969	7.17109	7.33334
CDK20	Q8IZL9-3		5.2227					5.01849	5.66907		5.41347		4.75989	5.43736				5.27274
CDK2AP1	O14519-2			6.81066	5.83146	6.52102	6.75384	7.24311		7.05904	7.68828	7.35245	6.67711		7.34669	6.3091		6.56677
CDK3	P24941	7.83198	7.77586	7.99874	8.20463	7.81284	7.88323	8.11505	7.90853	8.11279	8.38252	7.89147	7.80762	7.93083	7.9727	7.97453	8.28242	7.79532
CDK4	P11802	7.88363	8.20327	8.1376	7.97451	7.7211	7.71839	7.87122	7.85993	8.13447	8.12101	7.58752	7.6224	7.43679	7.60522	7.69694	7.56826	7.65108
CDK5	Q00535	7.88395	7.8781	7.93322	7.89703	7.67238	7.59814	7.95981	8.08667	7.86922	7.88605	8.1436	8.08081	8.02737	8.04568	7.99309	8.01806	8.15409
CDK5RAP1	Q96SZ6-3	6.68226	7.13068	7.18644	7.24378	7.48545	7.48972	7.3312	7.32655	7.00389	7.07613	7.19843	6.95963	6.78266	7.27581	6.85984	6.99206	7.26911
CDK5RAP2	Q96SN8	6.71585	6.89888	6.91426	6.92207	6.81062	6.94898	6.92494	6.69515	7.1269	7.46768	6.63035	6.84984	6.7385	6.68608	6.62327	7.10359	6.56225
CDK5RAP3	Q96JB5	7.84515	7.73452	7.94034	7.8989	7.81211	7.95131	7.71204	7.84875	7.94244	7.91259	8.13032	7.91539	8.10697	7.83995	8.00242	7.81494	7.91931
CDK6	Q00534	7.80906	6.82861	7.1599	8.07323	7.95881	8.00107	7.5766	8.66791			7.4784	7.91556	7.82985	7.94633	7.90493	8.68244	8.2189
CDK7	P50613	7.38148	7.659	7.52957	7.70555	7.87818	7.66612	7.45122	7.35974	7.46516	7.4298	7.34099	7.36929	7.42084	7.72403	7.69084	7.45827	7.62609
CDK8	P49336-2	6.36967	6.61607	6.46257	6.61343	6.30214	6.57174	6.72614	6.85244	6.84602	6.56874	5.92358	6.61221	5.91237	5.33339	6.14468	6.62429	6.5484
CDK9	P50750	7.72151	7.87459	7.6079	7.86563	7.79291	7.87975	7.81671	7.86068	7.99275	8.02853	7.47086	7.52748	7.57921	7.76939	7.6818	7.90544	7.87969
CDKAL1	Q5VV42	6.70467	7.25724	7.51722	7.22281	7.32765	7.48249	7.36139	7.42284	7.46788	7.32108	7.32511	7.13049	7.60358	7.30664	7.22283	7.33378	7.55822
CDKAL1	Q5VV42-2											5.83448
CDKL1	Q00532						6.6256
CDKL1	Q00532-2	5.29793	5.58879	6.09889	5.85242	6.09205	5.98618		5.73189	5.43606	5.29897			5.9263	6.03159	5.89298	5.64353	5.62557
CDKL5	O76039-2	6.7273					6.56645	6.92391	6.43892		6.41541	4.39931	6.60755					7.0134
CDKN1A	P38936	6.88671	7.64551	6.30641	7.36737		6.08924	7.08359	6.10126			6.18137	7.37529		5.97594	7.21091	6.56158	7.50913
CDKN1B	P46527	5.8627	6.29848					6.94697	6.35537	6.45468	6.41654	7.49148	7.02014					5.16945
CDKN2A	P42771	6.75713	7.65286	7.56562					8.41471	7.26299	7.59635		6.76746	6.86492	7.34091		7.31195	5.99159
CDKN2A	Q8N726	5.88007	6.03244	7.93036					6.95021	6.17541	6.44375	6.43543	5.75051	8.08518	6.38932	5.25651	4.99357
CDKN2AIP	Q9NXV6	7.42614	7.54624	7.28229	7.71063	7.8634	7.76122	7.5676	7.59891	7.84081	7.56826	7.26355	7.64555	7.70033	7.67359	7.8643	7.50224	7.27142
CDKN2AIPNL	Q96HQ2	6.69174	7.03892	6.87236	7.40311	6.90916	6.73297	7.12216	7.58746	7.54034	7.65856	7.40599	6.55188	6.83288	7.47935	6.88234	7.7339	7.43728
CDKN2B	P42772								6.13618			6.22785	7.18122	5.98192	7.29326
CDKN2C	P42773	7.18288		6.2044	6.67186		5.75716	5.9616	6.7916	6.8112	6.47973	6.44223	6.05602	5.97624	6.40928	6.0234	6.48746
CDKN3	Q16667	6.77015	6.64609	6.62801	7.12666	7.38455	7.15815	6.85985	6.02801			6.15271	5.16983	6.72041	6.5033	6.97317	6.65047	5.41066
CDO1	Q16878	8.47055	8.34926	8.37806	8.61242	8.35015	8.45444	8.13664	8.57853	8.65186	8.59764	8.25667	8.25632	8.31793	8.2438	8.3697	8.45807	8.46133
CDON	Q4KMG0-2			4.8293					7.25123	5.73489	5.6555				5.35976		5.93116
CDPF1	Q6NVV7	6.50155	6.36239					6.83623	6.73685	6.13719	6.45113	6.48473	6.12559					6.41197
CDR2	Q01850	6.64801	6.80363	6.70713	6.57804	6.60209	6.39471	6.75114	6.94977	6.31971	6.28349	5.75587	6.85678	6.45344	6.38747	6.51195	6.66327	6.63785
CDR2L	Q86X02	7.03603	6.8119	7.04973	5.55942	6.80062	6.40922	6.94335	6.98691	4.97823	6.27773	6.68797	6.28589	6.57934	6.78323	6.39994	7.22032	6.96301
CDS1	Q92903										5.43259
CDS2	O95674	7.70136	7.56244	7.19332	7.26433	7.18456	7.26638	7.43111	7.73034	7.86585	7.85925	7.42653	7.23526	7.78278	7.71568	7.60628	7.6129	7.87085
CDT1	Q9H211	5.11397	5.98722	5.93989	6.65671	6.47766	6.19381	5.49526	4.8029	5.67892	5.49302	4.94959	5.02971	5.50007	6.34766	5.41797	6.00815	5.38883
CDV3	Q9UKY7-3	6.81687	6.53693		6.56063		6.05831	6.63971	6.92271	6.02476	6.60496		7.3901					6.60263
CDV3	Q9UKY7	8.83386	9.11164	8.4833	9.15034	8.61952	8.47002	9.08567	8.80446	8.5584	8.70138	8.89973	9.13583	8.29457	8.80229	8.26302	8.64298	9.00671
CDX1	Q99626					5.80014											7.03926
CDYL	Q9Y232-2	7.53951	7.25787	7.03997	7.27322	7.14987	7.13297	7.34852	7.09176	7.38067	7.05518	7.1364	7.18109	7.02602	7.39426	7.20365	7.43073	7.12186
CDYL2	Q8N8U2			6.34978	5.68159	6.5671	5.30164					5.29563	6.52877		6.0047	5.95116	6.04796
CEACAM1	P13688-2	7.45914	6.4264		5.08243				5.75037		4.91585				6.10273	6.06738
CEACAM20	Q6UY09				5.01423		5.26322			6.56757
CEBPA	P49715-3					6.19642									7.07839		6.67556
CEBPB	P17676	6.86208	7.25418	7.46028	7.41725	7.55607	5.52416	7.26991		7.88917	7.08819	6.67068	7.0283	6.94314	7.76778	7.01788	6.50053	7.58744
CEBPD	P49716			6.88189		6.82736		7.09197	6.23902				6.03859	6.34951	6.56899	6.58122	6.57179	7.38638
CEBPG	P53567	7.19951	7.82865	7.74745	7.57039	7.8201	7.22891	7.82454	7.81427	7.9162	8.24461	7.08662		6.57047	7.92389	7.40135	8.12641	7.82178
CEBPZ	Q03701	7.77195	8.02257	7.76801	8.12988	8.21902	8.22212	8.07941	8.05112	8.12027	7.93702	7.72606	7.72279	7.62617	7.72412	7.91776	8.00284	7.92169
CECR1	Q9NZK5-2					5.01884	5.13504							4.73602				5.66378
CECR2	Q9BXF3-3		5.95309	5.13737		5.09444			6.8204	6.01426	5.50054		5.02855	5.30625	4.93478			4.86331
CECR2	Q9BXF3-2		4.98756					5.48775	5.87486			5.34078						5.65258
CECR5	Q9BXW7-2	8.06128	8.07963	7.27351	7.90387	7.92595	7.83643	8.02316	7.82852	7.6836	7.79326	7.58535	7.85791	7.62761	7.85981	7.45278	8.08816	7.61503
CELF1	Q92879-2	8.39321	8.30997	8.29905	8.33535	8.47105	8.43876	8.25744	8.06936	8.42325	8.19431	8.10874	8.14585	8.24593	8.23692	8.19722	8.20258	8.098
CELF2	O95319								6.2863
CELF2	O95319-4	6.04297	6.14629	7.05747	5.47313	6.50607	5.86701	6.15257	8.28752	5.69183		6.23852	6.87606	7.00315	6.62971	6.90925		6.50255
CELSR1	Q9NYQ6	6.1989	6.44291	5.23894	6.09762	5.04694	6.43543	5.46846		4.24754	4.73337	6.28794	6.42051	6.50555	6.11168	6.45009	5.15863	6.14843
CELSR2	Q9HCU4		5.07207	4.302	4.57233	4.66045	4.93027	6.59571	3.79257	5.80007	6.59528		4.89507	5.37551	5.29571	5.36122	3.56751	3.66701
CELSR3	Q9NYQ7	5.6931	3.93599	4.65982	4.35281	4.22838	3.8087	3.86369	4.64664					5.56225	3.93821	4.64347		4.06293
CEMIP	Q8WUJ3			5.80346	5.12195	7.4311		5.92321	4.89663			4.77039	6.63031	5.09111	6.31509	5.41575	5.25453	5.80245
CEND1	Q8N111	8.3732	7.347	7.02158	5.96455				7.8963						6.43228	6.42007		6.71517
CENPB	P07199	7.32816	7.10767	7.48668	7.80084	7.86036	7.77733	7.28897	7.31299	8.04324	7.71627	7.52672	7.68503	7.93859	7.85192	7.79347	7.45934	7.12809
CENPC	Q03188	6.80224	6.64401	7.31183	6.86726	7.03854	6.95371	6.51262	7.1751	7.35631	7.2037	6.51784	6.6057	6.91956	7.0495	6.82272	7.21293	6.39356
CENPE	Q02224	6.3007	6.53805	6.15433	7.46854	6.70591	6.74792	5.96633	6.19719	6.49859	6.89949	5.80152	7.69044	6.30693	6.43946	6.58438	6.72358	6.10536
CENPF	P49454	6.86116	6.95122	7.17421	7.291	7.47418	7.53095	6.89105	7.07173	7.66303	7.72954	6.89939	7.37894	7.34433	7.14063	7.36355	7.0462	7.53941
CENPH	Q9H3R5	7.27973	6.70502	7.10404	7.27464	7.42679	7.41684	7.41577	7.34352	7.67193	7.81122	7.10308	7.06989	6.58452	7.84593	7.30876	7.45796	7.79952
CENPI	Q92674	6.48416	6.44261	6.9403	6.71897	6.81015	6.7242	6.29989	6.70359	6.92942	6.64873	6.55666	6.32716	6.59806	6.75097	6.59431	6.75713	6.62334
CENPJ	Q9HC77	6.11797	5.65263	5.37942	6.0621	5.47877	5.97859	6.18413	5.73088	6.01282	6.0394		5.48658	5.15721	4.92758	5.57293	5.91156	6.10621
CENPK	Q9BS16	7.23961	6.46224	7.1376	6.57245	7.46759	6.91364	7.12224	6.84283	6.48063	6.62865	6.28929	6.39522	6.64007	7.30103	7.11895	7.15355	6.42627
CENPL	Q8N0S6	6.36123	5.95496	6.73291	6.65298	6.6219	6.56916		6.54558	6.66619	6.2939	6.17146	6.16409	6.41463	6.41754	6.3163	6.60888	6.10215
CENPM	Q9NSP4	7.13284	7.28549	7.1733	7.14656	7.1834	7.28143	7.48554	6.69567	7.57322	7.20763	7.07205	7.36671	6.91392	7.32103	7.18284	7.15732	7.22296
CENPN	Q96H22	6.62686	6.37412	6.96329	6.75444	6.79889	6.76257	6.39652	6.84628	7.23143	6.71522	6.50869	6.44142	6.41139	6.68399	6.63343	6.96697	6.43268
CENPO	Q9BU64	6.36984	6.16893	6.67882	6.82805	6.74042	6.66922	6.60572	7.03007	6.94364	6.92791	5.96298	6.05835	6.58588	6.71658	6.59589	6.67893	6.16152
CENPO	Q9BU64-2		4.72961	4.77304		4.45495		4.47929	4.70481					4.71771	4.49012	4.73354	5.02779	4.23845
CENPP	Q6IPU0	5.1034	5.82031	6.67327	6.59285	6.38618	6.29249	6.49032	6.83121	6.996	7.00851	5.84578	5.71259	6.13427	6.82778	6.5416	6.35338	5.53464
CENPQ	Q7L2Z9	7.11192	5.7852	6.80399	7.16896	6.96485	7.02814	6.22384	7.08018	7.29837	7.27676	6.04823	6.27228	6.95805	7.05	7.04423	7.0736	6.72602
CENPT	Q96BT3	6.04485	6.05839	7.00328	6.42882	6.96888	6.30957	6.21602	6.60887	7.14036	6.67479	5.73653	5.90579	6.45558	6.55516	5.99826	6.74554	6.2432
CENPU	Q71F23	6.64063	6.3923	6.945	7.23106	7.22176	7.18667	6.81663	7.08395	7.43355	7.48582	6.47187	6.64361	6.9522	7.05313	7.12045	7.03928	6.93664
CENPV	Q7Z7K6	7.41457	8.06734	7.53944	7.41917	8.0004	8.20431	7.56293	7.71708	8.29575	8.06384	7.25022	7.52155		7.5848	7.15144	7.92527	7.76136
CENPV	Q7Z7K6-3	6.35005	7.29123	6.99155	6.87105			6.80927		7.873	7.71918		6.62313		7.00921			7.14417
CENPW	Q5EE01	6.13904		6.65316	6.10188				6.08667	6.43968	7.03191		5.81823	6.4442	6.50201	6.20533	6.12255	6.36267
CEP104	O60308	4.649	5.20859	5.62787	6.47332	6.10854	5.3958		4.19368			5.14199	6.43016	5.66695	5.11073	5.82578	4.76585	4.50348
CEP112	Q8N8E3	6.70599	6.93286	5.88748	5.9433	5.77593	5.63411	6.33268	7.20477	6.63541	6.92138	6.0042	6.4885	5.62259	6.34185	6.09746	7.20995	6.24315
CEP120	Q8N960-2	5.80215	5.49292	6.2097	5.94721	5.7219	6.14283	5.75311	6.0249	6.05027	6.15712		6.10269	5.78728	6.30017	6.36533	6.52949	5.70685
CEP128	Q6ZU80	6.15406	5.83548	5.89279	6.01615	6.12459	6.02168	5.58359	5.98399	5.807	5.96079	4.79515	6.1098	5.78423	5.97747	5.96316	6.32182
CEP131	Q9UPN4-2	7.34553	7.3141	7.71153	7.11291	7.23245	6.9927	7.35704	7.54727	7.40884	7.72987	7.48713	6.94676	7.06536	7.57875	7.31597	7.12852	7.31597
CEP135	Q66GS9	5.38777	6.06875	6.0625	6.45887	6.32214	6.32889	6.22894	6.16046	7.21434	6.3901	5.49448	6.1596	6.1721	6.10042	6.14622	6.45541	5.76711
CEP152	O94986	5.17337	5.70048	6.09502	6.09311	6.21135	6.25898	5.98322	5.57626	5.85721	5.97002	5.10423	5.68277	5.88011	5.34332	5.96246	6.47752	5.01343
CEP162	Q5TB80		6.14015	4.43668		5.13788		4.66664	5.4572	6.05402	5.31351	5.58088	4.65851	5.46482	5.4123	4.87778	6.89197	4.95356
CEP164	Q9UPV0-2	4.86557	5.89833	4.578	5.76461	5.37744	6.0432	5.74726	5.84467	5.48397	5.20718	4.70764	4.55492	5.75281	5.60942	5.41092	6.20202	4.70622
CEP170	Q5SW79	7.59598	7.55248	7.95074	8.06066	7.77053	8.01893	7.65461	7.94347	7.83459	7.82358	7.7825	7.419	7.8499	7.58455	7.77345	7.93818	8.04205
CEP170	Q5SW79-2		5.30763	5.24645	5.4678	5.38806	5.5458		5.57559	5.51943		4.85571	4.87465	5.55249	5.20321	5.23975	5.43881	5.64879
CEP170	Q5SW79-3	5.95695	5.67548		5.96433		6.16621	5.70531		5.84508	6.16913		5.56524	5.77358	5.65093		5.60091	6.02928
CEP170B	Q9Y4F5	6.79337	7.15218	6.74514	6.31802	6.74826	6.99766	5.53452	6.31503		5.12284	6.70206	6.91698	6.73389	6.53209	6.93563	6.38046	6.59201
CEP170P1	Q96L14	5.76547	5.97844	6.14509		6.18353	6.51436		6.29948		6.29416	5.87884	5.69332	6.20037			6.43418	6.16655
CEP192	Q8TEP8	6.68656	6.51402	6.1115	6.44762	6.49362	6.80921	6.56692	6.41118	6.37109	6.54463	6.06696	6.22889	6.32375	6.19587	6.26547	6.71534	6.78309
CEP250	Q9BV73	6.49577	6.57906	6.2498	6.70527	7.08696	6.86776	5.55433	6.41056	6.55719	6.27154	6.68696	6.69905	6.82442	6.96017	6.97778	6.25081	6.59943
CEP290	O15078	5.95309	7.22864	7.28476	6.5434	7.16409	7.02757	7.17656	7.32817	6.99993	6.71736	6.85567	6.87535	6.85131	7.09535	7.00321	7.19014	7.02312
CEP350	Q5VT06	7.02735	6.14759	6.77658	6.10467	6.24311	6.17826	5.82918	6.20697	5.8706	6.34146	5.16836	5.79051	6.29184	6.22918	6.39885	6.35674	6.18196
CEP41	Q9BYV8	6.9114		7.57691	7.39936	7.62698	7.51875	6.88551	7.45972	7.17275	7.46326	7.50092	7.60951	7.42235	7.79913	7.38442	6.21878	7.73346
CEP44	Q9C0F1	6.73659	7.13536	7.54928	7.21951	7.54384	7.40943	7.15801	7.2378	7.02748	7.02979	7.14489	7.15693	7.17762	7.09318	7.3506	7.28558	6.77166
CEP55	Q53EZ4	7.1351	7.47123	7.96469	7.56646	7.54391	7.63952	7.67973	7.64313	7.31596	7.04629	7.70861	7.47289	7.73806	7.24557	7.64026	7.1401	7.64896
CEP57	Q86XR8	6.04718	5.69132	6.32564	5.8398	6.42347	6.36832	6.24901	5.98301	6.91434	6.29819	5.99424	5.74548	5.35299	5.64033	5.87275	6.73879	5.36297
CEP63	Q96MT8-3	5.22359	5.71573	4.1621	6.01086	5.47448	5.94838	6.15264	5.70853	6.01185	5.14509		5.76112	5.7541	4.35634	4.3525	5.75717	5.43491
CEP68	Q76N32	5.77406	5.8314		5.24146	5.55035	5.60912	4.87266	6.45956	5.83364	6.55428		5.88583	5.32124		4.95783	6.10984	5.47713
CEP72	Q9P209			4.79928		5.14712		5.96242	5.61836	6.31859	6.20704			4.89223		5.44209
CEP76	Q8TAP6	6.53397	6.49458	7.1419	6.78045	6.95573	6.86119	7.17288	6.95072	6.25191	6.7395	6.45108	6.37157	7.28901	6.42142	6.65766	7.11797	6.34106
CEP78	Q5JTW2	6.9714	7.82899	7.30137	7.05844	7.00785	7.08219	7.16421	6.80112	7.05765	7.40058	6.63583	7.02918	7.09432	6.93705	6.89681	7.16442	6.29806
CEP83	Q9Y592	5.4059	6.23797	5.54635	5.67836	6.53593	5.66867	5.72911	6.08962	6.12804	6.85732	5.18967	5.25016	5.76228	5.3374	5.51061	6.55119	5.64012
CEP85	Q6P2H3-2	6.81517	6.89952	6.8388	7.17591	7.4884	7.07848	7.24105	7.13388	7.29294	7.07461	6.62617	7.31624	6.5131	7.11043	6.58581	7.25817	6.82121
CEP85L	Q5SZL2		4.99534	5.32921	5.68992		6.09431	5.51378	5.65682		6.27106		4.86129	4.80575	5.04355	5.77522		6.21924
CEP89	Q96ST8	6.03462	6.40933	6.63553	5.54459	5.701	5.4731	5.57924	6.08818	5.48952	5.19747	5.90016	6.51103	6.09363	5.8857	5.74876	5.93842	5.82123
CEP95	Q96GE4	5.68664	7.50023	6.30208	7.34341	5.98444	7.43047	5.8544	7.1865	5.82254	6.30734		5.84524	5.32317	5.40292	7.20771	5.96545	7.55574
CEP97	Q8IW35	7.48896	6.74336	7.1341	7.36812	7.09697	7.39324	7.24995	7.09594	7.01633	7.3308	7.39862	7.43941	7.23127	7.01421	7.25075	7.27685	7.13087
CEPT1	Q9Y6K0	7.55387	7.26135	7.57438	7.27654	7.27888	7.55697	6.92119	7.4002	7.40322	7.57347	7.08848	7.5766	6.99346	7.21855	7.45075	7.71048	7.12592
CERCAM	Q5T4B2	7.84155	6.14905	7.08703	6.57063	6.12798	5.95377	6.45816	7.41348	5.83735	7.003	6.90037		6.5211	6.64752	6.84692	6.18029	6.56283
CERK	Q8TCT0		6.52066		5.94176	5.10834	5.88405	5.20611	6.02963	5.85604	5.87602							6.02855
CERS1	P27544-2	6.5136	7.37223	6.12663		6.27248	6.46534	7.01223	7.09309	7.02012	6.94131				6.35196		7.13024	6.42961
CERS2	Q96G23	7.9894	7.9047	8.23497	8.20631	8.35607	8.5812	7.88485	7.81243	8.22388	7.81581	7.98367	8.02498	8.10138	7.94557	8.11661	8.23265	8.26146
CERS4	Q9HA82	7.17547	7.59517			6.21526	4.94353	6.65088		6.8793	6.96511		6.93899		6.5517	6.71877		7.20647
CERS5	Q8N5B7	7.20749	7.21149	7.10307	7.14358	6.97261	7.00252	6.9894	6.86285	7.21955	7.23057	6.81176	7.1119	6.98668	6.91265	7.21652	7.20562	7.17355
CERS6	Q6ZMG9	7.5018	7.31769	7.37237	7.43199	7.2752	7.58434	7.27356	7.84708	7.12229	7.03312	6.6803	7.12148	7.24111	7.29852	7.24382	7.72638	7.40046
CES1P1	P23141-3		5.27237	6.66151	5.83162		5.65089	8.54347	5.70228	9.57135	9.25499		6.8351	5.71646		5.3012	4.75562	6.15669
CES2	O00748	7.41464	6.7949	6.09479	5.72253	6.6286	6.83566	6.664	6.48894	6.49299	6.20057		6.39942	7.02303	6.61141	6.8281	6.13569	6.77246
CETN1	P41208	8.08403	8.4179	8.36763	8.13106	8.12452	7.84906	8.04119	8.05161	8.36518	8.51248	8.46547	8.12042	8.23906	8.49472	8.21871	8.10208	8.177
CETN3	O15182		7.08103	7.20275	7.59377	7.10629	6.7594	7.18637	7.18476	7.22463	7.63937	6.85541	7.03024	6.65408	7.58673	7.36905	7.36511	6.96888
CFAP20	Q9Y6A4	7.98672	8.06399	8.1861	7.95944	8.0707	7.92022	8.03601	8.19702	8.11059	8.10955	7.94546	7.86955	7.92953	8.01335	7.98522	8.06741	8.06845
CFAP36	Q96G28	6.85133	7.03073	6.69813	6.6656	6.84699	6.48733	7.16063	7.17069	6.82529	6.86407	7.34502	6.68587	5.82194	7.00302	6.48964	6.97473	7.03924
CFAP43	Q8NDM7-2											6.44836	4.75469
CFAP46	Q8IYW2	7.65653	5.55648	5.86013	7.3169	5.89954	6.48582				6.11652	5.88415	5.10991	6.08755	5.78134	6.39258	5.04757
CFAP54	Q96N23-2		5.48413				5.17212		4.59355	3.71374	5.70337					4.52108	5.0369	4.37673
CFAP97	Q9P2B7	6.68119	6.67831	6.05699	6.68517	6.79774	6.84546	6.87268	6.00395	5.9711	6.7294	6.21	6.89136	6.42699	6.43442	6.91102	6.58358	6.40761
CFB	P00751			5.75711										4.81797		6.15707
CFDP1	Q9UEE9	8.11716	7.94918	8.00826	7.66046	8.05033	7.98827	7.96456	8.04457	8.10334	7.81953	7.49969	7.83251	7.78485	8.06497	7.82459	7.98021	7.5163
CFH	P08603	5.30041	5.30961	5.62852		5.3648	5.31495	4.835	6.62877	5.47181	5.81436		4.45103	5.40696		5.84792		5.50899
CFI	P05156													7.10729	6.87533	6.78865
CFL1	P23528	10.254	10.2466	10.5106	10.4468	10.5283	10.1073	10.152	9.99811	10.2772	10.0288	10.2021	10.3071	10.6368	10.3997	10.2528	10.1431	10.1317
CFL2	Q9Y281	8.8308	8.46664	9.03634	8.39783	8.62743	8.32008	8.381	8.65917	7.97035	8.41001	8.75376	8.81991	9.044	8.75604	8.67746	8.31044	8.59122
CFLAR	O15519-13		5.59604		4.67265	5.69547	5.02739		4.9185		5.49977		5.00371	5.93537	5.53651	5.70401	5.62178	6.35171
CGB1	A6NKQ9-2				6.61354								7.61925
CGGBP1	Q9UFW8	7.28746	7.41354	6.90426	7.7352	7.02048	6.67089	7.79095	7.46513	7.97773	7.99042	7.62562	7.60503	7.22002	7.57869	7.10176	7.72798	7.00603
CGN	Q9P2M7	7.49648	7.5087	6.67319	6.68113	6.62019	6.75123	6.5342	6.96156	6.22062	6.02734	6.03754	6.79954	6.63332	6.88411	6.55448	7.25231	6.07281
CGNL1	Q0VF96		8.4096	7.34873	6.04065	5.68042	5.303	6.02667	5.83029		5.35516	4.11203	7.82606	5.71734	6.90139	5.00063	5.88589	7.37803
CGREF1	Q99674	6.36892								6.19031	6.5693	5.91045					7.32159	5.60051
CGRRF1	Q99675		5.79459				5.68259	5.31173				5.64076	5.69643		5.57757	5.63127
CHAC2	Q8WUX2	7.15736	6.66601	7.28379	7.79528	7.6433	7.39242	7.86133	7.74411	7.33131	7.60103	7.19507	7.40879	7.34099	7.29277	7.50997	7.39566	6.92531
CHAF1A	Q13111	7.14848	7.43879	7.44684	7.54224	7.75446	7.59817	7.62101	7.4458	7.63929	7.79794	7.27015	7.1774	7.17415	7.4047	7.45759	7.52582	7.22247
CHAF1B	Q13112	7.35492	7.48435	7.48915	7.75226	7.73268	7.63313	7.54749	7.45764	7.7948	7.86504	7.38967	7.12316	7.06899	7.53565	7.52189	7.62497	7.60234
CHAMP1	Q96JM3	7.30983	7.65136	7.6554	7.46289	7.28288	7.64951	7.47158	7.6653	7.9452	7.72411	7.07282	7.42321	7.38956	7.168	7.42027	7.38699	7.33508
CHCHD1	Q96BP2	7.57224	7.7555	7.16389	7.52333	7.58861	7.26587	7.60892	7.47414	7.82657	7.94329	7.61565	7.74016	7.37829	7.56638	7.44986	7.54573	7.72165
CHCHD10	Q8WYQ3						6.82403	7.95185		6.26408	7.14282				7.15945		6.10221
CHCHD2	Q9Y6H1	7.79329	8.24881	7.26495	8.29157	7.44395	8.16812	8.49827	8.67373	8.41495	8.8524	8.47695	8.33612	7.3392	8.55999	7.27896	8.18706	8.35233
CHCHD3	Q9NX63	8.43932	8.78863	8.59332	8.6159	8.76617	8.41677	8.54916	8.8527	8.63133	8.6971	8.46137	8.62203	8.50765	8.55131	8.62701	8.69835	8.77624
CHCHD4	Q8N4Q1	7.70226	7.69512	7.18091	7.71687	7.48129	8.04406	7.28655	7.43639	7.6472	7.42776	6.50126	7.51381	6.92073	7.4489	7.02383	7.65735	7.5012
CHCHD5	Q9BSY4		7.10785	5.97922		6.59361	6.82026	6.77272	6.09391			7.05296	6.21634	6.01302		6.54402		6.99869
CHCHD6	Q9BRQ6	7.74331	7.75807	5.86767	7.03233	5.96305	5.65318	7.64736	7.30602	7.53628	7.47238	7.08019	7.0668	7.40521	7.1026	6.57734	6.80413	6.89063
CHCHD7	Q9BUK0		5.79153	5.90642			6.68215			6.5736	7.21649			6.34623	6.45876	6.52652		6.09068
CHD1	O14646-2	7.16501	7.44314	7.41249	7.4418	7.49951	7.47283	7.47704	7.56579	7.49669	7.5169	7.04573	7.15328	6.87893	7.61219	7.48855	7.48056	7.13329
CHD1L	Q86WJ1-4										5.75328
CHD1L	Q86WJ1	7.77673	7.53358	7.62098	7.27024	7.79912	8.07221	7.50062	7.63454	7.4619	7.49409	7.2175	7.37938	7.42299	7.42059	7.4374	7.52538	7.38707
CHD2	O14647	7.13284	7.18388	6.88379	6.82166	7.10122	7.06158	6.94622	7.11659	7.04654	6.66222	6.843	7.015	7.15475	6.8808	7.21586	7.15904	6.94855
CHD3	Q12873	7.07099	6.56251	7.32781	6.99466	7.10955	6.55848	6.74438	7.5215	7.78057	7.7112	6.55146	6.96704	7.00183	7.22053	7.15146	7.72931	7.21265
CHD4	Q14839-2	8.05228	8.28323	8.24139	8.22041	8.33757	8.28677	8.14427	8.33053	8.56551	8.38826	8.04261	7.99279	8.06714	8.13869	8.09932	8.30928	7.93514
CHD5	Q8TDI0	4.48622	6.3071		4.91112	4.65287	5.72769		5.43255	5.1534				4.60145	5.3501		4.98867	4.85955
CHD6	Q8TD26	5.267	5.90226	6.22253	5.40155	6.01115	5.47479	5.62973	6.51983	6.75626	6.35889	5.48281	5.45234	6.12666	6.10445	5.71448	5.96104	5.60079
CHD7	Q9P2D1	6.39885	6.60219	6.52662	6.90655	7.00023	7.16666	6.96008	7.54465	6.82986	6.44848	6.33931	6.41281	6.33765	6.62426	6.36825	7.04506	6.4238
CHD8	Q9HCK8	6.86043	7.17364	7.28379	7.064	7.06137	7.10364	7.09185	7.00153	6.9679	7.26119	6.7975	6.70467	6.84471	7.22073	6.95244	7.23449	6.66922
CHD9	Q3L8U1	6.63494	6.22687	5.84607	6.31957	6.24293	6.49138	6.33432	6.82708	6.87815	6.63651	5.62633	6.46861	6.16674	6.32587	5.67932	6.97587	6.03627
CHDH	Q8NE62	4.70599	6.83816	6.29281	5.74632	6.17365	6.42654		6.16168	5.9229		5.33216		6.34903	6.0645	6.3196		6.33822
[truncated: 10,840 more rows]

## Sheet: normalized_FP_log10_imput_hmin
Gene	ProteinID	A204	G401	HS729	HT1080	KHOS-240S	KHOS-NP	MES-SA	RD	RD-ES	SK-ES-1	SK-LMS-1	SW1353	SW684	SW872	SW982	SYO-1	VA-ES-BJ
A2M	P01023	5.48957	4.86418	6.58684	2.08113	2.08113	4.16225	5.15292	6.03745	4.82048	2.08113	2.08113	5.26321	2.08113	7.02041	5.50853	5.67819	6.02759
A4GALT	Q9NPC4	2.29258	4.90916	2.29258	5.5499	2.29258	2.29258	4.58515	5.35145	6.22551	2.29258	2.29258	2.29258	2.29258	5.1002	2.29258	2.29258	5.95662
AAAS	Q9NRG9	7.52535	7.64287	7.65064	7.72503	7.99637	7.92127	7.83741	7.80981	7.95743	7.94346	7.52996	7.44863	7.6735	7.68955	7.71091	7.80462	7.63635
AACS	Q86V21	7.41562	7.72366	7.71213	7.58982	7.65187	7.7743	7.9624	7.70742	7.4342	7.72213	7.54901	7.89469	7.25541	7.8406	7.90382	7.40264	7.51425
AADAT	Q8N5Z0	2.53445	5.58467	5.1429	5.39825	5.26387	5.43604	2.53445	6.5276	2.53445	2.53445	2.53445	5.08736	5.0689	2.53445	6.03663	2.53445	5.33521
AAED1	Q7RTV5	5.75191	5.88065	7.00573	7.02175	7.36115	6.78215	2.87595	6.22492	7.36452	6.54341	6.69321	7.34585	6.9556	6.9269	7.23501	2.87595	7.13709
AAGAB	Q6PD74	7.57921	8.12784	7.70803	7.34111	7.83292	8.02522	7.94248	7.71598	7.49421	7.35176	7.70423	7.75285	7.87473	7.82449	7.73998	7.78085	7.77355
AAK1	Q2M2I8	7.5025	7.44582	7.96567	7.50178	7.58351	7.33404	7.53973	7.74277	7.07922	7.28564	7.53888	7.92912	7.69033	7.59448	7.51442	7.46947	7.6923
AAMDC	Q9H7C9	7.24199	7.6188	7.11552	7.15247	6.2946	6.65279	6.83733	7.58261	7.44541	7.40418	7.33684	7.57947	6.55474	7.79411	5.85709	7.52605	6.79077
AAMP	Q13685	7.78048	8.10591	7.98852	8.04428	8.19579	8.39371	8.281	8.12498	7.68874	7.60986	7.8795	8.0212	7.67982	7.87212	8.11661	7.78494	8.19785
AAR2	Q9Y312	7.81489	7.88412	8.09489	7.94643	8.12531	8.03438	7.82281	7.93321	7.73034	7.73601	7.77322	7.75525	7.95039	7.98883	7.85123	7.88862	8.01048
AARD	Q4LEZ3	2.71101	2.71101	2.71101	2.71101	2.71101	2.71101	7.15349	5.42201	2.71101	2.71101	2.71101	2.71101	2.71101	2.71101	2.71101	2.71101	2.71101
AARS	P49588	8.69683	8.63056	8.83198	8.73753	8.96473	8.79847	8.83262	8.68639	8.66761	8.55289	8.44426	8.68601	8.77816	8.75424	8.62319	8.84865	8.74131
AARS2	Q5JTZ9	7.48546	7.57638	7.4519	7.37732	7.55007	7.74569	7.30032	7.44858	7.58264	7.54288	7.28932	7.41327	7.37241	7.54446	7.62089	7.61253	7.64489
AARSD1	Q9BTE6	7.75153	7.8009	7.94799	7.78127	7.88946	7.99407	7.80494	7.66846	7.80452	7.3776	7.20798	7.53179	7.28937	7.73288	7.60763	7.72162	7.56891
AASDH	Q4L235	5.31709	4.80101	5.63189	5.51072	5.67758	5.17992	5.45611	2.30079	2.30079	5.35522	2.30079	4.60159	5.55839	5.27407	5.32893	2.30079	4.69161
AASDHPPT	Q9NRN7	8.22977	8.05404	7.96044	8.36158	8.3877	8.21177	8.03944	8.24117	8.3142	8.05078	8.04245	8.20623	7.6684	8.14896	7.97619	8.0464	7.89463
AASS	Q9UDR5	6.94832	6.37671	7.60891	7.04137	7.59904	7.13021	6.123	7.75398	7.846	8.02932	7.36779	7.88976	7.37062	7.53388	8.06981	6.32889	7.1779
AATF	Q9NY61	7.55269	7.83028	7.86106	8.00284	7.80407	7.78586	7.80293	7.84541	7.95778	7.64972	7.58814	7.66149	7.68496	7.65602	7.78626	7.81094	7.62446
ABAT	P80404	5.99777	7.33522	7.45829	2.37471	2.37471	2.37471	5.56841	6.74877	6.20402	6.18963	4.74942	7.31285	6.48216	5.46148	6.34188	6.00519	6.36995
ABCA1	O95477	6.19706	6.80554	5.078	5.74771	4.68332	5.2817	2.34166	5.9397	2.34166	2.34166	6.16124	5.94876	2.34166	6.07701	6.30814	2.34166	6.2779
ABCA10	Q8WWZ4-5	6.48347	6.76671	6.74078	5.58318	6.18369	2.79159	2.79159	6.6842	2.79159	6.57189	2.79159	2.79159	6.73511	2.79159	2.79159	7.11984	6.92191
ABCA12	Q86UK0	5.88624	5.57321	7.09031	5.26239	4.32693	5.8238	5.63957	4.93188	6.64891	4.51048	2.16346	5.35564	2.16346	5.56798	2.16346	7.27634	6.73576
ABCA13	Q86UQ4	2.7324	2.7324	2.7324	5.46481	2.7324	6.11287	6.58397	6.65934	5.4967	5.89956	2.7324	2.7324	2.7324	6.414	5.8823	2.7324	2.7324
ABCA2	Q9BZC7	5.90191	5.30796	3.43841	4.8173	5.93355	4.8759	5.5631	5.01764	1.71921	5.85564	1.71921	4.20294	4.84452	5.11207	4.44367	5.46117	5.20311
ABCA3	Q99758	2.2058	5.98472	2.2058	2.2058	2.2058	4.41161	6.26329	2.2058	4.88568	2.2058	2.2058	2.2058	2.2058	2.2058	6.1033	6.56855	6.80938
ABCA5	Q8WWZ7-2	2.1366	5.2361	2.1366	2.1366	2.1366	2.1366	5.1133	2.1366	2.1366	2.1366	2.1366	2.1366	2.1366	2.1366	4.2732	2.1366	2.1366
ABCA7	Q8IZY2-2	1.97456	4.458	1.97456	1.97456	4.55694	3.94912	4.07658	1.97456	1.97456	1.97456	1.97456	1.97456	4.47007	1.97456	4.95055	1.97456	4.44746
ABCA8	O94911	2.1197	2.1197	2.1197	2.1197	2.1197	2.1197	2.1197	4.23941	2.1197	6.17516	2.1197	2.1197	2.1197	2.1197	2.1197	2.1197	2.1197
ABCB1	P08183	5.43375	5.67261	6.23231	5.24947	6.45615	5.93626	5.72513	5.38961	2.11705	2.11705	2.11705	5.76026	4.23411	7.37831	7.06439	2.11705	5.64322
ABCB10	Q9NRK6	7.24252	7.15081	6.88773	7.26846	7.18884	7.16028	7.26511	6.70738	7.30391	7.45306	6.25379	7.00442	6.86322	7.26434	7.35695	7.11427	7.15444
ABCB11	O95342	5.09423	5.79927	6.15956	6.31986	6.37092	5.00512	6.79306	2.50256	5.66728	2.50256	2.50256	2.50256	2.50256	6.53536	5.81816	2.50256	5.21655
ABCB4	P21439-3	6.22593	5.92502	2.25596	5.65315	5.221	6.47559	6.47088	6.40419	7.15006	6.34948	5.33524	6.31947	4.51193	5.34781	2.25596	2.25596	6.16553
ABCB6	Q9NP58-4	3.16296	6.97816	3.16296	7.11328	7.05015	6.85195	7.69685	6.90086	7.53074	7.09318	6.32591	7.39231	7.20821	7.36187	6.79008	7.41086	6.66887
ABCB7	O75027	7.45561	7.43144	7.49883	7.24164	7.60683	7.42605	7.41007	7.40666	7.5015	7.52791	7.64164	7.55478	7.52912	7.46321	7.4548	7.46838	7.42268
ABCB8	Q9NUT2-5	7.12215	7.21931	6.93599	6.65363	7.125	6.61296	7.04408	6.99139	6.92099	7.06184	6.84441	7.30194	6.65803	6.97159	7.04599	7.41688	7.60316
ABCC1	P33527	7.57659	7.55248	7.24902	7.41308	7.58129	7.36204	7.5435	6.9828	7.61734	7.28384	7.33529	7.53284	7.35528	7.43701	7.63639	7.36323	7.62119
ABCC10	Q5T3U5-2	5.55126	5.64219	6.01674	4.77037	5.49303	5.48595	5.06517	4.91826	2.37549	5.5078	4.75097	5.01424	5.52881	5.446	5.47381	5.32816	6.00686
ABCC11	Q96J66-2	5.87314	5.55103	2.73955	2.73955	2.73955	2.73955	6.04944	2.73955	2.73955	2.73955	2.73955	2.73955	5.4791	2.73955	2.73955	2.73955	5.59299
ABCC2	Q92887	7.0786	5.47005	2.40447	5.95396	5.2948	5.19938	7.38406	5.22576	5.25687	2.40447	4.80893	5.17847	6.62169	5.462	5.00365	5.28665	6.91663
ABCC3	O15438	2.19428	2.19428	6.41235	4.38856	4.39192	2.19428	2.19428	2.19428	2.19428	2.19428	5.57498	6.95954	6.08761	5.48075	6.35333	2.19428	7.29585
ABCC4	O15439	6.71555	7.14195	7.56626	6.78567	7.1274	6.95139	7.06431	6.94025	7.07954	7.03161	6.77285	7.17271	7.11273	7.65451	7.17107	6.83845	7.72053
ABCC5	O15440-5	2.17256	6.14721	5.74471	6.379	5.79855	4.9496	5.90107	6.27622	5.63453	6.00295	4.34513	5.91736	5.82648	6.02903	6.0447	6.27293	6.76011
ABCC9	O60706-2	2.34996	5.65145	5.57447	2.34996	4.69992	2.34996	2.34996	5.22194	2.34996	2.34996	2.34996	2.34996	5.05837	2.34996	5.01428	2.34996	6.56801
ABCD2	P33897	6.99693	6.86697	7.56704	5.80698	5.453	6.6231	5.6213	7.4528	6.71919	7.01992	6.98024	6.84416	7.03519	7.20727	7.24856	5.58553	6.86001
ABCD3	P28288	7.78697	7.66466	8.06919	7.7646	7.68836	8.13008	7.84891	7.87597	7.89461	8.02155	7.62012	8.04998	8.19762	7.7656	7.92211	8.11239	8.19501
ABCD4	O14678	6.23054	6.23939	6.37004	5.84291	6.77019	6.73807	6.01324	6.10708	4.6658	4.8869	5.0826	5.77291	6.22289	6.41498	6.37394	6.24069	5.41484
ABCE1	P61221	8.6439	8.591	8.48857	8.85011	8.89138	8.88477	8.82661	8.68021	8.38189	8.64099	8.4465	8.52802	8.71352	8.54568	8.60745	8.67789	8.56141
ABCF1	Q8NE71	8.32124	8.55392	8.47092	8.43158	8.42679	8.45849	8.43325	8.39896	8.30677	8.30919	8.25815	8.34858	8.29307	8.48297	8.30527	8.46642	8.46844
ABCF2	Q9UG63	8.22172	8.24611	8.1357	8.43826	8.46906	8.31006	8.40555	8.30834	8.18391	8.32291	8.41046	8.44047	8.38798	8.45292	8.18667	8.43517	8.70023
ABCF3	Q9NUQ8	7.97867	7.8405	7.84143	8.05625	7.78452	7.73018	7.82958	7.79849	7.65123	7.85797	7.96833	7.83822	7.78151	7.70124	7.8945	7.93297	7.82632
ABCG1	P45844-7	5.63121	6.20407	2.64313	6.06857	2.64313	5.50612	2.64313	5.54676	2.64313	5.57452	2.64313	5.31595	5.84161	6.74667	2.64313	5.39304	5.28627
ABCG2	Q9UNQ0	2.57541	8.07871	6.54289	6.84043	7.25213	6.21209	6.37211	5.57194	5.44646	2.57541	6.07925	5.90009	5.26101	7.07794	6.39776	5.32287	5.15081
ABHD10	Q9NUJ1	7.95979	7.76661	7.95672	8.10211	7.76862	8.018	7.50007	8.14387	8.16264	7.80097	8.074	7.83898	7.70807	7.71127	8.17086	7.78709	7.69303
ABHD11	Q8NFV4	7.91259	7.31859	6.61325	7.58478	7.05802	7.18403	7.71097	7.36322	6.8652	7.34743	7.62084	7.79932	6.74993	7.48399	6.97875	7.63366	7.59488
ABHD12	Q8N2K0	7.63137	7.65711	7.79692	7.78977	7.9351	7.59006	7.35719	7.31748	7.80076	7.3754	7.61375	7.94246	7.92892	7.997	7.7893	7.50483	7.97952
ABHD13	Q7L211	5.19994	6.34397	7.03143	5.43336	6.37895	6.54797	6.10569	5.53533	6.23879	5.70553	2.59997	6.24743	6.81201	5.89587	6.53699	2.59997	6.14835
ABHD14A	Q9BUJ0	5.56495	2.78247	2.78247	2.78247	2.78247	2.78247	2.78247	2.78247	2.78247	2.78247	2.78247	2.78247	2.78247	2.78247	2.78247	2.78247	2.78247
ABHD14B	Q96IU4	8.30175	7.65452	8.21945	8.39154	8.11692	8.63247	8.50348	7.70003	7.42777	7.41199	7.77235	8.1561	8.63057	8.30992	8.34942	7.89829	8.29082
ABHD15	Q6UXT9	5.65592	7.21285	7.18099	6.83427	6.62173	6.69442	6.63212	6.00247	6.26159	2.82796	6.80167	7.10316	7.20468	6.91794	6.77276	7.08	6.8598
ABHD16A	O95870	7.55231	7.4571	7.55927	7.06138	7.25279	7.52392	7.09693	7.1457	7.56627	7.27929	7.47369	7.35055	7.60081	7.53708	7.42141	7.50818	7.76033
ABHD17A	Q96GS6	7.16676	7.02502	7.4603	7.52962	7.28851	7.13418	7.00599	6.75931	7.37342	7.17423	7.04433	7.00236	6.87893	6.98505	7.32709	5.42486	7.38096
ABHD17B	Q5VST6	6.64375	7.23931	7.30052	7.0495	7.23164	7.19072	7.08538	6.27939	6.6316	6.6814	6.26616	6.61905	7.16854	6.86751	7.15047	6.77612	7.17945
ABHD17C	Q6PCB6	2.71745	2.71745	6.11608	5.80739	6.37984	6.00398	2.71745	2.71745	2.71745	2.71745	2.71745	5.84641	6.0512	5.94289	6.13278	5.43489	5.6392
ABHD2	P08910	2.36505	6.13693	5.69996	5.25051	5.16084	2.36505	4.85848	5.03597	4.94628	5.29744	2.36505	5.42776	6.9859	4.73009	5.34665	2.36505	5.07823
ABHD3	Q8WU67	5.08563	6.12926	5.76967	2.54281	6.41317	5.79257	2.54281	6.14081	7.47294	6.38711	2.54281	2.54281	6.85916	5.5268	5.09733	5.53273	2.54281
ABHD3	Q8WU67-2	3.52697	7.76666	8.237	3.52697	7.46203	8.07603	8.1191	3.52697	3.52697	3.52697	3.52697	7.05394	8.29219	8.19367	7.982	3.52697	8.0509
ABHD4	Q8TB40	6.44577	6.74029	6.72469	6.4498	6.03993	6.27004	7.23983	6.3349	2.89615	5.79229	6.20828	7.10445	6.99837	6.87757	5.83146	6.1696	6.00547
ABHD5	Q8WTS1	5.9292	6.16215	6.53259	6.43522	6.50124	6.40451	6.40952	5.55215	6.04514	2.77607	6.47455	7.07437	6.28764	5.91627	6.16262	6.54619	6.29652
ABHD6	Q9BV23	6.4246	7.01514	5.46376	6.54177	6.39372	6.56848	6.56829	2.73188	8.46197	7.36517	6.85902	6.84698	7.22481	6.38197	6.7314	5.52839	6.50956
ABI1	Q8IZP0-2	2.4924	5.66834	2.4924	2.4924	2.4924	5.35729	2.4924	4.9848	2.4924	2.4924	2.4924	5.67299	2.4924	2.4924	5.48057	2.4924	5.20019
ABI1	Q8IZP0-3	7.77899	7.95414	7.95215	7.94958	7.92686	7.89906	7.9207	8.02761	7.93062	7.88949	7.98152	8.16451	7.99581	7.75552	7.97372	8.11476	7.98049
ABI2	Q9NYB9-2	7.58364	7.50887	6.92319	7.05567	7.45182	7.44333	7.65545	7.84776	7.26757	7.61792	7.15273	7.31935	7.07299	7.51398	7.6787	7.69335	7.24276
ABI3	Q9P2A4-2	2.055	2.055	4.11	2.055	2.055	2.055	2.055	5.63905	6.8657	6.00895	2.055	2.055	2.055	2.055	2.055	2.055	2.055
ABI3BP	Q7Z7G0	2.12909	2.12909	6.08997	2.12909	4.92637	2.12909	2.12909	2.12909	4.25818	2.12909	5.84781	5.81629	4.81226	2.12909	4.68034	2.12909	2.12909
ABL1	P00519	7.4193	7.31142	7.1513	6.72575	6.68779	6.6715	6.83282	7.49632	6.48075	7.01024	6.52587	7.05119	7.10407	7.10572	6.8013	7.20976	7.2296
ABL2	P42684-6	5.42174	6.47935	6.61983	6.39017	6.78199	6.82818	6.42821	6.79395	6.51879	6.73756	2.71087	6.59969	6.82853	6.30702	6.69112	6.34413	6.71628
ABL2	P42684-7	5.60213	4.99534	2.49767	5.37786	2.49767	5.50415	2.49767	5.61264	2.49767	2.49767	2.49767	2.49767	2.49767	5.52178	5.37886	5.39838	5.52193
ABLIM1	O14639-2	5.4965	6.56388	6.90502	2.66919	5.65308	2.66919	7.22715	5.99422	6.71653	6.63735	6.56368	7.65543	5.33838	6.40292	5.82618	6.90144	6.94676
ABLIM2	O94929	2.59063	2.59063	2.59063	2.59063	2.59063	2.59063	6.09193	5.36777	6.26723	5.84468	2.59063	2.59063	2.59063	2.59063	5.18127	5.6523	5.9183
ABLIM3	O94929-2	2.82729	2.82729	2.82729	5.88504	2.82729	2.82729	2.82729	2.82729	2.82729	2.82729	5.65457	5.79436	2.82729	5.97603	5.91772	2.82729	2.82729
ABLIM3	O94929-3	6.72263	5.71625	6.94868	6.9339	6.55966	2.85762	5.78393	7.20332	2.85762	5.71524	7.08027	7.12596	6.63845	7.36742	7.59396	2.85762	2.85762
ABR	Q12979	7.5473	7.67735	7.58491	7.61585	7.55086	7.61758	7.06124	7.58032	6.87914	7.43454	7.37357	7.67906	7.57366	7.45362	7.72494	7.16254	7.70108
ABR	Q12979-2	2.49777	2.49777	5.56222	5.05524	5.58853	5.45945	5.27741	5.22963	2.49777	2.49777	5.35901	5.40333	4.99554	5.54226	5.50335	5.29039	5.5478
ABRACL	Q9P1F3	7.40691	7.89312	8.07571	8.11869	8.06957	8.1279	7.61019	8.13005	7.72867	8.57987	8.5752	7.32824	8.15057	8.02323	7.83321	7.11584	8.46161
ABT1	Q9ULW3	7.38518	7.74672	7.56749	7.63988	8.03519	7.75502	7.57109	7.96566	8.05677	7.37231	7.51173	7.06115	7.33244	7.52254	7.41052	7.76368	7.68465
ABTB1	Q969K4	2.22492	2.22492	5.44249	5.72284	5.51041	5.52631	2.22492	5.92631	2.22492	2.22492	5.59305	5.35499	6.41142	2.22492	5.86431	4.44983	4.56642
ABTB1	Q969K4-4	3.39083	3.39083	3.39083	3.39083	3.39083	3.39083	3.39083	3.39083	3.39083	3.39083	6.78166	3.39083	3.39083	3.39083	3.39083	3.39083	3.39083
ABTB2	Q8N961	6.6605	5.77793	6.55116	6.60274	6.60329	6.35914	6.15189	2.58974	5.17948	5.86688	2.58974	5.99216	7.18256	6.20944	6.18789	6.5243	6.64746
ACAA1	P09110	7.90945	7.81284	8.02011	7.65429	7.76632	7.85022	8.00979	7.8058	7.47314	7.66175	8.14133	8.27831	8.05098	7.92365	8.18268	7.948	7.9437
ACAA2	P42765	8.68596	8.81728	8.73533	8.01724	8.76382	8.52624	7.63076	8.90705	8.65575	8.33184	8.39228	8.61344	8.51901	8.45828	8.00514	8.39328	8.78224
ACACA	Q13085	8.08099	8.22788	8.1031	7.88793	7.73505	7.97539	7.94423	7.92165	7.69814	7.43622	7.77233	7.97018	8.08905	7.93901	7.8305	7.98884	8.08655
ACACA	Q13085-4	2.47798	2.47798	2.47798	2.47798	2.47798	2.47798	2.47798	2.47798	2.47798	2.47798	2.47798	2.47798	4.95596	2.47798	2.47798	2.47798	2.47798
ACACB	O00763	6.40087	1.93915	1.93915	5.36407	1.93915	1.93915	3.97689	4.39884	6.40981	6.58078	1.93915	5.58627	1.93915	5.69277	1.93915	1.93915	3.8783
ACAD10	Q6JQN1	7.06409	7.10564	6.08034	5.911	6.49952	6.61291	6.57004	6.86089	7.16348	7.19404	6.63465	6.95629	7.01803	6.58719	6.72183	7.06149	6.88785
ACAD11	Q709F0	7.81978	7.47903	6.70322	7.15806	7.59332	7.78261	6.99808	7.03164	5.27409	5.84068	6.92568	6.79245	7.7267	7.58186	6.91633	7.44357	7.60952
ACAD8	Q9UKU7	7.28881	7.63019	7.00719	6.98377	7.18335	7.33688	7.41303	7.3488	7.56126	6.94865	7.43655	7.10294	7.37256	7.37972	7.58352	7.44894	7.17977
ACAD9	Q9H845	8.03879	8.13309	8.04812	7.91339	7.83519	7.68553	7.84419	7.96723	7.94839	7.972	7.73697	7.83621	7.8018	7.71613	8.07063	7.90895	7.99094
ACADL	P28330	2.99379	2.99379	2.99379	2.99379	2.99379	2.99379	2.99379	2.99379	2.99379	5.98757	2.99379	2.99379	2.99379	2.99379	2.99379	2.99379	2.99379
ACADM	P11310	8.53834	8.39966	8.0568	8.30423	7.86503	8.58325	8.34433	8.53003	8.02583	8.30321	8.37586	8.01798	8.1589	8.1106	8.1833	8.23305	8.19518
ACADS	P16219	7.07467	6.91716	6.2243	6.43227	7.13918	6.75044	7.40068	7.16949	7.08235	6.62159	6.99038	6.79608	3.11215	6.51147	6.78367	6.98345	7.33626
ACADSB	P45954	8.02606	7.84685	7.58711	7.51615	7.68909	7.35606	7.72747	7.69325	7.79401	7.31783	7.90041	7.95528	8.02393	7.31112	7.8045	7.74908	8.12666
ACADVL	P49748	8.80474	8.42517	8.3589	8.20879	8.89067	8.92067	8.37271	8.07359	8.09424	7.91276	8.09531	8.32716	8.44821	8.53239	8.55821	8.5217	8.51103
ACADVL	P49748-2	5.35663	4.61676	2.14249	4.28497	5.64296	5.68511	2.14249	2.14249	2.14249	2.14249	2.14249	2.14249	2.14249	4.56417	2.14249	2.14249	4.30236
ACAP2	Q15057	7.68499	7.73682	7.66926	7.90206	7.4064	7.63177	7.62401	7.56906	7.24664	7.24128	7.77319	7.54408	7.9004	7.38358	7.5727	7.86108	7.75334
ACAP3	Q96P50	5.83822	6.67155	5.87309	5.60696	6.46505	5.62746	4.95731	5.93767	2.33903	6.11074	2.33903	6.24935	6.56327	6.09881	6.49778	5.60949	4.67807
ACAT1	P24752	8.74652	8.83239	8.24257	8.60468	8.35324	8.33166	8.77931	8.65662	8.66416	8.27429	8.59148	8.68203	7.94972	8.79566	8.41826	8.88865	8.61856
ACAT2	Q9BWD1	8.40675	8.35342	9.11869	8.48926	8.54185	8.49493	7.91296	8.74436	8.36299	8.38627	8.51128	8.83316	8.61565	8.22701	8.33403	8.44219	8.30296
ACBD3	Q9H3P7	8.36319	8.27517	8.28044	8.2666	8.1533	8.19812	8.22009	8.16271	8.15579	7.9823	7.97996	8.4357	8.26652	8.1639	8.223	8.2159	8.27397
ACBD4	Q5T8D3-2	7.5026	7.25878	7.36787	7.46526	7.4158	7.55236	7.43463	7.23607	7.04289	7.07732	7.32818	7.26802	7.68962	7.30557	7.51821	7.57073	7.65523
ACBD5	Q5T8D3	2.36484	2.36484	2.36484	5.40544	2.36484	2.36484	2.36484	2.36484	2.36484	2.36484	2.36484	4.72969	5.66162	2.36484	2.36484	5.65391	2.36484
ACBD6	Q9BR61	7.57888	7.53184	7.19005	7.57297	7.38446	7.46273	7.2573	7.46449	7.37921	7.31623	7.05152	7.47915	7.19573	7.21334	7.47647	7.34322	7.70661
ACBD7	Q8N6N7	2.97443	7.22208	2.97443	2.97443	2.97443	2.97443	6.62185	2.97443	2.97443	2.97443	2.97443	2.97443	2.97443	2.97443	2.97443	2.97443	5.94886
ACCS	Q96QU6	5.67257	2.75114	2.75114	2.75114	2.75114	6.50186	5.50227	2.75114	2.75114	2.75114	6.62539	5.68802	2.75114	2.75114	2.75114	2.75114	2.75114
ACD	Q96AP0-2	2.89097	6.54164	6.11815	6.98429	6.54424	6.8206	6.66219	6.044	6.57903	5.78194	5.89939	6.40505	6.28901	6.99072	5.91772	6.87195	6.16292
ACE	P12821	6.55566	5.61824	5.8853	2.28042	4.56084	5.55384	2.28042	4.80648	2.28042	2.28042	2.28042	4.76214	2.28042	4.88507	4.9136	6.34937	5.03707
ACHE	P22303-4	2.62683	6.47876	2.62683	2.62683	2.62683	2.62683	2.62683	5.44379	2.62683	2.62683	2.62683	5.25366	2.62683	2.62683	2.62683	2.62683	6.12744
ACIN1	Q9UKV3	2.57805	6.34082	5.15609	6.20905	2.57805	6.27903	6.22336	2.57805	6.45212	2.57805	2.57805	6.1061	2.57805	2.57805	6.27653	6.67355	6.1894
ACIN1	Q9UKV3-5	6.0609	6.26307	6.23935	6.11715	6.19487	6.11272	5.7422	5.5692	6.47976	6.39826	6.00265	5.88157	5.95927	5.93295	6.15617	6.27152	5.98465
ACKR3	P25106	2.95778	2.95778	5.91555	2.95778	2.95778	2.95778	2.95778	2.95778	2.95778	2.95778	2.95778	7.0314	2.95778	2.95778	2.95778	7.42218	2.95778
ACLY	P53396	8.78419	8.97795	9.18286	9.02352	8.75233	8.91816	8.74819	8.77547	8.69899	8.6237	8.54102	9.12153	9.26802	8.87979	8.93363	8.96532	9.14909
ACLY	P53396-2	6.70217	6.80873	6.98242	6.5563	6.60416	6.68331	6.56625	6.48101	6.40393	6.53908	6.2294	6.89725	7.0376	6.75991	6.67624	6.95536	6.04507
ACO1	P21399	7.64675	8.15377	8.16911	8.13884	8.37324	8.32551	7.71711	8.14993	7.89495	7.66458	8.01132	8.13728	8.43425	8.41756	8.19575	7.89221	8.00303
ACO2	Q99798	8.86981	8.64462	8.33361	8.54866	8.35347	8.35162	8.58454	8.44393	8.5285	8.38344	8.37043	8.6869	8.75702	8.32381	8.54405	8.78097	8.44507
ACOT1	Q86TX2	8.18441	8.12166	8.0562	6.64026	7.91448	7.85107	7.89679	7.85225	6.9793	6.67076	7.7039	7.81476	8.22179	7.62485	7.92203	8.11568	8.13639
ACOT11	Q8WXI4-2	5.21209	6.78932	5.3298	6.03826	4.7972	5.00458	6.70504	6.54992	6.24265	7.26817	5.08956	5.73578	2.3986	5.88843	5.88817	4.97143	6.58057
ACOT13	Q9NPJ3	8.74527	8.43027	8.0668	7.96715	7.65671	7.8985	8.06259	8.39819	8.07722	8.24667	8.13628	8.23946	8.41798	8.27704	8.25848	8.56081	8.68372
ACOT2	P49753	6.96857	2.26906	2.26906	2.26906	2.26906	4.53812	2.26906	2.26906	2.26906	2.26906	2.26906	2.26906	2.26906	2.26906	2.26906	2.26906	2.26906
ACOT4	Q8N9L9	6.71374	2.70244	5.40488	6.45868	5.70548	6.96324	2.70244	2.70244	6.40409	6.19623	2.70244	6.57921	2.70244	6.22136	2.70244	6.56534	6.641
ACOT7	O00154	2.70195	6.09169	2.70195	5.42714	5.45885	5.5459	2.70195	2.70195	2.70195	2.70195	2.70195	2.70195	6.43464	2.70195	5.4039	2.70195	6.30323
ACOT7	O00154-4	8.90053	8.86811	8.39803	8.76913	8.66793	8.5354	8.79423	8.4946	8.67945	8.68711	8.5366	8.45763	9.08995	8.70705	8.79469	8.33502	8.66386
ACOT8	O14734	6.73213	7.00787	7.6416	6.493	6.92259	6.99004	6.83344	7.11484	7.20526	6.5731	7.42218	7.0961	7.50613	7.37649	7.40769	6.92643	7.24423
ACOT9	Q9Y305	8.29071	8.32226	8.22235	8.00985	7.77887	7.79241	7.96511	7.76696	7.79518	7.80557	8.1325	8.27089	8.45074	8.1428	8.24544	7.94108	8.39063
ACOX1	Q15067-2	7.85237	7.80185	7.97763	7.60345	7.68333	7.77544	7.60401	7.6857	7.47783	7.7759	7.62395	7.62889	7.84963	7.62962	7.59434	7.60229	7.95639
ACOX2	Q99424	6.88434	6.14384	6.04275	5.06232	5.72852	5.87013	2.31977	6.39417	2.31977	2.31977	5.06373	2.31977	5.93937	6.36184	5.86428	2.31977	4.63954
ACOX3	O15254	6.94206	7.19307	7.42626	6.8164	7.02964	6.67147	7.07844	7.29987	6.76824	6.21205	6.22055	7.19652	7.51925	6.98076	7.33288	6.95449	6.37433
ACP1	P24666	8.53771	8.41425	7.95861	8.59525	8.04512	8.2036	8.50076	8.90017	8.62516	8.4433	8.49402	8.52162	8.04704	8.45227	8.05814	8.44323	8.23056
ACP1	P24666-2	2.93362	6.93341	6.08015	2.93362	6.99581	6.68381	2.93362	6.63464	2.93362	2.93362	6.53489	6.61481	5.90369	6.67272	5.86723	2.93362	6.11454
ACP2	P11117	7.77476	7.70148	8.11413	7.28087	7.23247	7.4903	4.82363	7.89422	7.5501	7.44817	7.3824	7.79966	7.89039	7.77719	7.62838	7.77356	6.85467
ACP5	P13686	2.63581	5.27161	2.63581	5.88764	5.85891	6.26818	6.05819	5.69127	2.63581	2.63581	2.63581	6.88242	2.63581	2.63581	5.64926	2.63581	2.63581
ACP6	Q9NPH0	3.05124	7.08734	6.83745	6.73464	7.13606	7.78053	6.46063	6.69311	6.62903	6.10247	7.0431	6.77794	7.22669	7.08892	7.4045	6.1553	6.66172
ACPP	P15309	2.2753	2.2753	2.2753	2.2753	2.2753	2.2753	2.2753	2.2753	2.2753	6.37716	2.2753	4.55059	2.2753	2.2753	2.2753	2.2753	2.2753
ACSF2	Q96CM8-3	7.43843	7.86451	7.72463	6.73669	7.39275	6.68393	7.00994	7.71706	5.19606	6.07864	7.80403	7.78046	7.93298	7.5543	7.63724	7.37114	7.89421
ACSF3	Q4G176	7.51339	7.65653	7.04671	6.80006	7.25811	7.39994	7.4982	7.17185	7.08393	6.9351	6.98258	7.20126	7.30309	6.9169	7.35651	7.44973	7.32462
ACSL1	P33121	7.26568	7.48897	7.21752	7.29628	8.05976	7.39115	7.88788	7.17389	7.13362	4.7958	6.98986	7.61872	7.66373	7.26382	7.97633	7.75596	7.67909
ACSL3	O95573	8.33561	8.12315	8.46668	8.27058	8.2957	8.38681	8.28479	8.62375	8.00376	7.91382	8.19971	8.4177	8.51212	8.28767	8.37128	8.10004	8.23843
ACSL4	O60488-2	7.86809	7.36122	8.64026	8.31851	8.82039	8.71351	7.88958	8.14019	7.80514	7.73445	8.63242	8.52149	8.71146	8.45384	8.46168	7.85695	8.60983
ACSL5	Q9ULC5	2.63059	2.63059	6.70201	5.80449	5.78993	6.0628	2.63059	2.63059	6.16635	2.63059	7.17672	6.64306	7.64432	7.03746	5.82965	6.19598	5.26118
ACSS1	Q9NUB1	7.94151	2.32957	6.75385	5.59346	7.9056	6.55578	6.81319	7.03547	6.53501	4.65914	6.3622	6.40685	6.30824	7.29016	7.10403	7.83665	7.28196
ACSS2	Q9NR19	7.49005	7.68017	7.73561	7.09754	6.9	7.27379	7.06219	7.41465	6.7837	7.061	7.68081	7.74873	7.8748	7.99827	7.97754	7.521	7.72818
ACSS3	Q9H6R3	5.31969	4.45582	6.68705	2.22791	6.07908	5.80006	2.22791	7.23348	5.45185	7.41846	6.31232	4.95308	7.20514	5.60834	6.49344	5.19436	6.09255
ACTA2	P68032	9.98388	9.91402	10.0743	10.2763	10.1365	9.87486	9.07138	10.0174	9.54628	9.63266	9.95319	9.48085	9.15001	9.8781	9.29886	8.89154	10.0409
ACTB	P60709	9.13809	9.12646	8.74026	8.71035	9.27283	9.21892	8.9761	9.20015	8.75797	9.06079	8.80715	8.71303	8.25439	9.23303	9.13956	9.05378	8.88508
ACTBL2	Q562R1	6.85498	5.76069	5.81826	6.60842	2.5535	5.71737	2.5535	5.32937	5.74074	2.5535	2.5535	7.22344	2.5535	5.17515	2.5535	5.107	2.5535
ACTG1	P63261	10.8807	10.9643	11.1924	11.0837	11.0712	10.9223	10.9337	11.0466	10.7397	10.8345	11.0657	11.1335	10.9702	11.0165	10.9086	10.9977	11.0725
ACTL6A	O96019	8.41658	8.28344	8.59613	8.59981	8.38764	8.45002	8.22682	8.4292	8.7247	8.56345	8.58104	8.18342	8.36001	8.34824	8.37955	8.31236	8.33276
ACTL8	Q9H568	6.17448	5.03956	5.82356	8.42825	2.51978	5.73028	5.67351	2.51978	7.17148	2.51978	2.51978	6.90659	5.46574	5.11961	5.29508	5.3431	2.51978
ACTN1	P12814	5.26466	7.57347	7.26488	2.63233	7.78321	7.60044	2.63233	2.63233	2.63233	6.57253	7.21312	2.63233	8.10581	6.01408	7.67237	2.63233	7.45112
ACTN1	P12814-3	8.76141	9.19621	9.04627	9.16662	9.40328	9.29978	8.63472	8.6289	7.74947	8.36979	9.17679	9.36008	9.70216	9.26841	9.3107	9.04939	9.07228
ACTN2	P35609	6.3015	4.36611	2.18305	5.23844	2.18305	2.18305	2.18305	7.77811	5.78834	5.41293	2.18305	4.47795	5.13355	5.27877	5.58143	5.5741	2.18305
ACTN3	Q08043	2.53877	7.17879	2.53877	2.53877	2.53877	2.53877	2.53877	6.58477	2.53877	2.53877	2.53877	5.07755	2.53877	2.53877	2.53877	2.53877	2.53877
ACTN4	O43707	9.72737	9.43417	9.59028	9.66971	9.60861	9.60514	8.96017	9.50695	8.68015	8.98675	9.61889	9.89924	9.90135	9.50297	9.87151	9.17627	9.56942
ACTR10	Q9NZ32	7.67064	7.66124	7.95935	7.5092	7.67252	7.698	7.58134	7.78446	7.34748	7.65578	7.84229	7.86286	7.98242	7.55697	7.95497	7.75537	7.88052
ACTR1A	P61163	8.53419	8.73728	8.87713	8.57493	8.57611	8.64397	8.61697	8.8423	8.51675	8.69837	8.80227	8.81504	8.86444	8.50288	8.85676	8.80686	8.82396
ACTR1B	P42025	7.51324	7.75809	7.92888	7.73062	7.57975	7.80589	7.6407	7.79937	7.58301	7.67274	7.88959	8.14223	8.05993	7.71989	7.94756	7.97309	7.74159
ACTR2	P61160	8.765	9.06123	9.3072	9.21701	9.07459	9.19737	8.93602	8.93815	8.73974	8.75586	9.18637	9.14759	9.26945	9.07377	9.15441	8.89562	9.22254
ACTR3	P61158	8.94087	8.95619	9.27562	9.141	9.03478	9.1051	8.81202	9.03066	8.70334	8.63367	9.12539	9.20399	9.3186	9.04234	9.27202	8.87502	9.13755
ACTR3B	Q9P1U1	2.75062	7.17981	6.38473	6.16739	6.49309	6.0417	6.4622	6.61375	6.8075	6.73337	5.75803	6.58793	5.50124	6.05062	5.7419	7.14064	5.5836
ACTR5	Q9H9F9	7.02157	7.01171	7.09463	7.04163	7.474	7.22947	7.0004	7.12501	7.34569	7.01425	6.90723	6.78173	7.14466	7.1473	6.91035	7.35561	6.95202
ACTR6	Q9GZN1	6.66007	6.75071	7.02782	7.19879	7.20672	7.02377	6.73459	6.96761	7.35607	7.12895	7.06105	6.83076	7.16245	7.18365	7.16262	7.15125	6.6972
ACTR8	Q9H981	6.9423	7.29149	7.12477	7.30439	7.39727	7.53571	7.42882	7.07485	7.21725	7.09408	6.99138	6.9984	6.96942	7.30172	7.1682	6.98804	6.97722
ACTRT1	Q8TDG2	2.69371	2.69371	5.75288	2.69371	5.38742	2.69371	2.69371	2.69371	2.69371	2.69371	2.69371	2.69371	5.41581	2.69371	2.69371	6.99584	2.69371
ACVR1	Q04771	6.35925	6.70661	7.19544	6.98614	6.41796	7.1997	5.72805	7.09716	2.86402	7.39058	7.0018	7.31854	7.43309	6.96482	7.07684	7.08372	7.27023
ACVR1B	P36896-5	2.56985	5.13969	2.56985	5.556	2.56985	2.56985	2.56985	2.56985	6.16137	6.1677	2.56985	5.72203	2.56985	2.56985	2.56985	2.56985	2.56985
ACVR2A	P27037-2	2.47696	2.47696	2.47696	2.47696	2.47696	5.92154	2.47696	5.7986	2.47696	2.47696	2.47696	2.47696	4.95392	2.47696	5.01257	2.47696	2.47696
ACY1	Q03154	2.57266	5.80431	5.14532	2.57266	5.37123	5.71312	5.94652	5.28756	2.57266	2.57266	5.98763	2.57266	5.49226	5.9709	5.59082	5.65365	5.53899
ACYP1	P07311	7.84201	7.56421	7.55727	7.69487	7.80817	7.95988	7.96942	8.13578	7.69862	8.25581	7.83027	7.55652	7.99707	7.89368	7.83506	7.84821	7.75231
ACYP2	P14621	7.13751	7.2524	7.56941	6.24824	6.01139	6.85079	3.0057	7.19687	6.9535	6.13115	6.8993	6.5631	7.34801	6.6238	7.435	6.33123	3.0057
ADA	P00813	7.682	7.49405	6.52399	7.0699	7.1607	7.11428	7.25992	7.91958	6.95423	6.48876	7.20238	7.24679	7.46532	7.40103	7.14578	7.20666	8.05972
ADAL	Q6DHV7	5.31307	2.65654	6.87926	6.18773	5.85699	6.17504	5.81218	6.82652	6.12047	6.06925	6.5297	6.7459	6.86709	5.98076	6.74516	6.26466	6.32975
ADAM10	O14672	7.46475	7.67857	7.63854	7.6511	7.53381	7.83037	7.47343	7.06474	7.31895	7.28633	7.49024	7.72341	7.59049	7.83063	7.76191	7.40676	8.2116
ADAM11	O75078	5.50576	6.45823	2.51008	2.51008	2.51008	2.51008	2.51008	5.02016	2.51008	2.51008	2.51008	2.51008	2.51008	2.51008	2.51008	2.51008	2.51008
ADAM12	O43184	2.40332	4.80664	6.34723	2.40332	6.3651	4.87746	2.40332	6.06196	2.40332	2.40332	2.40332	2.40332	6.36314	2.40332	2.40332	2.40332	2.40332
ADAM15	Q13444-2	6.8448	6.50398	6.82075	6.77598	6.57889	6.74922	7.09761	5.69774	6.32064	6.3483	6.27538	6.98152	7.07853	6.58057	6.9894	5.86964	6.64123
ADAM15	Q13444-11	6.98763	3.49382	3.49382	3.49382	3.49382	3.49382	3.49382	3.49382	3.49382	3.49382	3.49382	3.49382	3.49382	3.49382	3.49382	3.49382	3.49382
ADAM17	P78536	7.18686	7.22543	6.78093	7.3727	6.45562	6.90356	7.02842	7.45891	6.91374	6.53044	7.08646	7.23562	7.36968	6.99172	6.99355	6.92414	7.4898
ADAM19	Q9H013-2	2.538	5.72711	5.96536	6.42303	5.2567	6.241	5.54149	6.25083	2.538	2.538	2.538	2.538	5.80664	5.5948	5.9951	6.07931	5.07599
ADAM22	Q9P0K1-4	2.58173	6.25067	6.27141	5.16346	5.62579	5.91477	5.88747	5.7276	2.58173	5.49645	2.58173	6.19659	6.06682	5.87427	6.22333	2.58173	6.43851
ADAM8	P78325	2.13722	2.13722	2.13722	2.13722	4.27444	6.94592	2.13722	2.13722	2.13722	2.13722	2.13722	2.13722	2.13722	2.13722	2.13722	2.13722	2.13722
ADAM9	Q13443	7.58559	7.60861	8.0019	7.40117	7.95634	7.82899	7.41992	7.14945	6.69192	6.6976	7.91431	7.58035	7.83569	7.72092	7.73714	7.13422	8.24071
ADAMTS1	Q9UHI8	6.3152	7.04626	7.25217	6.24118	6.37569	5.04537	5.58146	6.88327	5.72063	2.52269	7.44515	6.50358	7.11506	5.12343	6.89413	2.52269	7.58922
ADAMTS10	Q9H324-2	6.22134	2.78918	2.78918	5.96997	2.78918	2.78918	2.78918	2.78918	2.78918	2.78918	2.78918	5.57835	2.78918	6.04834	5.96701	2.78918	2.78918
ADAMTS12	P58397	2.83457	6.32897	6.5653	2.83457	6.6898	5.66914	2.83457	5.9237	2.83457	2.83457	2.83457	5.95326	6.46895	6.50711	6.58162	6.36732	2.83457
ADAMTS13	Q76LX8-2	4.90921	6.2844	5.87909	6.49762	6.13369	6.10196	5.50192	2.34265	4.985	2.34265	2.34265	5.92789	4.77717	5.05595	6.13106	4.6853	6.30089
ADAMTS15	Q8TE58	2.13951	2.13951	6.34963	2.13951	2.13951	2.13951	2.13951	2.13951	2.13951	2.13951	2.13951	2.13951	2.13951	5.18201	2.13951	4.27903	2.13951
ADAMTS2	O95450-2	2.90553	2.90553	5.81107	2.90553	6.02193	2.90553	2.90553	2.90553	2.90553	2.90553	2.90553	6.0056	2.90553	2.90553	2.90553	2.90553	2.90553
ADAMTS4	O75173	2.91075	2.91075	2.91075	2.91075	2.91075	2.91075	2.91075	2.91075	2.91075	6.06502	6.05771	2.91075	2.91075	5.8215	2.91075	2.91075	2.91075
ADAMTS5	Q9UNA0	2.32725	2.32725	6.35709	2.32725	2.32725	2.32725	2.32725	4.90804	2.32725	2.32725	2.32725	2.32725	2.32725	2.32725	4.65449	2.32725	5.93528
ADAMTS7	Q9UKP4	5.01978	7.06483	6.72587	6.39465	2.50989	2.50989	6.03996	6.8375	5.45298	2.50989	6.23055	7.18726	2.50989	5.39313	2.50989	2.50989	5.12722
ADAMTSL1	Q8N6G6	5.45449	2.34789	5.81288	2.34789	5.63638	5.4636	2.34789	5.49302	5.96086	5.49143	6.50587	4.69579	6.11535	5.85783	5.11834	5.36849	4.80037
ADAMTSL4	Q6UY14	6.31024	7.21451	4.15386	2.07693	5.69739	2.07693	2.07693	2.07693	2.07693	2.07693	2.07693	4.22326	5.36555	5.78936	6.2359	6.3673	6.29676
ADAP2	O75689	2.56652	5.69187	2.56652	2.56652	5.13304	2.56652	2.56652	2.56652	2.56652	2.56652	2.56652	2.56652	2.56652	2.56652	2.56652	5.54567	2.56652
ADAR	P55265-2	2.68551	5.98108	5.52881	2.68551	5.7057	5.95299	2.68551	5.51945	2.68551	2.68551	2.68551	5.81501	5.37653	5.47482	5.7004	5.43468	5.37101
ADAR	P55265	8.06261	8.29741	8.40935	8.05656	7.91593	7.91207	8.24357	8.32488	8.44536	8.22832	7.95587	8.14675	8.27927	8.19993	8.44446	8.20078	8.16866
ADARB1	P78563	5.81134	7.42513	7.15422	6.39205	6.20169	6.69049	5.60542	6.25444	6.8815	6.71378	4.86099	6.74514	5.72323	6.99733	6.95952	6.64039	6.82011
ADARB1	P78563-2	2.59948	2.59948	5.33571	2.59948	2.59948	2.59948	2.59948	2.59948	2.59948	2.59948	2.59948	2.59948	2.59948	2.59948	5.19896	2.59948	2.59948
ADAT1	Q9BUB4	5.84636	5.66452	6.43563	6.69558	6.29709	6.39833	6.15093	6.51184	6.92869	5.43095	5.69497	6.44406	6.64614	6.79246	4.89783	6.04122	6.18161
ADAT2	Q7Z6V5-2	6.22018	6.36669	5.40648	6.59566	6.33771	6.28716	6.03854	6.44513	6.15425	6.52682	6.32272	2.70324	2.70324	2.70324	2.70324	6.34001	6.23449
ADAT3	Q96EY9	6.64833	6.42288	6.05194	6.74074	5.67024	5.96802	6.53217	6.88387	6.14768	6.619	6.61331	6.42148	5.79404	6.57731	5.85676	6.967	6.29098
ADCK1	Q86TW2-3	5.596	5.8173	5.49858	6.10203	2.66491	2.66491	5.72281	2.66491	5.75618	6.16648	5.32982	5.95073	5.69267	2.66491	2.66491	2.66491	5.98178
ADCK3	Q8NI60	6.20833	7.1393	3.05614	6.55639	6.97919	6.73098	6.20083	6.34668	6.6615	7.01155	6.33582	6.11228	6.98668	6.69254	7.05735	6.97637	6.85253
ADCK4	Q96D53	7.16337	7.18335	6.53358	6.75721	6.39644	6.36911	7.27463	7.25994	6.96217	7.27035	6.53233	7.25262	7.04148	6.97104	7.06642	7.50047	7.24524
ADCK5	Q3MIX3	2.48236	2.48236	5.28162	2.48236	2.48236	2.48236	2.48236	2.48236	2.48236	5.53615	2.48236	2.48236	5.65828	5.47238	4.96472	5.92832	5.25551
ADCY3	O60266	6.83668	5.69243	6.09932	6.51254	6.43842	6.40634	6.46984	6.40279	5.22391	6.00932	6.47777	6.27984	5.21311	6.11314	6.58657	6.68401	6.50449
ADCY6	O43306-2	5.78973	6.76244	6.57958	6.04868	6.65448	7.04386	6.65367	5.81924	5.37058	5.16257	5.65277	5.99983	6.49342	6.52328	6.72107	6.77368	6.70123
ADCY7	P51828	5.74553	2.27617	5.38753	5.18607	5.31784	5.13503	5.22496	4.55234	2.27617	2.27617	2.27617	5.97184	2.27617	5.28993	2.27617	2.27617	5.57402
ADCY8	P40145	2.73143	5.90449	6.21321	2.73143	2.73143	5.46286	6.46175	5.62523	2.73143	2.73143	2.73143	2.73143	6.56517	2.73143	2.73143	2.73143	6.0248
ADCY9	O60503	6.33896	5.38737	6.70645	5.51458	6.69639	5.15449	6.11818	6.15502	2.57725	6.11374	2.57725	6.3103	5.82348	5.69596	6.55327	6.18822	6.22664
ADD1	P35611	7.9166	7.97389	8.48817	7.73334	8.0057	8.14849	8.18208	8.45796	8.09712	8.043	8.03766	8.35446	7.69082	8.12435	8.17518	8.2539	8.31095
ADD1	P35611-2	2.72664	5.86198	5.49441	2.72664	2.72664	5.75482	5.77186	2.72664	2.72664	2.72664	2.72664	5.45328	2.72664	2.72664	5.51001	2.72664	5.69867
ADD1	P35611-4	2.64546	5.29092	2.64546	2.64546	2.64546	5.57776	2.64546	5.8936	2.64546	2.64546	2.64546	5.38142	2.64546	5.52629	5.32542	2.64546	2.64546
ADD2	P35612	6.35638	7.07665	7.14486	7.58626	6.72079	6.72396	7.38885	7.1026	7.35949	6.58962	6.87281	8.2358	5.763	7.11052	7.65814	7.66511	7.3672
ADD3	Q9UEY8	2.48646	5.92904	2.48646	2.48646	2.48646	5.91783	2.48646	2.48646	6.33271	5.11215	2.48646	4.97291	2.48646	2.48646	2.48646	2.48646	5.84165
ADD3	Q9UEY8-2	7.80145	7.67494	8.12376	7.44346	7.84711	8.1613	7.99679	8.34705	8.03962	7.93026	8.01438	7.90056	7.48054	7.89796	7.75746	8.04098	8.20568
ADGRA3	Q8IWK6	5.61968	5.33469	6.62722	5.38144	6.25137	5.2251	5.09164	6.41287	5.7821	5.84327	2.54582	5.53161	6.16571	5.84586	5.72165	7.13701	5.83506
ADGRA3	Q8IWK6-4	3.09166	7.39499	7.06283	6.18332	7.37807	7.60706	6.97869	6.42524	3.09166	6.30482	7.17796	3.09166	6.37857	7.29871	3.09166	7.48779	7.18326
ADGRB3	O60242-2	2.39754	4.79508	2.39754	2.39754	2.39754	2.39754	5.15797	2.39754	2.39754	2.39754	2.39754	5.88347	2.39754	2.39754	2.39754	2.39754	7.10447
ADGRE1	Q14246-4	3.11084	3.11084	3.11084	3.11084	3.11084	3.11084	3.11084	3.11084	6.22168	3.11084	3.11084	3.11084	3.11084	6.50597	3.11084	3.11084	3.11084
ADGRE2	P48960-3	2.75042	7.42112	7.55024	7.13831	7.50304	7.44216	5.50084	6.86465	6.40297	7.03294	7.85241	7.33743	7.79936	7.33483	7.77315	2.75042	7.0744
ADGRF5	Q8IZF2	2.76487	2.76487	2.76487	2.76487	2.76487	2.76487	2.76487	2.76487	2.76487	2.76487	7.22319	2.76487	2.76487	2.76487	5.52975	2.76487	2.76487
ADGRG2	Q8IZP9-9	4.90127	2.45063	5.93793	5.7098	6.01367	6.11138	2.45063	6.21931	7.37071	5.50428	2.45063	6.31994	5.27687	5.86688	5.53953	2.45063	2.45063
ADGRL1	O94910-2	6.82799	6.50212	2.51804	5.05495	5.65738	2.51804	6.36303	2.51804	6.2821	6.47624	5.08417	5.11048	5.809	5.03607	2.51804	6.55594	5.41856
ADGRL2	O95490-2	5.23251	4.9442	6.61011	6.13631	2.17569	6.82545	7.12739	7.32677	2.17569	5.87838	2.17569	4.35138	6.81686	2.17569	5.93626	7.26692	6.66562
ADGRL2	O95490-4	2.92506	2.92506	2.92506	2.92506	2.92506	2.92506	2.92506	5.85012	2.92506	2.92506	2.92506	2.92506	2.92506	2.92506	2.92506	2.92506	2.92506
ADGRL4	Q9HBW9	2.76838	2.76838	2.76838	6.67238	2.76838	2.76838	2.76838	2.76838	2.76838	2.76838	2.76838	2.76838	2.76838	2.76838	5.53676	2.76838	2.76838
ADH5	P11766	8.63117	8.87989	8.61901	8.86801	8.74942	8.59865	8.80173	8.66356	8.58271	8.79835	8.46244	8.784	8.93383	8.63135	8.84018	8.59681	8.64977
ADI1	Q9BV57	8.27668	8.28842	8.28303	8.28697	8.10008	8.33827	8.38362	8.57762	7.83874	7.95398	8.56802	8.42275	7.9702	8.4156	7.97263	8.20712	8.14382
ADIPOR1	Q96A54	6.52555	6.64701	6.2035	6.59863	6.47245	6.79346	6.04779	6.98186	2.92587	6.16437	5.85174	6.19943	6.25884	6.22326	6.2598	6.85914	6.70996
ADIPOR2	Q86V24	5.56771	2.77805	2.77805	2.77805	2.77805	5.9765	2.77805	2.77805	2.77805	2.77805	2.77805	2.77805	6.01571	2.77805	2.77805	5.5561	2.77805
ADIRF	Q15847	7.08457	3.16624	6.49978	3.16624	3.16624	3.16624	3.16624	3.16624	3.16624	3.16624	7.75644	3.16624	6.33249	3.16624	3.16624	3.16624	7.21088
ADK	P55263	8.17425	8.47661	8.54324	8.50841	8.54443	8.55295	8.25346	8.07113	7.96298	8.25388	8.38551	8.54453	8.94166	8.13422	8.66587	8.26324	8.68045
ADM	P35318	2.39678	6.31639	6.15105	2.39678	6.49412	2.39678	6.23548	5.27189	2.39678	2.39678	2.39678	4.79357	2.39678	2.39678	5.52048	5.2767	6.99415
ADNP	Q9H2P0	7.44186	7.5874	7.70486	7.55101	7.66496	7.66785	7.75809	7.83282	8.17464	7.89654	7.48315	7.39813	7.65921	7.78748	7.54013	7.78588	7.55157
ADNP2	Q6IQ32	6.26049	6.65796	5.8233	6.63402	6.73552	6.52307	6.33188	6.59199	6.85931	6.75484	5.06182	6.04736	6.58134	6.48687	5.66054	6.32014	5.95024
ADO	Q96SZ5	7.45529	7.56986	7.67653	7.66251	7.37501	7.50194	7.47715	7.69999	7.58301	7.58504	7.55044	7.55497	7.71846	7.39903	7.61897	7.65761	7.47904
ADORA1	P30542	3.14496	3.14496	3.14496	3.14496	3.14496	3.14496	3.14496	6.87453	3.14496	3.14496	3.14496	3.14496	3.14496	3.14496	3.14496	3.14496	6.28992
ADPGK	Q9BRR6-2	7.99316	7.79741	7.52199	7.69769	7.91757	7.84198	7.72883	7.61271	7.24991	6.75348	7.58915	7.73516	7.68847	7.79063	7.73828	7.62793	7.89547
ADPGK	Q9BRR6-5	3.18213	6.59135	3.18213	3.18213	6.39026	6.59556	3.18213	6.39676	3.18213	3.18213	6.57007	3.18213	3.18213	6.3643	6.36427	3.18213	6.47354
ADPRH	P54922	2.89756	2.89756	6.62194	2.89756	5.79513	5.8522	2.89756	2.89756	2.89756	2.89756	6.70532	7.17624	6.98082	6.68781	7.03997	7.20593	6.17518
ADPRHL1	Q8NDY3	5.76836	5.22804	5.66537	5.89597	5.50745	5.06891	5.42228	5.7431	2.33616	6.15664	2.33616	5.56821	4.91008	5.23936	4.67231	2.33616	5.29463
ADPRHL2	Q9NX46	7.85938	7.91254	8.13938	8.14235	8.02833	8.01549	8.09238	8.09287	7.98291	8.10705	8.15997	7.89003	8.22605	7.99477	8.1549	7.93749	7.90789
ADPRM	Q3LIE5-3	2.81458	6.17172	5.74382	6.11954	5.93262	6.30326	2.81458	6.10455	5.96631	5.80672	2.81458	2.81458	5.77599	5.98584	5.80924	5.62916	6.04298
ADRA1B	P35368	2.97212	5.94424	2.97212	2.97212	2.97212	2.97212	2.97212	2.97212	2.97212	2.97212	2.97212	2.97212	2.97212	2.97212	2.97212	2.97212	2.97212
ADRA2A	P08913	3.39901	3.39901	3.39901	3.39901	3.39901	3.39901	3.39901	3.39901	3.39901	3.39901	3.39901	3.39901	3.39901	3.39901	3.39901	6.79802	3.39901
ADRA2C	P18825	2.79843	5.59686	2.79843	2.79843	2.79843	2.79843	6.2921	2.79843	5.98406	2.79843	2.79843	2.79843	2.79843	2.79843	2.79843	2.79843	2.79843
ADRB1	P08588	2.60669	2.60669	2.60669	2.60669	2.60669	2.60669	2.60669	2.60669	5.8208	5.21337	2.60669	2.60669	2.60669	2.60669	2.60669	2.60669	2.60669
ADRB2	P07550	5.55063	2.77532	2.77532	2.77532	2.77532	2.77532	2.77532	2.77532	2.77532	2.77532	2.77532	2.77532	2.77532	2.77532	6.93741	2.77532	2.77532
ADRB3	P13945	2.87258	2.87258	2.87258	2.87258	2.87258	2.87258	2.87258	2.87258	7.08255	5.74517	2.87258	2.87258	2.87258	2.87258	2.87258	2.87258	2.87258
ADRBK1	P25098	7.6762	7.06815	7.21417	7.12225	7.53775	7.65169	7.08877	7.48392	7.56505	7.18812	6.78384	7.05278	7.10503	7.4426	7.24344	7.17544	6.92245
ADRBK2	P35626	5.51289	5.03444	2.37025	2.37025	2.37025	4.74049	2.37025	2.37025	2.37025	2.37025	2.37025	2.37025	2.37025	2.37025	2.37025	2.37025	4.79233
ADRM1	Q16186	8.57789	8.7093	8.72779	8.35589	8.72879	8.88021	8.7932	8.63238	8.55917	8.44961	8.52864	8.5856	8.69334	8.75199	8.73363	8.17533	8.76755
ADSL	P30566	8.55511	8.5458	8.27688	8.63767	8.46423	8.41904	8.51974	8.36953	8.23507	8.3128	8.11145	8.22651	8.49836	8.31821	8.24234	8.3694	8.03535
ADSS	P30520	9.25534	8.45837	8.61868	8.67809	8.8231	8.89862	8.53809	8.57317	8.27731	8.52047	8.382	8.4125	8.70649	8.56751	8.44287	8.28222	8.43839
ADSSL1	Q8N142	6.84484	6.88261	5.67963	2.80287	5.61586	5.87232	6.34248	7.15584	2.80287	2.80287	5.89665	2.80287	7.00943	6.13618	5.60574	5.72724	5.81629
AEBP1	Q8IUX7	2.64009	2.64009	2.64009	2.64009	6.51547	7.41631	2.64009	6.87504	2.64009	6.17059	5.41864	2.64009	5.28019	6.7685	6.39941	6.64715	2.64009
AEBP2	Q6ZN18-2	6.54909	6.69762	6.66582	6.6721	6.60761	6.49102	6.95532	6.36044	6.964	6.90498	5.69488	6.16752	6.10541	6.28134	6.31058	6.91045	6.30157
AEN	Q8WTP8	2.44528	2.44528	2.44528	6.46821	5.8013	6.36551	5.58671	2.44528	6.18136	4.91873	5.23014	5.22429	2.44528	5.221	2.44528	2.44528	4.89056
AES	Q08117-2	3.10698	3.10698	3.10698	3.10698	3.10698	3.10698	3.10698	3.10698	3.10698	3.10698	3.10698	6.21396	3.10698	3.10698	3.10698	3.10698	3.10698
AES	Q08117	6.26339	6.71563	6.12067	6.90783	5.68476	5.68111	2.84055	7.03907	7.01147	7.18457	6.92588	6.53397	5.96119	6.72428	6.31639	7.46316	6.00942
AFAP1	Q8N556	7.30096	6.25498	8.33907	6.91482	7.91455	7.28539	7.03476	6.99347	6.70075	6.58402	7.55641	7.02172	7.66947	7.83804	8.11943	6.78814	6.89524
AFAP1L1	Q8TED9-2	5.9719	2.33104	2.33104	2.33104	5.13808	2.33104	2.33104	2.33104	4.81727	2.33104	5.1783	4.66208	2.33104	5.74153	6.30243	2.33104	5.05904
AFAP1L2	Q8N4X5	5.52794	6.19593	6.09662	4.75646	7.5057	7.5693	5.42357	5.54246	6.20694	6.17796	5.51939	6.9793	7.68127	7.60259	7.29432	7.93785	8.19831
AFAP1L2	Q8N4X5-2	2.51272	2.51272	2.51272	2.51272	5.41582	2.51272	2.51272	2.51272	2.51272	2.51272	2.51272	5.02545	2.51272	5.73757	2.51272	2.51272	5.99908
AFF1	P51825-2	4.75367	5.53342	5.71643	5.8003	6.08956	5.6826	5.3886	5.76707	6.78961	6.50173	4.5128	6.2048	6.09295	5.75049	5.95244	4.85973	5.70627
AFF2	P51816-7	2.64708	2.64708	2.64708	2.64708	2.64708	2.64708	2.64708	5.60946	2.64708	2.64708	2.64708	2.64708	2.64708	5.7556	2.64708	5.29415	2.64708
AFF3	P51826	6.18426	2.48398	2.48398	5.7071	5.20696	5.01732	2.48398	4.96795	2.48398	5.58928	2.48398	5.6542	5.14877	5.23495	2.48398	6.00664	5.58007
AFF4	Q9UHB7	6.98717	7.06257	7.21756	7.05268	7.09464	7.08082	6.81821	7.03709	7.26361	7.06936	6.80485	6.91922	7.23814	7.24192	7.27776	7.25263	7.04368
AFG3L2	Q9Y4W6	8.02144	8.35496	8.21093	8.06075	8.21114	8.31583	8.20924	7.97266	8.3455	7.98864	7.85652	8.12936	8.14433	7.88105	8.10689	8.21166	8.03185
AFM	P43652	6.9178	2.99187	2.99187	2.99187	2.99187	2.99187	2.99187	6.27468	5.98374	6.88542	2.99187	2.99187	6.02543	2.99187	2.99187	2.99187	2.99187
AFP	P02771	2.81335	2.81335	2.81335	2.81335	2.81335	2.81335	2.81335	2.81335	2.81335	2.81335	2.81335	2.81335	2.81335	2.81335	2.81335	5.62669	2.81335
AFTPH	Q6ULP2	5.92872	6.56814	6.98944	6.61436	6.95315	6.72028	6.25767	6.77851	6.3848	6.5238	6.09705	6.8763	6.79246	6.86294	6.90953	6.32553	6.91779
AGA	P20933	7.75421	7.96644	7.85461	7.71212	6.79654	7.70729	8.13781	8.10263	7.5302	7.10521	6.62321	7.75378	7.97205	8.13926	7.90905	7.94313	7.96464
AGAP1	Q9UPQ3-2	6.13747	2.7697	2.7697	2.7697	2.7697	5.96256	2.7697	6.1767	6.14673	6.18754	5.53941	5.86306	5.55552	2.7697	2.7697	5.74972	2.7697
AGAP2	Q99490	6.18199	6.40878	6.35481	6.47512	5.78648	6.17654	6.02948	6.56721	6.53978	2.89324	2.89324	6.07072	6.16276	5.82009	2.89324	2.89324	6.1123
AGAP3	Q96P47	6.93717	7.24294	7.32408	7.06052	7.35528	6.94348	6.80927	7.22726	7.15981	7.55518	6.8638	7.3699	7.21287	6.98718	7.10931	7.40822	7.09175
AGAP5	Q8TF27	6.88788	6.38499	5.76575	6.86194	6.70817	6.64994	6.87477	6.87628	6.47548	6.89533	6.05634	6.82397	6.505	6.40444	6.51292	6.53178	6.49291
AGAP9	Q14692	7.69993	7.95077	7.6597	7.88914	7.95747	8.00899	7.9399	7.81453	7.89507	7.66475	7.57171	7.61678	7.57859	7.5829	7.68845	7.90135	7.84599
AGFG1	P52594-2	7.77108	7.97314	7.78993	8.15891	8.04537	7.78835	7.94413	8.1494	7.73574	7.9267	7.93084	8.06861	7.77574	7.91358	7.72166	7.84457	8.19482
AGFG2	O95081	7.10172	7.60471	7.65896	6.90199	6.84395	6.78884	6.97266	6.77496	2.94951	5.89902	7.32032	7.49759	6.94771	7.74493	7.23129	6.8363	7.31829
AGGF1	Q8N302	6.47436	2.81447	6.88455	6.74035	6.43388	6.13058	6.90848	6.75465	6.85777	6.81581	5.62893	6.60034	6.22504	7.01476	6.8499	6.7245	6.52262
AGK	Q53H12	7.92285	8.29132	7.90558	7.83665	8.14431	8.14543	8.16397	8.08612	8.07097	8.35454	8.05536	8.14072	8.03007	8.09954	8.33377	8.29133	8.51442
AGL	P35573	7.23157	7.72007	7.9215	7.04998	7.05802	7.22492	7.23539	7.28438	7.64301	7.82191	7.00275	7.59615	7.73127	7.23059	7.32791	7.37702	7.43766
AGMAT	Q9BSE5	2.7681	2.7681	2.7681	2.7681	5.53619	2.7681	2.7681	2.7681	2.7681	2.7681	2.7681	2.7681	2.7681	6.75832	2.7681	2.7681	2.7681
AGMO	Q6ZNB7	6.0593	3.00316	3.00316	3.00316	3.00316	3.00316	6.73984	6.00632	3.00316	3.00316	3.00316	3.00316	3.00316	3.00316	3.00316	7.00693	3.00316
AGO1	Q9UL18	6.80393	6.91598	7.21904	6.77095	6.80249	6.52327	6.61964	7.15159	6.93317	6.98279	6.97348	6.86282	7.19666	6.96895	7.00517	6.91524	6.60752
AGO2	Q9UKV8	7.34015	7.51384	7.60333	7.3082	7.54161	7.65955	7.30319	7.70778	7.24895	7.32987	7.44602	7.40085	7.51978	7.32154	7.65382	7.62353	7.46116
AGO3	Q9H9G7	6.83675	7.02619	7.3836	6.6999	6.91977	6.75324	6.63709	7.17483	7.08003	6.95689	6.74543	6.81941	7.17502	7.15744	7.03184	7.08857	6.75103
AGO4	Q9HCK5	2.63166	5.26331	6.05592	2.63166	5.51797	2.63166	2.63166	2.63166	5.30039	2.63166	5.33964	2.63166	5.78276	5.6897	5.60316	5.65061	2.63166
AGPAT1	Q99943	7.71953	7.74287	7.96501	7.13315	7.28151	7.52352	7.39077	7.7162	7.68618	7.52221	7.4964	7.19355	7.80026	7.58419	7.70247	7.58134	7.76877
AGPAT2	O15120	7.20241	7.21695	6.41902	6.7578	7.7533	6.99902	6.6125	7.02405	7.45098	7.52796	7.31306	6.85336	6.91028	7.14797	7.18854	7.3528	7.05303
AGPAT3	Q9NRZ7-2	6.78722	6.89556	6.91178	7.42874	7.04572	6.29695	6.87876	7.1315	7.96758	7.37899	7.34857	7.33563	7.68358	7.42929	7.66186	7.23955	7.52904
AGPAT4	Q9NRZ5	6.49712	6.94252	7.096	2.89564	5.92453	5.79128	6.79028	7.67494	7.01424	6.69796	2.89564	7.13788	7.05127	6.60189	6.64407	7.01801	7.5625
AGPAT5	Q9NUQ2	7.65317	7.90176	7.05784	7.39261	7.90467	7.39782	7.53831	7.43704	7.54038	7.03601	7.02495	7.10611	7.54975	7.29328	7.49665	7.99659	7.45359
AGPS	O00116	8.18124	8.47904	8.38932	8.34713	8.00501	8.23052	8.0611	8.42161	7.9321	7.96509	8.04073	8.29802	8.34091	8.2599	8.12251	7.82459	7.93339
AGR2	O95994	2.82098	2.82098	2.82098	2.82098	2.82098	7.8851	2.82098	2.82098	5.64196	2.82098	2.82098	2.82098	2.82098	2.82098	2.82098	2.82098	2.82098
AGRN	O00468-6	6.81126	7.53176	7.01482	6.99599	7.18164	7.19523	6.86748	7.22227	6.6286	6.67396	5.71358	7.24949	7.11653	7.20927	7.21262	6.76401	7.31776
AGTPBP1	Q9UPW5	6.34481	7.14504	6.15992	6.06987	6.00725	6.04834	6.6212	6.30335	6.43371	6.83616	6.61325	6.21886	6.40444	5.68998	5.80064	6.44897	6.58867
AGTR2	P50052	3.33189	3.33189	3.33189	3.33189	3.33189	3.33189	3.33189	6.66379	3.33189	3.33189	3.33189	3.33189	3.33189	3.33189	3.33189	3.33189	3.33189
AGTRAP	Q6RW13	7.76401	8.11626	7.66085	7.87807	7.83926	7.69165	8.00367	7.87389	8.03867	8.11451	7.811	7.89401	8.08235	7.90672	8.00181	7.96247	7.94016
AGTRAP	Q6RW13-2	3.1982	6.78654	6.3964	3.1982	6.54424	6.401	6.8455	6.64078	6.84682	6.92238	6.42567	6.68847	3.1982	6.73856	3.1982	6.6192	6.84723
AHCTF1	Q8WYP5	7.53297	7.70813	7.57864	7.68202	7.61025	7.59688	7.61866	7.60954	7.91791	7.73897	7.158	7.36725	7.63504	7.35825	7.56025	7.78026	7.4561
AHCY	P23526	9.11045	9.61869	9.37591	9.31885	9.55209	9.47149	9.62664	9.45397	9.43656	9.40814	9.18916	9.15981	9.28337	9.28265	9.32377	9.46857	9.59935
AHCYL1	O43865	7.96826	8.37778	8.69579	8.18163	8.1673	8.42817	8.61378	8.22958	8.08722	8.04354	8.23302	8.36935	8.63556	8.29204	8.37079	8.08572	8.06983
AHCYL2	Q96HN2	6.51107	7.7638	7.34562	6.20528	6.33405	6.10659	6.57307	7.70162	6.9063	6.93132	7.20893	7.0292	7.37472	7.07588	7.15907	7.20728	7.03959
AHCYL2	Q96HN2-2	5.76384	6.30733	2.88192	2.88192	2.88192	2.88192	2.88192	6.72719	2.88192	2.88192	2.88192	6.15506	6.06202	2.88192	5.97487	5.93444	2.88192
AHCYL2	Q96HN2-3	2.95145	5.9029	2.95145	2.95145	2.95145	2.95145	2.95145	2.95145	2.95145	2.95145	2.95145	2.95145	2.95145	2.95145	2.95145	2.95145	2.95145
AHCYL2	Q96HN2-4	2.95166	5.90332	2.95166	2.95166	2.95166	2.95166	2.95166	2.95166	2.95166	2.95166	2.95166	2.95166	2.95166	2.95166	2.95166	2.95166	2.95166
AHDC1	Q5TGY3	6.21677	6.96984	6.78111	6.70761	6.59742	6.12635	6.48673	7.2237	7.08683	7.29213	5.80894	6.91975	6.48745	6.62747	6.87833	6.91833	5.73928
AHI1	Q8N157-2	4.72932	4.79546	5.33063	5.69767	2.2651	2.2651	2.2651	4.99843	2.2651	5.21822	2.2651	4.5302	5.34458	4.72722	2.2651	5.09726	5.1779
AHNAK	Q09666	9.13095	9.20308	9.38212	9.08027	9.23146	8.84898	7.87251	8.15631	7.28993	8.28203	9.06804	9.60945	9.18628	9.18271	9.18406	8.55751	8.83348
AHNAK2	Q8IVF2	7.43602	7.61081	7.12501	7.71574	7.00531	7.55664	5.95219	6.50554	4.77847	5.84193	7.88562	7.75266	7.11964	6.5439	7.64459	6.7031	8.04202
AHNAK2	Q8IVF2-3	4.94984	5.42493	5.14918	5.77461	4.99684	5.26322	2.15511	4.31021	2.15511	2.15511	5.75498	5.51867	5.34856	2.15511	5.46664	2.15511	5.79005
AHR	P35869	7.93994	2.90912	7.34978	6.82415	7.34452	7.59249	6.19632	6.42003	6.08395	5.81824	6.88747	6.3951	7.59855	7.84275	7.05978	6.80809	7.21469
AHRR	A9YTQ3	1.90287	1.90287	3.80574	1.90287	5.67087	5.11549	1.90287	1.90287	1.90287	1.90287	1.90287	1.90287	5.43362	5.3307	3.97976	5.2087	1.90287
AHSA1	O95433	8.72211	8.82998	8.6083	9.07753	9.07092	9.00487	8.85338	8.83674	8.31143	8.68105	8.77338	8.65533	8.73685	8.79961	8.80085	8.79977	8.68413
AHSA2	Q719I0-2	3.16094	3.16094	6.32188	7.20681	3.16094	7.05435	7.23972	3.16094	3.16094	3.16094	3.16094	3.16094	3.16094	3.16094	3.16094	3.16094	3.16094
AIDA	Q96BJ3	8.00619	7.87054	7.70526	7.62319	7.82206	7.70107	7.7394	7.87583	7.7612	7.73829	7.73807	7.83427	8.01753	7.86502	7.92	7.69598	7.81377
AIF1L	Q9BQI0	6.95398	7.04698	2.56607	2.56607	2.56607	5.13214	8.02157	7.00349	6.82542	2.56607	2.56607	5.37839	2.56607	6.72871	2.56607	7.60681	5.61948
AIFM1	O95831-3	8.55137	8.59879	8.42337	8.17562	8.6355	8.38688	8.36802	8.26934	8.61203	8.38914	8.53947	8.51979	8.54863	8.41565	8.35651	8.52437	8.57121
AIFM2	Q9BRQ8	7.36277	2.55794	7.79645	7.65388	7.5298	7.5103	7.89969	7.54985	5.11589	6.05194	7.43346	7.38802	7.78114	7.30022	7.91617	6.39359	6.89348
AIG1	Q9NVV5-2	7.77583	7.24178	6.41604	7.6627	6.37442	7.40507	6.92174	6.90535	6.2456	5.5203	6.77322	6.7583	7.25207	5.52686	7.2547	6.82935	7.35978
AIM1	Q9Y4K1	5.48878	5.04975	6.13199	7.25385	7.27747	7.49879	1.99948	5.39678	5.5497	3.99897	7.50161	7.87853	5.58847	6.66757	6.66864	1.99948	1.99948
AIM2	O14862	2.58383	2.58383	2.58383	5.19529	5.6595	2.58383	2.58383	5.78662	2.58383	2.58383	5.31754	2.58383	6.44774	2.58383	6.02868	2.58383	5.16766
AIMP1	Q12904	8.50643	8.72712	8.6661	8.80953	8.82538	8.68592	8.48577	8.53699	8.60578	8.59702	8.5118	8.70539	8.66534	8.59638	8.61916	8.60843	8.58044
AIMP2	Q13155	8.01346	8.24573	8.05866	8.16735	8.20356	8.26562	8.31556	8.32024	8.12939	8.36082	8.30316	8.43321	7.95287	8.45247	8.05009	8.27233	8.33146
AIP	O00170	8.20073	7.88681	8.02691	8.07641	8.30308	8.49582	8.23117	8.03763	8.08046	8.03082	8.28475	8.12975	7.81752	8.35497	7.99668	8.13701	7.97193
AJUBA	Q96IF1	6.95352	6.20127	7.01441	6.65019	7.03837	6.75114	7.04606	6.63844	6.59639	6.63177	6.88695	7.10692	6.98802	7.23695	7.46366	7.25016	6.70001
AK1	P00568	8.62807	8.53087	8.84624	8.26257	8.23138	8.01508	8.20532	8.69865	7.92866	8.72292	8.37197	8.00183	8.27524	8.55509	8.49379	8.44191	8.15375
AK2	P54819-2	8.26021	8.4147	8.0063	8.60992	8.01007	8.10212	8.80795	8.76973	8.78367	8.62063	8.60542	8.58386	8.07127	8.74416	8.10463	8.5198	8.26852
AK3	Q9UIJ7	8.06302	8.28364	7.58999	7.9205	7.64653	7.97135	7.67005	7.70244	7.98393	8.42961	8.07875	7.69015	7.74744	8.26754	5.78722	7.95449	7.9227
AK4	P27144	7.95393	7.60453	6.84143	7.67675	7.54866	7.21155	5.94975	6.71687	2.97487	7.44063	7.9565	7.24231	6.69587	7.88778	6.79728	7.13595	7.2278
AK5	Q9Y6K8-3	7.32265	7.29692	8.0951	7.1755	7.58976	7.62898	7.39269	7.80348	6.91489	7.22793	7.55335	7.31523	7.14485	7.53535	8.00829	7.13632	7.06927
AK6	Q9Y3D8-2	7.84053	7.88522	8.05975	7.93451	7.91208	8.13735	7.96054	7.62595	7.66	7.54314	7.55299	7.79526	7.72088	7.86208	8.20582	7.67679	8.00103
AKAP1	Q92667	6.65847	6.91406	6.82676	7.48058	7.7109	7.47772	7.33656	6.89092	7.36239	7.37574	7.45301	7.09548	7.42752	7.14579	7.25899	6.88871	7.40129
AKAP10	O43572	7.12557	7.04957	7.48625	7.01607	7.07931	7.30996	7.07164	6.51379	6.52937	6.98186	6.56716	7.11038	7.07884	7.21771	7.07884	6.99776	7.19455
AKAP11	Q9UKA4	6.78591	6.56541	6.9469	7.0313	6.50025	7.1293	6.83638	6.33711	6.40388	6.67211	6.63227	7.03637	6.96631	7.00799	7.16817	5.82502	7.28
AKAP12	Q02952	7.62783	8.16849	8.52421	8.09757	8.20496	8.55464	5.65992	7.68741	7.64055	6.48931	8.47886	8.30484	6.45614	7.56625	8.20192	7.39228	8.56166
AKAP13	Q12802	6.37079	7.11614	7.39615	7.23474	7.24339	7.40815	6.70322	7.04322	6.88601	6.70111	7.22675	7.67984	7.22365	7.28076	7.10165	7.08773	7.18072
AKAP17A	Q02040	7.20735	7.57965	7.59473	7.50339	7.58613	7.42389	7.30846	7.06593	7.79437	7.27055	6.93247	7.24718	7.5316	7.34081	7.20554	7.02426	7.20849
AKAP2	Q9Y2D5	2.18246	2.18246	4.85775	2.18246	5.43615	2.18246	2.18246	2.18246	2.18246	2.18246	5.12509	2.18246	2.18246	2.18246	2.18246	4.36491	2.18246
AKAP2	Q9Y2D5-6	6.54864	6.61953	8.19419	8.15784	8.01279	8.11637	5.92575	8.01244	7.24073	6.49026	8.3295	8.41065	8.08567	8.12024	7.82951	8.08105	8.13234
AKAP5	P24588	6.04319	4.89359	5.8761	4.83348	6.41464	4.10226	6.51446	5.24922	5.3896	6.2552	5.12064	2.05113	4.2253	4.56714	2.05113	6.02708	2.05113
AKAP6	Q13023	6.56383	2.28554	2.28554	2.28554	2.28554	4.57108	2.28554	6.32022	2.28554	2.28554	5.1162	4.71135	4.71404	6.60397	2.28554	2.28554	2.28554
AKAP7	Q9P0M2	2.93897	2.93897	2.93897	5.95893	5.90422	6.24295	6.30475	5.87793	7.42245	7.27629	2.93897	6.63818	6.47066	6.64317	6.45398	2.93897	5.90733
AKAP8	O43823	7.62654	7.87594	7.81374	7.90451	7.84284	7.79595	7.9162	7.94689	7.76221	7.62988	7.70163	7.61007	7.72158	7.52433	7.69961	7.71212	7.28174
AKAP8L	Q9ULX6	7.6041	8.13066	8.21918	7.73564	7.95979	7.82556	7.71246	8.00818	8.01138	8.08929	7.78256	7.4901	7.88774	7.72975	7.97885	7.91775	7.67778
AKAP9	Q99996	7.00964	7.16808	7.26953	6.65664	7.09219	7.17633	6.41904	7.37193	7.18577	7.42616	7.22208	7.39885	7.04627	7.20269	7.01017	7.61401	7.3334
AKAP9	Q99996-3	4.09785	4.50232	2.04893	4.27215	2.04893	2.04893	2.04893	4.71433	4.91196	4.68091	2.04893	4.52614	2.04893	2.04893	4.42992	2.04893	2.04893
AKIP1	Q9NQ31-3	2.77294	5.67833	2.77294	2.77294	2.77294	2.77294	5.54588	5.76044	2.77294	2.77294	2.77294	6.2626	2.77294	2.77294	2.77294	6.01583	2.77294
AKIRIN2	Q53H80	2.60428	2.60428	2.60428	5.73257	2.60428	2.60428	5.87962	6.36876	6.30469	6.46204	5.70347	5.21837	2.60428	2.60428	2.60428	2.60428	5.20857
AKR1A1	P14550	8.52902	8.48098	8.58993	8.27133	7.95497	8.17472	8.56399	8.65199	8.43312	8.62583	8.32302	8.86474	8.55534	8.29357	8.39707	8.58355	8.31212
AKR1B1	P15121	8.25144	8.8785	9.54017	8.66609	8.65061	8.71138	8.70537	8.96104	8.24155	8.08939	8.73378	9.65485	9.12988	9.24607	9.36768	7.19583	8.73387
AKR1B10	O60218	2.5794	6.52889	7.47274	6.32914	5.35969	2.5794	2.5794	5.1588	2.5794	2.5794	5.86059	8.06288	7.25311	7.35849	7.19116	2.5794	6.55014
AKR1C1	Q04828	8.61326	2.94256	8.39437	7.57306	6.83487	6.88815	9.82465	2.94256	7.38858	2.94256	5.88512	8.03329	7.6892	6.17641	8.15613	6.11827	8.43178
AKR1C2	P52895	2.43029	2.43029	6.10515	2.43029	2.43029	2.43029	7.05584	2.43029	4.86059	2.43029	2.43029	6.0087	2.43029	2.43029	5.65312	2.43029	2.43029
AKR1C3	P42330	6.15089	2.62214	7.62159	7.1593	6.66801	6.976	8.89076	5.24427	6.7126	5.5626	5.89023	7.06413	6.85729	5.90993	7.90398	2.62214	8.36788
AKR1C3	P42330-2	5.81794	2.90897	2.90897	6.2129	2.90897	2.90897	7.03978	2.90897	6.14894	2.90897	2.90897	2.90897	2.90897	2.90897	2.90897	2.90897	2.90897
AKR1D1	P51857-2	7.70796	3.36663	7.62981	6.99286	3.36663	3.36663	9.07091	3.36663	6.73326	3.36663	3.36663	7.15826	6.94832	3.36663	7.44322	3.36663	7.74467
AKR7A3	O43488	8.59915	8.2308	8.49544	8.26452	8.0916	8.05042	8.04301	8.28843	8.01861	8.11881	8.02928	8.37689	8.4915	8.33607	8.41437	8.41311	8.28384
AKT1	P31749	7.99533	7.81587	7.92111	7.76435	7.87477	7.933	7.5986	7.99375	7.3267	7.47404	7.83365	7.78718	7.73952	7.82143	7.88941	7.64995	7.74855
AKT1S1	Q96B36	7.24278	7.54523	6.73147	7.60356	6.93913	7.04427	7.37689	7.61775	7.2456	7.39307	6.7439	7.21358	7.01191	7.28453	6.38043	7.27629	6.80578
AKT2	P31751	7.36439	7.54696	7.45545	7.60947	7.15153	7.24609	7.44884	7.42107	6.94479	7.43701	7.30191	7.58624	7.45243	7.35522	7.31161	7.39524	7.46817
AKT3	Q9Y243-2	7.01609	6.77306	7.15159	7.11624	7.19317	6.84299	6.48768	7.07877	6.55524	5.8804	6.28539	7.20445	6.99208	6.73725	6.94871	2.9402	6.7807
AKTIP	Q9H8T0	6.74829	6.43741	6.82349	6.45933	7.03412	6.88634	6.67704	6.62561	6.53436	6.42952	6.48012	6.79207	6.84591	6.81636	6.36524	7.42928	6.25902
ALAD	P13716	7.26909	7.1699	7.79418	7.25237	6.88136	7.25933	7.19283	7.52281	6.8645	7.3433	7.81971	7.73832	8.18306	7.71219	7.75241	7.57923	7.12637
ALAS1	P13196	5.84519	6.86482	6.77034	7.08957	7.37315	7.08914	6.96047	6.25705	6.7029	6.15164	6.58218	6.81002	6.75379	6.76763	6.73106	6.06992	6.96574
ALCAM	Q13740-2	8.21097	5.70979	8.88421	8.2209	8.50782	8.2158	8.30742	7.16038	7.79023	7.86643	8.49711	8.54297	8.31899	4.81396	8.65627	7.07077	8.34235
ALDH16A1	Q8IZ83	7.81157	7.71618	7.57079	7.73903	7.66153	7.9692	8.23061	7.46043	7.80914	7.96655	7.77083	7.69884	7.54798	7.90265	7.76014	7.90925	7.8586
ALDH18A1	P54886-2	8.39829	8.49715	8.18182	8.27852	8.17971	8.32408	8.36572	8.5327	8.36904	8.40482	8.17401	8.29198	8.29394	8.01975	8.45832	8.32717	8.66684
ALDH1A1	P00352	7.20373	7.76907	7.84843	7.35235	7.45625	7.19352	10.7477	7.59388	7.80116	8.63465	7.44625	7.95829	7.81105	7.05503	7.65455	7.95169	10.6255
ALDH1A2	O94788-4	6.37282	6.77744	7.08189	6.70757	2.21902	2.21902	2.21902	6.89947	6.15007	6.44529	6.71358	4.43803	5.82813	2.21902	2.21902	6.7414	5.91452
ALDH1A3	P47895	5.02865	2.51433	8.03554	6.9952	7.95401	6.89228	5.6436	5.98768	2.51433	5.67457	7.43572	5.18863	8.92918	6.75048	8.64043	8.48732	7.41963
ALDH1B1	P30837	8.00225	8.36477	8.42922	8.10147	8.75712	7.95156	8.17757	8.26323	7.649	7.41013	7.84362	8.57832	7.57462	7.96249	8.15798	8.06715	8.07748
ALDH1L1	O75891	6.54879	4.74312	5.57199	7.34039	5.92627	5.75149	5.73233	5.80689	7.61076	2.2366	2.2366	7.13347	2.2366	4.4732	5.88066	6.33241	5.59408
ALDH1L2	Q3SY69	7.7974	5.57597	6.90398	6.17887	7.19259	7.19614	5.52746	6.86475	6.87901	7.68076	6.39689	7.39952	2.76373	6.10822	7.37775	7.77215	6.96258
ALDH2	P05091	7.81349	8.59292	8.64411	7.75304	7.85672	8.0988	7.56977	8.21755	8.59189	8.13112	8.04986	8.72646	2.41057	4.82114	4.88078	8.70111	8.06202
ALDH3A1	P30838	3.58195	3.58195	3.58195	3.58195	3.58195	3.58195	7.1639	3.58195	3.58195	3.58195	3.58195	3.58195	3.58195	3.58195	3.58195	3.58195	3.58195
ALDH3A2	P51648	7.94355	7.98311	8.28426	7.70473	7.56688	7.74955	8.59942	7.27624	7.8588	8.08339	7.37351	7.79755	8.35203	7.6723	7.85686	7.78954	8.05194
ALDH3B1	P43353	6.7834	7.06219	7.53247	6.7318	7.2347	5.42646	7.13553	2.64373	5.28745	2.64373	6.44308	7.40179	7.39331	6.20468	6.9178	2.64373	6.79257
ALDH4A1	P30038	7.68167	8.08577	7.60988	7.0265	6.53599	6.1462	7.80365	7.40078	7.93503	7.92328	7.49892	7.99534	7.77519	7.88284	7.30866	7.8119	8.06657
ALDH5A1	P51649	7.07513	7.60296	6.71288	6.45197	6.7331	6.67963	7.67995	5.93372	7.70159	7.15079	7.33953	7.27169	2.96686	6.94573	7.24646	7.46424	7.43187
ALDH6A1	Q02252-2	7.72061	7.94248	7.91253	6.27771	7.81416	7.41455	7.77723	7.48059	7.58963	7.57595	7.98882	7.89939	8.10469	8.11511	7.66721	7.61725	7.62276
ALDH7A1	P49419	2.76598	2.76598	5.53195	2.76598	2.76598	2.76598	2.76598	2.76598	2.76598	2.76598	2.76598	2.76598	2.76598	5.62565	5.73867	2.76598	2.76598
ALDH7A1	P49419-2	9.34765	9.00671	8.61357	8.55423	8.59628	8.55823	8.52274	8.80448	8.42402	8.78353	8.50198	8.39407	8.8157	9.0077	9.02061	8.81651	8.3061
ALDH8A1	Q9H2A2	8.01465	4.75466	2.37733	2.37733	2.37733	2.37733	2.37733	4.90781	5.90426	2.37733	5.96621	2.37733	5.73209	2.37733	2.37733	2.37733	2.37733
ALDH9A1	P49189	8.40833	8.47657	8.25081	8.44995	8.26914	8.54575	8.4012	8.37288	8.66917	8.56357	8.11793	8.63033	8.80274	8.40136	8.68637	8.46418	8.49018
ALDOA	P04075	9.96686	9.71664	9.83448	10.1247	10.0109	9.99897	10.1148	9.79822	9.71331	9.81415	9.9824	10.1719	9.9644	10.1245	9.81804	9.85728	10.1839
ALDOA	P04075-2	2.63679	2.63679	2.63679	2.63679	6.32338	6.24206	2.63679	2.63679	2.63679	2.63679	2.63679	6.53115	5.27357	6.01847	5.73114	2.63679	6.29142
ALDOB	P09972	8.25815	8.44291	8.71243	8.67214	8.38323	8.64192	8.6407	8.40535	8.20324	8.34866	8.38303	8.6132	8.53064	8.58409	8.31045	8.23745	8.73724
ALG10B	Q5BKT4	7.08586	7.01076	7.22898	7.17417	7.06328	6.97444	6.69049	6.92078	7.29238	6.9054	6.95402	6.89028	6.93881	6.93203	6.99839	6.54507	7.0567
ALG11	Q2TAA5	7.1993	7.46386	7.2591	6.77905	6.89853	6.95049	7.00128	6.93783	7.22128	6.97698	6.66125	7.24334	7.21945	6.86083	7.38013	6.76095	7.6711
ALG12	Q9BV10	6.66628	6.82877	6.06528	6.31152	6.53899	6.40399	6.44141	6.08256	6.55041	5.60527	5.99623	6.40444	6.85397	6.10112	6.69175	6.71041	6.53318
ALG13	Q9NP73	6.1028	5.17645	6.05074	5.78264	6.53003	6.23921	6.16988	6.11312	5.14659	4.66555	6.8016	7.25991	6.33096	6.57572	6.25754	6.60299	6.54419
ALG13	Q9NP73-2	2.78196	2.78196	2.78196	2.78196	5.65197	5.73962	2.78196	2.78196	2.78196	2.78196	2.78196	2.78196	2.78196	2.78196	2.78196	6.34064	5.56391
ALG14	Q96F25	6.65137	6.32468	6.68983	6.33229	5.89689	6.37118	6.43079	6.23934	7.00525	6.31868	6.17246	6.88231	6.70871	6.1428	6.75968	6.48605	6.39185
ALG1L	Q9BT22	7.57691	7.68422	7.79769	7.55975	7.76408	7.56821	7.47289	7.26592	7.57217	7.36121	7.31726	7.60637	7.74962	7.22878	7.75847	7.59313	7.65701
ALG2	Q9H553	7.61051	7.55002	7.91292	7.47431	8.02251	7.609	7.36491	7.62055	7.31373	6.88596	7.35426	7.61908	7.83101	7.65359	7.48407	7.45641	7.33712
ALG3	Q92685	6.64237	6.97153	7.14274	7.12934	6.9509	6.95108	6.92197	6.74757	6.87198	6.68775	7.25262	6.99996	7.05695	6.76749	7.10834	6.9856	6.78526
ALG5	Q9Y673	7.98408	7.84931	8.04618	7.95375	7.86706	8.1373	7.91504	7.40763	8.06814	7.95036	7.53021	7.80465	8.03554	7.72032	8.06339	7.78404	7.94281
ALG6	Q9Y672	6.88922	6.84221	5.99309	7.02834	7.01163	7.00137	7.03319	6.89899	7.49067	7.62303	6.20626	6.62013	6.58819	6.57126	6.75089	7.2347	6.85889
ALG8	Q9BVK2-2	7.13986	7.26326	6.02223	7.46862	7.42588	7.421	7.06889	7.38626	7.87066	7.26737	7.18855	7.17728	6.71644	7.20398	7.16602	7.44755	7.03643
ALG9	Q9H6U8	6.51652	7.14584	7.26806	6.8187	7.10397	6.78479	6.99725	6.86461	7.50223	7.17464	6.80429	6.92618	6.69732	6.98547	6.91795	7.23481	6.93507
ALK	Q9UM73	3.31944	3.31944	3.31944	3.31944	3.31944	3.31944	3.31944	3.31944	3.31944	6.63888	3.31944	3.31944	3.31944	3.31944	3.31944	3.31944	3.31944
ALKBH1	Q13686	5.74069	7.01119	6.66129	6.76448	7.42621	7.31893	7.08492	6.3394	6.00073	6.8079	6.43666	6.35937	6.78137	7.03382	6.73911	6.88837	6.9128
ALKBH2	Q6NS38	7.13763	7.26298	6.97655	7.51535	7.15227	7.20099	7.46458	6.95979	7.63486	7.74229	7.03507	6.856	6.98282	7.02562	7.14949	7.34614	7.08307
ALKBH3	Q96Q83	6.89075	6.34964	6.55782	7.06269	6.99567	6.27757	6.81531	6.53391	6.34389	6.55909	6.84407	7.11505	6.08966	6.93753	5.59078	6.18788	6.11475
ALKBH4	Q9NXW9	6.65085	7.20682	7.36382	6.78317	7.28029	6.87171	6.6695	7.36628	6.92859	7.33866	6.56314	7.08359	6.92037	7.16512	7.06848	7.40405	7.32143
ALKBH5	Q6P6C2	7.75944	7.7858	8.13229	7.33295	7.7827	7.83151	7.44749	7.37344	7.56329	7.77584	7.33836	7.51187	7.54281	7.74245	7.62827	7.64028	7.47048
ALKBH6	Q3KRA9	6.68862	6.91262	7.08306	6.3846	6.64549	6.31019	6.8064	6.91746	7.02163	5.88366	6.9478	6.87861	7.01787	6.54324	6.94036	6.6305	7.23364
ALKBH7	Q9BT30	6.93891	6.81294	6.72622	7.02449	6.66957	6.87556	7.20576	6.73425	6.29632	6.47924	6.987	6.45635	6.55135	6.69357	6.4092	6.62305	6.97375
ALKBH8	Q96BT7	6.14073	6.35371	5.93326	6.87577	6.59206	6.59993	6.68387	6.62778	6.49156	6.25544	5.8537	6.28276	6.38196	6.4847	6.37868	6.5621	6.72393
ALMS1	Q8TCU4-3	5.06844	5.53982	5.87542	5.38077	5.41296	4.98267	5.94835	5.60586	5.89918	6.09794	4.41249	4.8365	3.31666	4.72521	4.33503	4.99255	5.13271
ALOX15	P16050	2.45528	4.91056	2.45528	2.45528	2.45528	2.45528	2.45528	2.45528	2.45528	2.45528	2.45528	2.45528	2.45528	2.45528	2.45528	2.45528	5.95499
ALOX5AP	P20292	3.09	6.17999	3.09	3.09	3.09	3.09	6.46872	3.09	3.09	3.09	3.09	3.09	6.22804	3.09	3.09	3.09	8.47773
ALOXE3	Q9BYJ1	2.50914	5.01827	2.50914	2.50914	2.50914	2.50914	2.50914	2.50914	2.50914	2.50914	2.50914	2.50914	2.50914	2.50914	2.50914	2.50914	5.91805
ALPK1	Q96QP1	4.59657	2.29829	5.20713	2.29829	4.83381	5.06865	2.29829	5.2874	5.12039	6.04737	2.29829	5.94216	5.50513	2.29829	5.58674	2.29829	5.17293
ALPK1	Q96QP1-2	2.80014	2.80014	2.80014	2.80014	5.65544	2.80014	2.80014	2.80014	2.80014	2.80014	2.80014	2.80014	2.80014	5.60028	2.80014	2.80014	6.20155
ALPK2	Q86TB3	5.06068	4.88018	6.40139	5.18354	5.9832	2.13811	4.27621	5.55906	5.06641	4.28107	2.13811	6.48837	6.32729	5.33181	5.93239	4.41464	6.98128
ALPK3	Q96L96	3.49053	3.04969	1.52484	1.52484	4.83656	1.52484	1.52484	6.92699	3.51362	1.52484	1.52484	1.52484	6.49966	1.52484	1.52484	6.54983	1.52484
ALPL	P05186	5.46935	5.83817	2.15999	5.36847	5.56825	5.32755	2.15999	8.15287	6.43333	7.5982	4.31998	2.15999	5.66521	5.77962	5.59895	8.66169	5.21471
ALPP	P05187	2.51021	8.27582	6.0676	2.51021	2.51021	2.51021	5.48689	2.51021	2.51021	2.51021	2.51021	7.15438	2.51021	2.51021	2.51021	2.51021	5.02041
ALPPL2	P10696	2.48365	9.18907	6.11202	5.99944	5.32388	2.48365	6.45717	6.10751	5.04569	6.09345	5.45516	7.70045	5.4587	2.48365	2.48365	4.96731	2.48365
ALS2	Q96Q42	5.64717	7.51318	6.41994	6.34633	6.56397	6.64799	6.29633	7.18676	6.39956	6.62436	5.95414	6.79574	7.0211	6.44234	6.73246	6.68297	6.9425
ALS2CL	Q60I27	2.12864	4.25728	6.11655	2.12864	5.56697	5.50669	2.12864	2.12864	2.12864	2.12864	2.12864	6.37354	2.12864	5.28984	5.63242	4.95199	2.12864
ALX1	Q15699	2.51889	2.51889	5.8283	5.89678	2.51889	6.37861	2.51889	5.03778	6.44021	6.54745	2.51889	2.51889	5.90665	5.68154	5.94936	2.51889	6.13901
ALX4	Q9H161	2.62091	7.10477	5.84799	2.62091	7.11815	2.62091	7.05038	2.62091	7.3987	7.35238	2.62091	5.24181	5.71619	6.21561	5.80199	6.86689	2.62091
ALYREF	Q86V81	5.02805	7.95324	7.69257	7.53874	7.86766	7.42817	8.38327	8.26509	8.27822	8.02798	8.16429	7.93634	7.39812	8.09321	7.08012	8.21819	7.8841
AMACR	Q9UHK6	6.4195	6.25118	6.68937	5.22623	5.43649	5.77219	5.93416	6.87967	2.61312	6.01481	6.92873	6.63203	6.6061	6.77692	6.65036	6.27226	6.457
AMBRA1	Q9C0C7-4	6.36363	6.73451	6.53165	6.53316	6.52419	6.68646	6.51279	6.75338	7.2472	6.59099	5.83862	6.49356	6.34904	6.60476	6.2653	6.64385	6.30583
AMD1	P17707	7.02414	7.0487	6.13549	7.30009	6.84845	7.13711	6.90118	6.34794	6.26605	6.52894	6.65602	6.72065	6.74736	6.69302	6.66339	6.26414	7.28964
AMDHD2	Q9Y303	7.37785	7.62571	7.0218	7.33079	6.86815	6.83727	7.11617	6.29057	6.84149	7.01839	6.56544	7.12267	7.25334	7.1341	7.26873	7.3584	7.11523
AMDHD2	Q9Y303-2	2.46709	2.46709	2.46709	4.93418	5.03968	2.46709	2.46709	2.46709	2.46709	2.46709	5.16628	2.46709	2.46709	2.46709	5.29995	2.46709	2.46709
AMER1	Q5JTC6	5.90925	6.36363	1.74881	4.68304	6.11502	4.56791	6.32419	4.89703	1.74881	3.49762	1.74881	5.36065	1.74881	1.74881	1.74881	6.0085	4.48825
AMER2	Q8N7J2	5.4156	5.9251	2.7078	2.7078	2.7078	2.7078	2.7078	2.7078	7.92704	7.37293	2.7078	2.7078	2.7078	2.7078	2.7078	2.7078	5.80637
AMER2	Q8N7J2-2	3.03421	3.03421	3.03421	3.03421	3.03421	3.03421	3.03421	3.03421	6.62071	6.06842	3.03421	3.03421	3.03421	3.03421	3.03421	3.03421	3.03421
AMFR	Q9UKV5	7.76082	7.09608	7.3764	7.46999	7.39106	7.34191	6.94552	6.95914	6.95239	7.3561	7.44162	7.36575	7.42668	7.32665	7.09718	6.92507	7.42584
AMIGO1	Q86WK6	2.51531	2.51531	2.51531	5.03061	2.51531	2.51531	2.51531	6.05363	5.50222	2.51531	2.51531	2.51531	2.51531	2.51531	2.51531	2.51531	2.51531
AMIGO2	Q86SJ2	6.74669	7.22238	7.17428	7.49814	6.12209	6.94501	2.61067	6.07353	5.22134	2.61067	6.34046	6.26456	5.98293	6.50659	6.59496	5.66894	6.32799
AMMECR1	Q9Y4X0	7.65875	6.6416	7.05812	7.02121	7.48847	7.14129	5.9758	6.70983	6.42845	6.67049	6.5005	6.62094	6.45916	6.39656	6.23616	6.97889	7.01214
AMMECR1L	Q6DCA0	7.32607	6.99521	7.03853	7.06256	7.48801	7.10423	7.22586	7.18604	7.30147	6.94139	6.87551	6.90036	6.46098	6.85241	6.7184	7.41337	7.17466
AMN1	Q8IY45-2	6.29779	5.93046	7.00861	6.37593	2.77369	6.26581	2.77369	2.77369	6.53758	6.66376	5.85756	6.30677	6.14155	2.77369	2.77369	6.57488	5.54738
AMOT	Q4VCS5	4.98614	2.27967	2.27967	4.93521	2.27967	4.55935	2.27967	2.27967	5.39466	6.31466	6.06789	6.11355	5.3	5.17176	6.07801	5.38228	5.08711
AMOTL1	Q8IY63-2	3.10501	3.10501	6.21002	6.54227	6.32421	6.57812	3.10501	6.7313	6.92028	6.42873	6.36244	6.61908	6.79025	6.7947	6.95055	6.35477	6.50566
AMOTL2	Q9Y2J4	6.39346	7.33122	6.66369	7.20062	7.07286	7.00515	7.34232	6.94889	6.82006	6.96199	7.48332	7.22132	6.79752	6.99361	6.78863	6.93444	7.28315
AMPD1	P23109-2	2.50155	2.50155	2.50155	5.00309	2.50155	5.42212	2.50155	2.50155	2.50155	2.50155	2.50155	2.50155	2.50155	2.50155	2.50155	2.50155	2.50155
AMPD2	Q01433	8.08571	7.93081	8.32849	7.98975	7.54033	7.6401	7.9447	8.43865	8.03377	8.12355	7.73342	8.18199	8.00231	8.00105	7.99832	8.10299	8.17373
AMPD3	Q01432	2.3861	2.3861	5.7935	6.17601	6.919	7.26797	2.3861	6.87583	2.3861	2.3861	5.32807	5.21312	7.12662	4.7722	6.53743	2.3861	7.08812
AMPH	P49418-2	2.49412	5.33756	7.18269	5.84743	6.41715	5.24729	2.49412	4.98825	5.73831	5.54573	2.49412	8.09316	7.20475	5.7759	5.29563	2.49412	2.49412
AMZ2	Q86W34	7.14192	7.19426	7.12991	6.95457	7.22814	7.07409	6.6577	6.95501	7.03447	6.48744	7.03729	6.68915	6.85525	6.98972	6.91892	6.43601	6.74445
ANAPC1	Q9H1A4	7.37212	7.38248	7.27492	7.3287	7.28448	7.34431	7.46814	7.33704	7.30149	7.30222	6.97222	7.19068	7.27403	7.18482	7.23573	7.26656	7.21399
ANAPC10	Q9UM13	7.40055	7.31711	7.00725	7.38154	7.43404	7.53112	7.15976	7.3052	7.4054	7.36011	6.8232	7.11345	7.04108	7.1942	7.25863	7.35208	7.36998
ANAPC11	Q9NYG5	3.16139	6.72372	3.16139	3.16139	6.80205	6.7819	6.82479	3.16139	3.16139	3.16139	6.6512	6.32278	6.50288	3.16139	6.66604	3.16139	6.59459
ANAPC13	Q9BS18	5.70085	6.17917	2.71048	2.71048	5.6603	6.18539	5.55702	5.56627	2.71048	5.49513	5.80626	5.97906	5.73753	5.42095	5.61029	6.17695	5.87097
ANAPC15	P60006	2.89306	6.29267	2.89306	6.68788	6.34751	2.89306	5.78849	6.2919	7.21344	6.59453	2.89306	2.89306	2.89306	2.89306	2.89306	6.28742	5.78612
ANAPC16	Q96DE5	6.55864	6.6823	5.69355	7.09344	6.15711	6.47887	6.93043	6.51969	6.95256	6.96187	2.84457	6.31336	5.68913	6.58879	5.94098	6.80275	6.92741
ANAPC2	Q9UJX6	7.42505	7.33166	7.19618	7.3707	7.41361	7.16828	7.33268	7.36587	7.40578	7.31002	7.17476	7.26909	7.25903	7.27575	7.21612	7.84059	7.09136
ANAPC4	Q9UJX5	7.10218	7.40443	7.42105	7.20394	7.16152	7.38397	7.32232	7.11928	7.23064	7.2465	7.11274	7.21369	7.28633	7.1103	7.28886	7.22387	7.29384
ANAPC5	Q9UJX4-3	2.47454	2.47454	2.47454	2.47454	2.47454	2.47454	2.47454	2.47454	2.47454	2.47454	2.47454	2.47454	2.47454	4.94908	2.47454	5.23272	2.47454
ANAPC5	Q9UJX4	7.31158	7.48561	7.17933	7.39544	7.35012	7.5254	7.50785	7.3818	7.51735	7.53776	7.19615	7.26483	7.27412	7.22615	7.34073	7.28785	7.3368
ANAPC7	Q9UJX3	7.68887	7.68317	7.69806	7.82114	7.76512	7.89344	7.85987	7.70863	8.05314	7.90716	7.68867	7.61989	7.81034	7.72206	7.8569	7.80887	7.64546
ANGEL1	Q9UNK9	5.95317	6.75811	4.52043	5.56174	6.20795	5.96866	5.9159	6.53221	6.13174	6.21057	5.51173	6.45655	6.82684	6.57641	6.59045	6.24741	6.08068
ANGEL2	Q5VTE6	7.08896	6.78002	6.10086	6.696	6.4614	6.58391	6.48653	6.59789	6.61206	6.54451	5.69362	6.15261	6.61399	6.09053	6.6099	6.38319	6.63804
ANGPT2	O15123-3	2.5784	7.1186	2.5784	2.5784	5.31853	5.17234	2.5784	2.5784	2.5784	2.5784	2.5784	5.1568	2.5784	2.5784	2.5784	5.74802	2.5784
ANGPTL1	O95841	5.66236	2.75146	2.75146	2.75146	2.75146	2.75146	6.34287	6.17214	2.75146	2.75146	2.75146	5.50292	2.75146	2.75146	2.75146	2.75146	2.75146
ANGPTL2	Q9UKU9	6.64795	6.29523	6.89497	2.40017	4.80034	5.562	6.2796	7.14027	6.16058	7.19266	5.56271	6.80619	2.40017	5.80676	5.66995	6.29152	2.40017
ANGPTL4	Q9BY76	5.08688	5.83722	2.37896	2.37896	6.15615	6.05644	5.78135	2.37896	2.37896	2.37896	2.37896	6.23565	6.83864	5.56149	4.75791	4.92071	7.575
ANK1	P16157-10	7.61316	6.14613	6.17073	6.37795	7.00991	6.46347	6.21445	6.43364	6.55049	6.53458	6.55466	6.04704	6.89805	6.37417	6.60724	5.14963	6.40027
ANK2	Q01484	7.27803	5.85175	5.84312	6.24631	5.86646	5.82534	6.09927	7.16615	4.76197	5.82011	6.258	5.76867	6.52683	5.52459	6.2065	2.38099	6.69391
ANK3	Q12955	5.16908	5.9318	5.84835	5.18586	5.88088	4.85984	5.31431	5.1266	5.39077	6.31183	5.67188	5.22024	4.37171	4.38681	5.7782	2.18586	5.16183
ANKDD1A	Q495B1-2	2.92081	5.84163	6.25298	5.85771	5.88299	2.92081	6.65562	2.92081	5.91289	2.92081	6.52202	2.92081	6.21155	2.92081	2.92081	6.21751	2.92081
ANKFY1	Q9P2R3	7.97418	7.79975	7.95153	7.60688	8.05354	7.90826	7.9256	7.74365	7.48665	7.77279	7.62942	7.80052	7.89613	7.90914	7.88672	7.87515	7.67913
ANKH	Q9HCJ1	2.28952	2.28952	6.84373	6.50906	5.95857	6.45842	5.80339	2.28952	2.28952	2.28952	5.76009	5.58282	6.00086	7.07963	6.92683	2.28952	4.57905
ANKHD1	Q8IWZ3-2	6.31871	5.57361	5.3023	2.65115	6.05819	2.65115	6.03818	5.87816	5.92201	5.99757	5.5975	2.65115	2.65115	6.04623	6.17101	5.88939	5.57008
ANKHD1	Q8IWZ3-6	7.44406	7.76708	7.69194	7.63671	7.74521	7.7627	7.70241	7.49954	7.48614	7.72671	7.3766	7.62051	7.53979	7.66833	7.79672	7.65456	7.59494
ANKIB1	Q9P2G1	6.59373	6.74085	6.57648	6.4116	6.29088	6.51052	6.4968	6.43498	6.20301	6.39536	6.57963	6.94853	6.74174	6.78324	7.00685	7.02363	6.68423
ANKK1	Q8NFD2	5.73164	2.58006	2.58006	2.58006	2.58006	2.58006	2.58006	2.58006	2.58006	5.16013	2.58006	2.58006	2.58006	2.58006	2.58006	2.58006	2.58006
ANKLE1	Q8NAG6-1	2.49715	2.49715	2.49715	2.49715	2.49715	2.49715	2.49715	2.49715	4.9943	5.76789	2.49715	2.49715	2.49715	2.49715	2.49715	2.49715	2.49715
ANKLE2	Q86XL3	7.14989	7.4961	7.50054	7.44452	7.57659	7.28096	7.42618	7.23414	7.62483	7.47151	6.96709	7.49012	7.74295	7.28933	7.44803	7.30515	7.48033
ANKMY2	Q8IV38	7.71039	7.03069	7.41432	7.57253	7.54154	7.58251	7.29748	7.43259	7.51913	7.82148	8.05931	7.44218	7.51563	7.43107	7.78014	7.20519	7.59278
ANKRD1	Q15327	2.46898	2.46898	2.46898	6.22417	2.46898	2.46898	6.60197	2.46898	2.46898	2.46898	2.46898	6.96307	2.46898	2.46898	2.46898	2.46898	4.93795
ANKRD10	Q9NXR5	2.52596	6.27788	2.52596	5.463	2.52596	2.52596	2.52596	2.52596	5.4002	5.06909	2.52596	2.52596	2.52596	2.52596	2.52596	5.05192	2.52596
ANKRD11	Q6UB99	5.48926	6.23596	6.05538	6.18828	6.08918	6.41597	5.99875	6.3823	6.8087	5.89824	5.32972	6.18811	6.10091	6.371	5.91602	6.34214	6.02805
ANKRD12	Q6UB98-2	5.20259	4.41237	4.87253	4.61733	4.91218	4.58977	4.42635	4.82979	4.92854	2.19286	2.19286	4.82901	2.19286	4.38571	2.19286	5.03642	4.48343
ANKRD13A	Q8IZ07	6.5921	6.85718	7.73418	7.23612	8.23446	7.5778	6.40432	7.02594	6.83067	6.81304	7.6908	8.31303	7.84645	7.50853	7.72136	6.95475	6.549
ANKRD13B	Q6ZTN6-3	6.49465	6.00651	5.70527	5.76471	5.23968	6.53435	5.90648	5.4057	6.58066	5.73998	5.41585	5.37699	5.68051	5.73976	6.23417	2.60021	5.20042
ANKRD13C	Q8N6S4	2.75109	2.75109	2.75109	5.92291	2.75109	5.50493	5.52212	2.75109	2.75109	5.50217	2.75109	6.20839	6.326	2.75109	2.75109	5.68661	5.73099
ANKRD16	Q6P6B7	6.45335	6.34034	2.68016	6.28922	5.36032	2.68016	6.12067	2.68016	6.36435	6.44104	5.87934	5.62557	5.87158	5.36918	5.76133	6.09447	6.50198
ANKRD17	O75179-2	7.04379	7.55672	7.13737	7.38977	7.42839	7.43105	7.33525	7.26366	7.08173	7.07713	6.65154	7.22981	7.1287	7.18307	6.99176	7.31838	7.23787
ANKRD2	Q9GZV1-2	6.33556	6.14876	2.44123	2.44123	2.44123	2.44123	2.44123	5.60616	2.44123	2.44123	2.44123	6.04305	2.44123	2.44123	4.88246	2.44123	6.61351
ANKRD26	Q9UPS8	5.26842	5.8914	5.23842	5.90958	5.8551	5.84831	5.21005	5.6024	5.77538	6.19853	5.77267	6.04159	6.04432	5.34541	5.54784	5.93082	5.43353
ANKRD27	Q96NW4	6.60258	6.99568	6.7406	6.58123	6.5214	6.17251	6.44983	5.82723	5.70259	6.02405	5.94035	6.44759	6.53855	5.97682	6.49803	6.35901	6.6199
ANKRD28	O15084	7.75429	7.45483	7.59537	7.43336	7.93715	7.71182	7.33009	7.00714	6.74094	6.89865	7.19664	7.50112	8.03849	7.42691	7.5503	7.2474	7.24692
ANKRD28	O15084-4	2.57482	2.57482	2.57482	2.57482	2.57482	2.57482	2.57482	2.57482	2.57482	2.57482	2.57482	2.57482	2.57482	2.57482	2.57482	5.14964	2.57482
ANKRD33	Q9NQS7-2	6.95629	7.27154	7.69492	7.28857	7.57307	7.51916	7.3433	7.11556	7.68713	7.54345	7.00028	7.17719	7.16075	7.47354	7.46201	7.37027	7.29889
ANKRD34A	Q69YU3	5.93855	4.98939	2.4947	2.4947	2.4947	5.11895	6.56077	5.55769	2.4947	5.29595	2.4947	2.4947	2.4947	2.4947	2.4947	5.30196	2.4947
ANKRD39	Q53RE8	6.05521	6.69224	6.33534	6.41553	6.19381	6.64614	6.82292	6.40524	6.16651	3.02761	6.7624	6.362	3.02761	6.62988	6.08044	6.45036	7.00103
ANKRD40	Q6AI12	3.13331	6.63336	6.26661	6.75309	6.99623	6.70897	7.30988	7.13374	6.92995	6.50883	7.23468	6.64847	6.64244	7.13561	6.30348	6.93547	6.90614
ANKRD44	Q8N8A2	4.84583	2.42291	6.56538	6.91539	6.0655	6.30184	7.37166	5.92699	4.86265	6.41285	6.43495	6.88369	6.89306	5.76517	6.67295	6.33123	6.0299
ANKRD44	Q8N8A2-2	4.63271	2.31635	6.10226	2.31635	6.11489	6.05872	2.31635	5.85786	2.31635	2.31635	2.31635	5.95107	6.14738	6.45806	6.30139	2.31635	6.17648
ANKRD45	Q5TZF3-2	6.4935	2.81998	2.81998	2.81998	2.81998	2.81998	2.81998	2.81998	6.3449	6.70889	2.81998	2.81998	2.81998	2.81998	2.81998	2.81998	5.63997
ANKRD46	Q86W74-2	2.85311	7.149	2.85311	6.47151	2.85311	6.50057	5.70622	7.18419	6.97175	6.84682	6.30779	6.3585	5.97223	5.96735	6.92203	7.06876	6.85947
ANKRD49	Q8WVL7	3.04476	3.04476	3.04476	3.04476	3.04476	3.04476	6.22408	6.08952	6.53546	3.04476	3.04476	3.04476	3.04476	3.04476	3.04476	6.09711	3.04476
ANKRD50	Q9ULJ7	6.25679	6.8042	6.78348	6.89836	6.8436	6.41876	7.26549	6.72015	5.44561	6.46856	6.33889	6.67261	6.62987	6.4393	6.47784	6.44041	6.73634
ANKRD52	Q8NB46	5.87843	6.76138	7.01693	6.97152	7.19741	7.01817	6.89183	6.52159	6.8517	6.73983	6.36619	7.05521	7.13867	6.65631	6.72449	6.78997	6.91269
ANKRD54	Q6NXT1	6.57305	6.98701	6.35932	7.01679	6.60515	6.30007	7.27385	6.90874	6.55894	7.04671	7.05916	7.17612	6.5913	7.05027	6.50167	6.97268	6.56594
ANKRD63	C9JTQ0	2.76819	7.73038	2.76819	2.76819	2.76819	2.76819	2.76819	6.15669	6.94119	7.12864	2.76819	5.53638	2.76819	2.76819	2.76819	2.76819	5.70149
ANKRD66	B4E2M5	6.36064	2.79185	5.5837	6.36766	2.79185	6.05984	2.79185	2.79185	6.72862	6.02878	5.84503	5.86162	5.79708	5.59553	6.32428	6.20294	5.93719
ANKRD9	Q96BM1	5.18251	4.79054	5.937	5.19336	5.69121	6.01982	2.33531	5.05339	2.33531	2.33531	2.33531	4.67061	5.43823	5.46734	5.39782	2.33531	4.81626
ANKS1A	Q92625	6.1837	6.97992	7.23442	5.89308	6.97756	6.6723	6.37218	7.42714	6.8851	6.65405	6.90407	6.93103	6.93067	7.23167	6.80854	6.80686	6.52873
ANKS3	Q6ZW76-2	2.23275	2.23275	6.38956	4.60441	5.61274	5.41947	2.23275	5.46724	2.23275	2.23275	2.23275	5.04324	6.07442	5.51493	4.4655	6.55287	6.73778
ANKS6	Q68DC2	5.80888	5.03035	6.13436	5.09364	5.89414	5.45392	4.28195	5.26299	5.67494	5.15821	5.48976	6.00973	5.8523	5.77201	6.03359	5.25175	4.86561
ANKZF1	Q9H8Y5	6.54936	7.01727	7.53498	7.45474	7.61763	7.42481	6.96433	7.47598	6.58044	7.13101	6.49452	7.28586	7.17549	7.45692	7.24825	7.17629	7.16436
ANLN	Q9NQW6	7.27354	7.58642	8.31966	8.0868	8.24284	8.6309	7.48425	7.63555	7.40092	7.92153	8.15552	8.11952	8.09234	8.11412	8.28537	7.75491	8.60658
ANO1	Q5XXA6	4.93259	2.4663	2.4663	2.4663	2.4663	6.80858	2.4663	2.4663	2.4663	2.4663	2.4663	2.4663	2.4663	2.4663	2.4663	5.87692	2.4663
ANO10	Q9NW15	7.5418	7.55117	7.92311	7.46458	7.11663	7.5585	7.2358	7.20877	6.59675	6.69339	7.73443	7.9647	7.69224	7.65678	7.74851	7.41728	7.59124
ANO6	Q4KMQ2-2	7.19919	7.22491	7.76767	7.21044	7.25224	7.11347	5.71042	7.19689	7.23984	7.16913	7.17155	7.3227	7.2676	7.26754	7.35824	7.65813	7.53567
ANO8	Q9HCE9-2	2.56368	2.56368	2.56368	2.56368	2.56368	5.80589	2.56368	2.56368	2.56368	5.12737	2.56368	2.56368	2.56368	2.56368	2.56368	2.56368	2.56368
ANOS1	P23352	2.7571	2.7571	6.30577	6.3635	2.7571	2.7571	2.7571	2.7571	2.7571	2.7571	5.51419	6.55511	2.7571	2.7571	2.7571	2.7571	2.7571
ANP32B	Q92688	8.88982	9.06402	9.13723	9.22018	9.72871	9.25599	8.96564	9.06083	8.8468	9.09917	8.91215	8.89597	9.0142	9.06834	9.15173	9.15719	8.9067
ANP32C	P39687	9.17895	9.53871	9.4718	9.20852	9.67923	9.66614	9.32567	9.46994	9.42922	9.64898	9.08064	8.94753	9.45898	9.33062	9.49546	9.52435	9.17718
ANP32E	Q9BTT0	8.75942	8.84589	9.26499	8.22768	9.24723	9.03535	8.6182	8.89757	8.59785	9.17019	8.35327	8.48077	8.75501	8.48745	8.58552	8.71193	8.72436
ANP32E	Q9BTT0-3	6.52694	3.05308	3.05308	3.05308	3.05308	3.05308	3.05308	6.10615	6.39994	6.61327	3.05308	3.05308	3.05308	3.05308	3.05308	3.05308	3.05308
ANPEP	P15144	9.23724	5.64634	8.23637	9.04848	7.83781	8.95776	6.232	7.66944	5.63064	6.2626	8.1882	6.39106	2.7232	8.21102	8.38902	5.4464	9.13023
ANTXR1	Q9H6X2	6.89582	6.96056	7.6531	7.18579	7.15997	6.1156	6.79536	7.93998	7.2235	7.35717	6.82819	7.27092	7.4954	7.32642	7.22543	6.95076	7.39311
ANTXR2	P58335-4	6.1231	5.90666	7.27915	7.72107	6.65305	7.87292	5.74813	7.67381	6.32846	6.79186	7.67467	6.87333	7.62438	7.20772	7.49303	5.3039	7.57471
ANXA1	P04083	8.41783	7.59575	9.89134	9.77703	9.82521	9.50548	10.6326	9.64871	8.20859	9.07613	9.7551	9.90521	9.95551	9.39748	10.1996	7.83689	9.79739
ANXA10	Q9UJ72	2.56771	7.18918	7.99063	6.18382	2.56771	2.56771	6.79345	2.56771	2.56771	2.56771	7.85692	5.1797	2.56771	5.95278	2.56771	5.13543	2.56771
ANXA11	P50995-2	8.4708	8.53039	8.72139	8.59279	8.41298	8.52784	8.5433	8.52804	8.30457	8.34477	8.63253	8.5812	8.46805	8.58291	8.54212	8.14471	8.72604
ANXA2P2	P07355	10.2786	9.90574	10.7245	10.4101	10.3567	10.4502	9.75135	9.52235	8.91856	9.51607	10.6574	10.5032	10.5135	10.3839	10.6329	9.68608	10.2578
ANXA3	P12429	2.38279	2.38279	8.9077	8.70946	8.51055	6.41294	2.38279	5.52183	4.94765	2.38279	6.18863	5.83354	4.76558	8.3573	8.48126	6.40401	7.28278
ANXA4	P09525	8.94243	9.1854	8.5426	8.40281	7.98875	7.85262	8.07586	7.40909	7.50883	7.9776	8.62196	8.76303	8.74872	8.54827	8.73236	8.36996	9.06737
ANXA4	P09525-2	6.95372	2.84058	2.84058	6.70224	2.84058	2.84058	5.68116	2.84058	2.84058	6.38325	6.15015	6.83686	2.84058	2.84058	2.84058	2.84058	6.75669
ANXA5	P08758	9.2342	9.37351	9.96357	9.74001	9.68883	9.24712	9.08075	9.76829	8.93555	9.38453	9.68702	9.90654	9.86602	9.76986	9.74628	9.31802	9.08105
ANXA6	P08133	9.42329	9.22355	8.62496	8.88104	8.46711	8.86884	8.85213	9.42359	8.84622	9.03206	9.03915	9.18273	9.09608	8.93521	9.48616	9.05066	8.9849
ANXA7	P20073-2	8.61901	8.62712	8.82533	8.556	8.57726	8.73564	8.68352	8.45587	8.20386	8.1063	8.77734	8.62957	8.77363	8.41101	8.68634	8.50476	8.61776
ANXA8	Q5VT79	5.77935	2.5233	5.83852	2.5233	5.04659	2.5233	2.5233	6.6866	2.5233	2.5233	2.5233	7.48912	5.47797	2.5233	2.5233	2.5233	2.5233
ANXA9	O76027	3.11918	6.23836	3.11918	3.11918	3.11918	3.11918	3.11918	3.11918	3.11918	3.11918	3.11918	3.11918	3.11918	3.11918	3.11918	3.11918	3.11918
AOC3	Q16853	4.92191	5.50169	5.88627	5.55392	6.93983	5.46174	5.47508	2.46095	2.46095	2.46095	2.46095	2.46095	5.51662	5.30812	5.85352	2.46095	5.55355
AOX1	Q06278	5.86956	2.26709	6.13793	4.98304	2.26709	4.53417	5.22547	5.14537	5.66682	5.24116	7.08269	6.04909	6.32464	2.26709	5.86659	2.26709	6.60331
AP1AR	Q63HQ0	2.94898	6.63187	6.88989	6.75269	6.91967	5.89796	6.62503	6.54347	6.7762	6.77019	5.98356	6.00743	6.81063	6.48824	6.56645	6.50292	6.96186
AP1B1	Q10567-2	7.97453	8.07093	7.97845	8.16525	7.96966	8.21739	7.92564	7.94165	7.74275	8.06803	7.96172	8.107	8.19954	8.01747	7.9431	7.96356	8.01179
AP1B1	Q10567-3	6.01919	6.56913	6.71273	6.29759	6.50272	6.73541	6.70882	6.48403	6.07604	6.43897	6.70004	6.72114	6.79618	6.64454	6.54159	6.32719	6.36536
AP1G1	O43747	8.25297	8.18892	8.31202	8.1332	8.07821	8.1377	8.05055	7.99815	7.96548	7.61044	7.88738	8.17163	8.28919	8.18245	8.05808	8.1067	8.28314
AP1G2	O75843	7.29015	7.30938	7.06132	7.17721	6.73212	7.41475	7.25593	6.49512	6.37356	6.81042	6.35011	7.12432	6.70038	7.21085	7.22861	6.99245	7.00052
AP1M1	Q9BXS5	8.44194	8.28634	8.45273	8.45474	8.09904	8.3267	8.25114	8.26758	8.09981	7.9529	8.12202	8.36929	8.40856	8.30809	8.29891	8.26136	8.43163
AP1S1	P61966	7.85414	8.0918	8.02993	8.12708	7.82356	7.97919	7.93956	7.94223	7.83709	7.56197	7.68818	8.15766	7.97764	8.07617	7.89221	8.1331	7.96035
AP1S2	P56377-2	3.09087	3.09087	3.09087	3.09087	3.09087	3.09087	3.09087	3.09087	3.09087	3.09087	3.09087	3.09087	3.09087	3.09087	3.09087	3.09087	6.18175
AP1S2	P56377	3.3947	3.3947	7.68435	7.36889	7.59455	7.56283	7.01377	7.57839	7.28088	6.78939	7.50225	7.4713	7.9689	7.81785	7.62869	3.3947	7.37733
AP1S3	Q96PC3-4	7.75146	7.12046	2.62447	6.70759	6.30125	6.94589	6.44954	5.24893	6.24313	2.62447	6.63234	5.3495	6.53416	6.34831	6.22449	5.55977	7.47651
AP2A1	O95782-2	8.48583	8.4519	8.52667	8.24266	8.35748	8.39989	8.36921	8.47971	7.99346	8.04211	8.44373	8.68016	8.50825	8.45711	8.58371	8.41806	8.32194
AP2A2	O94973	7.90849	7.9505	7.88471	7.48897	7.69502	7.84824	7.73232	7.69927	7.75756	7.91915	7.83329	8.04768	8.0633	7.93451	8.06474	7.92068	7.97471
AP2A2	O94973-2	2.69109	6.11652	2.69109	2.69109	5.65486	6.05934	5.84797	2.69109	2.69109	5.38218	5.931	5.88318	6.08058	5.49633	5.72684	2.69109	6.2181
AP2B1	P63010	8.81092	8.65911	8.82789	8.60574	8.47998	8.60396	8.56045	8.60087	8.40289	8.35287	8.60843	8.85775	8.80879	8.75924	8.83454	8.64062	8.74196
AP2B1	P63010-3	2.80593	2.80593	2.80593	2.80593	2.80593	2.80593	2.80593	2.80593	2.80593	2.80593	2.80593	2.80593	6.06779	2.80593	5.61186	2.80593	2.80593
AP2M1	Q96CW1-2	8.58627	8.37647	8.62503	8.39579	8.37416	8.41999	8.32359	8.50523	8.11192	8.19153	8.48608	8.68106	8.62995	8.50257	8.68063	8.45312	8.41761
AP2S1	P53680	8.70166	8.30568	8.39615	8.33205	8.23714	8.33507	8.0113	8.28632	8.01337	7.95233	8.31751	8.51398	8.22927	8.33481	8.38492	8.32683	8.13888
AP3B1	O00203	8.26863	8.13378	8.34399	8.04001	7.98513	7.96147	8.06759	8.17907	7.70044	7.88346	8.09307	8.19359	8.10824	8.11425	8.23864	8.08032	8.18983
AP3B2	Q13367	6.68907	7.33592	5.54548	5.51304	5.35152	4.79059	4.56975	5.47394	6.36637	4.78919	4.48433	5.25656	5.4815	2.24216	5.27872	5.48003	6.80276
AP3D1	O14617-2	2.77408	5.54816	2.77408	2.77408	2.77408	2.77408	2.77408	2.77408	2.77408	2.77408	2.77408	2.77408	2.77408	2.77408	5.5916	2.77408	2.77408
AP3D1	O14617-5	8.05614	8.25625	8.34547	8.0575	8.08882	8.00306	8.04547	8.10272	7.52604	7.86806	8.08906	8.1958	8.17499	8.05523	8.21939	8.00474	8.21153
AP3M1	Q9Y2T2	8.40492	8.46936	8.7695	7.93282	7.89276	8.03064	8.65002	8.15571	7.49715	7.80044	7.88871	8.107	8.04214	7.90261	8.2557	7.99688	8.19257
AP3M2	P53677	7.27205	7.58739	7.52352	6.80508	7.40612	6.82892	6.94173	7.34075	6.66178	6.76871	7.32801	7.19378	7.34372	7.49372	7.39728	7.21541	7.08529
AP3S1	Q92572	8.22403	8.24912	8.40957	8.33083	8.24793	8.07777	8.13193	8.20548	7.69589	7.7556	8.1388	8.34242	8.12549	8.34921	8.2768	8.11905	8.28526
AP3S2	P59780	3.06524	6.97883	6.68993	6.13047	3.06524	6.78651	6.98108	7.11958	6.63385	7.17888	6.8019	7.03195	6.92399	3.06524	6.28864	6.82935	6.72277
AP4B1	Q9Y6B7	5.3624	6.31227	6.83223	6.53508	6.82339	7.05686	6.82319	6.21853	6.23102	6.44412	6.44755	6.84519	6.7812	6.54679	6.77938	6.63655	6.68144
AP4E1	Q9UPM8	5.91134	6.44551	6.81837	6.60441	6.9168	7.19381	7.43587	6.27958	6.16763	6.41382	6.51576	6.94208	6.8943	6.54084	6.73834	6.65698	6.8205
AP4M1	O00189	6.43236	6.49033	6.80431	6.68456	6.96206	6.95052	6.87169	6.62805	6.5818	6.92672	6.51837	6.91712	6.84533	6.8081	6.88309	6.97966	7.1214
AP4S1	Q9Y587	6.90157	6.89659	6.7909	6.89758	7.21379	7.00683	6.95836	6.60978	6.22107	3.11053	3.11053	6.79211	7.01852	6.71872	6.79925	6.93831	6.51446
AP5B1	Q2VPB7	6.56586	7.12866	5.99645	6.48347	6.79416	6.85759	6.63209	6.38589	5.9666	5.90562	5.84142	6.24046	6.8018	6.34178	6.56726	6.59257	6.24016
AP5M1	Q9H0R1	6.32192	7.1775	6.46283	6.60655	6.9203	6.77481	6.72925	6.68098	6.26025	6.57622	6.09468	6.51447	6.94542	6.70809	6.62892	6.52794	6.45554
AP5S1	Q9NUS5	6.57451	6.80157	6.52357	5.80113	6.49635	6.52342	6.06889	6.5921	5.93395	6.37396	6.67434	6.30132	6.71865	6.80647	6.5127	6.60037	6.78964
AP5Z1	O43299	6.5373	7.19659	6.72642	6.68375	6.82164	7.05167	6.52382	6.61957	6.3512	6.55954	6.55524	6.99618	6.83431	6.61166	6.65259	6.95715	6.94044
APAF1	O14727-4	6.89689	6.96004	7.83352	6.67783	7.23041	7.17713	6.63283	7.40464	6.99037	7.04527	7.03983	6.9352	6.55361	7.01719	7.08808	6.87996	7.26066
APBA1	Q02410-2	5.31099	5.6759	6.33659	6.83989	5.86442	6.39051	7.45659	5.90986	6.19991	5.73054	5.69231	7.34733	6.71387	6.45723	6.30238	5.44717	6.65928
APBA2	Q99767-2	6.33279	6.56292	2.84257	6.21464	6.60544	6.43239	6.00892	6.23891	6.37061	6.56792	6.15587	5.68515	2.84257	5.97784	5.85555	5.98409	6.53253
APBA3	O96018	6.22664	6.60011	6.57797	6.44875	6.47821	6.2745	6.26692	6.92445	3.06457	3.06457	6.12913	6.36924	6.87031	7.41548	6.54663	6.49591	6.85852
APBB1	O00213-2	6.99916	7.00807	7.0645	6.4889	6.94252	6.50577	5.5862	6.76774	6.88154	6.95678	6.85221	7.20608	7.01602	7.1616	7.06439	6.74053	7.01635
APBB1IP	Q7Z5R6	6.76767	6.76888	7.3772	6.97201	7.53217	6.83438	6.837	6.16949	6.98415	6.4483	6.77157	7.95657	6.71759	7.16114	8.17498	4.84306	8.30886
APBB2	Q92870	6.25125	6.63671	7.35315	6.68379	7.07178	6.97019	2.83824	6.53655	5.67647	6.1181	5.9527	6.78063	7.12561	6.55598	6.95141	7.06109	7.01589
APC	P25054-2	6.24647	6.35415	6.64751	6.24558	6.90277	6.66483	6.6254	6.59731	6.07781	6.02024	5.41291	6.37246	6.75506	6.79488	6.58032	6.89477	6.70897
APC2	O95996	2.2558	5.81708	6.36397	6.43235	4.5116	2.2558	4.85624	5.58423	5.6537	5.76858	5.44683	5.37244	5.28176	5.14155	4.90731	2.2558	2.2558
APCDD1	Q8J025	2.67226	2.67226	2.67226	2.67226	2.67226	2.67226	2.67226	2.67226	6.37852	6.80614	2.67226	2.67226	2.67226	2.67226	2.67226	5.34452	2.67226
APCDD1L	Q8NCL9	2.53992	2.53992	2.53992	2.53992	2.53992	2.53992	2.53992	5.10353	2.53992	2.53992	2.53992	7.49219	2.53992	5.07984	2.53992	2.53992	2.53992
APCS	P02743	3.1274	3.1274	3.1274	3.1274	7.08649	3.1274	3.1274	3.1274	3.1274	3.1274	3.1274	3.1274	6.2548	3.1274	3.1274	3.1274	3.1274
APEH	P13798	8.40452	8.4731	8.14698	8.20408	7.99214	8.34557	8.39931	7.93818	7.73941	8.03167	8.29315	8.30184	8.22333	8.38986	8.47523	8.0326	8.37489
APEX2	Q9UBZ4	5.91864	6.57313	6.86164	6.38327	6.4616	6.50324	6.56268	5.90521	5.85625	2.80448	5.73668	5.60896	6.32808	6.41594	6.40182	6.23678	6.42592
APH1A	Q96BI3	7.5373	7.82825	7.75415	7.61415	7.7855	7.72231	7.6827	7.74431	7.88776	7.79043	6.88161	7.49292	7.7472	7.19395	7.55329	7.58371	7.80308
APH1B	Q8WW43-2	6.99322	3.00838	6.1007	6.1047	6.04939	6.21373	6.27487	6.55062	3.00838	6.23437	6.64635	6.79357	6.67519	6.55866	6.59413	6.01675	6.63167
API5	Q9BZZ5-1	5.45926	5.74718	5.95995	5.81192	5.77219	5.67013	5.99236	2.69038	5.98791	5.80443	2.69038	2.69038	5.38076	5.72478	5.77569	5.79965	5.70547
API5	Q9BZZ5	8.47811	8.6238	8.74306	8.43814	8.72336	8.56885	8.48201	8.29051	8.47499	8.51268	8.34222	8.34619	8.53431	8.43097	8.51256	8.59793	8.42364
API5	Q9BZZ5-2	6.99187	7.2806	7.26675	7.17027	7.32993	7.33351	7.25425	7.00779	7.17545	7.44735	7.03654	6.97954	7.10466	7.17389	7.07943	7.38459	7.05316
APIP	Q96GX9	7.91768	7.77352	8.22919	7.69951	7.98208	7.45027	7.53763	7.62813	6.8904	7.22669	7.90495	7.47243	8.02719	7.89739	7.84243	7.53375	7.63843
APIP	Q96GX9-3	2.60806	2.60806	2.60806	2.60806	5.9267	5.21611	2.60806	2.60806	2.60806	2.60806	2.60806	2.60806	2.60806	2.60806	2.60806	2.60806	2.60806
APITD1	Q8N2Z9	7.20862	6.57101	6.86699	7.45232	7.65214	7.5028	7.01742	6.69979	7.5032	7.16266	3.2025	7.06719	6.40499	7.00231	6.90696	6.91515	6.62937
APITD1	Q8N2Z9-3	6.31542	3.01151	3.01151	3.01151	3.01151	3.01151	6.026	6.38333	3.01151	6.70315	3.01151	6.02302	3.01151	3.01151	3.01151	3.01151	3.01151
APLF	Q8IW19	2.50649	5.79352	5.25528	2.50649	5.01298	2.50649	2.50649	2.50649	5.68571	6.36194	2.50649	2.50649	5.45977	5.28813	5.46888	2.50649	5.90244
APLN	Q9ULZ1	3.55062	3.55062	3.55062	3.55062	3.55062	3.55062	3.55062	3.55062	3.55062	3.55062	7.10123	3.55062	3.55062	3.55062	3.55062	3.55062	3.55062
APLP1	P51693	6.34732	6.2388	4.95455	2.37847	2.37847	2.37847	5.19335	2.37847	2.37847	4.87642	4.75694	5.39231	2.37847	2.37847	5.63366	5.33693	6.14305
APLP2	Q06481	7.77712	7.28292	7.41486	6.87462	6.99796	7.22013	7.3069	6.9097	7.2916	6.6386	7.35843	6.66122	7.06682	6.95029	7.39893	7.07043	7.64841
APLP2	Q06481-4	5.61908	2.57116	5.17546	2.57116	5.40422	5.41641	2.57116	2.57116	2.57116	2.57116	6.08604	5.31672	5.14233	2.57116	5.50198	5.38819	5.69344
APMAP	Q9HDC9	9.0219	8.42495	8.75521	8.62929	8.71243	8.31751	8.34312	8.47034	8.77803	8.16188	8.58624	8.76211	8.77287	8.89852	8.56007	8.49998	8.91503
APOA1BP	Q8NCW5	8.27354	7.81752	7.81415	7.94664	7.41567	7.59055	8.01906	8.0725	8.25726	8.21438	7.9089	7.9958	7.45428	8.06519	7.69772	8.19624	7.76934
APOB	P04114	6.50378	6.36077	6.64731	6.65244	6.54057	6.42235	6.46948	5.99882	6.62122	6.33328	6.26695	6.09941	5.98632	6.38959	6.62304	6.19039	6.75243
APOBEC2	Q9Y235	2.49612	2.49612	2.49612	2.49612	2.49612	2.49612	2.49612	6.78455	2.49612	2.49612	4.99225	2.49612	2.49612	2.49612	6.43628	2.49612	2.49612
APOBEC3A	P31941-2	3.16087	3.16087	6.32174	3.16087	3.16087	3.16087	3.16087	3.16087	3.16087	3.16087	3.16087	3.16087	3.16087	6.35779	3.16087	3.16087	3.16087
APOBEC3B	Q9UH17	7.91763	7.6416	7.39703	7.63769	7.88781	7.88572	7.77526	7.4825	3.30468	6.60937	7.81405	7.21247	7.65708	7.90747	8.03436	3.30468	7.62057
APOBEC3C	Q9NRW3	8.47646	7.98507	7.32849	7.87252	7.58742	7.97598	7.6746	7.06815	6.96754	6.91475	7.67798	8.08921	8.00441	7.99389	8.20872	3.45737	7.78017
APOBEC3D	Q96AK3	6.52353	2.68936	2.68936	2.68936	2.68936	6.3811	6.74262	2.68936	2.68936	5.37871	6.03629	2.68936	2.68936	7.0539	6.81242	2.68936	6.4983
APOBEC3F	Q8IUX4	8.06804	7.14285	6.29034	7.21844	6.67709	7.17957	6.75399	6.96113	6.58851	5.30705	6.56057	7.09219	7.06098	7.50351	7.48546	2.65352	7.09533
APOBEC3G	Q9HC16	7.11042	6.20686	5.284	6.98576	6.61309	7.84259	5.37344	6.90772	2.642	2.642	6.09567	6.42847	6.29536	8.10827	7.92253	2.642	7.3346
APOBR	Q0VD83-3	6.05512	6.46252	1.88889	3.77778	1.88889	1.88889	5.95389	1.88889	1.88889	1.88889	1.88889	4.57477	1.88889	5.44712	1.88889	5.19429	6.48314
APOC1	P02654	3.21334	8.19772	3.21334	3.21334	3.21334	6.42668	6.81302	3.21334	3.21334	3.21334	3.21334	3.21334	3.21334	3.21334	3.21334	3.21334	6.56844
APOC2	P02655	3.61656	3.61656	3.61656	3.61656	7.23312	3.61656	3.61656	3.61656	3.61656	3.61656	3.61656	3.61656	3.61656	3.61656	3.61656	3.61656	3.61656
APOC3	P02656	5.99201	2.97593	6.48149	2.97593	7.61559	6.30121	2.97593	6.21865	6.68629	6.31829	2.97593	5.95186	2.97593	6.12037	6.3224	6.05213	6.21713
APOD	P05090	2.89219	5.78437	2.89219	2.89219	2.89219	2.89219	2.89219	2.89219	2.89219	2.89219	2.89219	2.89219	2.89219	2.89219	5.82664	2.89219	2.89219
APOE	P02649	8.18959	8.80934	7.39205	7.49159	7.27968	7.12498	6.95489	7.16184	7.99943	7.32721	6.92082	7.23504	6.79618	7.88891	7.31676	7.18114	7.89171
APOL1	O14791	7.72971	6.9867	7.05798	6.26628	5.52681	7.38756	2.7634	7.51366	7.35316	7.13545	2.7634	2.7634	6.54925	5.70058	5.73246	2.7634	2.7634
APOL2	Q9BQE5	6.68869	6.16421	5.82046	5.78454	5.45679	2.7284	2.7284	6.12021	2.7284	2.7284	6.07342	5.49889	6.899	6.27282	5.99543	6.06588	6.15501
APOL3	O95236-2	7.00729	2.56263	5.29642	5.56023	5.86863	5.12526	2.56263	2.56263	2.56263	6.6666	6.64334	2.56263	7.31957	7.27086	7.44262	6.27732	2.56263
APOL6	Q9BWW8	2.91285	2.91285	2.91285	2.91285	5.8657	2.91285	2.91285	2.91285	6.15261	2.91285	2.91285	2.91285	6.56881	5.8257	6.47181	2.91285	2.91285
APOLD1	Q96LR9-2	2.70375	2.70375	5.60944	2.70375	2.70375	2.70375	2.70375	2.70375	2.70375	2.70375	2.70375	2.70375	5.4075	2.70375	2.70375	2.70375	2.70375
APOO	Q9BUR5	8.14233	7.92157	7.58746	7.8872	7.38988	7.48437	7.74111	7.99283	8.26626	7.56949	7.91224	7.93046	7.60808	7.97044	7.69107	8.00714	7.87798
APOOL	Q6UXV4	7.52942	7.59333	8.11911	7.73265	8.02385	7.85501	7.48955	7.5879	7.95473	7.5061	7.7478	7.92472	8.09979	7.69959	7.82521	7.59011	7.87295
APP	P05067	8.07705	7.59683	7.71368	7.64251	7.65022	7.73194	7.62619	7.67478	7.74623	7.34203	7.40692	7.39002	7.48745	7.66118	7.89831	7.57304	8.03558
APPBP2	Q92624	6.52016	6.51702	6.93145	6.88032	6.83845	6.68294	6.11358	6.40254	6.23018	5.98716	6.65746	6.74568	6.62786	6.41096	6.81715	6.72762	6.75362
APPL1	Q9UKG1	8.17341	8.11169	7.60493	7.64931	7.52156	7.59131	7.96649	7.84393	7.47506	7.56439	7.7795	7.58432	7.68994	7.55156	7.73517	7.57193	7.59366
APPL2	Q8NEU8	7.15342	7.21314	7.65646	7.3718	7.6224	7.01523	6.87006	7.15997	6.97032	7.0222	7.72813	7.88557	8.01764	7.43047	7.68612	7.36695	7.88316
APRT	P07741	8.87246	8.69121	8.4315	8.71949	8.75856	8.99409	8.71794	8.42866	8.64051	8.10016	8.46657	8.63457	8.66328	8.6591	8.40784	8.89532	8.60136
APTX	Q7Z2E3-7	7.24066	7.63339	7.25051	7.54668	7.30922	7.35553	7.46204	7.21595	7.31828	7.23707	7.16633	7.18297	7.35302	7.38667	7.37851	7.538	6.8887
APTX	Q7Z2E3-4	2.26549	5.19434	2.26549	5.80922	5.28081	5.90549	2.26549	4.83306	2.26549	2.26549	2.26549	2.26549	2.26549	5.0444	4.5538	2.26549	4.53098
AQP1	P29972	3.42251	3.42251	3.42251	3.42251	3.42251	3.42251	3.42251	6.86502	3.42251	3.42251	3.42251	3.42251	3.42251	3.42251	3.42251	6.84501	3.42251
AQR	O60306	7.77059	7.85965	7.88827	7.6903	7.67726	7.73515	7.58974	7.60897	7.76996	7.57142	7.54326	7.37246	7.43619	7.56209	7.5682	7.71729	7.51317
AR	P10275	2.44707	2.44707	2.44707	4.99701	6.18082	5.45275	2.44707	4.89414	5.07707	2.44707	6.29179	5.58313	6.12636	5.2965	2.44707	2.44707	2.44707
ARAF	P10398	7.14454	7.12736	7.5311	7.43826	7.10139	7.11868	7.22927	6.70954	6.52754	7.13203	7.04258	7.13049	7.31306	7.43263	7.25306	6.98031	7.57104
ARAP1	Q96P48-3	7.22481	6.99809	7.00665	7.75973	6.89074	7.31936	6.93285	7.09917	7.0135	7.12701	7.14639	7.44562	6.87865	7.2524	7.19876	7.0612	7.4248
ARAP3	Q8WWN8	5.19876	2.42577	6.77669	6.81276	5.71252	6.82914	2.42577	6.55597	2.42577	4.85153	5.67244	2.42577	6.9206	7.03687	7.35203	2.42577	6.46344
ARCN1	P48444	8.65833	8.67543	8.79093	8.69866	8.82831	8.79269	8.57327	8.76024	8.60162	8.52239	8.67817	8.72394	8.74506	8.70164	8.74472	8.70079	8.63427
AREL1	O15033-2	2.55559	6.30622	2.55559	5.9922	5.49107	6.00383	5.19981	5.95858	5.68129	5.11118	5.7846	5.19402	5.61224	5.67291	5.7213	5.33906	6.05867
ARF1	P84077	9.66793	9.41134	9.50949	9.55187	9.47236	9.33649	9.3007	9.36246	9.32101	9.40093	9.31453	9.57796	9.41024	9.28543	9.47845	9.40574	9.29135
ARF3	P61204	5.68082	5.88282	5.96329	6.85273	5.60887	5.49738	5.92615	5.79176	5.33819	4.5335	6.17994	6.11776	2.26675	6.69767	6.30522	2.26675	6.26684
ARF4	P18085	9.16699	8.79323	9.34336	9.04401	9.04706	9.10719	8.79893	9.15187	8.60102	8.53825	9.16004	9.21762	9.13208	9.0772	9.12472	8.61554	8.86042
ARF5	P84085	8.45797	8.49119	8.68794	7.99274	8.10545	7.95167	7.80368	8.3654	8.24038	8.51974	8.28849	8.58324	8.31878	8.53536	8.45744	8.46811	8.46944
ARF6	P62330	8.46235	8.20902	8.56208	8.62893	8.59594	8.59607	8.07586	8.10797	7.9554	7.9408	8.2096	8.59629	8.58487	8.4726	8.68064	8.23342	8.60191
ARFGAP1	Q8N6T3	8.01543	8.32362	8.18717	8.10545	8.56135	8.34585	7.86793	8.29085	7.99732	7.83144	8.15488	8.26591	8.19657	8.25668	8.10256	8.02451	8.18773
ARFGAP2	Q8N6H7	7.99334	8.04295	8.164	7.98147	8.18463	8.04589	8.05569	7.92127	7.92074	7.99324	7.7723	8.13604	7.93178	8.01524	7.98677	8.15294	7.88296
ARFGAP3	Q9NP61	8.17959	8.13143	7.88622	7.86385	7.85005	7.96885	8.07509	8.13284	7.52011	7.63762	7.88895	8.19663	8.12068	8.01416	8.07455	8.14222	7.96088
ARFGEF1	Q9Y6D6	7.13639	7.21947	7.18235	7.22034	7.22758	7.38128	7.22451	7.13848	6.95188	6.95587	7.27642	7.36048	7.25839	7.24058	7.24098	7.52153	7.3214
ARFGEF2	Q9Y6D5	7.55636	7.38851	7.58944	7.29135	7.53493	7.51341	7.3257	7.35101	7.39636	7.01685	7.26658	7.47326	7.21135	7.44178	7.39821	7.37003	7.48915
ARFGEF3	Q5TH69	5.56789	5.2612	5.77825	6.21616	6.46931	6.72031	5.44141	6.93371	4.78259	4.90273	5.08395	2.28388	5.66358	5.75318	6.04046	4.56776	6.25024
ARFIP1	P53367	7.94856	7.83368	7.94093	8.20326	7.92153	7.95016	8.12033	7.80977	7.58814	7.79806	7.85772	8.13788	7.99081	7.99476	8.00895	7.85659	7.79728
ARFIP1	P53367-2	2.96347	6.77169	6.81411	6.90942	6.82435	6.75505	6.73658	5.92694	6.29729	6.76528	6.43255	2.96347	6.70373	6.72079	6.71615	6.76149	6.59759
ARFIP2	P53365	7.60654	7.57059	7.54339	7.89866	7.671	7.64577	7.75806	7.7266	7.96353	7.89409	7.5431	7.69564	7.48875	7.74541	7.52447	7.50579	7.0889
ARFRP1	Q13795	7.2507	7.23251	7.27034	6.88208	7.59188	7.38547	7.06304	7.11677	7.10152	6.96705	7.03105	7.22588	7.76793	7.45268	7.44771	6.86233	7.1939
ARG2	P78540	5.05623	7.94017	6.72972	7.49574	6.13681	6.39072	8.19997	6.0439	6.9348	7.08962	5.08648	7.32	5.37451	7.85479	4.9876	7.37239	6.02138
ARGLU1	Q9NWB6	8.30647	8.35648	8.35315	8.176	8.04287	8.0775	8.26648	8.13636	8.58557	8.41453	7.90474	7.83713	8.08686	8.09909	7.91737	8.19924	7.93885
ARHGAP1	Q07960	8.36071	8.3008	8.87426	8.5615	8.37177	8.23583	8.35062	8.35629	7.95041	7.94315	8.37216	8.50469	8.68495	8.43701	8.45132	8.14897	8.51198
ARHGAP10	A1A4S6	6.96018	6.58745	7.04973	6.93406	7.0675	7.17116	6.66439	7.07844	5.91584	6.35561	7.38185	7.00768	7.01561	6.69946	7.15443	7.3058	6.99667
ARHGAP11A	Q6P4F7	5.64105	6.00961	6.19497	6.32068	6.64311	7.06642	6.38896	5.61503	6.69377	5.629	5.61639	4.3903	5.78142	5.4429	6.09543	6.44123	6.14289
ARHGAP12	Q8IWW6-3	5.90034	5.49969	2.70071	5.81565	2.70071	2.70071	5.72677	2.70071	5.59781	5.84995	5.86308	5.74823	5.72702	5.40142	5.89763	5.60173	5.68611
ARHGAP12	Q8IWW6-4	7.62875	7.00442	6.84427	7.28646	6.75436	7.15691	6.71627	7.07515	6.9546	7.02648	7.208	7.49476	7.58018	7.56212	7.37843	7.02929	7.29503
ARHGAP17	Q68EM7	8.21653	7.98388	8.04647	7.84321	7.99835	7.72241	7.79343	7.68154	8.38337	8.07002	7.82668	8.09484	8.05254	7.89444	8.08735	7.52459	7.98253
ARHGAP17	Q68EM7-2	2.76134	2.76134	2.76134	2.76134	5.52268	2.76134	2.76134	2.76134	2.76134	2.76134	2.76134	2.76134	5.78663	2.76134	5.9823	2.76134	2.76134
ARHGAP17	Q68EM7-3	6.80362	6.29401	2.9676	6.34126	2.9676	6.17914	5.9352	2.9676	2.9676	5.98249	2.9676	6.37775	2.9676	6.37247	2.9676	2.9676	6.16387
ARHGAP18	Q8N392	7.64669	7.18922	7.67613	7.40138	7.75406	7.29993	7.26588	7.64629	6.14003	6.85946	7.99397	8.13455	8.38294	7.62132	8.18949	6.83962	7.7134
ARHGAP18	Q8N392-2	2.92694	2.92694	5.85389	2.92694	2.92694	2.92694	2.92694	2.92694	2.92694	2.92694	2.92694	2.92694	2.92694	2.92694	2.92694	2.92694	2.92694
ARHGAP19	Q14CB8-7	5.55303	6.26702	6.06146	6.03588	5.37605	6.87269	5.77803	5.96207	6.76357	6.96896	5.61664	5.39537	4.86028	5.96893	5.93914	6.8733	6.11035
ARHGAP20	Q9P2F6-4	6.15977	5.68047	2.5028	6.42649	5.43161	5.98291	5.00561	6.47136	5.25463	6.43571	6.17346	5.64324	2.5028	6.25003	2.5028	2.5028	6.05297
ARHGAP21	Q5T5U3	7.23237	6.15315	6.5481	6.5774	6.75711	6.72288	6.5509	6.48348	6.20323	6.20945	6.83212	7.10825	6.60896	6.32505	6.84108	6.65172	6.50112
ARHGAP22	Q7Z5H3	2.31966	5.61792	6.07862	6.49187	5.89499	6.71887	6.69653	5.85754	5.7015	7.26633	6.32918	5.82468	7.05457	4.63931	6.83339	2.31966	6.73341
ARHGAP23	Q9P227	5.66137	5.12951	6.74267	5.37927	6.09555	5.67703	5.42612	5.69833	5.00623	2.50311	5.13265	6.51003	6.12058	6.31781	6.65178	6.52686	5.37067
ARHGAP24	Q8N264	2.29417	2.29417	5.86871	6.62062	6.39448	6.05802	2.29417	6.76415	2.29417	5.39118	6.10016	6.10888	7.10645	2.29417	6.80586	4.58834	6.59366
ARHGAP24	Q8N264-5	3.04464	3.04464	6.76982	6.08928	6.15389	6.32947	3.04464	7.06305	3.04464	3.04464	3.04464	3.04464	3.04464	3.04464	6.35999	3.04464	6.71911
ARHGAP26	Q9UNA1-2	7.36787	5.5631	6.08378	6.63369	6.35465	6.26281	2.68265	6.70284	6.37881	5.3653	6.15724	6.74708	6.53641	6.23313	6.46395	2.68265	7.28476
ARHGAP27	Q6ZUM4	6.34563	7.03378	4.16804	6.11527	2.08402	6.16584	6.46054	2.08402	2.08402	2.08402	2.08402	5.98764	2.08402	4.92299	4.46355	5.49078	6.29102
ARHGAP28	Q9P2N2	7.4262	5.23153	7.49473	5.39747	5.89063	4.76352	5.64511	6.88894	2.38176	2.38176	5.5153	7.23591	5.54545	5.6874	5.00992	7.65482	5.9284
ARHGAP29	Q52LW3	4.68363	4.88902	7.64928	7.63372	7.26351	8.19291	5.96165	7.11469	1.96997	3.93993	8.12097	8.11717	7.78111	7.36557	8.16126	7.63966	8.04876
ARHGAP30	Q7Z6I6-2	3.11416	3.11416	3.11416	6.22833	3.11416	3.11416	3.11416	3.11416	3.11416	3.11416	3.11416	3.11416	3.11416	3.11416	3.11416	3.11416	3.11416
ARHGAP31	Q2M1Z3	5.51946	4.82786	6.56715	6.9198	5.64659	5.8638	5.23639	2.41393	5.21109	5.77528	6.05449	6.90043	6.65178	5.98547	6.09797	6.81694	6.92949
ARHGAP32	A7KAX9	6.4345	2.37055	5.55471	5.2697	5.60498	5.48387	2.37055	5.93439	6.38153	6.13653	4.94133	2.37055	4.74111	5.68807	5.55576	5.67778	4.89121
ARHGAP35	Q9NRY4	7.58733	7.58677	7.63992	7.25095	7.75911	7.3616	7.3043	7.46581	7.16028	7.41173	7.10657	7.65261	7.80491	7.49406	7.64571	7.50145	7.26928
ARHGAP39	Q9C0H5	5.76921	5.94596	6.44328	5.36267	6.45732	6.54394	4.86049	6.15416	5.62021	5.78366	5.94955	5.6184	6.05151	5.9924	6.42717	6.93464	6.37304
ARHGAP4	P98171	6.51411	6.8094	2.56255	6.5783	5.79369	7.6166	7.50904	5.55092	6.86078	7.9059	5.90899	5.94085	5.90013	5.1251	7.06938	5.94829	7.67176
ARHGAP42	A6NI28	3.56662	5.63436	6.40734	5.29398	5.81416	1.78331	6.14402	6.67529	1.78331	1.78331	5.5469	5.98629	5.87982	6.33391	5.56924	1.78331	5.65378
ARHGAP44	Q17R89-2	2.47066	2.47066	2.47066	2.47066	2.47066	2.47066	2.47066	2.47066	2.47066	2.47066	2.47066	2.47066	5.40309	2.47066	2.47066	4.94133	2.47066
ARHGAP5	Q13017-2	7.96133	6.92498	7.58545	7.03167	7.09829	6.94331	6.85407	7.20811	6.07156	6.44932	6.50507	7.40171	7.3616	7.50015	7.03368	7.34138	7.30749
ARHGAP6	O43182	2.34436	4.82686	6.09737	5.76503	2.34436	4.68872	2.34436	6.79181	6.0839	6.54753	5.21438	2.34436	6.43339	2.34436	5.79357	6.05577	2.34436
ARHGAP8	P85298-4	2.96349	6.33821	2.96349	2.96349	2.96349	2.96349	2.96349	2.96349	2.96349	2.96349	2.96349	2.96349	2.96349	2.96349	2.96349	2.96349	5.92698
ARHGDIA	P52565	9.35997	9.50922	10.0037	9.67652	9.80835	9.62444	9.58338	9.79	9.54732	9.39684	9.71671	9.83782	9.7384	9.7376	9.59298	9.29792	9.598
ARHGDIB	P52566	9.27851	6.28016	7.40043	8.65161	6.09968	8.85984	6.52374	6.27296	8.06024	8.80577	8.16748	7.16481	3.04984	7.53234	8.34742	3.04984	6.51959
ARHGEF1	Q92888	8.12493	7.50958	8.14654	7.99257	7.93558	8.15129	7.55226	8.12675	7.92354	8.12354	7.77418	7.9238	8.06159	7.96552	8.09901	8.02734	7.99369
ARHGEF1	Q92888-3	5.58017	2.42095	6.08087	2.42095	2.42095	2.42095	2.42095	5.9354	2.42095	4.8419	5.47062	2.42095	2.42095	2.42095	2.42095	5.71425	2.42095
ARHGEF10	O15013-4	5.99737	7.50952	7.56674	7.23538	7.68714	7.11219	7.24867	7.43783	6.28653	7.12138	7.30672	7.71185	7.63429	7.45482	7.50248	7.6314	7.53032
ARHGEF10L	Q9HCE6-3	5.29819	5.95201	5.56817	4.58728	4.90773	2.26715	5.02097	5.38373	4.80715	5.9933	2.26715	6.04227	5.94484	4.53429	5.44218	5.21245	5.15305
ARHGEF10L	Q9HCE6	2.62003	2.62003	2.62003	2.62003	2.62003	2.62003	2.62003	2.62003	2.62003	2.62003	5.24006	2.62003	2.62003	2.62003	2.62003	2.62003	2.62003
ARHGEF11	O15085	2.77891	2.77891	2.77891	2.77891	2.77891	2.77891	2.77891	2.77891	2.77891	2.77891	2.77891	5.55783	2.77891	2.77891	2.77891	2.77891	2.77891
ARHGEF11	O15085-2	6.85288	6.77101	7.13141	6.55303	6.56573	6.58782	6.67461	7.1921	6.70429	6.72837	6.59462	7.14959	7.18531	6.79241	6.92329	7.1171	7.00019
ARHGEF12	Q9NZN5	7.27976	7.12548	6.91828	6.92993	7.72378	7.63529	6.93766	6.97396	7.47048	7.01326	7.15121	7.46298	7.10657	7.31288	7.2222	7.2016	7.15564
ARHGEF12	Q9NZN5-2	2.59253	5.42066	5.2964	5.33002	5.84053	5.73128	2.59253	5.18507	5.69775	5.51245	5.55688	5.43149	2.59253	5.5822	5.34408	5.35195	5.43506
ARHGEF16	Q5VV41	6.54368	7.0979	2.27485	2.27485	6.5355	6.09471	5.45974	6.58367	6.46926	6.05662	5.03171	4.5497	2.27485	5.22678	6.09394	5.99846	5.09263
ARHGEF17	Q96PE2	6.50898	6.3244	7.0889	6.0805	6.72145	5.97478	6.37489	6.42064	6.78683	6.05004	6.61432	7.13345	6.74956	6.91202	6.86239	6.76499	6.39727
ARHGEF18	Q6ZSZ5-2	7.61094	7.26452	7.7068	7.22558	7.45114	7.4379	7.19603	7.47901	6.84813	7.08598	7.3282	7.70476	7.52424	7.33742	7.3928	7.09922	7.27104
ARHGEF2	Q92974-3	7.4405	7.66958	8.31144	8.03933	7.80774	7.80936	7.44223	8.34327	7.88093	7.88069	7.56553	8.0002	8.17875	8.0317	8.12198	7.83918	7.88111
ARHGEF25	Q86VW2-2	5.26995	2.63497	2.63497	2.63497	2.63497	2.63497	2.63497	2.63497	2.63497	5.31265	2.63497	2.63497	2.63497	2.63497	2.63497	5.70775	2.63497
ARHGEF26	Q96DR7	4.76951	6.39056	2.31026	5.933	6.18322	5.92079	4.91335	5.3507	6.25575	5.28165	6.51405	4.62051	2.31026	5.35937	5.82698	4.67102	2.31026
ARHGEF28	Q8N1W1	4.9776	5.4022	6.78069	6.40099	6.69454	6.9809	2.4888	5.15872	2.4888	2.4888	6.78239	7.12551	5.87836	6.76556	7.31419	2.4888	6.2118
ARHGEF3	Q9NR81	2.36604	6.1839	2.36604	5.29497	2.36604	4.73207	2.36604	5.53793	2.36604	5.20487	2.36604	2.36604	2.36604	2.36604	2.36604	2.36604	5.67235
ARHGEF35	A5YM69	2.56692	2.56692	2.56692	2.56692	2.56692	2.56692	2.56692	2.56692	2.56692	2.56692	2.56692	5.13384	2.56692	2.56692	2.56692	2.56692	5.40468
ARHGEF39	Q8N4T4	2.34743	5.94501	5.31348	5.28617	5.87031	6.04406	6.03361	2.34743	4.70306	6.02792	2.34743	4.69485	2.34743	2.34743	5.11861	6.2217	4.69599
ARHGEF40	Q8TER5	7.22789	6.86238	7.13343	6.58897	6.85087	6.71451	7.23539	7.28624	5.90054	7.21438	6.84925	7.1047	7.37153	7.18303	6.92569	7.55594	7.26294
ARHGEF40	Q8TER5-3	2.56012	5.12023	6.08245	2.56012	5.69107	2.56012	2.56012	5.59529	2.56012	2.56012	2.56012	2.56012	6.99387	5.84339	2.56012	2.56012	5.49598
ARHGEF40	Q8TER5-4	2.80566	2.80566	2.80566	2.80566	2.80566	2.80566	2.80566	2.80566	2.80566	5.61132	2.80566	2.80566	2.80566	2.80566	2.80566	5.67653	2.80566
ARHGEF5	Q12774	2.10602	2.10602	5.44694	4.40716	5.52821	5.37569	2.10602	5.27321	4.93016	4.21203	2.10602	7.13162	5.05208	6.54718	6.37068	5.18382	6.64511
ARHGEF6	Q15052	6.09407	2.42702	6.37154	5.66767	2.42702	2.42702	4.85403	7.42151	7.27371	7.21882	6.95725	7.32725	2.42702	6.94787	6.76516	5.77644	2.42702
ARHGEF6	Q15052-2	2.70759	2.70759	2.70759	2.70759	2.70759	2.70759	2.70759	2.70759	5.7339	5.76147	5.46775	5.41518	2.70759	2.70759	2.70759	2.70759	2.70759
ARHGEF7	Q14155-3	7.57646	7.86919	8.04494	7.36447	7.1526	7.43885	7.34442	7.71898	7.49452	7.46227	7.17731	7.74606	7.68667	7.32323	7.72508	7.41517	7.75155
ARHGEF7	Q14155-1	5.98514	6.53641	6.54153	5.87289	5.30111	6.13576	6.39925	6.3109	6.22861	6.02633	5.90271	6.30354	6.39705	6.07276	6.81511	6.09745	6.4304
ARHGEF9	O43307-3	6.55814	6.23604	6.21079	2.55338	2.55338	2.55338	2.55338	6.44851	2.55338	2.55338	2.55338	2.55338	5.10676	6.0482	6.22097	5.19074	6.23077
ARID1A	O14497-3	2.27431	2.27431	2.27431	2.27431	2.27431	4.54863	5.09745	4.98256	2.27431	2.27431	2.27431	2.27431	2.27431	2.27431	2.27431	2.27431	2.27431
ARID1A	O14497	7.38084	7.3715	7.74661	7.55688	7.59456	7.44495	7.02769	7.73636	8.1812	7.92738	7.42757	7.4226	7.40313	7.56501	7.56053	7.197	7.36301
ARID1B	Q8NFD5	6.93356	7.01168	7.33133	7.02268	7.12529	6.92605	5.2788	7.41952	7.63356	7.22815	7.098	6.9246	7.27013	7.05299	7.08118	7.04552	6.9413
ARID2	Q68CP9	7.07672	7.25426	6.86827	7.08269	7.1201	7.00688	7.22843	7.18514	7.61254	7.57835	7.11043	6.80024	6.00758	6.88057	6.90617	7.18132	6.9899
ARID3B	Q8IVW6-4	4.79601	8.34764	6.15214	5.71796	5.22324	5.67247	7.37841	7.38561	7.11737	6.83259	2.39801	6.24242	5.36026	5.59777	2.39801	6.385	5.93632
ARID3C	Q99856	5.92572	8.22989	7.36766	5.8176	6.0577	5.97014	7.28748	7.91089	7.05925	7.382	5.47817	6.5553	4.31574	5.78119	6.34767	7.00988	6.88551
ARID4A	P29374	6.69393	6.70158	6.5635	6.62399	6.61928	6.50193	6.37892	6.87876	6.25806	6.7034	5.78683	5.85666	6.29315	6.47992	6.83464	6.50883	6.09974
ARID4B	Q4LE39	7.07623	6.92258	6.94376	6.99494	7.18429	7.16156	6.842	7.21853	7.64352	7.32295	6.68877	6.83448	7.17317	6.97745	6.88389	7.21826	6.79403
ARID5B	Q14865	6.10373	5.43037	6.03158	5.68275	6.65608	5.66829	2.71518	6.02046	6.30338	5.50659	6.20571	6.72386	6.16905	6.2211	6.35376	7.26054	6.1435
ARIH1	Q9Y4X5	7.57274	7.72877	7.62776	7.54832	7.85227	7.79132	7.52342	7.5692	7.51285	7.41113	7.35175	7.67339	7.9135	7.58403	7.75066	7.31854	7.46015
ARIH2	O95376	7.22038	7.70895	7.39223	7.47486	7.51542	7.70574	7.49514	7.54854	7.18827	7.13273	7.18164	7.41147	7.81276	7.25225	7.46572	7.14891	7.33503
ARL1	P40616-2	8.51028	8.24411	8.55834	8.3431	8.33838	8.03531	8.06755	8.21931	8.02303	7.88029	8.2213	8.28839	8.43195	7.92956	8.40361	8.21497	8.50202
ARL10	Q8N8L6	3.10553	3.10553	6.63705	3.10553	6.50883	6.66533	3.10553	6.39676	6.93377	6.85006	6.29649	3.10553	3.10553	6.21105	3.10553	7.06097	3.10553
ARL13B	Q3SXY8	6.66207	6.74572	5.42082	5.77648	6.17602	6.683	6.09307	5.45652	6.15194	2.71041	5.55288	5.90922	6.30246	6.19824	6.17353	2.71041	6.22495
ARL13B	Q3SXY8-2	3.35075	3.35075	3.35075	3.35075	3.35075	3.35075	3.35075	3.35075	6.7015	3.35075	3.35075	3.35075	3.35075	3.35075	3.35075	3.35075	8.00163
ARL14EP	Q8N8R7	7.37944	6.69395	7.08375	6.99668	7.43235	6.84746	6.78011	6.75957	6.96252	7.09788	6.61999	6.79947	6.82226	6.83013	6.69077	6.75659	6.61367
ARL15	Q9NXU5	6.45211	3.0071	8.12506	6.33525	7.28979	6.82762	6.25925	6.01419	7.0262	6.9678	6.69504	7.64075	7.63574	7.64471	7.56378	7.25014	7.0374
ARL2	P36404	8.25195	8.37283	7.72757	8.08202	8.50767	8.27808	8.217	7.92718	8.33834	8.14375	7.97048	7.98953	8.35414	8.28534	8.28273	8.29831	8.28999
ARL2BP	Q9Y2Y0-2	7.63781	7.42586	7.81112	7.30618	7.48396	7.38538	7.47177	7.66498	7.60828	7.39988	7.31253	7.65053	7.23995	7.67611	7.59802	7.21506	7.70511
ARL3	P36405	8.70257	8.47219	8.60811	7.99126	8.06652	8.0775	8.27805	8.45507	8.60997	8.46999	8.30924	8.4346	8.4244	8.217	8.24085	8.33044	8.31222
ARL4C	P56559	7.84067	5.4442	6.48309	7.79285	6.96082	7.26239	5.89897	6.89009	2.66662	5.33324	6.51529	7.6393	7.88669	7.35732	7.14902	6.31756	7.56205
ARL5A	Q9Y689	6.16263	6.42471	6.0198	6.11909	6.43513	6.26814	2.77386	6.1174	6.50801	2.77386	2.77386	6.48735	6.47978	6.10762	6.45586	5.54771	6.49143
ARL5B	Q96KC2	7.09776	7.11655	5.86108	6.99243	7.31571	6.85814	7.07142	7.18602	7.15851	6.85186	6.4059	7.1428	6.99685	6.72374	6.81232	6.85798	7.12251
ARL6	Q9H0F7	6.80626	6.87401	7.18863	6.85177	7.10729	7.26753	6.75278	6.61573	6.69544	7.09244	6.78276	6.66017	6.87574	7.0685	7.36801	7.02417	6.98412
ARL6IP1	Q15041-2	7.8294	7.91598	8.48256	8.27744	8.26509	8.41885	8.22191	8.0789	8.18847	7.90902	8.35789	8.40154	8.16131	8.31895	8.47703	8.07865	8.21913
ARL6IP4	Q66PJ3	2.86509	6.26173	5.7628	2.86509	6.1359	6.30631	6.05595	5.83395	2.86509	5.95599	5.90335	5.73017	6.00126	6.04691	6.16	5.74951	6.11255
ARL6IP4	Q66PJ3-2	7.60304	7.73544	7.59918	7.65758	7.76205	7.56438	7.8138	7.72622	7.42553	7.86002	7.36129	7.50915	7.59664	7.64651	7.86961	7.78373	7.61404
ARL6IP5	O75915	8.38058	8.83988	8.66443	8.57286	8.63843	8.57222	8.69518	8.57677	8.37491	8.4446	8.75581	8.94923	9.32299	8.80473	9.06766	8.37629	8.99177
ARL6IP6	Q8N6S5	7.5705	7.1929	7.73773	7.1129	7.44647	7.47575	6.83898	7.85354	7.36346	7.44851	7.6716	7.18755	7.58196	7.82311	7.69161	7.30539	7.90596
ARL8A	Q96BM9	8.03352	8.41515	8.42365	7.98515	7.98495	8.04309	8.02285	8.19557	8.07796	8.00355	7.95168	8.07352	8.13498	7.89282	8.03783	8.13834	8.30679
ARL8B	Q9NVJ2	7.53875	8.21118	8.27466	7.97916	7.88223	7.97068	7.91277	7.87888	7.8861	7.87925	7.9235	8.00138	8.00614	7.89593	7.92027	7.93555	7.95861
ARMC1	Q9NVT9	7.81852	7.95354	7.8984	7.93631	8.17578	8.17919	7.91475	7.96972	8.1098	8.22367	7.78237	7.85748	7.8647	7.80744	7.90921	8.14829	7.8636
ARMC10	Q8N2F6-3	7.61934	7.63636	7.51054	7.64263	7.37892	7.5474	6.84893	7.62763	7.26968	7.25618	7.78823	7.89522	7.74328	7.62291	7.75083	7.62628	8.10084
ARMC10	Q8N2F6-4	6.58294	6.62642	3.1063	3.1063	6.37568	6.43514	6.2126	6.75033	3.1063	6.58823	7.06329	7.01982	3.1063	6.71922	6.81887	6.81027	7.02751
ARMC2	Q8NEN0	2.07482	6.65251	6.63075	2.07482	6.82118	2.07482	2.07482	5.79002	2.07482	5.43492	2.07482	4.14965	5.17147	5.71909	4.58279	2.07482	6.82562
ARMC4	Q5T2S8	2.68365	6.60916	6.77238	6.22889	6.9175	6.62181	6.45003	6.30528	6.0851	5.3673	2.68365	5.98235	6.84537	6.82045	6.83206	2.68365	6.77171
ARMC5	Q96C12	6.04237	6.05452	6.58252	6.24067	6.11939	6.31144	5.43392	6.69046	5.14007	2.57004	5.94183	5.61814	5.6697	6.58702	5.84266	6.59854	5.97283
ARMC6	Q6NXE6	7.84745	8.08827	7.86309	8.04028	8.10527	8.08701	7.96244	7.88311	7.64831	7.96771	7.92103	7.69262	7.88742	7.94136	7.91169	7.88803	8.11283
ARMC7	Q9H6L4	5.95845	5.19342	5.55762	6.24871	5.73893	5.97854	6.18568	6.39429	2.59671	5.60433	6.14933	6.22091	5.5147	6.53055	2.59671	6.50385	6.0356
ARMC8	Q8IUR7-6	6.19991	6.10154	6.13001	6.44413	6.03376	6.03227	6.2506	6.38276	6.30578	6.24755	6.49261	6.16165	5.79259	6.01014	6.07504	6.45022	6.30024
ARMC8	Q8IUR7	7.21393	7.3208	7.30517	7.27946	7.44151	7.43813	7.2597	7.29079	6.87542	7.12796	7.54738	7.41938	7.55844	7.27291	7.43068	7.51739	7.37982
ARMC9	Q7Z3E5	7.35134	8.17301	6.04881	6.85073	6.87668	7.07946	7.09515	8.01968	7.03743	6.6864	7.11428	7.9837	7.33658	7.27886	7.4741	6.72589	7.14097
ARMCX1	Q9P291	7.17906	3.18221	7.36057	7.28604	7.32723	7.0302	6.65537	7.69166	6.47113	6.80658	7.84312	7.25978	6.50274	6.92689	7.47678	6.36442	7.19478
ARMCX2	Q7L311	7.19753	6.07442	7.71333	7.04005	7.37557	6.91949	2.34913	7.65993	6.50799	6.92814	7.53062	7.16591	4.69826	6.41725	7.53255	7.08056	7.50001
ARMCX3	Q9UH62	7.68578	7.89217	8.08076	7.69507	7.81254	7.27642	7.94609	7.8415	7.76391	7.6447	7.82641	7.7485	8.24413	7.79894	7.80144	7.72061	7.83461
ARMCX4	Q5H9R4-2	5.95132	5.94718	6.60335	5.28789	6.06795	5.87952	2.30213	5.44912	5.41783	5.97721	5.87781	5.60679	5.1135	5.50231	5.05482	4.60426	5.83019
ARMCX5	Q6P1M9	5.79882	5.80867	5.5557	6.07914	6.6932	6.27494	6.85947	6.84236	6.77934	6.7892	6.18001	2.77785	6.07794	5.9925	5.91411	6.47196	6.40939
ARMCX6	Q7L4S7	2.68525	2.68525	6.05464	2.68525	5.96734	5.3705	2.68525	6.30442	2.68525	2.68525	6.32341	6.04646	5.50848	2.68525	6.20291	2.68525	6.22154
ARMT1	Q9H993	7.51397	7.73719	7.86145	7.45046	7.74749	7.48393	7.39772	7.76387	7.25186	7.81913	7.81301	7.7154	7.97243	7.50274	7.64213	7.59308	7.87121
ARNT	P27540-3	7.40619	7.15107	7.16625	6.49706	7.27514	7.17641	6.80821	7.03662	6.76584	6.90801	6.47203	6.59012	6.64792	6.64234	6.37812	7.1386	6.61497
ARNT2	Q9HBZ2-2	2.28342	2.28342	5.93397	2.28342	6.10425	4.56685	2.28342	2.28342	2.28342	2.28342	2.28342	2.28342	6.09267	2.28342	2.28342	2.28342	5.57593
ARNTL	O00327-9	2.30639	2.30639	6.34059	5.97958	6.12025	5.9231	2.30639	2.30639	2.30639	2.30639	2.30639	6.18605	6.53702	5.54175	5.92838	6.66118	4.61279
ARNTL2	Q8WYA1-9	2.14191	2.14191	2.14191	2.14191	2.14191	4.9049	2.14191	2.14191	2.14191	2.14191	2.14191	2.14191	2.14191	2.14191	4.28383	2.14191	4.68972
ARPC1A	Q92747	7.39983	7.04864	7.63008	7.85032	7.44476	7.4766	6.93432	7.5891	7.65776	7.52464	7.35988	7.72315	7.64696	7.32744	7.59173	7.30989	7.03311
ARPC1B	O15143	8.0544	8.03676	7.80205	7.976	7.92931	8.08212	8.0251	8.10634	7.28878	7.6663	8.26419	8.16705	8.35794	8.06026	8.39812	7.66067	8.28376
ARPC2	O15144	8.76917	8.79686	9.05984	9.01416	8.69316	8.82844	8.63795	8.97178	8.60014	8.46346	8.91932	8.99821	9.05182	8.85446	8.99948	8.63602	8.94662
ARPC3	O15145	8.48317	8.21437	8.15293	8.7218	8.05671	7.98556	8.48911	8.76569	8.12477	7.95241	8.64366	8.80669	8.35805	8.62303	8.19593	8.22661	8.37469
ARPC4	P59998	9.0971	8.88302	9.20438	9.27421	8.84483	9.01853	8.85407	9.03539	8.72162	8.74988	9.10832	9.12189	9.23042	9.02089	9.15049	8.8825	9.06721
ARPC5	O15511	8.85779	8.73583	8.8593	8.98256	8.46696	8.58087	8.65573	8.82845	8.51345	8.47246	8.9084	9.02177	8.99856	8.89749	8.65725	8.62699	8.9263
ARPC5L	Q9BPX5	8.21362	7.81083	8.16023	8.7167	8.05131	8.11633	8.02894	8.59309	8.191	8.16325	8.31159	8.1835	7.87599	8.44421	7.93918	8.1094	7.95979
ARPIN	Q7Z6K5-2	7.90296	7.56757	7.92835	6.97083	7.34075	7.46481	7.82574	7.65787	7.46454	7.24187	7.56955	7.80869	7.68217	7.73385	7.54374	7.86337	7.16319
ARPP19	P56211	8.09944	7.69048	7.22055	8.59702	7.57129	7.52823	8.18683	8.30331	8.34087	8.55664	8.26369	8.16701	7.0029	8.26008	6.83409	7.74291	7.65473
ARPP21	Q9UBL0	6.79033	6.27156	6.43449	5.9096	6.4958	6.4163	6.28007	6.49363	6.85142	6.72543	2.93828	6.51005	5.93903	6.2913	5.87655	6.93724	7.45788
ARR3	P36575-2	6.14052	2.4461	2.4461	2.4461	2.4461	2.4461	2.4461	2.4461	2.4461	2.4461	2.4461	4.89221	2.4461	2.4461	2.4461	2.4461	2.4461
ARRB1	P49407-2	7.48133	7.76916	7.58588	7.63486	7.45816	7.2557	7.54633	7.98092	7.38191	7.61692	4.90982	7.52334	7.71809	8.08245	7.71856	7.33502	7.56771
ARRB2	P32121	6.6152	7.19921	6.79991	6.75692	7.65791	7.38774	6.76241	7.00644	7.21357	7.29919	6.57154	6.8438	7.33332	6.97986	7.3602	7.01643	7.60197
ARRDC1	Q8N5I2	6.73255	6.78345	6.57245	6.71439	7.25797	6.68968	6.63334	6.1585	6.20719	6.92	7.34883	7.15796	5.77724	6.50775	7.11548	6.53215	6.88637
ARRDC3	Q96B67	2.41139	2.41139	2.41139	4.82279	2.41139	2.41139	6.72312	2.41139	2.41139	2.41139	2.41139	2.41139	2.41139	2.41139	2.41139	2.41139	2.41139
ARSA	P15289	7.75908	7.56845	5.71965	6.69154	5.45805	4.70822	6.94025	7.34922	7.01957	6.8299	6.93708	7.56059	7.20058	7.32587	6.25075	7.39265	7.41875
ARSB	P15848	7.19307	7.24455	6.4851	6.39343	6.64805	6.90559	7.01665	6.99107	6.77174	6.98031	6.65523	6.61498	6.93244	6.73136	6.7957	6.76988	7.53106
ARSE	P51690	2.43274	2.43274	5.26821	2.43274	5.74018	4.86548	2.43274	5.71764	2.43274	2.43274	2.43274	7.08865	5.12494	5.02044	6.72393	2.43274	7.49748
ARSH	P51689-3	6.59564	2.60598	5.21196	2.60598	6.10174	2.60598	2.60598	5.44948	2.60598	2.60598	5.33718	6.91013	5.58774	5.97293	6.02721	6.21962	6.56522
ARSI	Q5FYB1	3.05967	6.11934	3.05967	3.05967	3.05967	3.05967	3.05967	3.05967	6.15815	3.05967	3.05967	3.05967	3.05967	3.05967	3.05967	3.05967	3.05967
ARSJ	Q5FYB0	2.63171	2.63171	2.63171	5.4868	2.63171	5.26343	2.63171	2.63171	2.63171	2.63171	2.63171	2.63171	2.63171	2.63171	5.31009	5.60463	6.65637
ARSK	Q6UWY0	6.2619	6.38049	5.62329	5.50957	4.89464	5.43362	5.62236	6.55882	5.80678	5.53825	2.44732	6.05372	5.71032	6.1718	6.10594	6.86689	6.78248
ART4	Q93070	6.84982	7.53325	7.70062	7.79995	7.06465	7.03258	6.87348	6.74248	5.36321	7.07617	6.81371	7.91803	5.86903	7.62341	7.21432	6.21624	7.52512
ART5	Q96L15	3.57174	7.14348	3.57174	3.57174	3.57174	3.57174	3.57174	3.57174	3.57174	3.57174	3.57174	3.57174	3.57174	3.57174	3.57174	8.18021	3.57174
ARV1	Q9H2C2	6.39854	6.91258	6.66839	6.87804	6.72414	6.91738	7.1387	6.55506	6.69541	6.71352	6.86263	6.52384	7.33692	6.79729	7.12403	6.28327	7.07584
ARVCF	O00192-2	5.18904	6.42819	6.8896	5.51832	6.43213	6.53244	4.96319	6.69842	5.98251	6.21827	5.17787	6.26926	6.68604	6.722	6.63951	6.85107	6.69033
ARX	Q96QS3	3.12921	3.12921	3.12921	3.12921	3.12921	3.12921	3.12921	3.12921	6.60442	6.25843	3.12921	3.12921	3.12921	3.12921	3.12921	3.12921	3.12921
AS3MT	Q9HBK9	8.0726	6.63471	6.36636	2.58235	6.34484	6.34184	5.16469	6.89414	7.35467	7.67832	7.21891	6.76857	5.64208	6.84242	5.79686	7.39046	7.19522
ASAH1	Q13510	7.69668	7.56949	7.55285	7.52994	7.38037	7.15194	7.64972	8.08786	7.60106	7.15166	7.57111	7.75318	8.1717	7.48913	7.70598	7.98436	8.1767
ASAP1	Q9ULH1	7.05078	7.25106	7.49505	7.44871	7.43204	7.39708	6.95897	7.65185	7.23296	7.6066	7.40873	7.61253	7.32073	7.52673	7.72726	7.51335	7.31129
ASAP2	O43150	6.49388	5.83922	6.55604	6.88116	6.33253	6.50463	5.89756	7.52218	6.31742	6.76126	7.25688	7.13293	7.35422	7.05068	7.46055	6.56223	7.19006
ASAP2	O43150-2	2.33537	4.67073	2.33537	5.55368	2.33537	4.87094	2.33537	5.44802	2.33537	2.33537	2.33537	5.06868	5.37175	2.33537	5.28729	2.33537	5.45127
ASAP3	Q8TDY4-3	6.05773	6.96103	7.22944	2.63538	6.09359	6.23439	6.8399	6.74893	6.82974	6.87808	5.27077	6.68493	6.49619	6.8811	6.26802	6.31826	5.58377
ASB1	Q9Y576	6.2508	5.87346	6.46015	6.69905	6.65462	6.75573	2.82067	5.64134	2.82067	2.82067	6.88742	2.82067	6.094	5.96458	6.77689	5.93955	6.47191
ASB3	Q9Y575	6.3581	6.46603	6.56297	6.27017	6.71009	6.89276	6.47299	6.59082	5.79793	6.5731	6.05356	6.20453	6.15168	6.09465	6.56479	6.44829	6.31995
ASB6	Q9NWX5	6.5318	7.13185	6.89497	7.20518	7.05639	7.24273	6.91333	6.55515	6.96142	7.21013	6.50722	6.58629	6.77935	6.86669	6.66736	6.73984	6.5427
ASB7	Q9H672	5.55493	5.11005	5.66428	5.27374	5.4508	5.56441	2.49731	4.99462	5.96438	5.64881	2.49731	2.49731	5.12358	5.35507	5.61854	5.9495	2.49731
ASB8	Q9H765	6.20988	6.28875	5.39228	5.72166	5.57848	5.82448	2.61909	6.53546	2.61909	6.50087	2.61909	5.65854	5.46172	5.23817	5.57372	2.61909	5.99905
ASB9	Q96DX5	6.99243	4.96276	6.55539	2.30789	6.01458	6.36508	2.30789	4.61579	2.30789	2.30789	2.30789	6.71567	6.10102	7.10469	2.30789	2.30789	6.54144
ASCC1	Q8N9N2-2	7.60712	7.77587	7.53643	7.8047	7.46817	7.64082	7.62401	7.5197	7.11008	7.55976	7.23805	7.57778	7.62043	7.58992	7.45398	7.55794	7.66945
ASCC2	Q9H1I8	7.5088	7.76351	7.55565	7.78073	7.69174	7.60192	7.43905	7.39415	6.89844	7.45113	7.48184	7.70815	7.72161	7.57314	7.3579	7.52612	7.56979
ASCC3	Q8N3C0	7.4158	7.73374	7.45562	7.73249	7.59682	7.61867	7.25663	7.28996	7.00675	7.31096	7.47229	7.64701	7.67913	7.50122	7.43151	7.53657	7.63532
ASF1A	Q9Y294	7.76073	7.93439	7.61296	8.0578	7.62751	8.17161	7.78521	8.14929	7.71018	8.22856	7.91091	7.98066	7.5	7.37501	8.00672	7.87964	7.31408
ASF1B	Q9NVP2	7.67797	7.90168	8.07484	7.49957	7.7463	7.94847	7.94472	7.89161	7.62712	7.85649	7.9975	7.62876	7.64517	7.74062	7.9356	7.8919	7.75671
ASH1L	Q9NR48-2	7.88835	6.74188	6.92323	7.8116	6.37182	6.99262	5.04562	6.96913	7.38639	5.85438	6.55534	7.21289	6.66596	5.15073	6.84614	6.76232	6.96206
ASH2L	Q9UBL3	7.83041	7.95986	7.95558	7.59369	7.88685	7.68877	7.56056	7.76452	8.11366	7.86909	7.63192	7.63925	7.72761	7.67252	7.7784	7.88883	7.53451
ASIC1	P78348	5.73378	5.99388	2.60454	5.20909	2.60454	2.60454	2.60454	2.60454	2.60454	2.60454	2.60454	5.87231	2.60454	2.60454	2.60454	2.60454	2.60454
ASL	P04424	7.99216	8.09874	7.81861	7.6947	7.52067	7.86328	7.82929	7.60871	6.66291	7.23484	7.80389	8.41623	7.6102	8.08769	7.83315	7.76306	8.49478
ASMTL	O95671-2	7.90897	8.5278	7.63221	7.42813	7.87351	7.30057	7.9999	7.10995	6.65085	6.92227	7.12651	7.54309	8.16694	7.32031	7.60972	7.41018	7.92723
ASNA1	O43681	8.32955	8.46573	8.64903	8.24152	8.38049	8.18712	8.20175	8.31606	7.9608	8.2851	8.42082	8.21735	8.46029	8.13687	8.3419	8.35478	8.47449
ASNS	P08243-2	8.18478	8.29814	7.98389	8.31682	8.3283	8.05955	8.5007	8.23618	8.1049	8.42903	8.09719	8.43174	7.08555	7.95526	8.35972	8.20328	8.72691
ASNSD1	Q9NWL6	6.55381	6.06581	6.47382	6.33001	6.58421	6.48638	5.95246	6.74498	6.43437	6.3102	6.3938	6.43087	6.62237	6.55374	6.29383	6.27826	6.55212
ASPA	P45381	3.14383	3.14383	3.14383	3.14383	3.14383	3.14383	3.14383	3.14383	3.14383	3.14383	3.14383	3.14383	3.14383	3.14383	6.28765	3.14383	3.14383
ASPH	Q12797	8.82614	7.25424	8.80969	8.65029	8.43953	8.52075	8.20576	8.29452	7.86497	7.65638	8.92992	9.16298	8.73225	8.53986	8.63502	8.46545	8.29082
ASPHD1	Q5U4P2	5.40393	7.06783	4.45849	2.22925	7.24372	5.51316	6.25473	6.04485	2.22925	2.22925	5.08089	6.50805	2.22925	2.22925	6.8135	2.22925	7.30647
ASPHD2	Q6ICH7	5.85896	5.09519	5.81573	5.84673	5.52346	4.83379	2.4169	6.37376	5.35592	2.4169	2.4169	5.74975	2.4169	5.89657	2.4169	6.74951	4.88932
ASPM	Q8IZT6	5.82635	5.54911	5.79805	6.35874	6.55155	6.52013	6.21235	6.22796	6.27762	6.27847	5.81408	5.88518	6.10613	5.72017	6.40719	6.47071	5.58801
ASPSCR1	Q9BZE9-2	7.40633	7.56452	7.84933	7.34131	7.37932	6.8087	7.37799	7.53436	7.42758	7.57927	7.08266	7.61811	7.12779	7.43974	7.04131	7.57418	7.83546
ASRGL1	Q7L266	2.90167	6.30956	6.42977	2.90167	6.43697	6.50514	5.80334	2.90167	7.67751	7.5058	6.24441	5.92864	2.90167	7.28574	6.17716	7.12594	6.97769
ASS1	P00966	7.11021	5.72533	6.43733	6.15875	6.89432	7.15023	5.46624	9.32588	6.42035	8.04242	6.34508	5.9465	5.20177	4.66664	6.59713	7.4172	6.98595
ASTE1	Q2TB18	6.04525	5.83787	5.90873	6.6079	5.77256	5.93825	6.262	6.05826	4.93992	5.62505	5.79044	4.95401	5.38521	2.46996	6.29783	5.81662	5.78219
ASTN1	O14525-3	2.28344	2.28344	4.72559	2.28344	2.28344	2.28344	2.28344	2.28344	2.28344	2.28344	2.28344	2.28344	2.28344	2.28344	4.56689	2.28344	2.28344
ASTN2	O75129-2	6.30565	6.3026	6.54218	6.36694	6.20864	6.18771	6.3675	6.63511	6.32352	6.1951	6.21916	6.59225	6.69849	6.52917	6.67861	6.48738	6.07319
ASUN	Q9NVM9	7.25058	7.53205	7.68163	7.38528	7.40267	7.56222	7.56703	7.40108	7.53852	7.55756	7.16557	7.19801	7.37709	7.37268	7.32595	7.52385	7.3275
ASXL1	Q8IXJ9	6.01934	5.30415	5.43559	5.97259	6.00345	6.00104	2.43816	4.87632	5.92491	5.42336	4.88434	5.73949	5.73648	5.82807	5.79658	5.75571	6.06675
ASXL2	Q76L83	5.51486	5.87511	5.75996	6.28175	5.89074	6.09946	5.4618	6.14494	6.48462	6.20269	5.77604	6.00277	5.71734	5.69232	5.50194	6.07344	5.69964
ATAD1	Q8NBU5	7.83085	7.81843	7.69538	7.77462	7.77125	8.00693	7.78873	7.67694	7.78806	7.6603	7.33568	7.59172	7.9127	4.90311	7.91	7.56417	8.00624
ATAD2	Q6PL18	7.00112	7.05324	7.48579	7.2311	7.52719	7.66157	7.58581	7.46593	7.73481	7.87773	7.1878	6.83945	6.52765	7.27095	6.99742	8.01643	7.06544
ATAD2B	Q9ULI0-2	4.34432	6.27555	5.20703	5.27894	5.9727	5.67145	5.99076	6.61555	6.88897	6.30952	5.09244	5.06247	5.21825	5.65479	4.88359	6.79516	5.55479
ATAD3A	Q9NVI7-2	8.09152	8.11768	8.07002	8.16372	8.33455	8.32109	8.02202	8.05505	8.37517	8.26872	7.98718	8.08155	7.78103	8.062	8.16337	8.15722	7.83893
ATAD3B	Q5T9A4	8.37989	8.62141	8.18106	8.44124	8.76472	8.7023	8.45246	8.41591	8.64096	8.46267	8.17623	8.3814	8.37687	8.21245	8.47039	8.5003	8.07933
ATAD5	Q96QE3	6.75966	6.21896	6.09639	7.00236	6.34974	6.45797	6.64564	6.22695	7.03951	6.91196	4.70923	5.55132	6.14371	6.42865	6.08829	6.69702	6.09747
ATAT1	Q5SQI0	6.44385	6.23412	6.48307	6.00769	6.32383	5.97582	6.46697	7.07353	6.96128	6.80111	6.25381	5.96535	6.64495	6.45534	6.12845	5.80831	6.64089
ATE1	O95260	5.72057	6.44977	5.48643	5.60263	5.93294	6.48941	5.84781	6.30724	5.57022	5.60496	5.755	5.97656	6.1486	5.62002	6.22166	5.87945	6.23829
ATE1	O95260-2	7.37464	7.86051	7.55368	7.5599	7.70213	7.8018	7.56734	7.76893	7.08177	7.2856	7.54118	7.38353	7.8672	7.31049	7.68182	7.56769	7.52197
ATF1	P18846	8.09961	7.90062	8.07819	8.0355	7.9696	7.7132	7.86699	8.12909	8.17155	8.47824	7.88564	7.97765	7.71366	7.92879	7.68578	8.01991	7.85635
ATF2	P15336-5	7.11626	7.10348	6.15972	6.81338	6.27061	6.53298	7.05483	7.4287	7.08385	7.08309	6.33621	6.89126	6.73378	6.93315	6.34817	7.11485	6.87479
ATF3	P18847-5	5.70089	7.19281	6.04529	5.40342	5.84864	2.65494	5.97186	2.65494	2.65494	2.65494	2.65494	5.30988	2.65494	5.34478	5.84056	2.65494	6.09589
ATF4	P18848	2.78002	2.78002	2.78002	2.78002	6.13247	5.56005	2.78002	2.78002	2.78002	2.78002	2.78002	2.78002	2.78002	2.78002	2.78002	2.78002	2.78002
ATF6	P18850	6.58729	6.9094	6.74995	7.0502	7.12155	6.8471	6.82974	7.14786	7.00384	6.97243	6.25188	6.92561	6.73633	6.77005	6.65134	6.54381	7.07309
ATF6B	Q99941-2	6.42129	6.67405	6.60432	5.76728	6.47153	6.73497	6.73873	6.41798	6.57621	2.88364	2.88364	6.64523	6.65188	6.51916	6.3458	6.28828	6.71544
ATF7	P17544-2	7.49426	7.13108	6.93707	7.14782	6.61224	6.97118	7.17162	7.31856	7.56444	7.59093	6.83858	7.01	6.71813	7.25293	6.43622	7.52022	6.9033
ATF7IP	Q6VMQ6-5	6.77508	7.12292	6.97828	7.00892	7.37648	7.08545	6.74328	6.91911	7.15213	7.59316	6.77531	6.76818	7.09074	7.15729	6.96794	6.94657	6.99436
ATG10	Q9H0Y0	2.88709	6.47537	6.19046	2.88709	2.88709	5.77418	2.88709	2.88709	2.88709	2.88709	2.88709	2.88709	6.85864	6.18482	6.40702	6.24594	5.96849
ATG101	Q9BSB4	7.14122	7.06032	7.44685	7.4996	7.202	7.07449	6.82154	7.34231	7.15789	7.13339	6.96757	7.38754	7.10239	7.25153	7.22518	6.59009	6.86919
ATG12	O94817	7.42357	7.04963	7.59779	7.52054	7.63629	6.70301	7.1586	7.68843	3.22312	3.22312	7.64807	7.72717	7.53085	7.32447	7.50867	6.44624	7.0609
ATG13	O75143-2	6.33144	7.04247	7.36707	6.80118	6.95714	6.55701	6.83222	6.83094	6.69845	6.725	6.49334	6.87975	6.7944	6.91791	7.01145	6.43147	6.54459
ATG14	Q6ZNE5	5.13606	6.2475	6.31861	2.56803	7.00172	6.51246	2.56803	6.12309	5.29561	2.56803	6.28822	6.20796	6.73191	6.40325	6.35384	6.01297	6.14785
ATG16L1	Q676U5	7.1492	7.41343	7.40776	7.3945	7.75826	7.57241	7.22351	7.51088	6.95744	7.39879	7.38092	7.50749	7.70932	7.29703	7.49882	7.26224	7.68867
ATG2A	Q2TAZ0-3	6.2399	6.15287	7.0293	6.57991	6.67233	6.29787	5.96726	6.36626	6.45777	6.66836	6.17148	6.59656	6.83383	6.89812	6.76398	6.57199	6.33579
ATG2B	Q96BY7	6.36014	6.25854	6.7411	6.4311	6.90153	6.5141	6.45197	6.59249	6.07558	6.5709	6.43216	6.69358	6.86225	6.82467	6.67316	6.82765	6.55881
ATG3	Q9NT62	8.07741	7.87803	7.92088	8.461	8.2732	8.42865	8.02771	7.91087	7.65232	7.74203	8.22966	8.24217	8.16124	8.15937	7.94463	8.10357	7.88151
ATG4A	Q8WYN0	6.08122	6.05956	6.79415	6.463	6.4809	6.64785	6.3565	5.99395	5.45299	2.71124	6.88692	6.6991	6.83324	6.29958	6.46485	5.42248	6.39259
ATG4B	Q9Y4P1-6	7.68226	7.98122	7.4842	7.41704	8.16784	7.92889	7.84538	8.09748	7.60724	7.99621	7.6537	7.8354	7.76658	7.62392	7.88455	7.79795	7.61601
ATG4C	Q96DT6	7.12121	7.12477	6.47542	6.51689	7.18139	7.2738	6.43171	7.15678	5.83104	6.90863	5.5021	6.15286	6.73653	6.13308	6.41383	6.42464	6.96065
ATG5	Q9H1Y0	7.39838	7.6116	7.76533	7.59086	7.78899	7.52854	7.31741	7.52447	7.37776	7.5576	7.60567	7.82661	7.88728	7.46886	7.55456	7.33199	7.91397
ATG7	O95352	7.44577	7.67216	7.81916	7.72918	7.51659	7.85696	7.56365	7.32799	6.80258	7.27715	7.82922	7.85464	8.10311	7.56373	7.89409	7.31837	8.11967
ATG9B	Q7Z3C6	6.83869	6.85602	7.31138	7.024	7.31782	7.20309	7.23292	7.56856	7.10676	6.9362	6.84972	7.38616	7.30958	7.25225	7.31438	7.15574	7.34523
ATHL1	Q32M88	6.44636	6.94175	2.57948	6.01338	5.796	6.01848	6.52454	6.54841	5.15897	2.57948	2.57948	5.99774	5.42253	6.30894	6.22486	6.74951	5.84753
ATIC	P31939	8.81986	8.99001	8.61103	8.87704	8.87502	9.14086	8.91492	9.13431	8.63015	8.77906	8.76854	8.6281	8.88756	8.76251	8.92671	8.87572	8.95239
ATL1	Q8WXF7-2	7.52205	5.69563	7.69895	5.60707	5.61569	5.94923	2.6123	7.07369	7.05683	7.13855	7.48392	5.92148	2.6123	2.6123	5.22461	6.31932	7.63708
ATL2	Q8NHH9	7.64252	7.79221	7.46149	7.61041	8.05792	7.90083	7.55667	7.80974	7.67187	7.45997	7.52085	7.46577	7.56205	7.67102	7.61461	8.0646	7.70686
ATL2	Q8NHH9-2	2.37187	2.37187	2.37187	5.87977	4.74373	4.96046	2.37187	6.01141	2.37187	2.37187	2.37187	2.37187	2.37187	2.37187	2.37187	2.37187	2.37187
ATL3	Q6DD88	8.46818	8.12272	8.60242	8.13641	8.47968	8.19941	7.95136	7.99799	8.35565	8.18375	8.58233	8.6096	8.8706	8.51791	8.56683	8.41461	8.11214
ATM	Q13315	7.02797	7.32027	7.06928	6.85483	6.47514	6.71635	6.7663	7.16406	6.98671	6.73502	7.04759	6.48118	6.86065	7.15053	7.07071	7.17393	6.47267
ATN1	P54259	6.3559	6.37801	6.36995	6.58714	6.30055	5.5949	6.7478	6.59366	6.36614	6.119	6.27142	6.51684	5.84994	6.37384	5.75296	6.58351	6.43137
ATOX1	O00244	8.11862	8.10832	7.84807	8.44851	7.72375	8.10866	8.33593	8.28652	7.13279	8.03247	8.35575	8.31423	8.04721	8.30033	8.34044	8.19642	8.28184
ATP10A	O60312	5.22698	6.72946	6.19245	6.64678	5.88789	6.64198	6.67049	6.64122	2.60024	6.46222	2.60024	5.20048	6.15768	6.38857	6.06201	2.60024	6.54112
ATP10D	Q9P241-2	4.7872	7.1227	7.24484	7.30383	6.8395	7.06914	5.89281	5.03918	5.3229	2.3936	2.3936	5.31273	5.77074	7.41733	5.6943	5.11685	7.34284
ATP11A	P98196	7.15641	7.16664	7.50511	6.73949	6.44207	6.65877	6.01245	6.39448	6.93338	6.72193	6.25802	6.78281	6.60116	6.48233	6.52587	7.08834	7.60271
ATP11B	Q9Y2G3	6.11302	6.80938	6.40316	6.44995	6.14667	6.10625	5.98297	6.54099	4.98632	5.35149	6.5986	6.08949	6.45293	6.1936	6.56065	6.00777	6.42491
ATP11C	Q8NB49-3	7.19223	3.25973	7.40793	6.84713	7.50112	6.51945	6.53749	6.92281	7.80999	7.80803	7.07962	6.7131	7.06234	6.95922	7.11312	6.82705	7.12065
ATP11C	Q8NB49	5.10028	2.27563	2.27563	4.55125	2.27563	2.27563	2.27563	5.33581	5.60893	5.6686	2.27563	2.27563	2.27563	2.27563	2.27563	2.27563	2.27563
ATP12A	P54707	6.5336	7.10591	7.54902	7.59318	7.31381	7.23077	7.19144	6.97525	7.11694	3.2668	7.18295	7.43993	7.14008	7.31199	7.35577	7.15318	7.0184
ATP13A1	Q9HD20	7.82347	7.81738	7.41313	7.53677	7.64399	7.34775	7.65203	7.70012	7.5844	7.58844	7.03111	7.78124	7.80917	7.65405	7.70792	7.89236	7.90349
ATP13A2	Q9NQ11-3	2.49042	6.82966	5.98292	5.34292	5.86559	6.01304	2.49042	6.16162	6.18356	5.99239	4.98084	5.62526	6.39421	5.96902	6.17116	5.28421	6.35583
ATP13A3	Q9H7F0	6.24563	7.08932	7.06383	7.32778	6.88523	6.84097	7.13998	7.07033	6.01298	6.26987	6.75629	7.08838	7.03319	7.07178	6.77934	6.57179	7.51124
ATP1A1	P05023-4	8.50746	8.65759	9.14236	9.13994	8.88088	8.89662	8.8307	8.52304	8.77985	8.65061	8.8256	9.03637	8.79218	8.93987	9.07131	8.63376	8.71454
ATP1A2	P50993	2.70198	2.70198	5.51471	2.70198	5.72089	2.70198	2.70198	5.40397	2.70198	2.70198	2.70198	2.70198	2.70198	2.70198	5.76442	2.70198	2.70198
ATP1A3	P13637-2	6.64192	7.89406	3.27573	7.88828	3.27573	8.00764	6.55146	7.43108	7.54026	7.44325	3.27573	8.04003	3.27573	3.27573	7.20827	3.27573	7.68107
ATP1B1	P05026-2	6.14572	7.64546	8.88964	8.18458	8.22038	8.21821	8.29119	7.97425	6.94961	7.18083	8.03137	8.50542	8.37991	8.69159	8.38303	6.16613	8.23768
ATP1B3	P54709	8.43217	8.50873	8.66547	9.05824	8.60583	8.60867	8.6994	8.35087	8.65444	8.60378	8.71858	8.91741	8.45617	8.68205	8.87981	8.58103	8.47013
ATP2A1	O14983	2.28319	6.78434	2.28319	2.28319	2.28319	4.56639	2.28319	7.08418	4.93937	5.71869	5.19422	2.28319	2.28319	2.28319	2.28319	2.28319	2.28319
ATP2A2	P16615	8.53714	8.66155	8.81757	8.70315	8.78422	8.76546	8.48342	8.68803	8.85506	8.80269	8.64507	8.59561	8.73511	8.62903	8.76042	8.56624	8.62521
ATP2A3	Q93084-4	5.58662	2.57041	2.57041	2.57041	2.57041	2.57041	2.57041	5.14081	2.57041	2.57041	2.57041	2.57041	2.57041	2.57041	2.57041	2.57041	2.57041
ATP2B1	P20020-6	7.35066	7.72316	8.53658	8.0453	8.14085	7.98267	7.68383	8.37728	7.60505	7.7921	7.89544	8.14003	8.14752	7.98191	8.05009	7.68579	7.69297
ATP2B2	Q01814-6	6.37052	6.44913	6.79582	7.04987	6.45193	6.24083	6.17774	5.93304	5.05393	6.36098	2.52696	6.55848	5.8702	6.73499	6.35971	5.6192	6.62954
ATP2B3	Q16720-5	2.76998	6.03319	7.08295	6.77433	6.55814	6.43779	6.13342	6.95785	7.0169	7.32543	6.97975	6.36089	6.52377	6.48638	6.44498	6.24634	5.53997
ATP2B4	P23634-6	6.88507	7.55558	7.97464	7.028	7.92163	7.479	7.27267	7.43303	6.29858	6.27055	7.31954	8.15319	7.82506	7.54598	7.70917	6.79171	7.79211
ATP2B4	P23634-4	2.37532	2.37532	4.89893	2.37532	2.37532	2.37532	2.37532	5.14175	2.37532	2.37532	2.37532	2.37532	5.31707	4.75063	2.37532	2.37532	2.37532
ATP2C1	P98194	7.23589	7.37719	7.74228	7.74058	7.56952	7.28409	7.31254	7.28804	7.29354	7.38575	7.52062	7.41053	7.37617	7.40211	7.57402	7.3989	7.72993
ATP2C1	P98194-4	5.91911	5.78293	6.12833	6.26313	5.8819	2.74968	5.728	5.67422	5.60682	5.49935	6.02392	5.75987	2.74968	5.78161	2.74968	5.83112	2.74968
ATP4A	P20648	5.98691	5.42958	2.71479	2.71479	6.44034	2.71479	2.71479	7.65651	2.71479	2.71479	2.71479	6.77116	5.93819	7.05059	2.71479	2.71479	6.40241
ATP5A1	P25705	9.68081	9.61279	9.34291	9.58968	9.50443	9.58655	9.59264	9.57474	9.596	9.5624	9.48007	9.41749	9.60955	9.28641	9.67665	9.67653	9.61058
ATP5A1	P25705-2	6.14028	2.99792	2.99792	2.99792	2.99792	2.99792	2.99792	2.99792	2.99792	2.99792	2.99792	2.99792	2.99792	2.99792	2.99792	5.99584	2.99792
ATP5B	P06576	9.68046	9.55446	9.27024	9.5696	9.51272	9.59101	9.42942	9.48495	9.52378	9.47094	9.31267	9.34797	9.52598	9.20954	9.62125	9.63995	9.5197
ATP5C1	P36542	2.84249	5.68497	2.84249	2.84249	2.84249	2.84249	2.84249	2.84249	2.84249	2.84249	2.84249	2.84249	2.84249	2.84249	2.84249	2.84249	2.84249
ATP5C1	P36542-2	8.98048	9.0462	8.76996	9.04548	8.90142	8.92827	8.93363	9.02386	9.00757	9.05108	8.70241	8.83147	9.00408	8.74413	9.03225	9.0465	9.08135
ATP5D	P30049	7.87728	8.39626	7.79713	8.16571	8.10748	8.44278	8.18798	8.20753	5.85869	8.42917	7.95994	7.91314	8.02569	7.89879	7.81956	8.42087	8.39715
ATP5EP2	P56381	9.01716	8.92342	8.74741	8.97746	8.82744	8.69304	9.06497	8.86311	8.98087	8.87853	8.9414	8.72094	8.84336	8.84395	8.85537	8.92439	8.97595
ATP5F1	P24539	8.85138	8.71969	8.53794	8.71679	8.46811	8.63386	8.67089	8.69966	8.663	8.48693	8.47492	8.55683	8.66718	8.48576	8.67803	8.73274	8.75596
ATP5H	O75947	8.61076	8.61784	7.94185	8.57464	8.14208	8.48131	8.52124	8.77411	8.53136	8.80284	8.34609	8.31003	8.22399	8.54092	8.24704	8.82843	8.74922
ATP5I	P56385	8.93329	8.67376	8.24822	8.87392	8.43611	8.42678	8.93875	8.74014	8.94627	8.88432	8.86122	8.80596	8.43867	8.78646	8.47538	8.85319	8.76339
ATP5J	P18859	8.09838	7.96959	7.67129	8.27195	7.66457	8.02809	8.11225	8.20528	8.29015	8.01816	7.99003	7.80347	7.84009	7.75234	7.92728	8.20559	7.97062
ATP5J2	P56134-3	3.35454	7.61147	7.14615	7.11355	7.30763	7.58696	7.42224	7.10772	7.15813	7.16654	7.60655	7.00889	7.34664	7.08739	7.43801	6.70908	7.59622
ATP5L	O75964	8.80778	8.87407	8.47854	9.07388	8.76209	8.94291	8.98565	8.9141	8.9876	8.90167	8.75488	8.76605	8.68457	8.71667	8.84515	8.93439	8.91747
ATP5O	P48047	9.01566	9.05683	8.79335	9.07418	8.93136	8.88087	9.01341	9.05129	9.06625	9.08378	8.90356	8.94254	9.0308	8.80104	9.01561	9.13336	9.04558
ATP5S	Q99766	6.97924	7.02139	7.02476	6.73839	6.98513	6.78929	6.67006	6.8908	6.66989	6.82729	7.24871	7.20181	6.35453	6.71716	7.10231	6.59187	6.18535
ATP5SL	Q9NW81	6.64213	6.84251	6.51686	6.70382	6.52261	6.29355	7.20494	7.07103	6.80136	7.10394	7.0171	7.06057	6.62788	7.4345	6.49993	6.3561	7.04765
ATP6AP1	Q15904	7.799	7.87999	7.82654	7.69793	7.88606	7.57387	7.6689	7.52332	7.73008	7.75113	7.73556	7.70569	7.81723	7.71873	7.7382	7.64559	7.96431
ATP6AP2	O75787-2	7.93613	7.66997	7.97341	7.93304	8.10638	7.7485	7.84807	7.82513	7.80979	7.89537	7.83861	7.93671	8.00167	7.902	7.73988	7.58945	8.03397
ATP6V0A1	Q93050-1	7.53315	8.22485	7.68385	7.42612	7.42757	7.39514	7.53207	7.76052	7.64856	6.98205	7.32331	7.5811	7.56931	7.42645	7.7445	7.85685	8.10665
ATP6V0A1	Q93050-3	2.77233	5.85507	5.9345	2.77233	5.83373	2.77233	2.77233	2.77233	2.77233	2.77233	2.77233	5.54465	5.55001	2.77233	5.67354	6.08401	6.0763
ATP6V0A2	Q9Y487	6.57319	7.10482	7.32408	7.01454	6.98883	7.09066	7.20955	6.95689	7.38729	7.52334	7.13102	7.04427	7.20998	6.91245	7.04116	7.25995	7.06433
ATP6V0A4	Q9HBG4	4.92136	4.71037	6.46333	2.35518	6.33066	6.49443	5.1333	5.77622	2.35518	2.35518	2.35518	5.13804	2.35518	6.44495	5.62053	2.35518	5.72329
ATP6V0C	P27449	8.54164	8.89165	8.70107	8.82039	8.43379	8.65784	8.89997	8.61492	8.86356	8.56429	8.60058	8.70728	8.52971	8.61525	8.8256	8.60219	8.96824
ATP6V0D1	P61421	8.10651	8.34273	8.12927	7.989	7.9331	8.00279	8.09173	8.00543	8.03305	7.80756	7.79224	8.18358	7.99109	8.08383	8.38399	8.06745	8.29332
ATP6V0D2	Q8N8Y2	2.2682	2.2682	5.56455	2.2682	5.48786	5.6552	2.2682	2.2682	2.2682	2.2682	4.98847	2.2682	2.2682	5.11562	4.5364	5.41409	5.34825
ATP6V1A	P38606	8.38658	8.50033	8.42434	8.69436	8.28136	8.53362	8.4132	8.4411	8.03355	8.07989	8.35272	8.63266	8.66832	8.45227	8.54363	8.38725	8.2533
ATP6V1B1	P21281	8.30076	8.51171	8.29551	8.50852	8.42906	8.47165	8.20614	8.42955	8.10513	8.13643	8.33606	8.44459	8.67929	8.36634	8.51845	8.48209	8.20721
ATP6V1C1	P21283	8.02085	8.38069	7.97296	8.09213	8.17415	8.29811	8.20003	8.18167	7.9983	8.00441	8.04184	8.23261	8.30665	8.13711	8.29363	8.1415	8.22776
ATP6V1D	Q9Y5K8	7.89943	8.14721	7.97573	8.26059	7.87528	8.13151	7.84011	7.96476	7.7868	8.06987	7.89785	8.28682	8.22161	8.01423	7.96972	8.12553	7.96438
ATP6V1E1	P36543	8.19543	8.45399	8.02491	8.59782	8.07598	8.15164	8.19014	8.46505	8.24147	8.15958	8.41714	8.62288	8.39564	8.4143	8.1285	8.45226	8.09124
ATP6V1E2	Q96A05	5.43356	2.71678	2.71678	2.71678	2.71678	2.71678	2.71678	2.71678	2.71678	2.71678	2.71678	2.71678	2.71678	2.71678	2.71678	2.71678	2.71678
ATP6V1F	Q16864	7.10502	7.24978	6.73518	7.58541	6.4019	7.03635	7.07198	7.37189	7.58458	7.46803	7.31042	7.39716	6.76245	7.37122	6.48349	7.66627	7.32535
ATP6V1G1	O75348	8.27086	8.53577	8.11682	8.62454	7.99645	8.02216	8.21862	8.4181	8.11933	8.00855	8.38914	8.52967	8.21637	8.35196	8.13928	8.36691	8.23702
ATP6V1G2	O95670	6.29289	6.34166	3.02241	6.49598	3.02241	3.02241	6.76516	6.3459	6.17029	6.28068	6.04482	6.13411	3.02241	3.02241	3.02241	3.02241	3.02241
ATP6V1H	Q9UI12	7.78529	8.0358	7.9553	8.09273	7.73798	8.03919	7.75439	7.93863	7.6926	7.66792	7.89332	8.14593	8.13737	7.75923	7.92069	8.04146	7.79279
ATP7A	Q04656-5	5.73683	5.53854	6.81095	6.192	6.04024	4.98909	5.86095	6.78849	7.26922	6.5874	6.55154	6.5713	7.08717	6.66664	6.42632	6.69445	6.79871
ATP7B	P35670-3	5.59124	5.81013	1.98056	4.43718	1.98056	4.73668	5.3735	3.96113	5.57885	5.45956	1.98056	5.32205	1.98056	1.98056	1.98056	5.15291	5.97468
ATP8A1	Q9Y2Q0-3	2.70247	2.70247	2.70247	2.70247	2.70247	2.70247	6.09144	2.70247	5.84536	2.70247	2.70247	2.70247	5.40494	2.70247	2.70247	2.70247	2.70247
ATP8A2	Q9NTI2	2.24466	2.24466	2.24466	2.24466	2.24466	2.24466	2.24466	2.24466	4.48933	4.62846	2.24466	2.24466	5.7447	2.24466	2.24466	2.24466	5.18425
ATP8B1	O43520	5.46241	2.51119	5.95157	7.17797	7.45941	5.02237	5.2103	2.51119	5.37319	2.51119	7.10715	7.24458	5.4419	6.10746	7.34508	5.62306	2.51119
ATP8B2	P98198-3	6.10976	6.58143	5.88028	5.39336	6.05283	7.02301	5.06966	5.985	2.31333	2.31333	2.31333	5.74139	5.00569	5.42325	4.62667	4.96903	5.43863
ATP8B3	O60423	5.53352	2.5821	2.5821	5.40164	5.1642	2.5821	2.5821	2.5821	5.28188	2.5821	5.28551	2.5821	2.5821	2.5821	5.35915	5.55072	2.5821
ATP9A	O75110	7.2987	7.12267	6.69163	6.18085	5.51005	5.56923	7.31003	5.1756	4.27804	5.38481	6.62968	6.84049	5.85495	6.94826	6.844	5.79535	6.03255
ATP9B	O43861-2	6.14295	6.48799	6.10429	5.50784	5.96823	6.1032	6.48729	6.55336	5.85089	6.28675	6.4595	6.58713	6.18139	6.25072	6.22099	6.2975	6.48261
ATPAF1	Q5TC12	7.63563	7.41674	7.57819	7.62837	7.88201	7.83585	7.38842	7.40763	7.72018	7.87486	7.48842	7.44774	7.59357	7.43764	7.59369	7.31682	7.27467
ATPAF2	Q8N5M1	7.81953	7.77589	7.55019	7.23971	7.47629	7.48421	7.35639	6.98223	7.25597	7.4298	6.9468	7.25054	7.46487	7.34704	7.52042	7.48546	7.13901
ATPIF1	Q9UII2	8.9725	8.90924	8.64723	8.26964	8.36227	8.16263	8.85938	8.90109	9.0617	8.94667	8.50814	8.33606	8.43095	8.66856	8.32428	8.67188	8.39972
ATR	Q13535	6.80866	6.65847	6.6892	7.25516	7.05376	7.02616	6.9343	6.46191	6.55281	6.67874	6.96005	6.41839	6.57215	6.63507	6.70657	6.73613	6.76974
ATRAID	Q6UW56	8.14803	7.53184	7.33727	7.60514	7.22063	7.36014	7.57041	7.43126	6.78212	6.82948	7.66752	7.54742	7.62527	7.57825	7.35115	7.52243	7.60294
ATRIP	Q8WXE1	6.92585	6.93286	6.76526	7.25012	6.78015	7.04542	6.94752	6.50881	6.44956	6.64865	6.98268	6.3461	6.60486	6.73132	6.84566	6.708	6.93871
ATRNL1	O75882	6.74732	6.99731	6.49337	6.52819	7.08072	6.68254	6.46688	6.99414	6.35529	6.41268	6.3591	6.72815	6.77751	6.88898	6.64318	6.8066	7.1575
ATRX	P46100	7.3763	7.75411	6.70308	6.94451	7.49949	7.83705	7.55966	7.40949	7.65217	7.86064	7.30204	7.53823	7.33363	7.21443	7.12826	7.3934	7.2036
ATXN1	P54253	6.78936	2.67291	5.83895	2.67291	5.4347	7.0558	5.34581	5.47515	2.67291	2.67291	5.37015	6.88188	6.20911	6.43317	5.77426	7.67194	7.18636
ATXN10	Q9UBB4	8.3719	8.47228	7.78039	8.23626	8.09288	8.33794	8.31916	8.37141	8.5474	8.47587	8.37973	8.36828	8.30789	8.09791	8.64468	8.30263	8.52901
ATXN1L	P0C7T5	2.4283	6.30845	5.45899	5.58092	5.54061	5.42562	6.08571	6.61149	5.85414	4.9145	5.37049	5.71363	5.09376	5.97691	4.8566	6.73238	5.83142
ATXN2	Q99700-2	7.70641	7.87892	7.76642	7.98908	8.01791	7.71212	7.95425	7.80862	7.85414	7.79393	7.80481	7.79594	7.8743	7.77212	7.8168	7.9384	7.70523
ATXN2	Q99700-4	2.80819	5.74672	5.90043	5.88535	5.97158	5.71775	6.08758	5.80166	6.00681	5.8825	5.67806	5.88378	5.61638	5.74237	5.82843	5.87279	5.78093
ATXN2L	Q8WWM7-7	2.76567	2.76567	2.76567	6.29924	2.76567	2.76567	2.76567	5.99383	6.25154	2.76567	2.76567	5.80509	5.53134	5.94526	2.76567	2.76567	2.76567
ATXN2L	Q8WWM7	8.33524	8.27409	7.69266	8.38501	8.04557	8.04886	8.31514	8.31814	8.28852	8.20854	8.079	8.17694	7.77654	8.23271	7.78233	8.08691	8.13439
ATXN3	P54252-4	7.52109	7.39177	7.36506	7.21586	7.71949	7.67865	7.38587	7.43158	6.74186	7.12243	7.11195	7.43975	7.30367	7.53622	7.41385	7.44057	7.1064
ATXN7	O15265	5.88061	6.0153	5.7912	6.18146	5.8315	6.21165	5.92907	2.61673	6.03407	2.61673	5.47543	5.27215	5.5916	6.08608	6.04843	5.84902	5.23346
ATXN7L2	Q5T6C5	2.32353	2.32353	4.64706	2.32353	5.73438	5.61988	2.32353	4.79957	6.29294	4.78583	2.32353	2.32353	5.55185	5.40693	2.32353	2.32353	5.5499
ATXN7L3	Q14CW9	5.63815	6.50463	6.42759	6.29097	6.56526	6.20809	6.29081	6.8503	7.06979	6.21887	6.13109	6.42429	6.3407	6.41784	6.26747	6.89003	5.92702
ATXN7L3B	Q96GX2	7.53294	7.99108	7.66637	7.77485	7.76881	7.90605	7.88149	7.70089	7.88218	8.22147	7.6405	7.7691	7.62843	7.65003	7.86469	7.94652	7.71764
ATXN8OS	P0DMR3	2.89442	6.2813	5.82732	2.89442	5.78885	5.89672	2.89442	2.89442	2.89442	2.89442	2.89442	2.89442	2.89442	6.26942	2.89442	2.89442	6.06939
AUH	Q13825	6.74554	7.1494	6.88656	5.83189	6.7684	6.25136	6.44753	7.44001	7.45198	7.24763	6.64975	7.16298	6.94612	6.37067	6.89714	7.28182	6.81562
AUNIP	Q9H7T9	2.5427	2.5427	2.5427	2.5427	5.0854	2.5427	5.39768	2.5427	2.5427	2.5427	2.5427	2.5427	2.5427	2.5427	5.84779	2.5427	2.5427
AUP1	Q9Y679-2	7.75591	7.94252	8.02314	7.99579	8.04783	8.1102	8.15899	8.16688	7.81827	7.78597	7.52275	7.66242	8.12771	7.70317	7.73141	8.06446	7.97646
AURKA	O14965	6.96414	7.37351	7.19293	7.53623	8.03943	7.97035	7.36233	7.06379	7.24821	7.62273	7.35139	7.17117	7.29593	7.5127	7.53517	7.23604	7.65809
AURKAIP1	Q9NWT8	7.28126	7.51369	7.15118	7.22202	7.57022	7.549	7.59378	7.25114	7.41891	7.40023	7.07889	7.16899	7.36672	7.22459	7.44087	7.33182	7.39956
AURKB	Q96GD4	6.92178	7.45998	7.55	7.55939	7.6261	7.73168	7.2776	6.98407	7.68482	7.52179	7.25974	7.19088	7.18486	7.43109	7.48458	7.30415	7.36311
AURKC	Q9UQB9-2	3.14805	3.14805	3.14805	3.14805	3.14805	3.14805	3.14805	3.14805	3.14805	3.14805	3.14805	6.29611	3.14805	3.14805	3.14805	3.14805	3.14805
AUTS2	Q8WXX7	7.00507	6.06047	2.60778	6.67051	2.60778	7.07618	5.61642	6.94405	6.23813	5.62909	5.21556	6.41317	2.60778	5.34541	5.21817	7.17175	2.60778
AVEN	Q9NQS1	7.4308	7.15263	6.08428	7.1872	6.32089	7.25237	7.35637	7.11257	6.94339	6.91479	7.14859	7.43339	6.31277	7.25374	6.50498	7.51395	6.59382
AVL9	Q8NBF6	7.06793	7.40862	6.83123	7.36583	7.29126	7.7201	6.9253	7.21032	6.99637	7.31462	6.93798	7.57085	7.14077	7.14927	7.11393	7.11792	7.61312
AXIN1	O15169-2	4.28989	5.82199	6.03605	5.70794	6.11133	5.53341	5.73612	5.95216	5.14408	4.99581	2.14495	2.14495	5.42519	5.76214	5.74023	6.94743	4.88437
AXIN2	Q9Y2T1	2.25643	2.25643	2.25643	2.25643	2.25643	2.25643	2.25643	5.08444	2.25643	2.25643	2.25643	2.25643	4.51286	5.09089	2.25643	8.12705	4.76202
AXL	P30530	6.24776	6.32852	7.99056	7.88172	8.05527	7.7903	6.27329	7.05217	5.05345	5.33798	7.70509	7.85325	8.1393	7.40621	7.56497	2.52672	7.15623
AZI2	Q9H6S1	6.66543	6.63417	7.03325	6.14233	6.10724	6.24485	6.68584	6.71007	5.91567	6.34909	6.06293	6.74501	6.60284	6.12343	6.70178	6.23801	6.10764
AZIN1	O14977	2.71283	2.71283	2.71283	5.42567	2.71283	5.90102	2.71283	2.71283	2.71283	2.71283	2.71283	5.46367	2.71283	2.71283	2.71283	2.71283	2.71283
B2M	P61769	8.24891	7.75643	8.2989	8.05289	8.11905	7.60941	8.26563	8.0555	8.16096	8.31416	8.40147	8.30527	8.76512	8.8077	8.88137	7.65291	7.7978
B3GALNT1	O75752	5.12689	2.38512	6.05442	2.38512	5.66855	6.40275	2.38512	6.06606	5.7065	2.38512	6.68849	5.24592	2.38512	5.90246	5.93011	5.4718	4.77025
B3GALNT2	Q8NCR0	2.48072	5.8684	4.96143	2.48072	6.11871	5.8637	2.48072	5.31587	2.48072	2.48072	2.48072	5.81875	5.94738	5.78924	5.51764	2.48072	5.38782
B3GALT5	Q9Y2C3	2.35758	2.35758	5.06475	5.62674	4.71516	6.04198	2.35758	5.35255	5.74492	2.35758	4.92435	2.35758	2.35758	2.35758	2.35758	5.94886	5.91845
B3GALT6	Q96L58	7.15178	7.2219	6.54025	6.9463	7.17036	7.21355	6.86473	7.25655	7.70639	7.1786	6.4354	7.1762	6.93581	7.09909	6.69004	7.27149	6.74085
B3GAT3	O94766	8.2298	7.64338	7.17786	7.59782	6.83178	6.83431	7.36375	7.34307	7.81444	7.47481	7.05452	7.46804	7.48131	7.31128	7.47016	7.64021	7.50761
B3GLCT	Q6Y288	6.92565	6.66851	7.43717	7.20466	6.44557	6.62744	6.88801	6.66238	6.85522	7.04073	6.50073	7.36527	7.33919	6.70995	7.02691	7.19478	6.97857
B3GNT2	Q9NY97-2	5.6525	6.45083	5.60147	5.67186	2.80074	6.24013	5.73176	5.91953	2.80074	2.80074	2.80074	6.06601	2.80074	6.06839	2.80074	2.80074	6.17929
B3GNT4	Q9C0J1-2	2.75882	5.51763	2.75882	2.75882	2.75882	2.75882	2.75882	2.75882	2.75882	2.75882	2.75882	2.75882	2.75882	2.75882	2.75882	2.75882	6.51149
B3GNT5	Q9BYG0	2.72258	2.72258	2.72258	5.98084	2.72258	2.72258	2.72258	2.72258	5.55179	5.44516	2.72258	2.72258	2.72258	2.72258	2.72258	2.72258	5.63661
B3GNT7	Q8NFL0	7.60646	3.80323	3.80323	3.80323	3.80323	3.80323	3.80323	3.80323	3.80323	3.80323	3.80323	3.80323	3.80323	3.80323	3.80323	3.80323	3.80323
B3GNT9	Q6UX72	2.60273	2.60273	6.8984	5.23323	5.20546	2.60273	2.60273	5.33057	5.67175	2.60273	2.60273	6.01709	5.47371	6.72479	5.4721	5.80147	2.60273
B3GNTL1	Q67FW5	6.3061	6.05107	5.56412	5.34524	6.5425	6.12466	5.7547	5.57177	5.47331	5.06645	2.53322	5.52231	6.92393	6.52211	5.92838	6.12599	6.69816
B4GALNT1	Q00973	7.45539	6.75317	6.57704	6.53226	4.71306	4.48023	6.911	6.72993	5.14226	6.4218	2.24012	6.91629	2.24012	5.43928	4.66608	6.75264	6.83085
B4GALNT3	Q6L9W6	5.30515	4.79662	5.59925	2.39831	5.32541	5.4868	2.39831	6.18627	5.06037	2.39831	2.39831	2.39831	2.39831	5.41387	2.39831	2.39831	5.29484
B4GALT1	P15291	7.43337	7.32918	7.54872	7.3958	7.32287	7.1886	7.39218	6.97178	6.57341	6.6651	6.68503	7.67436	7.49995	7.74011	7.14432	6.9613	7.59438
B4GALT2	O60909	6.78222	5.81538	2.50619	5.77356	5.98026	6.33807	5.75635	5.3149	2.50619	2.50619	2.50619	5.83066	6.09157	5.73758	5.93778	6.17354	5.01238
B4GALT3	O60512	6.23899	5.9134	5.86693	6.70165	5.76547	6.37048	6.0828	6.33881	5.98143	5.82323	2.88273	2.88273	2.88273	5.85588	2.88273	6.61816	6.35927
B4GALT4	O60513	6.6611	6.3294	6.7685	6.85003	6.48764	6.33126	6.04407	5.92875	4.97876	2.48938	5.87945	6.95068	6.3219	6.1613	6.25557	5.65705	6.90956
B4GALT5	O43286	6.53593	6.85705	7.11628	7.0083	6.50215	6.68332	6.14195	6.54941	6.39262	5.78338	5.73616	7.03934	6.32919	7.02873	6.33698	6.25507	7.22957
B4GALT6	Q9UBX8	5.53098	2.43984	2.43984	6.53511	2.43984	6.07808	2.43984	2.43984	5.49943	2.43984	2.43984	5.08808	4.87968	5.39721	5.52078	2.43984	6.32048
B4GALT7	Q9UBV7	7.40666	6.82063	7.26614	6.77306	7.35811	6.97793	7.04627	6.40838	6.43511	5.32284	6.60398	7.11763	6.71857	6.94443	7.36665	6.92479	7.29812
B4GAT1	O43505	7.25953	6.9988	7.06124	7.04194	7.55933	8.00502	7.05046	7.34562	7.62453	7.39037	7.25952	7.27295	7.7099	7.50565	7.4009	7.18765	7.45447
B9D1	Q9UPM9	6.72788	6.10796	2.53423	6.11744	2.53423	6.11874	6.8836	5.69921	5.94754	6.02091	2.53423	6.43138	5.06846	6.86815	5.93374	6.13121	6.54225
B9D2	Q9BPU9	6.26131	6.49247	2.87387	6.60159	6.10427	6.1848	6.47125	5.74774	6.26249	2.87387	2.87387	6.58389	5.79915	6.36808	6.27563	6.41498	6.50628
BAALC	Q8WXS3-2	7.32459	2.82325	2.82325	2.82325	2.82325	2.82325	2.82325	2.82325	5.64651	2.82325	2.82325	2.82325	2.82325	2.82325	2.82325	2.82325	2.82325
BABAM1	Q9NWV8-3	3.26349	6.74493	3.26349	3.26349	7.24189	6.56931	3.26349	3.26349	3.26349	3.26349	3.26349	3.26349	3.26349	6.71554	3.26349	3.26349	6.52698
BABAM1	Q9NWV8	7.57945	7.81504	7.80713	7.64298	7.7388	7.84403	7.89296	7.9901	7.43908	7.63804	7.75008	7.73824	7.74398	7.71402	7.62827	7.79532	7.68064
BACE1	P56817-2	6.63466	6.06636	6.6318	6.45654	6.34791	6.62574	6.83035	5.25444	2.58767	2.58767	2.58767	5.17533	6.78959	6.54483	6.68686	6.22048	6.14473
BACE2	Q9Y5Z0-2	6.2066	2.46132	5.54276	6.56054	6.0137	4.92265	5.91968	2.46132	6.15595	2.46132	2.46132	5.80881	6.82385	6.35666	6.79344	2.46132	6.39346
[truncated: 11,816 more rows]

## Sheet: normalized_FP_log10_no_imput_re
Gene	ProteinID	A204	G401	G401_R2	G401_R3	HS729	HT1080	KHOS-240S	KHOS-NP	MES-SA	RD	RD_R2	RD_R3	RD-ES	RD-ES_R2	RD-ES_R3	SK-ES-1	SK-LMS-1	SW1353	SW1353_R2	SW1353_R3	SW684	SW872	SW982	SYO-1	VA-ES-BJ
[truncated: 14,012 more rows]
