# Supplementary material for: Illuminating phenotypic drug responses of sarcoma cells to kinase inhibitors by phosphoproteomics
Source: Mol Syst Biol. 2023 Dec 18;20(1):28–55. doi: 10.1038/s44320-023-00004-7 (PMC10883282; doi:10.1038/s44320-023-00004-7)
Supplement: Supplementary file 6 — Dataset EV5 [file 44320_2023_4_MOESM6_ESM.xlsx]

## Sheet: Info
This table shows the phospho-site quantification of 17 sarcoma cell lines
Tab	Comment
normalized_PP_log10_no_imput	Phospho (STY)Sites.txt file was used. Intensity (XIC) from each cell lines were log 10 transformed and median-centric normalized.
normalized_PP_log10_imput_hmin	Phospho (STY)Sites.txt file was used. Intensity (XIC) from each cell lines were log 10 transformed and median-centric normalized. Missing values were imputed by half minmal detected intensity of each site (row-wise).
normalized_PP_log10_no_imput_re	Search results from 17 + 8 replicates cell lines. Phospho (STY)Sites.txt file was used. Intensity (XIC) from each cell lines were log 10 transformed and median-centric normalized. R2, R3: biological replicate 2 and 3.

## Sheet: normalized_PP_log10_no_imput
ProteinID_site	Gene	ProteinID	amino acid	position	A204	G401	HS729	HT1080	KHOS-240S	KHOS-NP	MES-SA	RD	RD-ES	SK-ES-1	SK-LMS-1	SW1353	SW684	SW872	SW982	SYO-1	VA-ES-BJ
Q9NRG9;Q9NRG9-2_495;462	AAAS	Q9NRG9;Q9NRG9-2	S	495;462	9.26406	9.18433	8.96293	9.3309	9.3524	9.47364	9.14117	9.50873	9.47797	9.55463	9.24653	9.17374	9.22098	9.21318	9.33333	9.10696	9.27819
Q9NRG9;Q9NRG9-2_57;57	AAAS	Q9NRG9;Q9NRG9-2	T	57;57	7.15236			8.42433	8.69582	8.11509		7.71986		7.99266				7.98486	8.27372		7.79529
Q7RTV5_12	AAED1	Q7RTV5	S	12					6.83879							6.17972					6.97315
Q6PD74-2;Q6PD74_201;310	AAGAB	Q6PD74-2;Q6PD74	S	201;310					6.57961	6.95274					6.73536				6.7718	7.57361
Q6PD74-2;Q6PD74_202;311	AAGAB	Q6PD74-2;Q6PD74	S	202;311					6.57961	6.54329					6.73536				6.7718	7.43467
Q2M2I8;Q2M2I8-2_670;670	AAK1	Q2M2I8;Q2M2I8-2	S	670;670	7.73323	8.30273	8.4956	8.18312	8.32048		7.77894	8.48383		7.90284	8.33579	7.89185	7.86435	7.97509	8.10877	8.12023	8.36938
Q2M2I8;Q2M2I8-2_678;678	AAK1	Q2M2I8;Q2M2I8-2	S	678;678	9.21122	9.02627	9.74455	9.35864	9.44657	9.22214	9.39339	9.47455	7.85724	8.99222	9.39536	8.83958	9.07588	9.27558	9.19017	9.22371	9.41707
Q2M2I8;Q2M2I8-2_668;668	AAK1	Q2M2I8;Q2M2I8-2	S	668;668					7.47012
Q2M2I8;Q2M2I8-2_731;731	AAK1	Q2M2I8;Q2M2I8-2	S	731;731		7.15002	6.83394			6.90512	6.71647	7.01206		6.87468				7.09353		6.90221
Q2M2I8;Q2M2I8-2_734;734	AAK1	Q2M2I8;Q2M2I8-2	S	734;734	6.59852
Q2M2I8;Q2M2I8-2_14;14	AAK1	Q2M2I8;Q2M2I8-2	S	14;14		6.98677								7.07326							7.22959
Q2M2I8;Q2M2I8-2_18;18	AAK1	Q2M2I8;Q2M2I8-2	S	18;18		7.71668	8.57848							7.65276		8.0858	8.19415	7.55827
Q2M2I8;Q2M2I8-2_20;20	AAK1	Q2M2I8;Q2M2I8-2	S	20;20	8.36076	8.54556				7.6717	8.46682	8.01571		8.37009			8.71061		8.787		8.95746
Q2M2I8;Q2M2I8-2_21;21	AAK1	Q2M2I8;Q2M2I8-2	S	21;21			7.87882	7.2667			7.47922	7.63026		7.34542		7.42266	7.6961	7.58738		7.46418	7.97308
Q2M2I8;Q2M2I8-2_637;637	AAK1	Q2M2I8;Q2M2I8-2	S	637;637	8.03143	8.82954	7.64172	8.46846	8.87592	6.80328		8.69376		8.43535	8.75384	8.27083	8.50554	7.41107	9.03873	8.9864	9.07838
Q2M2I8_846	AAK1	Q2M2I8	S	846	7.35806	7.86702		7.29148								7.12552	7.15355
Q2M2I8;Q2M2I8-2_652;652	AAK1	Q2M2I8;Q2M2I8-2	S	652;652		8.61163	7.77086	7.42065	8.14789	7.51798	7.73678	7.87899		7.17962				7.35798	7.12248	7.11872	7.49139
Q2M2I8;Q2M2I8-2_618;618	AAK1	Q2M2I8;Q2M2I8-2	S	618;618	7.35349			8.52348	7.74562			9.27268				8.72145	7.91962		7.79169
Q2M2I8;Q2M2I8-2_623;623	AAK1	Q2M2I8;Q2M2I8-2	S	623;623	8.65324		9.2577			7.61134		7.10974	7.84626		8.23429					8.21596	8.94053
Q2M2I8;Q2M2I8-2_624;624	AAK1	Q2M2I8;Q2M2I8-2	S	624;624	7.84369	8.54135	7.36056	8.42239	8.61426		7.03478	9.28021	7.94622	8.5495	7.60064	8.74166	8.85667	8.92358			8.65962
Q2M2I8;Q2M2I8-2_674;674	AAK1	Q2M2I8;Q2M2I8-2	T	674;674	8.69515	8.78735	9.5096	9.12048	9.07296	8.65471	8.11968	8.60553			9.15603	8.76419	7.95762	8.91151	8.84621	7.61321	8.65866
Q2M2I8;Q2M2I8-2_389;389	AAK1	Q2M2I8;Q2M2I8-2	T	389;389	8.2366	8.20586	8.52412		8.48629	8.04171	7.99738	7.9053		7.9758	7.36757	8.24423	8.27716	8.18962	8.17066	8.11187	8.32965
Q2M2I8;Q2M2I8-2_640;640	AAK1	Q2M2I8;Q2M2I8-2	T	640;640			9.68605		7.35054	8.9215	8.81293		6.90677		8.07694			6.70467
Q2M2I8;Q2M2I8-2_653;653	AAK1	Q2M2I8;Q2M2I8-2	T	653;653	6.89311	7.71585	7.04881	6.75077		6.8447	6.7397	6.94063						6.82702	6.61888
Q2M2I8;Q2M2I8-2_620;620	AAK1	Q2M2I8;Q2M2I8-2	T	620;620	8.70634	8.70765	9.2577	8.31702	8.59931	7.61134		8.35123	7.94622	8.52848	8.2907	8.73291	8.85667	8.9158		8.21596	9.1107
Q2M2I8;Q2M2I8-2_605;605	AAK1	Q2M2I8;Q2M2I8-2	T	605;605	7.04204		7.53587			8.62762	8.35437			8.76091	7.37935				8.16009	7.91663
Q2M2I8;Q2M2I8-2_606;606	AAK1	Q2M2I8;Q2M2I8-2	T	606;606	8.95846	8.74455	8.65849	8.95015	9.04168	8.76767	8.89859	9.17006	8.39088	8.76091	8.13972	8.85012		8.6125	8.83161	8.74998	8.67066
Q9H7C9-3;Q9H7C9-2;Q9H7C9_46;46;46	AAMDC	Q9H7C9-3;Q9H7C9-2;Q9H7C9	S	46;46;46	7.37699												7.20471
P49588;P49588-2_554;562	AARS	P49588;P49588-2	S	554;562	7.21575	7.15192		7.24454			7.60012	7.76659		7.58463
Q4L235-3;Q4L235-4;Q4L235-2;Q4L235_724;724;624;724	AASDH	Q4L235-3;Q4L235-4;Q4L235-2;Q4L235	S	724;724;624;724	6.77453	7.06428	6.78201	7.40394	7.40287	7.61637	7.40179			7.12394				7.08986		6.97118
Q9NRN7_140	AASDHPPT	Q9NRN7	S	140		6.78032				6.22629	6.44822	6.45603				6.22688			6.37284	6.01655	6.6381
Q9NRN7_258	AASDHPPT	Q9NRN7	S	258		7.30535	7.97506	7.86391	8.06006	7.95825	7.4791	7.74702	7.69563	7.84375	7.93032		7.11029		7.01289	7.11928	7.37021
Q9UDR5_105	AASS	Q9UDR5	T	105									8.17041
Q9NY61_203	AATF	Q9NY61	S	203	8.68898	8.73672	8.21728	8.55428	8.35489	8.15693	8.13757	8.79798	7.71649	8.68967	8.06718		8.33144	8.14663	8.54199	7.98324	8.33041
Q9NY61_273	AATF	Q9NY61	S	273		6.90434			7.46916	6.94618				6.82348							6.986
Q9NY61_320	AATF	Q9NY61	S	320																6.91093
Q9NY61_321	AATF	Q9NY61	S	321																6.91093
Q9NY61_211	AATF	Q9NY61	T	211						7.576								7.48402	7.5772		7.4649
O95477_2234	ABCA1	O95477	S	2234		8.26719				7.32527								7.16262			7.54768
O95477_1145	ABCA1	O95477	S	1145	7.78213	8.29517		7.47746													7.5957
O95477_1296	ABCA1	O95477	S	1296		8.78266						7.77098			7.85015				8.46092
O95477_884	ABCA1	O95477	S	884		8.48447		7.06851					7.61327			7.49423					7.66834
Q9BZC7;Q9BZC7-3;Q9BZC7-2_1237;1238;1237	ABCA2	Q9BZC7;Q9BZC7-3;Q9BZC7-2	S	1237;1238;1237	7.28008													7.4528
Q9BZC7;Q9BZC7-3;Q9BZC7-2_1238;1239;1238	ABCA2	Q9BZC7;Q9BZC7-3;Q9BZC7-2	S	1238;1239;1238	7.56865													7.4528
Q9BZC7;Q9BZC7-3;Q9BZC7-2_1327;1328;1327	ABCA2	Q9BZC7;Q9BZC7-3;Q9BZC7-2	S	1327;1328;1327							7.82587	7.62039		7.94975
Q9BZC7;Q9BZC7-3;Q9BZC7-2_1331;1332;1331	ABCA2	Q9BZC7;Q9BZC7-3;Q9BZC7-2	S	1331;1332;1331							7.82587	7.62039		7.94975
Q9BZC7;Q9BZC7-3_2412;2413	ABCA2	Q9BZC7;Q9BZC7-3	T	2412;2413						6.77713										6.97541
Q99758_845	ABCA3	Q99758	S	845											6.96647					7.2424	6.70303
Q99758_846	ABCA3	Q99758	S	846											6.96647					7.2424	6.70303
Q8WWZ7-3;Q8WWZ7;Q8WWZ7-2_38;815;815	ABCA5	Q8WWZ7-3;Q8WWZ7;Q8WWZ7-2	S	38;815;815			6.71418				6.03856
Q8IZY2-2;Q8IZY2_1995;2133	ABCA7	Q8IZY2-2;Q8IZY2	S	1995;2133														6.87631	7.51959
O94911-2;O94911;O94911-3_12;12;12	ABCA8	O94911-2;O94911;O94911-3	T	12;12;12					7.68641								8.37864	7.68228
Q8IUA7-2;Q8IUA7-5;Q8IUA7-4;Q8IUA7-3;Q8IUA7_12;12;12;12;12	ABCA9	Q8IUA7-2;Q8IUA7-5;Q8IUA7-4;Q8IUA7-3;Q8IUA7	T	12;12;12;12;12			7.25938		7.7093						6.96256			7.50083
P33527-3;P33527;P33527-7;P33527-5;P33527-4;P33527-2;P33527-9;P33527-8;P33527-6_874;930;874;815;930;871;940;815;871	ABCC1	P33527-3;P33527;P33527-7;P33527-5;P33527-4;P33527-2;P33527-9;P33527-8;P33527-6	S	874;930;874;815;930;871;940;815;871	8.33581	8.34516	8.1764	8.37262	8.30331	8.54789	8.43333	8.0435	7.99119		8.28256	8.46171	8.17	8.33985	7.52358	7.66263	8.53046
P33527-3;P33527;P33527-7;P33527-5;P33527-4;P33527-2;P33527-9;P33527-8;P33527-6_859;915;859;800;915;856;925;800;856	ABCC1	P33527-3;P33527;P33527-7;P33527-5;P33527-4;P33527-2;P33527-9;P33527-8;P33527-6	S	859;915;859;800;915;856;925;800;856	8.02992	7.37253		7.65497	7.20594				7.71035	7.16477			7.19031	7.43237		7.2042	7.6373
P33527-3;P33527;P33527-7;P33527-5;P33527-4;P33527-2;P33527-9;P33527-8;P33527-6_862;918;862;803;918;859;928;803;859	ABCC1	P33527-3;P33527;P33527-7;P33527-5;P33527-4;P33527-2;P33527-9;P33527-8;P33527-6	S	862;918;862;803;918;859;928;803;859		7.95496	7.29141		7.20594		7.3768									7.2042	7.6373
P33527-3;P33527;P33527-7;P33527-5;P33527-4;P33527-2;P33527-9;P33527-8;P33527-6_863;919;863;804;919;860;929;804;860	ABCC1	P33527-3;P33527;P33527-7;P33527-5;P33527-4;P33527-2;P33527-9;P33527-8;P33527-6	S	863;919;863;804;919;860;929;804;860			8.05415											8.15585
P33527-3;P33527;P33527-7;P33527-5;P33527-4;P33527-2;P33527-9;P33527-8;P33527-6_865;921;865;806;921;862;931;806;862	ABCC1	P33527-3;P33527;P33527-7;P33527-5;P33527-4;P33527-2;P33527-9;P33527-8;P33527-6	S	865;921;865;806;921;862;931;806;862	8.17836	7.72634	7.49648	7.55187		7.48936	7.83848	7.59202		7.76067	7.14606		7.709	7.70159	7.75682		7.62332
P33527-3;P33527;P33527-7;P33527-5;P33527-4;P33527-2;P33527-9;P33527-8;P33527-6_875;931;875;816;931;872;941;816;872	ABCC1	P33527-3;P33527;P33527-7;P33527-5;P33527-4;P33527-2;P33527-9;P33527-8;P33527-6	T	875;931;875;816;931;872;941;816;872				7.49656	7.98016	9.36435	9.37019	8.88471			8.67553			9.19292	7.52358	6.85547	9.47381
O15438;O15438-4;O15438-2;P33527-3;P33527;P33527-7;P33527-5;P33527-4;P33527-2;P33527-9;P33527-8;P33527-6_1141;1192;1141;1089;1145;1089;1030;1145;1086;1155;1030;1086	ABCC1;ABCC3	O15438;O15438-4;O15438-2;P33527-3;P33527;P33527-7;P33527-5;P33527-4;P33527-2;P33527-9;P33527-8;P33527-6	S	1141;1192;1141;1089;1145;1089;1030;1145;1086;1155;1030;1086		7.31429	7.13289		7.63671	7.07269	7.40053						6.81354	6.97422	6.98688		7.49839
Q92887_283	ABCC2	Q92887	S	283	8.08175						8.22528		7.62921								8.54182
Q92887_938	ABCC2	Q92887	S	938							8.21413					7.31572					7.2167
Q92887_926	ABCC2	Q92887	S	926							7.61771
Q92887_930	ABCC2	Q92887	S	930							7.61771						7.73763
O15438;O15438-4;O15438-2;O15438-5_281;332;281;281	ABCC3	O15438;O15438-4;O15438-2;O15438-5	S	281;332;281;281			7.32204									7.39076			7.54858		8.73576
O15438;O15438-4;O15438-2_908;959;908	ABCC3	O15438;O15438-4;O15438-2	S	908;959;908																	8.12295
O15438;O15438-4;O15438-2_911;962;911	ABCC3	O15438;O15438-4;O15438-2	S	911;962;911			7.50894	6.83932					7.0245			7.87366	7.77774		7.53504		8.22704
O15438;O15438-4;O15438-2_912;963;912	ABCC3	O15438;O15438-4;O15438-2	S	912;963;912																	7.45258
O15438;O15438-4;O15438-2_882;933;882	ABCC3	O15438;O15438-4;O15438-2	T	882;933;882															7.13112		7.35157
O15439;O15439-2;O15439-4;O15439-3_404;404;329;404	ABCC4	O15439;O15439-2;O15439-4;O15439-3	S	404;404;329;404	7.4707	8.34275	9.00902	8.22503	8.4395	8.1623	8.23942	8.82102	8.29459	8.91086	7.69973	7.29646	8.76678	7.3235	8.76788	8.50721	8.89812
O15439;O15439-2;O15439-4;O15439-3_629;629;554;629	ABCC4	O15439;O15439-2;O15439-4;O15439-3	S	629;629;554;629				5.83472		6.29873							6.789	6.8742			7.0311
O15439;O15439-2;O15439-4;O15439-3_655;655;580;655	ABCC4	O15439;O15439-2;O15439-4;O15439-3	S	655;655;580;655		8.23432	7.84301	7.20176		7.46009		7.30668				7.69368		7.53545			8.78708
O15439;O15439-2;O15439-4;O15439-3_657;657;582;657	ABCC4	O15439;O15439-2;O15439-4;O15439-3	S	657;657;582;657										8.00034
O15439;O15439-2;O15439-4;O15439-3_661;661;586;661	ABCC4	O15439;O15439-2;O15439-4;O15439-3	S	661;661;586;661		7.79559	7.77222				7.53114	7.21875						7.25826			7.82886
O15439;O15439-2;O15439-4;O15439-3_664;664;589;664	ABCC4	O15439;O15439-2;O15439-4;O15439-3	S	664;664;589;664				7.52876			6.81789							7.49814	7.41741		7.80365
O15439;O15439-2;O15439-4;O15439-3_665;665;590;665	ABCC4	O15439;O15439-2;O15439-4;O15439-3	S	665;665;590;665			7.56435					7.56813						7.49814			7.48087
O15439;O15439-2;O15439-4;O15439-3_668;668;593;668	ABCC4	O15439;O15439-2;O15439-4;O15439-3	S	668;668;593;668			8.12453	7.87052			6.81789	7.75782		7.84533				7.81822	8.10992		8.01466
O15439;O15439-4;O15439-3_679;604;679	ABCC4	O15439;O15439-4;O15439-3	T	679;604;679																	7.35248
O15439;O15439-2;O15439-4;O15439-3_646;646;571;646	ABCC4	O15439;O15439-2;O15439-4;O15439-3	T	646;646;571;646	8.94152	8.86781	9.19916	8.51555	8.50417	9.00497	8.85234	8.8515	8.38906	8.92452	8.47785	8.59493	8.68131	9.24546	8.91846	8.7371	9.49885
O15439;O15439-2;O15439-4;O15439-3_653;653;578;653	ABCC4	O15439;O15439-2;O15439-4;O15439-3	T	653;653;578;653								8.04141			7.17266		8.09553				7.86438
O15440-5;O15440;O15440-4;O15440-3;O15440-2_36;36;36;36;36	ABCC5	O15440-5;O15440;O15440-4;O15440-3;O15440-2	S	36;36;36;36;36		7.63322						7.36016		7.77448		6.96564
O15440-5;O15440;O15440-4;O15440-3;O15440-2_14;14;14;14;14	ABCC5	O15440-5;O15440;O15440-4;O15440-3;O15440-2	S	14;14;14;14;14		7.01643	6.92032	7.59507	6.83741	6.70382	7.33284	7.39418		7.49326					7.27145	6.71783	7.93703
O15440-5;O15440_558;558	ABCC5	O15440-5;O15440	S	558;558		7.52223														6.90929	8.02482
O15440-5;O15440_504;504	ABCC5	O15440-5;O15440	S	504;504			7.14519											7.34181	7.46667
O15440-5;O15440_505;505	ABCC5	O15440-5;O15440	S	505;505			7.14519					7.42298								7.29251
O15440-5;O15440_509;509	ABCC5	O15440-5;O15440	S	509;509			7.14519					7.71597					7.5478	7.34181	7.60023		7.0795
P33897_733	ABCD1	P33897	S	733		6.57806	7.125							6.26173			6.58547		7.00996		6.40724
P28288;P28288-2;P28288-3_40;40;40	ABCD3	P28288;P28288-2;P28288-3	S	40;40;40						7.8994							7.93587				8.28177
P61221_328	ABCE1	P61221	S	328					6.85673	6.83469									6.90949		6.4475
P61221_42	ABCE1	P61221	T	42		7.27703			7.49414	7.71032	7.30865						6.96379				6.82286
Q8NE71_228	ABCF1	Q8NE71	S	228	10.2764	10.3133	10.203	10.2272	10.1394	10.0512	10.1193	10.3087	9.37394	10.3688	9.80346	9.89079	8.75059	9.94677	10.132	9.75854	10.3522
Q8NE71;Q8NE71-2_166;166	ABCF1	Q8NE71;Q8NE71-2	S	166;166	8.15072	7.85272	7.60794			7.41423		8.36445		7.45147						8.0455	8.76903
Q8NE71;Q8NE71-2_140;140	ABCF1	Q8NE71;Q8NE71-2	S	140;140		8.07631	8.00624	8.20814	7.61695	8.01927	7.58278	7.94239		7.53666				7.76259	8.10353	7.48517	8.1446
Q8NE71;Q8NE71-2_105;105	ABCF1	Q8NE71;Q8NE71-2	S	105;105	7.04651	7.64339	8.11919		8.39214	7.79844	6.60175	8.35951		8.08829	7.53369			8.16175	7.71025	8.28378
Q8NE71;Q8NE71-2_109;109	ABCF1	Q8NE71;Q8NE71-2	S	109;109	8.31197	9.40596	9.46105	8.68074	9.4494	8.62935	9.03819	9.48309	8.44614	9.25048	8.67025	8.50767	8.95472	9.45687	9.01539	9.53178	9.19075
Q8NE71;Q8NE71-2_20;20	ABCF1	Q8NE71;Q8NE71-2	S	20;20																8.81494
Q8NE71;Q8NE71-2_22;22	ABCF1	Q8NE71;Q8NE71-2	S	22;22	7.41418	8.70412	8.79096		7.4035	9.2122	8.65873	8.78943			8.377			8.87109	8.88711
Q8NE71;Q8NE71-2_621;583	ABCF1	Q8NE71;Q8NE71-2	S	621;583	6.94115	6.99881		7.20948	6.50126	7.57962		6.47091						7.17425	7.09502		7.51129
Q8NE71;Q8NE71-2_595;557	ABCF1	Q8NE71;Q8NE71-2	S	595;557	6.69868			7.77661				7.56101
Q8NE71;Q8NE71-2_108;108	ABCF1	Q8NE71;Q8NE71-2	T	108;108	7.53092	8.35581	8.5236		9.05241	8.34718	7.76845	8.51755			7.89168		8.06206	8.62192	8.29743	8.87799	7.27352
Q8NE71;Q8NE71-2_21;21	ABCF1	Q8NE71;Q8NE71-2	T	21;21			8.24			8.08465	8.07068	7.07684			7.42843				8.26364	7.59528	8.40181
Q9UG63;Q9UG63-2_218;218	ABCF2	Q9UG63;Q9UG63-2	T	218;218		6.52465			6.69249	7.22634	6.94859			6.16028		6.94382		6.9979		7.36171	7.08628
Q9NUQ8-2;Q9NUQ8_109;115	ABCF3	Q9NUQ8-2;Q9NUQ8	S	109;115	7.82627	7.64229		7.38467		6.93663	7.40965	7.76727		7.83805	7.10162	7.26656			7.28118		7.98956
Q9NUQ8-2;Q9NUQ8_155;161	ABCF3	Q9NUQ8-2;Q9NUQ8	S	155;161										7.35324
Q9NUJ1;Q9NUJ1-2_233;76	ABHD10	Q9NUJ1;Q9NUJ1-2	S	233;76						7.69054				7.64922							7.08995
Q8N2K0;Q8N2K0-2;Q8N2K0-3_284;284;246	ABHD12	Q8N2K0;Q8N2K0-2;Q8N2K0-3	S	284;284;246													8.84116	7.63253
Q8N2K0;Q8N2K0-2;Q8N2K0-3_288;288;250	ABHD12	Q8N2K0;Q8N2K0-2;Q8N2K0-3	S	288;288;250													8.84116	7.63253
Q6UXT9_434	ABHD15	Q6UXT9	S	434	6.93832	8.07155			7.41628	7.63494	7.40497	7.18501		6.9147				6.91986			8.38593
O95870_34	ABHD16A	O95870	T	34						7.81488
P08910_415	ABHD2	P08910	S	415		7.44784													6.87626
Q8IZP0-2;Q8IZP0-4;Q8IZP0-6_262;267;267	ABI1	Q8IZP0-2;Q8IZP0-4;Q8IZP0-6	S	262;267;267					7.27892	7.01437					7.5497
Q8IZP0-2;Q8IZP0-4;Q8IZP0-6;Q8IZP0;Q8IZP0-12;Q8IZP0-3;Q8IZP0-5;Q8IZP0-9_290;295;295;323;340;296;291;296	ABI1	Q8IZP0-2;Q8IZP0-4;Q8IZP0-6;Q8IZP0;Q8IZP0-12;Q8IZP0-3;Q8IZP0-5;Q8IZP0-9	S	290;295;295;323;340;296;291;296	8.18562	9.27636	8.55836	8.78034	8.57207	7.74424	8.07622	8.41655	8.24631	8.78218	8.43966	9.08942	8.83746	7.50926	6.91378	9.08459	9.22985
Q8IZP0-2;Q8IZP0-4;Q8IZP0-6;Q8IZP0;Q8IZP0-12;Q8IZP0-3;Q8IZP0-5;Q8IZP0-9_293;298;298;326;343;299;294;299	ABI1	Q8IZP0-2;Q8IZP0-4;Q8IZP0-6;Q8IZP0;Q8IZP0-12;Q8IZP0-3;Q8IZP0-5;Q8IZP0-9	S	293;298;298;326;343;299;294;299		8.24194
Q8IZP0-2;Q8IZP0-4;Q8IZP0-6;Q8IZP0;Q8IZP0-12;Q8IZP0-3;Q8IZP0-5;Q8IZP0-9_296;301;301;329;346;302;297;302	ABI1	Q8IZP0-2;Q8IZP0-4;Q8IZP0-6;Q8IZP0;Q8IZP0-12;Q8IZP0-3;Q8IZP0-5;Q8IZP0-9	S	296;301;301;329;346;302;297;302		7.85736	8.09751	7.94644		7.74424		7.45084			7.53375	6.83483	7.12722	7.45515			7.84269
Q8IZP0-2;Q8IZP0-4;Q8IZP0-6;Q8IZP0;Q8IZP0-12;Q8IZP0-10;Q8IZP0-8;Q8IZP0-7;Q8IZP0-11;Q8IZP0-3;Q8IZP0-5;Q8IZP0-9_217;222;222;222;239;217;222;222;158;222;217;222	ABI1	Q8IZP0-2;Q8IZP0-4;Q8IZP0-6;Q8IZP0;Q8IZP0-12;Q8IZP0-10;Q8IZP0-8;Q8IZP0-7;Q8IZP0-11;Q8IZP0-3;Q8IZP0-5;Q8IZP0-9	S	217;222;222;222;239;217;222;222;158;222;217;222	7.65211	8.07229	7.98443	7.7339	7.96913			7.66131		8.42082	8.01709	7.88661	7.779	7.40076	7.31642	7.01058	7.42251
Q8IZP0-2;Q8IZP0-4;Q8IZP0-6;Q8IZP0;Q8IZP0-12;Q8IZP0-10;Q8IZP0-8;Q8IZP0-7;Q8IZP0-11;Q8IZP0-3;Q8IZP0-5;Q8IZP0-9_220;225;225;225;242;220;225;225;161;225;220;225	ABI1	Q8IZP0-2;Q8IZP0-4;Q8IZP0-6;Q8IZP0;Q8IZP0-12;Q8IZP0-10;Q8IZP0-8;Q8IZP0-7;Q8IZP0-11;Q8IZP0-3;Q8IZP0-5;Q8IZP0-9	S	220;225;225;225;242;220;225;225;161;225;220;225	9.51384	9.4159	9.61972	9.48141	9.4667	9.49286	9.48767	9.10932	8.28937	9.46297	9.56996	9.59585	9.34037	9.03711	9.34049	9.56044	9.65922
Q8IZP0-2;Q8IZP0-4;Q8IZP0-6;Q8IZP0;Q8IZP0-12;Q8IZP0-10;Q8IZP0-8;Q8IZP0-7;Q8IZP0-11;Q8IZP0-3;Q8IZP0-5;Q8IZP0-9_211;216;216;216;233;211;216;216;152;216;211;216	ABI1	Q8IZP0-2;Q8IZP0-4;Q8IZP0-6;Q8IZP0;Q8IZP0-12;Q8IZP0-10;Q8IZP0-8;Q8IZP0-7;Q8IZP0-11;Q8IZP0-3;Q8IZP0-5;Q8IZP0-9	S	211;216;216;216;233;211;216;216;152;216;211;216		8.23825	7.31777	7.97255		8.7607	8.48563		7.47199	8.40943	8.03466	8.65315	8.40199	8.44383	8.51422		8.66822
Q8IZP0-2;Q8IZP0-4;Q8IZP0-6;Q8IZP0;Q8IZP0-12;Q8IZP0-10;Q8IZP0-8;Q8IZP0-7;Q8IZP0-11;Q8IZP0-3;Q8IZP0-5;Q8IZP0-9_226;231;231;231;248;226;231;231;167;231;226;231	ABI1	Q8IZP0-2;Q8IZP0-4;Q8IZP0-6;Q8IZP0;Q8IZP0-12;Q8IZP0-10;Q8IZP0-8;Q8IZP0-7;Q8IZP0-11;Q8IZP0-3;Q8IZP0-5;Q8IZP0-9	S	226;231;231;231;248;226;231;231;167;231;226;231	8.2752	9.2519	8.93614	8.94422	9.21686	8.51476	8.92009	8.69046	8.56833	9.19859	8.6779	9.01519	8.65044	8.41175	8.71857	9.17652	8.90714
Q8IZP0-2;Q8IZP0-4;Q8IZP0-6;Q8IZP0;Q8IZP0-12;Q8IZP0-10;Q8IZP0-8;Q8IZP0-7;Q8IZP0-11;Q8IZP0-3;Q8IZP0-5;Q8IZP0-9_178;183;183;183;200;178;183;183;119;183;178;183	ABI1	Q8IZP0-2;Q8IZP0-4;Q8IZP0-6;Q8IZP0;Q8IZP0-12;Q8IZP0-10;Q8IZP0-8;Q8IZP0-7;Q8IZP0-11;Q8IZP0-3;Q8IZP0-5;Q8IZP0-9	S	178;183;183;183;200;178;183;183;119;183;178;183		9.53685	9.63029	9.06393	9.48322	9.43965	9.72	9.66559	8.68143	9.43211	9.34609	9.66901	9.57932	8.98224	9.68279	9.42254	9.2893
Q8IZP0-2;Q8IZP0-4;Q8IZP0-6;Q8IZP0;Q8IZP0-12;Q8IZP0-10;Q8IZP0-8;Q8IZP0-7;Q8IZP0-11;Q8IZP0-3;Q8IZP0-5;Q8IZP0-9_182;187;187;187;204;182;187;187;123;187;182;187	ABI1	Q8IZP0-2;Q8IZP0-4;Q8IZP0-6;Q8IZP0;Q8IZP0-12;Q8IZP0-10;Q8IZP0-8;Q8IZP0-7;Q8IZP0-11;Q8IZP0-3;Q8IZP0-5;Q8IZP0-9	S	182;187;187;187;204;182;187;187;123;187;182;187														8.67752			9.89385
Q8IZP0-3;Q8IZP0-5;Q8IZP0-9_267;262;267	ABI1	Q8IZP0-3;Q8IZP0-5;Q8IZP0-9	S	267;262;267						7.3345	7.65412
Q8IZP0-2;Q8IZP0-4;Q8IZP0-6;Q8IZP0;Q8IZP0-12;Q8IZP0-3;Q8IZP0-5;Q8IZP0-9_291;296;296;324;341;297;292;297	ABI1	Q8IZP0-2;Q8IZP0-4;Q8IZP0-6;Q8IZP0;Q8IZP0-12;Q8IZP0-3;Q8IZP0-5;Q8IZP0-9	T	291;296;296;324;341;297;292;297	8.30686	9.40347	8.47617	7.1142				8.41656				7.49866		7.96177
Q8IZP0-2;Q8IZP0-4;Q8IZP0-6;Q8IZP0;Q8IZP0-12;Q8IZP0-10;Q8IZP0-8;Q8IZP0-7;Q8IZP0-11;Q8IZP0-3;Q8IZP0-5;Q8IZP0-9_195;200;200;200;217;195;200;200;136;200;195;200	ABI1	Q8IZP0-2;Q8IZP0-4;Q8IZP0-6;Q8IZP0;Q8IZP0-12;Q8IZP0-10;Q8IZP0-8;Q8IZP0-7;Q8IZP0-11;Q8IZP0-3;Q8IZP0-5;Q8IZP0-9	T	195;200;200;200;217;195;200;200;136;200;195;200		7.02486	7.48862		7.72952								7.78494				7.60697
Q8IZP0-2;Q8IZP0-4;Q8IZP0-6;Q8IZP0;Q8IZP0-12;Q8IZP0-10;Q8IZP0-8;Q8IZP0-7;Q8IZP0-11;Q8IZP0-3;Q8IZP0-5;Q8IZP0-9_210;215;215;215;232;210;215;215;151;215;210;215	ABI1	Q8IZP0-2;Q8IZP0-4;Q8IZP0-6;Q8IZP0;Q8IZP0-12;Q8IZP0-10;Q8IZP0-8;Q8IZP0-7;Q8IZP0-11;Q8IZP0-3;Q8IZP0-5;Q8IZP0-9	T	210;215;215;215;232;210;215;215;151;215;210;215			8.58545		8.44668	8.7607		8.14627			7.59046		8.30531			8.34196	8.66822
Q8IZP0-2;Q8IZP0-4;Q8IZP0-6;Q8IZP0;Q8IZP0-12;Q8IZP0-10;Q8IZP0-8;Q8IZP0-7;Q8IZP0-11;Q8IZP0-3;Q8IZP0-5;Q8IZP0-9_173;178;178;178;195;173;178;178;114;178;173;178	ABI1	Q8IZP0-2;Q8IZP0-4;Q8IZP0-6;Q8IZP0;Q8IZP0-12;Q8IZP0-10;Q8IZP0-8;Q8IZP0-7;Q8IZP0-11;Q8IZP0-3;Q8IZP0-5;Q8IZP0-9	T	173;178;178;178;195;173;178;178;114;178;173;178			8.34243	8.18145			8.51135	8.46867				7.99435		7.93479			8.8994
Q8IZP0-2;Q8IZP0-4;Q8IZP0-6;Q8IZP0;Q8IZP0-12;Q8IZP0-10;Q8IZP0-8;Q8IZP0-7;Q8IZP0-11;Q8IZP0-3;Q8IZP0-5;Q8IZP0-9_445;450;479;507;495;387;392;421;328;451;475;480	ABI1	Q8IZP0-2;Q8IZP0-4;Q8IZP0-6;Q8IZP0;Q8IZP0-12;Q8IZP0-10;Q8IZP0-8;Q8IZP0-7;Q8IZP0-11;Q8IZP0-3;Q8IZP0-5;Q8IZP0-9	T	445;450;479;507;495;387;392;421;328;451;475;480																6.72094
Q8IZP0-3;Q8IZP0-5;Q8IZP0-9_265;260;265	ABI1	Q8IZP0-3;Q8IZP0-5;Q8IZP0-9	T	265;260;265																	7.2246
Q8IZP0-2;Q8IZP0-4;Q8IZP0-6;Q8IZP0;Q8IZP0-12;Q8IZP0-10;Q8IZP0-8;Q8IZP0-7;Q8IZP0-11;Q8IZP0-3;Q8IZP0-5;Q8IZP0-9_208;213;213;213;230;208;213;213;149;213;208;213	ABI1	Q8IZP0-2;Q8IZP0-4;Q8IZP0-6;Q8IZP0;Q8IZP0-12;Q8IZP0-10;Q8IZP0-8;Q8IZP0-7;Q8IZP0-11;Q8IZP0-3;Q8IZP0-5;Q8IZP0-9	Y	208;213;213;213;230;208;213;213;149;213;208;213			7.69841	7.30482				7.42519				7.81012			7.25116
Q9NYB9-2;Q9NYB9-3_256;211	ABI2	Q9NYB9-2;Q9NYB9-3	S	256;211								7.00648
Q9NYB9-2;Q9NYB9-3_271;226	ABI2	Q9NYB9-2;Q9NYB9-3	S	271;226		7.66652		6.75669		7.83601	7.91555								7.74072	7.75689	7.28787
Q9NYB9-2;Q9NYB9-3_285;240	ABI2	Q9NYB9-2;Q9NYB9-3	S	285;240					7.40357			7.33568							7.82353	7.79164
Q9NYB9-2;Q9NYB9-3_291;246	ABI2	Q9NYB9-2;Q9NYB9-3	S	291;246		7.31974			7.32109											8.39314
Q9NYB9-2;Q9NYB9-3;Q9NYB9-4;Q9NYB9_210;165;210;216	ABI2	Q9NYB9-2;Q9NYB9-3;Q9NYB9-4;Q9NYB9	S	210;165;210;216	8.34693		7.77621		8.34634	8.63843	8.3441	8.62661	7.87212	8.48842	8.00857	8.18822	7.99031	8.23572	8.25308	8.33352	8.40656
Q9NYB9-2;Q9NYB9-3;Q9NYB9-4;Q9NYB9_301;256;362;368	ABI2	Q9NYB9-2;Q9NYB9-3;Q9NYB9-4;Q9NYB9	S	301;256;362;368	7.38636	7.96627	8.09625	8.4692	8.11998	8.53839	7.96686	9.03463	7.85968	8.39129	8.3508	8.33232	8.5392	8.46352	8.5866	8.59817	8.4667
Q9NYB9-2;Q9NYB9-3;Q9NYB9-4;Q9NYB9_221;176;221;227	ABI2	Q9NYB9-2;Q9NYB9-3;Q9NYB9-4;Q9NYB9	S	221;176;221;227	9.64498	8.22572	7.01093	8.10902	7.61368	8.73427	8.69689	9.45671		8.4794	8.38933	8.29625	8.06486	7.41465	8.48923	7.72975	8.76263
Q9NYB9-2;Q9NYB9-3;Q9NYB9-4;Q9NYB9_227;182;227;233	ABI2	Q9NYB9-2;Q9NYB9-3;Q9NYB9-4;Q9NYB9	S	227;182;227;233	7.57508	9.28545	9.02301	8.57708	9.25135	8.94238	9.05444	8.59745	8.40919	8.6201	9.31539	9.20923	8.40611	8.80019	8.59848	9.05648	9.03466
Q9NYB9-2;Q9NYB9-3;Q9NYB9-4;Q9NYB9_177;132;177;183	ABI2	Q9NYB9-2;Q9NYB9-3;Q9NYB9-4;Q9NYB9	S	177;132;177;183	9.68152	8.33177	8.04338	9.04886	8.18198	8.47358	8.78358	9.667	7.53985	9.26791	7.60161	7.92625	8.02212	8.40809	8.81942		8.42447
Q9NYB9-2;Q9NYB9-3;Q9NYB9-4;Q9NYB9_181;136;181;187	ABI2	Q9NYB9-2;Q9NYB9-3;Q9NYB9-4;Q9NYB9	S	181;136;181;187				8.4049
Q9NYB9-2;Q9NYB9-3;Q9NYB9-4;Q9NYB9_236;191;236;242	ABI2	Q9NYB9-2;Q9NYB9-3;Q9NYB9-4;Q9NYB9	S	236;191;236;242	7.52468	8.72281	7.3348	7.05389	8.48555	8.65965	9.2817	8.00637		7.62457	7.75355	7.71766	6.97859	8.33272	8.30776	8.76871
Q9NYB9-2;Q9NYB9-3;Q9NYB9-4;Q9NYB9_237;192;237;243	ABI2	Q9NYB9-2;Q9NYB9-3;Q9NYB9-4;Q9NYB9	S	237;192;237;243								7.11824						7.79534	7.69029
Q9NYB9-2;Q9NYB9-3;Q9NYB9-4;Q9NYB9_238;193;238;244	ABI2	Q9NYB9-2;Q9NYB9-3;Q9NYB9-4;Q9NYB9	S	238;193;238;244								7.8324		7.07626					7.62575
Q9NYB9-2;Q9NYB9-3;Q9NYB9-4;Q9NYB9_240;195;240;246	ABI2	Q9NYB9-2;Q9NYB9-3;Q9NYB9-4;Q9NYB9	S	240;195;240;246	6.58883
Q9NYB9-2;Q9NYB9-3;Q9NYB9-4;Q9NYB9_241;196;241;247	ABI2	Q9NYB9-2;Q9NYB9-3;Q9NYB9-4;Q9NYB9	S	241;196;241;247					7.60941
Q9NYB9-2;Q9NYB9-3;Q9NYB9-4;Q9NYB9_247;202;247;253	ABI2	Q9NYB9-2;Q9NYB9-3;Q9NYB9-4;Q9NYB9	S	247;202;247;253					6.64128	6.91677	7.30645
Q9NYB9-2;Q9NYB9-3;Q9NYB9-4;Q9NYB9_248;203;248;254	ABI2	Q9NYB9-2;Q9NYB9-3;Q9NYB9-4;Q9NYB9	S	248;203;248;254							7.34968									7.81351
Q9NYB9-2;Q9NYB9-3;Q9NYB9-4;Q9NYB9_194;149;194;200	ABI2	Q9NYB9-2;Q9NYB9-3;Q9NYB9-4;Q9NYB9	T	194;149;194;200					7.38788	7.35182		6.97432							7.3501	7.14459
Q9NYB9-2;Q9NYB9-3;Q9NYB9-4;Q9NYB9_212;167;212;218	ABI2	Q9NYB9-2;Q9NYB9-3;Q9NYB9-4;Q9NYB9	T	212;167;212;218		8.4373					8.29659
Q9NYB9-2;Q9NYB9-3;Q9NYB9-4;Q9NYB9_294;249;355;361	ABI2	Q9NYB9-2;Q9NYB9-3;Q9NYB9-4;Q9NYB9	T	294;249;355;361	8.3465	7.49324	8.10222	8.25639	8.30728	7.89568	8.1641	8.21397	7.39115	8.01914		8.10757	7.72919	7.7856	7.80543		7.70724
Q9NYB9-2;Q9NYB9-3;Q9NYB9-4;Q9NYB9_297;252;358;364	ABI2	Q9NYB9-2;Q9NYB9-3;Q9NYB9-4;Q9NYB9	T	297;252;358;364			6.53403		7.77333						7.14144			6.79264
Q9NYB9-2;Q9NYB9-3;Q9NYB9-4;Q9NYB9_169;124;169;175	ABI2	Q9NYB9-2;Q9NYB9-3;Q9NYB9-4;Q9NYB9	T	169;124;169;175	8.01559									7.1596				7.43658
Q9NYB9-2;Q9NYB9-3;Q9NYB9-4;Q9NYB9_207;162;207;213	ABI2	Q9NYB9-2;Q9NYB9-3;Q9NYB9-4;Q9NYB9	Y	207;162;207;213	6.88454			7.39087			7.45479	7.87645		7.04962		7.13869			7.08555
P00519-2;P00519_936;917	ABL1	P00519-2;P00519	S	936;917	8.11002	7.77689		7.98522	7.86219	7.88659	8.02923	8.24408	7.44274			6.91184	7.72525	7.65729	7.7805	7.93707
P00519-2;P00519_938;919	ABL1	P00519-2;P00519	S	938;919			8.09325
P00519-2;P00519_824;805	ABL1	P00519-2;P00519	S	824;805					7.0733		6.88625									7.06687	7.10986
P00519-2;P00519_827;808	ABL1	P00519-2;P00519	S	827;808					7.0733		6.88625									7.06687	7.10986
P00519-2;P00519_828;809	ABL1	P00519-2;P00519	S	828;809					7.0733		6.88625	7.0105								7.06687	7.10986
P00519-2;P00519_678;659	ABL1	P00519-2;P00519	S	678;659	7.50183			7.07589	7.40931
P00519-2;P00519_702;683	ABL1	P00519-2;P00519	S	702;683	7.72884	8.20933	8.70077	7.84147	7.57077	8.14012	8.3712	8.319		8.31642		8.61939	7.98365	8.18471	8.41173	8.72461	8.2208
P00519-2;P00519_588;569	ABL1	P00519-2;P00519	S	588;569	8.6289	8.8018	8.7226	8.57477	8.19921	8.66553	8.82542	8.86166		8.77625	8.41551	8.78016	8.82065	8.67209	8.76338	9.18875	8.75438
P00519-2;P00519_903;884	ABL1	P00519-2;P00519	S	903;884	8.6319	8.55798	7.94162	8.24745	7.99661	5.7588	7.89348	7.69152		8.67253	7.80369	7.20946	7.29009	8.15218	7.67579		8.01641
P00519-2;P00519_199;180	ABL1	P00519-2;P00519	S	199;180		7.77854	8.37318		7.45466			7.12016		7.80884				7.0383
P00519-2;P00519_710;691	ABL1	P00519-2;P00519	S	710;691	8.08914	7.99359		7.28567		7.03082				6.65667		7.62061	7.49804				7.65245
P00519-2_16	ABL1	P00519-2	S	16	7.37284	7.80152	7.21896	7.83717		7.1286		7.12138	7.40404	6.82409	7.32749	7.57191		6.88813	7.23218	7.68548	7.81456
P00519-2;P00519_735;716	ABL1	P00519-2;P00519	S	735;716																7.84958
P00519-2;P00519_737;718	ABL1	P00519-2;P00519	S	737;718		7.29063	8.46949		8.31321	8.50788	7.63818				7.7257	7.91938	8.18133		8.29479		8.90673
P00519-2;P00519_639;620	ABL1	P00519-2;P00519	S	639;620			8.18472		7.71139	7.42512	7.83763								7.26025	8.05029	7.79493
P00519-2;P00519_833;814	ABL1	P00519-2;P00519	T	833;814		7.45371	7.45714	7.49561		7.43534	7.10807	7.75057		7.85071		7.25314				7.53203
P00519-2;P00519_871;852	ABL1	P00519-2;P00519	T	871;852	7.80445	7.75835	7.95428	7.85445	7.79153	8.10955	7.66619	8.16245		8.18586		7.55847	7.75404	7.84966	7.87452	7.69828	6.97395
P00519-2;P00519_632;613	ABL1	P00519-2;P00519	T	632;613							7.15759	7.71193		8.02953
P00519-2;P00519;P42684;P42684-6;P42684-5;P42684-7;P42684-8;P42684-3;P42684-2;P42684-10;P42684-4_412;393;439;418;439;418;418;424;403;424;403	ABL1;ABL2	P00519-2;P00519;P42684;P42684-6;P42684-5;P42684-7;P42684-8;P42684-3;P42684-2;P42684-10;P42684-4	Y	412;393;439;418;439;418;418;424;403;424;403			7.79839										7.73725
P42684;P42684-6;P42684-5;P42684-7;P42684-3;P42684-2;P42684-10;P42684-4_1054;1033;951;930;1039;1018;936;915	ABL2	P42684;P42684-6;P42684-5;P42684-7;P42684-3;P42684-2;P42684-10;P42684-4	S	1054;1033;951;930;1039;1018;936;915			7.11525		7.19253	7.42759		7.30119		7.31997							7.13956
P42684;P42684-6;P42684-5;P42684-7;P42684-3;P42684-2;P42684-10;P42684-4_631;610;631;610;616;595;616;595	ABL2	P42684;P42684-6;P42684-5;P42684-7;P42684-3;P42684-2;P42684-10;P42684-4	S	631;610;631;610;616;595;616;595	8.61707	8.57396	8.75878	8.0155	8.81406	8.7118	8.35583	9.21159	8.18273	8.93601	8.31279	9.09308	8.89719	8.53589	8.85158	8.31033	9.03498
P42684;P42684-6;P42684-5;P42684-7;P42684-3;P42684-2;P42684-10;P42684-4_633;612;633;612;618;597;618;597	ABL2	P42684;P42684-6;P42684-5;P42684-7;P42684-3;P42684-2;P42684-10;P42684-4	S	633;612;633;612;618;597;618;597							7.89485
P42684;P42684-6;P42684-5;P42684-7;P42684-3;P42684-2;P42684-10;P42684-4_602;581;602;581;587;566;587;566	ABL2	P42684;P42684-6;P42684-5;P42684-7;P42684-3;P42684-2;P42684-10;P42684-4	S	602;581;602;581;587;566;587;566				6.98059	7.44781	7.89336							8.35814				7.60424
P42684;P42684-6;P42684-5;P42684-7;P42684-3;P42684-2;P42684-10;P42684-4_618;597;618;597;603;582;603;582	ABL2	P42684;P42684-6;P42684-5;P42684-7;P42684-3;P42684-2;P42684-10;P42684-4	S	618;597;618;597;603;582;603;582										7.13952
P42684;P42684-6;P42684-5;P42684-7;P42684-3;P42684-2;P42684-10;P42684-4_620;599;620;599;605;584;605;584	ABL2	P42684;P42684-6;P42684-5;P42684-7;P42684-3;P42684-2;P42684-10;P42684-4	S	620;599;620;599;605;584;605;584	8.32619		9.06301	9.08135	8.80877	9.12233	8.6341	9.13719	8.41829	9.09232	8.03842	8.85349	9.20619	8.60584	8.86197	8.78165	9.19708
P42684;P42684-6;P42684-5;P42684-7;P42684-3;P42684-2;P42684-10;P42684-4_654;633;654;633;639;618;639;618	ABL2	P42684;P42684-6;P42684-5;P42684-7;P42684-3;P42684-2;P42684-10;P42684-4	S	654;633;654;633;639;618;639;618		8.39915			6.67229						6.66761	7.1914
P42684;P42684-6;P42684-5;P42684-7;P42684-3;P42684-2;P42684-10;P42684-4_655;634;655;634;640;619;640;619	ABL2	P42684;P42684-6;P42684-5;P42684-7;P42684-3;P42684-2;P42684-10;P42684-4	S	655;634;655;634;640;619;640;619		8.39915	7.89395		8.17602	8.30187	7.85941	7.70894	7.29613		6.66761				7.8788	8.04821	8.36829
P42684;P42684-6;P42684-5;P42684-7;P42684-8_31;31;31;31;31	ABL2	P42684;P42684-6;P42684-5;P42684-7;P42684-8	S	31;31;31;31;31		8.4192	7.79015	7.73545	8.07248	7.87652	7.62863	8.03409	7.10066	8.1756		7.16378	7.98669	7.26174		7.71414	7.88716
P42684;P42684-6;P42684-5;P42684-7;P42684-3;P42684-2;P42684-10;P42684-4_915;894;812;791;900;879;797;776	ABL2	P42684;P42684-6;P42684-5;P42684-7;P42684-3;P42684-2;P42684-10;P42684-4	S	915;894;812;791;900;879;797;776						7.30748
P42684;P42684-6;P42684-5;P42684-7;P42684-3;P42684-2;P42684-10;P42684-4_997;976;894;873;982;961;879;858	ABL2	P42684;P42684-6;P42684-5;P42684-7;P42684-3;P42684-2;P42684-10;P42684-4	S	997;976;894;873;982;961;879;858													7.17695				7.77577
P42684;P42684-6;P42684-3;P42684-2_783;762;768;747	ABL2	P42684;P42684-6;P42684-3;P42684-2	S	783;762;768;747							7.76729	7.86518		7.79687		8.05193
P42684;P42684-6;P42684-3;P42684-2_786;765;771;750	ABL2	P42684;P42684-6;P42684-3;P42684-2	S	786;765;771;750			7.27969					8.01891							7.39928
P42684;P42684-6;P42684-3;P42684-2_788;767;773;752	ABL2	P42684;P42684-6;P42684-3;P42684-2	S	788;767;773;752				7.33577								6.93094					7.79008
P42684;P42684-6;P42684-5;P42684-7;P42684-3;P42684-2;P42684-10;P42684-4_671;650;671;650;656;635;656;635	ABL2	P42684;P42684-6;P42684-5;P42684-7;P42684-3;P42684-2;P42684-10;P42684-4	S	671;650;671;650;656;635;656;635			7.75489			7.86369	7.7528					7.43886	7.86231		7.49888	7.73727	7.92088
P42684;P42684-5;P42684-3;P42684-10_72;72;57;57	ABL2	P42684;P42684-5;P42684-3;P42684-10	S	72;72;57;57		7.60247	7.70549		7.64279	8.33907	7.5606	7.71241		7.59519		7.76449	7.99544			6.90803	8.04767
P42684;P42684-6;P42684-5;P42684-7;P42684-3;P42684-2;P42684-10;P42684-4_866;845;763;742;851;830;748;727	ABL2	P42684;P42684-6;P42684-5;P42684-7;P42684-3;P42684-2;P42684-10;P42684-4	S	866;845;763;742;851;830;748;727				6.81279													7.55819
P42684;P42684-6;P42684-5;P42684-7;P42684-3;P42684-2;P42684-10;P42684-4_817;796;714;693;802;781;699;678	ABL2	P42684;P42684-6;P42684-5;P42684-7;P42684-3;P42684-2;P42684-10;P42684-4	S	817;796;714;693;802;781;699;678				7.62573				7.73883
P42684;P42684-6;P42684-5;P42684-7;P42684-3;P42684-2;P42684-10;P42684-4_819;798;716;695;804;783;701;680	ABL2	P42684;P42684-6;P42684-5;P42684-7;P42684-3;P42684-2;P42684-10;P42684-4	S	819;798;716;695;804;783;701;680		7.97502					7.83856				7.36707
P42684;P42684-6;P42684-5;P42684-7;P42684-3;P42684-2;P42684-10;P42684-4_820;799;717;696;805;784;702;681	ABL2	P42684;P42684-6;P42684-5;P42684-7;P42684-3;P42684-2;P42684-10;P42684-4	S	820;799;717;696;805;784;702;681			8.09408	8.01272				8.28247		8.43483	7.36707	7.74106	7.85376	7.15252	7.76985	8.41454	7.4978
P42684;P42684-6;P42684-5;P42684-7;P42684-3;P42684-2;P42684-10;P42684-4_936;915;833;812;921;900;818;797	ABL2	P42684;P42684-6;P42684-5;P42684-7;P42684-3;P42684-2;P42684-10;P42684-4	S	936;915;833;812;921;900;818;797	7.06969	7.97657	7.41764	8.22397	7.94568	7.64296	7.48364	8.52776	7.32227	8.19479	7.57767	7.53522	8.02986	7.80802		7.6902	8.47036
P42684;P42684-6;P42684-3;P42684-2_784;763;769;748	ABL2	P42684;P42684-6;P42684-3;P42684-2	T	784;763;769;748		7.62909
P42684;P42684-6;P42684-5;P42684-7;P42684-3;P42684-2;P42684-10;P42684-4_815;794;712;691;800;779;697;676	ABL2	P42684;P42684-6;P42684-5;P42684-7;P42684-3;P42684-2;P42684-10;P42684-4	T	815;794;712;691;800;779;697;676										7.65159
P42684;P42684-6;P42684-5;P42684-7;P42684-3;P42684-2;P42684-10;P42684-4_818;797;715;694;803;782;700;679	ABL2	P42684;P42684-6;P42684-5;P42684-7;P42684-3;P42684-2;P42684-10;P42684-4	T	818;797;715;694;803;782;700;679	7.59763											7.96249
P42684;P42684-6;P42684-5;P42684-7;P42684-3;P42684-2;P42684-10;P42684-4_938;917;835;814;923;902;820;799	ABL2	P42684;P42684-6;P42684-5;P42684-7;P42684-3;P42684-2;P42684-10;P42684-4	T	938;917;835;814;923;902;820;799					7.94568	8.66668	7.48364		7.32227		7.57767				8.23298		8.36248
O14639-2;O14639-6;O14639_155;155;215	ABLIM1	O14639-2;O14639-6;O14639	S	155;155;215												7.6548
O14639-2;O14639-6;O14639_156;156;216	ABLIM1	O14639-2;O14639-6;O14639	S	156;156;216
O14639-2;O14639-6;O14639;O14639-4;O14639-3;O14639-5_572;602;632;255;281;309	ABLIM1	O14639-2;O14639-6;O14639;O14639-4;O14639-3;O14639-5	S	572;602;632;255;281;309												7.35154
O14639-2;O14639-6;O14639;O14639-4;O14639-3;O14639-5_646;676;706;329;355;383	ABLIM1	O14639-2;O14639-6;O14639;O14639-4;O14639-3;O14639-5	S	646;676;706;329;355;383		6.74899	8.1637		7.55048	6.7753	8.53135		7.53101		7.66154	8.78247		8.11415	8.15137	8.34734	8.82543
O14639-2;O14639-6;O14639;O14639-4;O14639-3;O14639-5_405;433;465;123;149;177	ABLIM1	O14639-2;O14639-6;O14639;O14639-4;O14639-3;O14639-5	S	405;433;465;123;149;177							7.1292					7.07201					7.32251
O14639-2;O14639-6;O14639;O14639-4;O14639-3;O14639-5_609;639;669;292;318;346	ABLIM1	O14639-2;O14639-6;O14639;O14639-4;O14639-3;O14639-5	S	609;639;669;292;318;346							8.0779					7.67528					7.56864
O14639-2;O14639-6;O14639;O14639-4;O14639-3;O14639-5_617;647;677;300;326;354	ABLIM1	O14639-2;O14639-6;O14639;O14639-4;O14639-3;O14639-5	S	617;647;677;300;326;354			7.47348									7.64121
O14639-2;O14639-6;O14639;O14639-3;O14639-5_307;335;367;51;79	ABLIM1	O14639-2;O14639-6;O14639;O14639-3;O14639-5	S	307;335;367;51;79			8.19583				7.89702	7.45				7.99926				7.35464	7.95271
O14639-2;O14639-6;O14639;O14639-4;O14639-3;O14639-5_362;390;422;80;106;134	ABLIM1	O14639-2;O14639-6;O14639;O14639-4;O14639-3;O14639-5	S	362;390;422;80;106;134			7.5965		7.25581		7.92813	7.13972		7.68447	7.34378				7.21148	7.91739	7.36075
O14639-2;O14639-6;O14639;O14639-4;O14639-3;O14639-5_526;556;586;209;235;263	ABLIM1	O14639-2;O14639-6;O14639;O14639-4;O14639-3;O14639-5	S	526;556;586;209;235;263			8.25356				8.61428	7.51391	7.41018	8.10364		8.41419		7.79266	7.74084	8.06765	8.44082
O14639-2;O14639-6;O14639;O14639-4;O14639-3;O14639-5_527;557;587;210;236;264	ABLIM1	O14639-2;O14639-6;O14639;O14639-4;O14639-3;O14639-5	S	527;557;587;210;236;264							8.7299	7.58445	7.68907		8.09687	8.22775		7.23232	7.68367		8.81837
O14639-2;O14639-6;O14639;O14639-4;O14639-3;O14639-5_480;510;540;163;189;217	ABLIM1	O14639-2;O14639-6;O14639;O14639-4;O14639-3;O14639-5	S	480;510;540;163;189;217			8.31777						7.74617	7.81171	7.25046	8.38563		7.83155		7.45808	8.05932
O14639-2;O14639-6;O14639;O14639-4;O14639-3;O14639-5_392;420;452;110;136;164	ABLIM1	O14639-2;O14639-6;O14639;O14639-4;O14639-3;O14639-5	S	392;420;452;110;136;164			8.5653		7.3255		8.61263	8.0249	8.12726	8.48904	7.9018	7.98136		8.02234	7.71918	8.28936	9.12793
O14639-2;O14639-6;O14639;O14639-4;O14639-3;O14639-5_395;423;455;113;139;167	ABLIM1	O14639-2;O14639-6;O14639;O14639-4;O14639-3;O14639-5	S	395;423;455;113;139;167				7.5187			7.71693			7.9023		7.52873				7.54862	7.42734
O14639-2;O14639-6;O14639;O14639-4;O14639-3;O14639-5_398;426;458;116;142;170	ABLIM1	O14639-2;O14639-6;O14639;O14639-4;O14639-3;O14639-5	S	398;426;458;116;142;170			8.02291		7.07863			7.3243		7.97056		8.43997		7.80387		8.17888	7.96944
O14639-2;O14639-6;O14639;O14639-4;O14639-3;O14639-5_595;625;655;278;304;332	ABLIM1	O14639-2;O14639-6;O14639;O14639-4;O14639-3;O14639-5	S	595;625;655;278;304;332			8.64917	6.80622		6.98948	8.94476	8.31738		8.62267	8.40838	9.33072	7.35556	8.58795	8.13267	8.84287	9.22535
O14639-2;O14639-6;O14639;O14639-4;O14639-3;O14639-5_371;399;431;89;115;143	ABLIM1	O14639-2;O14639-6;O14639;O14639-4;O14639-3;O14639-5	S	371;399;431;89;115;143			8.64173				9.21847	8.5393	8.77046	9.03605	8.11012	9.26839		8.41977	8.0852	9.11454	8.70678
O14639-2;O14639-6;O14639;O14639-4;O14639-3;O14639-5_375;403;435;93;119;147	ABLIM1	O14639-2;O14639-6;O14639;O14639-4;O14639-3;O14639-5	S	375;403;435;93;119;147			7.67019													8.1435
O14639-2;O14639-6;O14639;O14639-3;O14639-5_292;320;352;36;64	ABLIM1	O14639-2;O14639-6;O14639;O14639-3;O14639-5	S	292;320;352;36;64							8.16596	7.86032		8.51624		8.73258
O14639-2;O14639-6;O14639;O14639-4;O14639-3;O14639-5_580;610;640;263;289;317	ABLIM1	O14639-2;O14639-6;O14639;O14639-4;O14639-3;O14639-5	S	580;610;640;263;289;317							7.2275
O14639-4;O14639-3;O14639-5_131;157;185	ABLIM1	O14639-4;O14639-3;O14639-5	S	131;157;185			8.56511		7.70701		8.85399	7.66591	7.62602	7.40961		9.00363		7.46849		8.22952	8.36253
O14639-2;O14639-6;O14639;O14639-4;O14639-3;O14639-5_407;435;467;125;151;179	ABLIM1	O14639-2;O14639-6;O14639;O14639-4;O14639-3;O14639-5	T	407;435;467;125;151;179			7.57101		7.2479		7.81306				7.39483	7.79606		6.97626		7.18331	7.32405
O14639-2;O14639-6;O14639;O14639-4;O14639-3;O14639-5_610;640;670;293;319;347	ABLIM1	O14639-2;O14639-6;O14639;O14639-4;O14639-3;O14639-5	T	610;640;670;293;319;347												7.51102
O14639-2;O14639-6;O14639;O14639-4;O14639-3;O14639-5_369;397;429;87;113;141	ABLIM1	O14639-2;O14639-6;O14639;O14639-4;O14639-3;O14639-5	T	369;397;429;87;113;141		7.71165	7.67019								8.232					8.1435	8.83642
O14639-2;O14639-6;O14639;O14639-3;O14639-5_291;319;351;35;63	ABLIM1	O14639-2;O14639-6;O14639;O14639-3;O14639-5	T	291;319;351;35;63			8.27886		7.63129									7.99837			8.52894
Q6H8Q1-4;Q6H8Q1-6;Q6H8Q1-8;Q6H8Q1-3;Q6H8Q1-7;Q6H8Q1-2;Q6H8Q1-5;Q6H8Q1;Q6H8Q1-9_51;294;294;294;294;294;294;294;294	ABLIM2	Q6H8Q1-4;Q6H8Q1-6;Q6H8Q1-8;Q6H8Q1-3;Q6H8Q1-7;Q6H8Q1-2;Q6H8Q1-5;Q6H8Q1;Q6H8Q1-9	S	51;294;294;294;294;294;294;294;294																7.56077
Q6H8Q1-4;Q6H8Q1-6;Q6H8Q1-8;Q6H8Q1-3;Q6H8Q1-7;Q6H8Q1-2;Q6H8Q1-5;Q6H8Q1;Q6H8Q1-9_132;375;364;375;364;364;364;364;364	ABLIM2	Q6H8Q1-4;Q6H8Q1-6;Q6H8Q1-8;Q6H8Q1-3;Q6H8Q1-7;Q6H8Q1-2;Q6H8Q1-5;Q6H8Q1;Q6H8Q1-9	S	132;375;364;375;364;364;364;364;364																8.09608
O94929;O94929-2;O94929-3_372;310;310	ABLIM3	O94929;O94929-2;O94929-3	S	372;310;310			8.07997		6.935			7.98216			7.5653		7.23284	8.43312	8.49279
O94929;O94929-2;O94929-3_373;311;311	ABLIM3	O94929;O94929-2;O94929-3	S	373;311;311	7.87598		9.20622	9	8.58936	7.61968	7.0879	8.21368			8.72253	9.12055	8.87615	9.3751	9.64916		7.12622
O94929;O94929-2;O94929-3_379;317;317	ABLIM3	O94929;O94929-2;O94929-3	S	379;317;317			7.89443					7.98216						8.1994	7.95895
O94929;O94929-4;O94929-2;O94929-3_563;49;452;468	ABLIM3	O94929;O94929-4;O94929-2;O94929-3	S	563;49;452;468														7.79976
O94929;O94929-4;O94929-2;O94929-3_567;53;456;472	ABLIM3	O94929;O94929-4;O94929-2;O94929-3	S	567;53;456;472			8.35032	8.19482					7.45058		7.86202	8.27064	7.90863	8.61791	8.60379
O94929;O94929-2;O94929-3_503;392;408	ABLIM3	O94929;O94929-2;O94929-3	S	503;392;408			8.82189	8.89422				8.25681			9.03091	9.32734	8.15863	9.35425	9.64256
O94929;O94929-2;O94929-3_504;393;409	ABLIM3	O94929;O94929-2;O94929-3	S	504;393;409			8.4382	8.53272	7.03778			7.93104			8.63911	7.10893		8.89598	9.48838
O94929;O94929-2;O94929-3_163;163;163	ABLIM3	O94929;O94929-2;O94929-3	S	163;163;163			6.70097					6.81236						7.10772	7.245
O94929;O94929-2;O94929-3_388;326;326	ABLIM3	O94929;O94929-2;O94929-3	S	388;326;326				7.57937	7.80686	7.4328		7.6409			8.28628		8.72655	9.10132	9.2013
O94929;O94929-2;O94929-3_277;277;277	ABLIM3	O94929;O94929-2;O94929-3	S	277;277;277			7.49486		7.00234					7.07144		7.12907		8.00527	8.18405
O94929;O94929-2;O94929-3_280;280;280	ABLIM3	O94929;O94929-2;O94929-3	S	280;280;280														7.52791	7.80962
O94929;O94929-2;O94929-3_282;282;282	ABLIM3	O94929;O94929-2;O94929-3	S	282;282;282				8.0438				7.5586			7.45217	7.98622	8.17216	7.44475	7.7131
O94929;O94929-2;O94929-3_290;290;290	ABLIM3	O94929;O94929-2;O94929-3	S	290;290;290															7.33752
O94929;O94929-4;O94929-2;O94929-3_583;69;472;488	ABLIM3	O94929;O94929-4;O94929-2;O94929-3	S	583;69;472;488														9.10446
O94929;O94929-4;O94929-2;O94929-3_585;71;474;490	ABLIM3	O94929;O94929-4;O94929-2;O94929-3	S	585;71;474;490			8.2222	8.76212	7.52713	6.86613		7.71466			7.91889	7.99127	8.05308		8.91039
O94929_408	ABLIM3	O94929	S	408				7.45032				7.4733				7.66389		7.7119	7.85908
O94929_409	ABLIM3	O94929	S	409								7.8008
O94929;O94929-4;O94929-2;O94929-3_570;56;459;475	ABLIM3	O94929;O94929-4;O94929-2;O94929-3	S	570;56;459;475												6.90259		6.70577	6.57778
O94929;O94929-4;O94929-2;O94929-3_576;62;465;481	ABLIM3	O94929;O94929-4;O94929-2;O94929-3	S	576;62;465;481			7.7505	7.08158				7.5976						7.62756	8.08652
O94929;O94929-2;O94929-3_459;348;364	ABLIM3	O94929;O94929-2;O94929-3	S	459;348;364											7.37357		7.26989	8.18464	7.75753
O94929;O94929-2;O94929-3_394;332;332	ABLIM3	O94929;O94929-2;O94929-3	S	394;332;332	7.37376		8.29013	8.66035	7.99466			7.80145			8.56178	8.60863	7.90549	8.72195	8.96357	7.34499
O94929;O94929-4;O94929-2;O94929-3_599;85;488;504	ABLIM3	O94929;O94929-4;O94929-2;O94929-3	S	599;85;488;504			7.53573								6.91452	7.40172		7.75401	8.19986
O94929;O94929-4;O94929-2;O94929-3_607;93;496;512	ABLIM3	O94929;O94929-4;O94929-2;O94929-3	S	607;93;496;512			7.53321								6.89816	7.17587		7.70794	8.21996
O94929_337	ABLIM3	O94929	S	337								7.13618							7.20859
O94929;O94929-2;O94929-3_493;382;398	ABLIM3	O94929;O94929-2;O94929-3	S	493;382;398			8.18281	7.7626	7.26482							7.6771			8.79774
O94929;O94929-2;O94929-3_276;276;276	ABLIM3	O94929;O94929-2;O94929-3	T	276;276;276														8.24068
O94929;O94929-2;O94929-3_279;279;279	ABLIM3	O94929;O94929-2;O94929-3	T	279;279;279															8.18405
O94929;O94929-2;O94929-3_461;350;366	ABLIM3	O94929;O94929-2;O94929-3	T	461;350;366				7.64169											8.05882
O94929;O94929-4;O94929-2;O94929-3_543;29;432;448	ABLIM3	O94929;O94929-4;O94929-2;O94929-3	T	543;29;432;448								7.22164						8.0101	8.40776
O94929_421	ABLIM3	O94929	T	421				7.11598				8.29511				7.85062
O94929;O94929-4;O94929-2;O94929-3_597;83;486;502	ABLIM3	O94929;O94929-4;O94929-2;O94929-3	T	597;83;486;502			7.09098	6.86544										7.09904	7.62568
Q12979_53	ABR	Q12979	S	53																	7.35028
Q12979;Q12979-4;Q12979-2;Q12979-3_685;639;648;136	ABR	Q12979;Q12979-4;Q12979-2;Q12979-3	S	685;639;648;136		6.75295
Q12979;Q12979-4_72;26	ABR	Q12979;Q12979-4	S	72;26		8.53052								7.41565							7.7972
Q6UWZ7-2;Q6UWZ7_267;376	ABRAXAS1	Q6UWZ7-2;Q6UWZ7	S	267;376								7.11885							6.70851
Q6UWZ7-2;Q6UWZ7_268;377	ABRAXAS1	Q6UWZ7-2;Q6UWZ7	S	268;377								6.96613			6.98644
Q6UWZ7-2;Q6UWZ7_297;406	ABRAXAS1	Q6UWZ7-2;Q6UWZ7	S	297;406		7.04162	7.22861		7.11427	7.64207	7.81564	7.26118			7.24004			7.38017	6.69565	7.6524	6.92413
Q6UWZ7-2;Q6UWZ7_278;387	ABRAXAS1	Q6UWZ7-2;Q6UWZ7	S	278;387					7.17348					7.27872						7.57088
Q6UWZ7-2;Q6UWZ7_281;390	ABRAXAS1	Q6UWZ7-2;Q6UWZ7	T	281;390					7.17348		7.02587	7.25592							7.49967	7.57088
Q15018_280	ABRAXAS2	Q15018	S	280		7.74834	7.80526	7.57523	8.3655	8.33716	7.79822	7.7458		7.04414		7.42695	8.25191	7.68774	8.16608	8.17316	7.83651
Q8N961_67	ABTB2	Q8N961	S	67			7.60617		7.56183	7.33465							6.87321	6.85293	7.39961	7.70525
Q8N961;Q8N961-2_365;179	ABTB2	Q8N961;Q8N961-2	S	365;179			7.89332		7.73605					7.59501			7.9935		7.29275	7.91822	7.90121
Q8N961_37	ABTB2	Q8N961	S	37	7.46051									6.74699
Q13085;Q13085-4_50;87	ACACA	Q13085;Q13085-4	S	50;87	6.3568	6.82601	7.64007		7.4483		6.08852							7.75532	7.45559	7.30493	6.53299
Q13085;Q13085-4_23;60	ACACA	Q13085;Q13085-4	S	23;60						6.94621			6.19506		6.8084				6.59072
Q13085;Q13085-4_25;62	ACACA	Q13085;Q13085-4	S	25;62											7.51555					6.8714
Q13085;Q13085-4_29;66	ACACA	Q13085;Q13085-4	S	29;66		6.53833	7.669	6.69351	7.89957		6.64737				7.64792	7.62549	7.66354		7.46381	8.49448
Q13085;Q13085-4_34;71	ACACA	Q13085;Q13085-4	S	34;71			6.9303		7.10828
Q13085;Q13085-4;Q13085-2;Q13085-3_1257;1294;1199;1179	ACACA	Q13085;Q13085-4;Q13085-2;Q13085-3	S	1257;1294;1199;1179			6.85525			6.94924
Q13085;Q13085-4;Q13085-2;Q13085-3_1259;1296;1201;1181	ACACA	Q13085;Q13085-4;Q13085-2;Q13085-3	S	1259;1296;1201;1181		7.17737	7.78774		7.73575	7.35381									7.27572	7.5004	6.72111
Q13085;Q13085-4;Q13085-2;Q13085-3_1263;1300;1205;1185	ACACA	Q13085;Q13085-4;Q13085-2;Q13085-3	S	1263;1300;1205;1185			7.78774		7.26774	6.86588
Q13085;Q13085-4_5;42	ACACA	Q13085;Q13085-4	S	5;42		7.97879	8.1774	7.06752	7.63442	8.41814	8.12052	7.63139			7.40085		7.93439	7.88761	8.08989	7.75587	8.06292
Q13085;Q13085-4;Q13085-2;Q13085-3_2327;2364;2269;2249	ACACA	Q13085;Q13085-4;Q13085-2;Q13085-3	S	2327;2364;2269;2249						7.05861	6.88546			6.21433						6.9202	6.61517
Q13085;Q13085-4;Q13085-2_77;114;19	ACACA	Q13085;Q13085-4;Q13085-2	S	77;114;19			7.31896			7.47471
Q13085;Q13085-4;Q13085-2_78;115;20	ACACA	Q13085;Q13085-4;Q13085-2	S	78;115;20		7.36277				7.20087						7.77353					7.41719
Q13085;Q13085-4;Q13085-2_80;117;22	ACACA	Q13085;Q13085-4;Q13085-2	S	80;117;22	8.212	8.72778	7.34283	8.15418		7.57698	7.67622	7.9448	7.88306	7.48919		7.82667	7.67992				8.09477
Q13085;Q13085-4;Q13085-2;Q13085-3_835;872;777;757	ACACA	Q13085;Q13085-4;Q13085-2;Q13085-3	S	835;872;777;757	7.13221	7.38483						7.09983	6.87541	6.85917							7.33373
O00763-2;O00763;O00763-3_1807;1877;1675	ACACB	O00763-2;O00763;O00763-3	S	1807;1877;1675													8.49436	7.52124
O00763-2;O00763_35;35	ACACB	O00763-2;O00763	S	35;35	7.69593															7.26425
O00763-2;O00763_37;37	ACACB	O00763-2;O00763	S	37;37		7.633								7.7808					7.22361
Q9H845_474	ACAD9	Q9H845	S	474			8.03142	6.89193		6.48656		7.43237	7.16969			6.98906		6.98927	7.51207
Q9H845_337	ACAD9	Q9H845	S	337				6.45571											6.67957
P11310;P11310-2_351;355	ACADM	P11310;P11310-2	T	351;355		7.32103		6.99654		7.11259				6.75751
P49748-2;P49748;P49748-3_495;517;540	ACADVL	P49748-2;P49748;P49748-3	S	495;517;540						6.48824
P49748-2;P49748;P49748-3_500;522;545	ACADVL	P49748-2;P49748;P49748-3	S	500;522;545	6.58166	6.28364		6.03881	6.33083	6.99723									6.47055	6.81323	6.31107
P49748-2;P49748;P49748-3_566;588;611	ACADVL	P49748-2;P49748;P49748-3	S	566;588;611	6.972
P49748-2;P49748;P49748-3_568;590;613	ACADVL	P49748-2;P49748;P49748-3	S	568;590;613	6.972
Q15057_575	ACAP2	Q15057	S	575		7.32345
Q15057_581	ACAP2	Q15057	S	581	7.22949	7.39316		6.80477	7.1829	7.0459
Q15057_519	ACAP2	Q15057	S	519										7.50988	7.79044
Q15057_521	ACAP2	Q15057	S	521	8.5419	8.01942		8.89734	7.67141	8.49872		8.45381		7.97489	8.38371	7.88892	7.03321	7.72522	8.43966	8.27162	8.76629
Q15057_378	ACAP2	Q15057	S	378								7.84787
Q15057_379	ACAP2	Q15057	S	379		7.80176	8.07807	8.0737	7.69604	7.83042	7.60466	7.78497		7.80504	7.80159	7.64505	8.71764	7.69968	7.64983	7.69098	7.88037
Q15057_381	ACAP2	Q15057	S	381			8.07156												7.56517
Q15057_384	ACAP2	Q15057	S	384			8.59463	8.66813	8.34913	8.35494		7.84787		8.14176	7.78216		8.38242
Q15057_387	ACAP2	Q15057	S	387	7.53615						7.43049	7.54532		7.06506		6.98987			7.56517		7.33605
Q15057_391	ACAP2	Q15057	S	391		7.60291
Q15057_569	ACAP2	Q15057	S	569		10.141	9.48705	7.64299	9.70988	10.1579	9.56656	8.24281		7.00539	9.40732			9.19405		7.39548	10.2079
Q15057_382	ACAP2	Q15057	T	382	8.63762	8.64385	7.31022				8.15108				7.87945		8.02733		7.96416	8.2265
Q96P50;Q96P50-4;Q96P50-1_543;273;501	ACAP3	Q96P50;Q96P50-4;Q96P50-1	S	543;273;501		7.592	8.22159		7.90524	7.06899						7.91597	8.3374	7.6745	7.31476
Q96P50;Q96P50-4;Q96P50-1_544;274;502	ACAP3	Q96P50;Q96P50-4;Q96P50-1	S	544;274;502		7.592			7.90524	8.214	7.91613			7.60348					8.05688	7.48232	7.37069
Q96P50;Q96P50-4;Q96P50-1_383;113;341	ACAP3	Q96P50;Q96P50-4;Q96P50-1	S	383;113;341		7.0267	7.3247	7.58511	7.08982		7.23234	7.00482				7.03503	7.80649		7.44118		7.19527
Q96P50;Q96P50-4;Q96P50-1_388;118;346	ACAP3	Q96P50;Q96P50-4;Q96P50-1	S	388;118;346				7.19462		7.1627		7.45378		7.45747						7.45195
Q96P50;Q96P50-4;Q96P50-1_391;121;349	ACAP3	Q96P50;Q96P50-4;Q96P50-1	S	391;121;349																7.45195
Q96P50;Q96P50-4;Q96P50-1_381;111;339	ACAP3	Q96P50;Q96P50-4;Q96P50-1	T	381;111;339						7.23905
Q9H3P7_43	ACBD3	Q9H3P7	S	43		7.77386	8.19745	7.2246	8.69468	8.46908	7.61939	7.29565	7.19597	7.49074	8.53377	7.31209	7.99425	8.19977	8.78086	8.78917	7.5267
Q9H3P7_315	ACBD3	Q9H3P7	S	315								6.6879
Q9H3P7_344	ACBD3	Q9H3P7	S	344	7.29136
Q9H3P7_345	ACBD3	Q9H3P7	S	345	7.75566														7.33003
Q9H3P7_18	ACBD3	Q9H3P7	T	18					6.98532
Q8NC06;Q8NC06-2_166;166	ACBD4	Q8NC06;Q8NC06-2	S	166;166				7.30879			7.87113	6.95511				7.01699			7.43579		7.93054
Q5T8D3-4;Q5T8D3-2;Q5T8D3-3;Q5T8D3_97;171;206;215	ACBD5	Q5T8D3-4;Q5T8D3-2;Q5T8D3-3;Q5T8D3	S	97;171;206;215	8.05888			7.89504	8.41272	8.14442	7.08585	7.92889		7.81719	7.41238	7.20836	7.94409	8.18746	7.6805	7.78996	8.1129
Q5T8D3-4;Q5T8D3-2;Q5T8D3-3;Q5T8D3_326;400;435;444	ACBD5	Q5T8D3-4;Q5T8D3-2;Q5T8D3-3;Q5T8D3	S	326;400;435;444		6.49451	6.57934	6.36437	6.85548	7.13465								6.90544	7.25245	7.09727	6.84298
Q5T8D3-4;Q5T8D3-2;Q5T8D3-3;Q5T8D3_300;374;409;418	ACBD5	Q5T8D3-4;Q5T8D3-2;Q5T8D3-3;Q5T8D3	S	300;374;409;418	7.86616	7.91317	7.40878			7.22037	7.61496	7.30679		7.16332					7.24422		7.52515
Q5T8D3-4;Q5T8D3-2;Q5T8D3-3;Q5T8D3_270;344;379;388	ACBD5	Q5T8D3-4;Q5T8D3-2;Q5T8D3-3;Q5T8D3	S	270;344;379;388	7.0921	7.339		7.11714		7.12377	7.53901				6.84646						7.33551
Q5T8D3-4;Q5T8D3-2;Q5T8D3-3_62;136;171	ACBD5	Q5T8D3-4;Q5T8D3-2;Q5T8D3-3	S	62;136;171							8.38906	7.75172			7.01302					7.99735
Q5T8D3-4;Q5T8D3-2;Q5T8D3-3;Q5T8D3_144;218;253;262	ACBD5	Q5T8D3-4;Q5T8D3-2;Q5T8D3-3;Q5T8D3	S	144;218;253;262	8.06201		7.71208		7.63872		7.28591	7.31814		7.46991			8.02108		7.98531
Q5T8D3-4;Q5T8D3-2;Q5T8D3-3;Q5T8D3_303;377;412;421	ACBD5	Q5T8D3-4;Q5T8D3-2;Q5T8D3-3;Q5T8D3	T	303;377;412;421					8.0271
Q5T8D3-4;Q5T8D3-2;Q5T8D3-3_63;137;172	ACBD5	Q5T8D3-4;Q5T8D3-2;Q5T8D3-3	T	63;137;172	8.10932	7.39708	8.19935	8.04986		8.41896							8.32367	7.70335	8.17389		7.6692
Q9BR61_106	ACBD6	Q9BR61	S	106					6.94069	6.9747									7.28094
Q9BR61_108	ACBD6	Q9BR61	S	108							7.04161
Q96AP0-2;Q96AP0_111;111	ACD	Q96AP0-2;Q96AP0	S	111;111		7.89834	8.17695	7.98335	7.99468	8.25557	7.82377	7.99686	8.051	7.97728	7.80686			8.30583	7.78712	7.95019	7.72628
Q96AP0-2;Q96AP0_396;399	ACD	Q96AP0-2;Q96AP0	S	396;399										6.89824
Q96AP0-2;Q96AP0_421;424	ACD	Q96AP0-2;Q96AP0	S	421;424		7.81089		7.46277		8.05016	7.8022	6.99013	7.65503							7.74113
Q96AP0-2;Q96AP0_422;425	ACD	Q96AP0-2;Q96AP0	S	422;425					7.96012		7.23883			7.36486				8.24111			7.63571
Q96AP0-2;Q96AP0_432;435	ACD	Q96AP0-2;Q96AP0	S	432;435		7.40973	7.71492		7.32038	7.86936	7.23883			7.81411	7.59627			7.58071		7.24955	7.72222
Q96AP0-2;Q96AP0_419;422	ACD	Q96AP0-2;Q96AP0	T	419;422		7.40973				7.86936				7.64071							7.72222
Q9UKV3-5;Q9UKV3_240;240	ACIN1	Q9UKV3-5;Q9UKV3	S	240;240		8.43425	8.43914		8.15	8.45933	8.47785	8.78745		7.99365	7.47968	7.61065		8.10126	7.60172	8.46832	8.59173
Q9UKV3-5;Q9UKV3_243;243	ACIN1	Q9UKV3-5;Q9UKV3	S	243;243	7.86949	8.14779	8.65371	8.09041	8.07476	8.27833	8.45259	8.68162	7.67391	7.83272	7.60328			7.79499	8.15008	8.31369	8.47955
Q9UKV3-3;Q9UKV3-2;Q9UKV3-5;Q9UKV3_474;505;1219;1232	ACIN1	Q9UKV3-3;Q9UKV3-2;Q9UKV3-5;Q9UKV3	S	474;505;1219;1232			6.57417
Q9UKV3-5;Q9UKV3_490;490	ACIN1	Q9UKV3-5;Q9UKV3	S	490;490	9.8661	8.89922	8.99059	9.73059	8.16005	8.7336		9.1037	9.12888	9.40392	8.47559	8.43279	8.81504	8.93182	9.12821	7.83465	8.65361
Q9UKV3-5;Q9UKV3_561;561	ACIN1	Q9UKV3-5;Q9UKV3	S	561;561	8.48966	9.01418	8.79585	8.83685	8.697	8.61002		7.30494	8.5179		8.37502	8.59967	6.83557	8.12364	8.59283	8.12001	8.62658
Q9UKV3-5;Q9UKV3_410;410	ACIN1	Q9UKV3-5;Q9UKV3	S	410;410		7.78575	7.75909	6.43334	7.92411	7.61211	7.17483	7.20198		7.24738					7.90976	8.13561	7.10565
Q9UKV3-5;Q9UKV3_664;664	ACIN1	Q9UKV3-5;Q9UKV3	S	664;664		7.84715						7.70656	7.60385	7.81907			7.25002
Q9UKV3-5;Q9UKV3_665;665	ACIN1	Q9UKV3-5;Q9UKV3	S	665;665		7.27406	7.56817	7.73123	7.30957	7.62612		7.7832				7.24393		7.1861			7.44732
Q9UKV3-5;Q9UKV3_667;667	ACIN1	Q9UKV3-5;Q9UKV3	S	667;667	8.12995		7.29088					8.03756	7.34534	7.81907				7.12644	7.64544
Q9UKV3-5;Q9UKV3_478;478	ACIN1	Q9UKV3-5;Q9UKV3	S	478;478	7.51279	8.64129	8.29482	8.13763				8.03474		8.02045		7.79006	7.77147	7.86247	8.15562	8.42606
Q9UKV3-5;Q9UKV3_481;481	ACIN1	Q9UKV3-5;Q9UKV3	S	481;481		6.67016														7.34439	6.96693
Q9UKV3-5;Q9UKV3_698;698	ACIN1	Q9UKV3-5;Q9UKV3	S	698;698		8.13369	7.95353		8.1933	7.99232	7.43383	7.63042		8.00256	7.40038	7.3653	7.69517	7.66968	7.91222	7.88868	7.56073
Q9UKV3-5;Q9UKV3_700;700	ACIN1	Q9UKV3-5;Q9UKV3	S	700;700		6.86564				6.69829										6.69983	6.95784
Q9UKV3-5;Q9UKV3_551;551	ACIN1	Q9UKV3-5;Q9UKV3	S	551;551		7.32218	7.36076					6.90161			7.54022						6.89975
Q9UKV3-3;Q9UKV3-2;Q9UKV3-5;Q9UKV3_346;377;1091;1104	ACIN1	Q9UKV3-3;Q9UKV3-2;Q9UKV3-5;Q9UKV3	S	346;377;1091;1104		7.52422					7.16502	7.02251		7.12262			7.07291
Q9UKV3-3;Q9UKV3-2;Q9UKV3-5;Q9UKV3_80;111;837;838	ACIN1	Q9UKV3-3;Q9UKV3-2;Q9UKV3-5;Q9UKV3	S	80;111;837;838	9.08995	9.03538	8.81231	8.60375	9.06965	8.74167	8.56436	8.69609	8.95446	8.8598	8.38888	8.36794	8.58424	8.64832	8.84742	9.06975	8.59966
Q9UKV3-5;Q9UKV3_115;115	ACIN1	Q9UKV3-5;Q9UKV3	S	115;115			7.49606	7.31252	7.33154	7.39268									7.16419
Q9UKV3-3;Q9UKV3-2;Q9UKV3_140;171;898	ACIN1	Q9UKV3-3;Q9UKV3-2;Q9UKV3	S	140;171;898	10.2922	9.44929	9.49562	10.2679	9.55455	9.23232	9.12322	9.9558	9.47417	10.0392	9.04525	9.21909	7.75513	9.25423	9.9494	9.24404	9.44655
Q9UKV3-3;Q9UKV3-2;Q9UKV3_67;98;825	ACIN1	Q9UKV3-3;Q9UKV3-2;Q9UKV3	S	67;98;825	9.5377	9.90823	8.52155	8.92439		8.06761	7.87762	9.13929	8.11618	8.11166	7.56438	7.8137	7.96498	7.88574	8.5515	8.16855	8.38515
Q9UKV3-3;Q9UKV3-2;Q9UKV3_70;101;828	ACIN1	Q9UKV3-3;Q9UKV3-2;Q9UKV3	S	70;101;828		7.28602				7.77142
Q9UKV3-3;Q9UKV3-2;Q9UKV3-5;Q9UKV3_57;88;815;815	ACIN1	Q9UKV3-3;Q9UKV3-2;Q9UKV3-5;Q9UKV3	S	57;88;815;815		8.41651	8.09892	8.44802	8.24607	8.54616	8.44069	8.3932					7.77673	8.19853	8.46014		8.24038
Q9UKV3-3;Q9UKV3-2;Q9UKV3-5;Q9UKV3_105;136;862;863	ACIN1	Q9UKV3-3;Q9UKV3-2;Q9UKV3-5;Q9UKV3	S	105;136;862;863	8.38656	8.14373		7.81655		7.65706	7.71995	7.75729	7.55426	7.69207		7.53034	7.493	7.33227	7.59272	7.74973	7.96436
Q9UKV3-5;Q9UKV3_655;655	ACIN1	Q9UKV3-5;Q9UKV3	S	655;655	8.18511	9.44427	8.35994	7.92503	8.09763	8.14821	7.30144	8.1687			7.23942	8.86442		8.14433	8.11056	9.11038	9.21772
Q9UKV3-5;Q9UKV3_657;657	ACIN1	Q9UKV3-5;Q9UKV3	S	657;657	9.08502		9.03071	7.92503	9.04171	9.07274	9.35826	9.08522	9.23224	9.13881	8.27835		8.75725	8.98514	9.20752	8.31026	8.28499
Q9UKV3-5;Q9UKV3_729;729	ACIN1	Q9UKV3-5;Q9UKV3	S	729;729		9.07783	9.3682		9.43986	8.86681	9.4214	9.63314	8.86821	8.02365	8.84179		8.27547	9.41479	8.83997	9.20778	8.87261
Q9UKV3-5;Q9UKV3_710;710	ACIN1	Q9UKV3-5;Q9UKV3	S	710;710	9.49101	10.0216	9.8008	9.85619	9.65945	9.53559	9.62023	9.6524	9.28435	9.72444	9.07407	9.23481	9.45391	9.43227	9.67843	9.52184	10.003
Q9UKV3-5;Q9UKV3_714;714	ACIN1	Q9UKV3-5;Q9UKV3	S	714;714	7.72668	7.80635	7.89266	7.8801	7.92037	7.92294	7.58036	7.57812	7.55074	8.42924			7.71749	7.48103	7.44542		7.82289
Q9UKV3-3;Q9UKV3-2;Q9UKV3-5;Q9UKV3_223;254;968;981	ACIN1	Q9UKV3-3;Q9UKV3-2;Q9UKV3-5;Q9UKV3	S	223;254;968;981										7.51592
Q9UKV3-3;Q9UKV3-2;Q9UKV3-5;Q9UKV3_225;256;970;983	ACIN1	Q9UKV3-3;Q9UKV3-2;Q9UKV3-5;Q9UKV3	S	225;256;970;983		7.58223		7.2816	8.04454	7.72172	7.50756	7.40859				7.32294				8.10068	7.60814
Q9UKV3-3;Q9UKV3-2;Q9UKV3-5;Q9UKV3_403;434;1148;1161	ACIN1	Q9UKV3-3;Q9UKV3-2;Q9UKV3-5;Q9UKV3	S	403;434;1148;1161		9.07493	8.92976		8.58191	7.50324	8.97899	8.11782			8.14461	8.07952	8.39772		8.56204	8.84412	9.02657
Q9UKV3-3;Q9UKV3-2;Q9UKV3-5;Q9UKV3_229;260;974;987	ACIN1	Q9UKV3-3;Q9UKV3-2;Q9UKV3-5;Q9UKV3	S	229;260;974;987	8.10428
Q9UKV3-3;Q9UKV3-2;Q9UKV3-5;Q9UKV3_232;263;977;990	ACIN1	Q9UKV3-3;Q9UKV3-2;Q9UKV3-5;Q9UKV3	S	232;263;977;990			7.09833		6.93244	6.97595								6.84095	6.87836		7.25016
Q9UKV3-5;Q9UKV3_386;386	ACIN1	Q9UKV3-5;Q9UKV3	S	386;386	9.02406	9.03559	9.65911	9.37218	8.86346	9.16679	8.73188	9.24204	8.9957	9.32208	8.85828	8.77119		9.25322	9.43288	9.19401	8.9885
Q9UKV3-5;Q9UKV3_388;388	ACIN1	Q9UKV3-5;Q9UKV3	S	388;388	8.89455	9.07577	9.64013	9.29561	9.10887	9.22125	8.88647	9.30655	8.9957	9.39819	8.93151	8.81347	7.27228	9.31886	9.4727	9.11207	9.03518
Q9UKV3-3;Q9UKV3-2;Q9UKV3_137;168;895	ACIN1	Q9UKV3-3;Q9UKV3-2;Q9UKV3	S	137;168;895		9.4743	8.14899	7.48272	7.47224	7.3216					7.74759			7.53453	8.29708	6.85626
Q9UKV3-5;Q9UKV3_595;595	ACIN1	Q9UKV3-5;Q9UKV3	S	595;595	7.33651	8.41598	8.06517	8.17585	7.76888	7.73904		7.56373		7.7778	8.00557			8.18559	8.38806	7.81412	8.1099
Q9UKV3-5;Q9UKV3_598;598	ACIN1	Q9UKV3-5;Q9UKV3	S	598;598	7.36868	8.34872	8.04078	9.12476	8.21171	8.48774	8.47351	8.45704			8.37476			8.264	8.52878	7.33623	8.24955
Q9UKV3-5;Q9UKV3_593;593	ACIN1	Q9UKV3-5;Q9UKV3	S	593;593	7.36868	8.66962	8.04078	9.12476	8.21171	8.48774	8.47351	8.45704		8.76441	8.37476			8.264	8.52878	7.33623	8.24955
Q9UKV3-5;Q9UKV3_513;513	ACIN1	Q9UKV3-5;Q9UKV3	S	513;513										7.22837
Q9UKV3-3;Q9UKV3-2;Q9UKV3-5;Q9UKV3_246;277;991;1004	ACIN1	Q9UKV3-3;Q9UKV3-2;Q9UKV3-5;Q9UKV3	S	246;277;991;1004	10.0223	9.99182	9.96207	8.42177	9.63494	9.7268	9.76562	9.97648	9.89456	10.1876	9.39293	9.59595	9.70086	9.81419	9.784	9.80227	9.79999
Q9UKV3-5;Q9UKV3_328;328	ACIN1	Q9UKV3-5;Q9UKV3	S	328;328	7.54132	7.88295	7.97773	7.355	7.54773	7.3753		7.60614		7.69213	7.22499			7.572			7.62396
Q9UKV3-5;Q9UKV3_365;365	ACIN1	Q9UKV3-5;Q9UKV3	S	365;365	8.74205	9.32865	9.27135	9.01176			8.83082	9.08977	8.59473	7.40212	8.68979	8.66882	7.09885	8.74777	9.04699	8.85634	9.21795
Q9UKV3-5_882	ACIN1	Q9UKV3-5	S	882				7.87788
Q9UKV3-5_885	ACIN1	Q9UKV3-5	S	885	7.9543	9.17187	9.01822	8.35219	9.2261	9.09639	8.99681	8.32024	9.14217	8.52146	7.67707	8.69546	8.24651	8.94929	8.88387	7.8657	8.79904
Q9UKV3-5;Q9UKV3_216;216	ACIN1	Q9UKV3-5;Q9UKV3	S	216;216	9.76205	8.82241	8.9036	9.42438	8.84858	8.64304		9.09244	8.93257	9.25173	8.74926	8.54047	8.47461	8.73587	8.86468	8.36522	8.64464
Q9UKV3-5_825	ACIN1	Q9UKV3-5	S	825	8.6613	9.34195	8.0767		7.92888		7.59326	8.45515	7.43337							7.72132	7.71232
Q9UKV3-5_828	ACIN1	Q9UKV3-5	S	828						7.64555
Q9UKV3-5;Q9UKV3_208;208	ACIN1	Q9UKV3-5;Q9UKV3	S	208;208	7.61169	6.96548	8.37803			8.16298		8.17103	7.75445	7.86085	7.75216		7.70417
Q9UKV3-5;Q9UKV3_210;210	ACIN1	Q9UKV3-5;Q9UKV3	S	210;210		8.01896						8.01501						8.10864			7.78695
Q9UKV3-5;Q9UKV3_254;254	ACIN1	Q9UKV3-5;Q9UKV3	T	254;254	7.66374			7.97654	8.2473	8.28902	7.89575	8.06554	7.31976	8.42788				7.8337	8.40763	8.02051
Q9UKV3-5;Q9UKV3_563;563	ACIN1	Q9UKV3-5;Q9UKV3	T	563;563		7.79354					8.40655	7.87717								8.21263
Q9UKV3-5;Q9UKV3_414;414	ACIN1	Q9UKV3-5;Q9UKV3	T	414;414		7.32378	7.46228		7.50971	7.44147		6.77278					7.48993	6.97292	7.71396	7.89747	7.09488
Q9UKV3-5;Q9UKV3_682;682	ACIN1	Q9UKV3-5;Q9UKV3	T	682;682		7.52639			7.4755			7.15092		7.53816					7.36309		7.36654
Q9UKV3-5;Q9UKV3_697;697	ACIN1	Q9UKV3-5;Q9UKV3	T	697;697					7.98808	7.71266		7.80236					7.54629		7.46237
Q9UKV3-5;Q9UKV3_699;699	ACIN1	Q9UKV3-5;Q9UKV3	T	699;699				6.74573				7.19785
Q9UKV3-3;Q9UKV3-2;Q9UKV3-5;Q9UKV3_82;113;839;840	ACIN1	Q9UKV3-3;Q9UKV3-2;Q9UKV3-5;Q9UKV3	T	82;113;839;840							7.53769						7.76568		7.62466
Q9UKV3-3;Q9UKV3-2;Q9UKV3_144;175;902	ACIN1	Q9UKV3-3;Q9UKV3-2;Q9UKV3	T	144;175;902																	7.6562
Q9UKV3-5;Q9UKV3_269;269	ACIN1	Q9UKV3-5;Q9UKV3	T	269;269			7.47251					7.40484
Q9UKV3-5;Q9UKV3_363;363	ACIN1	Q9UKV3-5;Q9UKV3	T	363;363					8.83515	8.75995
Q9UKV3-5_889	ACIN1	Q9UKV3-5	T	889						7.54871
P25106_347	ACKR3	P25106	S	347																8.04259
P25106_350	ACKR3	P25106	S	350			7.95216							7.69989		8.24981	7.18426			9.02264
P25106_355	ACKR3	P25106	S	355													7.18426			8.06452
P25106_352	ACKR3	P25106	T	352																7.49565
P53396_481	ACLY	P53396	S	481	9.77872	9.2316	8.92934	9.8414	8.76828	8.49494	8.44801	9.38376	8.95181	9.38125	8.33801	8.69259	8.88043	8.43486	8.37717	8.75241	8.89409
P53396;P53396-2;P53396-3_1100;1090;829	ACLY	P53396;P53396-2;P53396-3	S	1100;1090;829		6.45285	7.28012				6.7771								6.88168		7.03907
P53396;P53396-2;P53396-3_839;829;568	ACLY	P53396;P53396-2;P53396-3	S	839;829;568		7.08199	6.95882			7.05402
P53396;P53396-2;P53396-3_442;442;181	ACLY	P53396;P53396-2;P53396-3	S	442;442;181		8.49939
P53396;P53396-2;P53396-3_451;451;190	ACLY	P53396;P53396-2;P53396-3	S	451;451;190																	7.55892
P53396;P53396-2;P53396-3_663;653;392	ACLY	P53396;P53396-2;P53396-3	S	663;653;392			6.91684												6.44932		7.15036
P53396;P53396-2;P53396-3_455;455;194	ACLY	P53396;P53396-2;P53396-3	S	455;455;194	9.77528	7.868	8.63271	10.3631			10.527	9.69588		10.0561	9.14439	8.37182	10.9382	7.96181	8.51441	9.87958	8.26735
P53396;P53396-2;P53396-3_457;457;196	ACLY	P53396;P53396-2;P53396-3	S	457;457;196	9.90558	10.3406	10.7231	7.70977		9.76337	7.02469	9.72059	9.34805	8.25276	9.045	10.508	6.96119	10.4481	9.96571	8.74411	7.7999
P53396;P53396-2;P53396-3_447;447;186	ACLY	P53396;P53396-2;P53396-3	T	447;447;186	7.50432		8.34833	8.57067	7.44126	7.74041	7.76389							7.78076	8.08861		8.4906
P53396;P53396-2;P53396-3_453;453;192	ACLY	P53396;P53396-2;P53396-3	T	453;453;192			7.50403		7.28505
P21399_138	ACO1	P21399	S	138									8.05044
P21399_628	ACO1	P21399	T	628						7.22621		7.24373									7.07734
Q99798_559	ACO2	Q99798	S	559			7.45975										7.5016	7.56874		7.67736
Q86TX2;P49753_56;118	ACOT2;ACOT1	Q86TX2;P49753	T	56;118			7.11196														7.02302
O00154-4;O00154-6;O00154-7;O00154;O00154-5_285;276;317;327;297	ACOT7	O00154-4;O00154-6;O00154-7;O00154;O00154-5	S	285;276;317;327;297	6.77083	7.10967		7.04278		6.4891							7.08308	6.53052	6.7724		6.70972
Q9Y305;Q9Y305-3;Q9Y305-2;Q9Y305-4_244;184;211;253	ACOT9	Q9Y305;Q9Y305-3;Q9Y305-2;Q9Y305-4	S	244;184;211;253			6.57504
Q15067-2;Q15067_11;11	ACOX1	Q15067-2;Q15067	S	11;11		6.73896
Q15067-2;Q15067_13;13	ACOX1	Q15067-2;Q15067	S	13;13		6.73896
Q15067-2;Q15067_26;26	ACOX1	Q15067-2;Q15067	S	26;26	6.90324	7.0422	7.37006	7.35795	7.87649	7.34379	7.59001	6.89807	6.49338	7.25737			7.23402	7.65814	7.69663	7.09046	7.08508
Q15067-2;Q15067_30;30	ACOX1	Q15067-2;Q15067	T	30;30							7.05017
O95573_353	ACSL3	O95573	S	353	6.92494							6.79574
O95573_683	ACSL3	O95573	S	683		7.05589		6.73907	7.34926	7.477	7.21993	6.85776	6.7143			7.09797		7.31549	7.81416	7.49221	7.09324
O95573_688	ACSL3	O95573	T	688			7.65523	7.37411	7.92732		7.56789				7.96876	6.9436	8.05176	7.60677	8.14017		7.18294
O95573_691	ACSL3	O95573	T	691				7.29149		7.91301					7.24796
O60488-2;O60488_16;57	ACSL4	O60488-2;O60488	S	16;57			7.60719	7.91208	8.84028	8.05309				7.28967		7.81323	8.01816	7.72055	7.64728
O60488-2;O60488_633;674	ACSL4	O60488-2;O60488	S	633;674	6.46952		7.72116		7.59635	7.96349		6.34232						7.25587			7.45404
O60488-2;O60488_406;447	ACSL4	O60488-2;O60488	S	406;447	7.0993		7.43105		8.0214	8.25764					7.32602	7.49426	7.71253	7.52916	7.94504		7.92104
O60488-2;O60488_26;67	ACSL4	O60488-2;O60488	S	26;67					6.87898	6.68281
O60488-2;O60488_638;679	ACSL4	O60488-2;O60488	T	638;679			7.65523	7.37411	7.92732		7.56789				7.96876	6.9436	8.05176	7.60677	8.14017		7.18294
O60488-2;O60488_641;682	ACSL4	O60488-2;O60488	T	641;682				7.29149		7.91301					7.24796
Q9ULC5-3_28	ACSL5	Q9ULC5-3	S	28			7.40025										7.75215	7.75176
Q9NR19;Q9NR19-2_265;265	ACSS2	Q9NR19;Q9NR19-2	S	265;265		8.37278
Q9NR19;Q9NR19-2_267;267	ACSS2	Q9NR19;Q9NR19-2	S	267;267		8.49305	8.66216	7.70193	8.19042	8.81287	8.274	8.44738		8.21414	8.20345	8.41171	8.70701	8.83762	8.62993	8.19087	8.79065
Q9NR19;Q9NR19-2_28;28	ACSS2	Q9NR19;Q9NR19-2	S	28;28		9.40445		8.13935	6.09516						7.09223
Q9NR19;Q9NR19-2_30;30	ACSS2	Q9NR19;Q9NR19-2	S	30;30	8.95971		9.44509	8.69249	7.63014	9.02978	8.93433	9.07819	8.30874	8.6886	9.11493	9.14442	9.42073	9.54757	9.49707	9.17831	9.43618
Q9NR19;Q9NR19-2_264;264	ACSS2	Q9NR19;Q9NR19-2	T	264;264													7.6326
P63267;P68032;P68133;P62736_67;68;68;68	ACTA1;ACTC1;ACTG2;ACTA2	P63267;P68032;P68133;P62736	T	67;68;68;68		7.20142	6.80128			7.10282								7.32337	6.53375		6.86738
P60709_14	ACTB	P60709	S	14		8.26351	8.26802	6.71924	7.75233	8.23511	8.38243		7.43142	6.28347	7.87062	8.57314	7.97475	7.98465	8.82403	7.83044	8.47322
P60709;P63261_199;199	ACTB;ACTG1	P60709;P63261	S	199;199	7.35952	7.75476	8.02766	7.6906		7.73766	7.56269	7.87674				7.54462		6.95104			7.81868
P60709;P63261_303;303	ACTB;ACTG1	P60709;P63261	T	303;303													7.41694
P60709;P63261_201;201	ACTB;ACTG1	P60709;P63261	T	201;201																	7.53875
P60709;P63261_202;202	ACTB;ACTG1	P60709;P63261	T	202;202						7.17704		7.79452									7.72509
P60709;P63261_203;203	ACTB;ACTG1	P60709;P63261	T	203;203	8.13233			7.91991	6.76871	8.0801	8.16951	8.18592	7.27119	7.81798	7.94867		8.33556	7.16066	7.96814	8.1592	8.57143
P60709;P63261_160;160	ACTB;ACTG1	P60709;P63261	T	160;160		6.81135	7.49398			6.87943	6.75096						7.26939				7.10081
P60709;P63261_106;106	ACTB;ACTG1	P60709;P63261	T	106;106			7.91489		7.43105	7.55741	7.36264	7.54585		7.19596	7.64481		7.89965	7.45631	7.55674		7.88096
P60709;P63261;Q6S8J3_232;232;932	ACTB;ACTG1;POTEE	P60709;P63261;Q6S8J3	S	232;232;932			6.99251		7.4465										7.41128	6.75292	7.25789
P60709;P63261;Q6S8J3_233;233;933	ACTB;ACTG1;POTEE	P60709;P63261;Q6S8J3	S	233;233;933			7.10381		6.38292		6.53318							7.28942			7.25887
P60709;P63261;Q6S8J3_234;234;934	ACTB;ACTG1;POTEE	P60709;P63261;Q6S8J3	S	234;234;934		6.45434
P60709;P63261;Q6S8J3_218;218;918	ACTB;ACTG1;POTEE	P60709;P63261;Q6S8J3	Y	218;218;918				6.96923
P63261_14	ACTG1	P63261	S	14		7.99516	7.30377	7.50773	8.29372	8.24472	8.26862		7.32968		7.90733	7.28461	8.15787	6.88652	8.37515	8.02292	8.18773
P60709;P63261;P63267;P68032;P68133;P62736_52;52;53;54;54;54	ACTG1;ACTG2;ACTA2;ACTB;ACTA1;ACTC1	P60709;P63261;P63267;P68032;P68133;P62736	S	52;52;53;54;54;54			7.59287	7.47741	7.36362	7.13196		7.42307		7.11076							7.51652
P60709;P63261;P63267;P68032;P68133;P62736_60;60;61;62;62;62	ACTG1;ACTG2;ACTA2;ACTB;ACTA1;ACTC1	P60709;P63261;P63267;P68032;P68133;P62736	S	60;60;61;62;62;62	7.80492	8.04569	8.00011		7.64399	7.86238	7.6689	8.46143		7.73856	6.88727	7.64181		7.75306	7.91062	7.83561	7.871
P60709;P63261;P63267;P63267-2;P68032;P68133;P62736_323;323;324;281;325;325;325	ACTG1;ACTG2;ACTA2;ACTB;ACTA1;ACTC1	P60709;P63261;P63267;P63267-2;P68032;P68133;P62736	S	323;323;324;281;325;325;325	7.62233	7.38673	7.73442	7.93055	7.58815	7.69022	6.94708	7.49169		6.93838			7.1582	7.82222	7.74468		7.75131
P60709;P63261;P63267;P63267-2;P68032;P68133;P62736_318;318;319;276;320;320;320	ACTG1;ACTG2;ACTA2;ACTB;ACTA1;ACTC1	P60709;P63261;P63267;P63267-2;P68032;P68133;P62736	T	318;318;319;276;320;320;320					6.92187	6.89217							7.5463				7.08703
P60709;P63261;P63267;P63267-2;P68032;P68133;P62736_324;324;325;282;326;326;326	ACTG1;ACTG2;ACTA2;ACTB;ACTA1;ACTC1	P60709;P63261;P63267;P63267-2;P68032;P68133;P62736	T	324;324;325;282;326;326;326			7.06962		7.22645											6.92363	7.42217
O96019;O96019-2_233;191	ACTL6A	O96019;O96019-2	S	233;191	9.05845	9.02661	9.34617	9.15915	8.97076	9.17683	8.90703	9.15696	8.93507	9.4704	8.4687	8.57109	9.248	9.02676	9.18913	8.8949	8.97246
Q9H568_52	ACTL8	Q9H568	S	52				7.62486								6.898
P12814;P12814-3_763;763	ACTN1	P12814;P12814-3	S	763;763	7.13663		8.18566	7.54197		7.51355	6.76632	6.76574		6.87606	7.82511			8.10794	8.17969	7.43923	7.29122
P12814;P12814-3;P12814-2;P12814-4_348;348;348;348	ACTN1	P12814;P12814-3;P12814-2;P12814-4	S	348;348;348;348		7.54127	7.91914		7.86786	8.08564	6.99176	7.31115			7.25615	8.38084	7.21274	7.86944	8.07474	7.83643	7.93724
P12814;P12814-3;P12814-2;P12814-4_677;677;677;677	ACTN1	P12814;P12814-3;P12814-2;P12814-4	S	677;677;677;677		7.43456	6.86304	7.24794	7.46321	7.46297						7.81342		7.42262
P12814;P12814-3;P12814-2;P12814-4_91;91;91;91	ACTN1	P12814;P12814-3;P12814-2;P12814-4	S	91;91;91;91		8.08237					7.71125						7.72382	7.204			6.98027
P12814;P12814-3_765;765	ACTN1	P12814;P12814-3	T	765;765	7.45879				7.73605	7.51355									7.6528
P12814;P12814-3;P12814-2;P12814-4_230;230;230;230	ACTN1	P12814;P12814-3;P12814-2;P12814-4	T	230;230;230;230		6.84385				7.01957
P12814;P12814-3;P12814-2;P12814-4_426;426;426;426	ACTN1	P12814;P12814-3;P12814-2;P12814-4	T	426;426;426;426		7.09329	6.97924		7.29435	6.75823									7.21824		7.06105
P12814;P12814-3;P12814-2;P12814-4_193;193;193;193	ACTN1	P12814;P12814-3;P12814-2;P12814-4	Y	193;193;193;193		7.37539	7.58822	7.70478	7.39276	7.17938	7.6594	6.79325				7.72927	7.91034		6.72312	7.40707	7.84675
P35609_237	ACTN2	P35609	T	237													7.38228		6.98406		6.45217
P35609;P35609-2_473;473	ACTN2	P35609;P35609-2	Y	473;473												7.85547
O43707;O43707-2;O43707-3_656;437;266	ACTN4	O43707;O43707-2;O43707-3	S	656;437;266																	6.87904
O43707;O43707-2_447;228	ACTN4	O43707;O43707-2	S	447;228								7.04994
O43707;O43707-2;O43707-3_507;288;117	ACTN4	O43707;O43707-2;O43707-3	S	507;288;117			7.41478		7.515	7.50205						7.07972	7.64046	7.26864	7.75222		7.59229
O43707;O43707-2_381;162	ACTN4	O43707;O43707-2	S	381;162			6.93605
O43707;O43707-2;O43707-3_844;625;454	ACTN4	O43707;O43707-2;O43707-3	T	844;625;454			6.70451												6.78396
O43707;O43707-2_445;226	ACTN4	O43707;O43707-2	T	445;226	6.2469														7.21682		7.06427
O43707;O43707-2;P12814;P12814-3;P12814-2;P12814-4_423;204;404;404;404;404	ACTN4;ACTN1	O43707;O43707-2;P12814;P12814-3;P12814-2;P12814-4	S	423;204;404;404;404;404		7.91132	7.84601	7.60057		7.80339		7.71593				7.64883	7.73245				7.92455
O43707;P12814;P12814-3;P12814-2;P12814-4_265;246;246;246;246	ACTN4;ACTN1	O43707;P12814;P12814-3;P12814-2;P12814-4	Y	265;246;246;246;246		6.0373				6.35607
O43707;P12814;P12814-3;P12814-2;P12814-4;P35609;P35609-2_159;140;140;140;140;147;147	ACTN4;ACTN2;ACTN1	O43707;P12814;P12814-3;P12814-2;P12814-4;P35609;P35609-2	S	159;140;140;140;140;147;147		8.55729	8.71619	8.21371	8.35153	8.22901	7.58682			7.73648	8.15344	8.13431	8.39336	8.20218	8.5978	7.57418	7.74867
O43707;O43707-2;P12814;P12814-3;P12814-2;P12814-4;P35609;P35609-2_359;140;340;340;340;340;347;347	ACTN4;ACTN2;ACTN1	O43707;O43707-2;P12814;P12814-3;P12814-2;P12814-4;P35609;P35609-2	T	359;140;340;340;340;340;347;347			7.29196		7.18093	7.17097									7.44967
O43707;O43707-2;P12814;P12814-3;P12814-2;P12814-4;P35609;P35609-2_362;143;343;343;343;343;350;350	ACTN4;ACTN2;ACTN1	O43707;O43707-2;P12814;P12814-3;P12814-2;P12814-4;P35609;P35609-2	T	362;143;343;343;343;343;350;350														6.88374			7.26445
O43707;P12814;P12814-3;P12814-2;P12814-4;P35609;P35609-2_163;144;144;144;144;151;151	ACTN4;ACTN2;ACTN1	O43707;P12814;P12814-3;P12814-2;P12814-4;P35609;P35609-2	T	163;144;144;144;144;151;151								8.0224
Q9NZ32_241	ACTR10	Q9NZ32	S	241		6.63055		7.05384		7.05671									7.86844
Q9NZ32_414	ACTR10	Q9NZ32	S	414	8.15699		8.5834					8.59832		8.08806	8.02058	8.34397	8.24722	7.80994	8.45894		8.91702
Q9NZ32_415	ACTR10	Q9NZ32	T	415		8.38919			8.37749	8.12062	8.30219									8.63836
P61160;P61160-2_207;212	ACTR2	P61160;P61160-2	S	207;212				6.99533		6.65393											7.20427
P61160;P61160-2_117;122	ACTR2	P61160;P61160-2	T	117;122		7.23914				7.24242								7.25637	7.12149	7.37146	7.0639
P61158_232	ACTR3	P61158	S	232			6.81938
P61158_325	ACTR3	P61158	S	325			6.94905										6.90947		6.97363
P61158_119	ACTR3	P61158	T	119						6.98707								6.81497
P61158_326	ACTR3	P61158	T	326						7.18852		6.43393						7.00461			6.81684
Q9H981;Q9H981-2_132;21	ACTR8	Q9H981;Q9H981-2	S	132;21	7.64039	8.05102	7.77319	8.24465	8.54959	8.70503	8.4028	8.08813	8.06176	8.27372		7.92844	7.30337	8.19611	8.0519	7.71526	7.99543
Q9H981;Q9H981-2;Q9H981-3_444;333;149	ACTR8	Q9H981;Q9H981-2;Q9H981-3	S	444;333;149	6.86187			7.56208		7.31897	7.07936	7.03077		7.1451
Q9H981;Q9H981-2;Q9H981-3_412;301;117	ACTR8	Q9H981;Q9H981-2;Q9H981-3	S	412;301;117	7.80357	8.37589	7.85102	8.12266	8.2534	8.12687	8.03176	7.90408		7.91219		7.55876	7.22314	7.75199		7.2278	7.83732
Q04771_226	ACVR1	Q04771	S	226		7.53902	7.37941	7.19083													6.90304
O14672;O14672-2_740;439	ADAM10	O14672;O14672-2	S	740;439		7.95192	7.68083			7.54373						7.34919		7.36181			8.1816
P78536_791	ADAM17	P78536	S	791	9.3427	8.25353	8.12965	8.69168	7.27364	8.27521	8.663	9.10376	7.99254	8.04654	8.3639	7.87863	8.94164	8.47687	8.23986	8.06162	9.70063
P78536_721	ADAM17	P78536	S	721																7.04118
P78536_735	ADAM17	P78536	T	735	8.01983	8.34607	7.69582	8.18216		8.50437	8.04533	7.78502		6.97679	8.29338	8.20963	8.32508	8.17275	8.22018	8.26536	9.06404
P78536_822	ADAM17	P78536	T	822											7.8484
Q9H013-2;Q9H013_802;802	ADAM19	Q9H013-2;Q9H013	S	802;802				7.76516		8.48127		7.51536
Q9H013-2;Q9H013_818;818	ADAM19	Q9H013-2;Q9H013	S	818;818				7.81319	7.03617	7.3437		7.7403							6.74831
Q9H013-2;Q9H013_779;779	ADAM19	Q9H013-2;Q9H013	T	779;779				8.3172	7.50248	8.23891		7.99946		6.55845			7.40917	7.29859	7.51722		7.18368
Q9P0K1-5;Q9P0K1_821;857	ADAM22	Q9P0K1-5;Q9P0K1	S	821;857	8.32016					7.33415		7.6973	7.11505				8.12891	8.08075
Q9P0K1-5;Q9P0K1;Q9P0K1-4;Q9P0K1-3;Q9P0K1-2_798;834;798;834;798	ADAM22	Q9P0K1-5;Q9P0K1;Q9P0K1-4;Q9P0K1-3;Q9P0K1-2	S	798;834;798;834;798	8.00529	8.11076	7.81206	8.12863			7.64689	7.96549	7.60516	8.1881				8.01526	6.98013		7.54212
Q9P0K1-5;Q9P0K1;Q9P0K1-2_834;870;863	ADAM22	Q9P0K1-5;Q9P0K1;Q9P0K1-2	S	834;870;863	7.70691									7.35892
Q9P0K1-5;Q9P0K1;Q9P0K1-2_837;873;866	ADAM22	Q9P0K1-5;Q9P0K1;Q9P0K1-2	S	837;873;866		7.48176	7.53084				7.53396		7.05541	7.49277	6.83032			7.2167
Q9P0K1-5;Q9P0K1;Q9P0K1-2_841;877;870	ADAM22	Q9P0K1-5;Q9P0K1;Q9P0K1-2	S	841;877;870		7.5257
Q9P0K1-2_821	ADAM22	Q9P0K1-2	S	821		7.56271	7.24419			6.95726	7.51829	6.94247		6.60004				7.60233			7.11437
Q9P0K1-5;Q9P0K1_824;860	ADAM22	Q9P0K1-5;Q9P0K1	T	824;860				8.05926
Q8TC27_306	ADAM32	Q8TC27	Y	306			7.63065									7.71595			7.90642		7.3236
P78325-2;P78325_693;758	ADAM8	P78325-2;P78325	S	693;758						8.11629
Q13443_758	ADAM9	Q13443	S	758	9.1951	8.15288	9.21871	9.14816	8.75554	9.00895	8.297	8.90177	8.11476	8.39108	9.08916	8.63898	8.9657	9.0258	8.82459	8.60862	9.62967
Q13443_817	ADAM9	Q13443	S	817																	7.14741
Q13443_738	ADAM9	Q13443	S	738	8.05389		7.41478				7.71757							7.35425			8.45827
Q13443_799	ADAM9	Q13443	S	799	8.10507							6.83642						6.64803	7.10038		7.777
Q13443_761	ADAM9	Q13443	T	761	8.23275	7.34498	8.06678	8.76033	8.00361	8.78926	7.10225	7.83132	7.58098	7.46016	8.27166	8.18413	7.76516	8.32009	8.32915	7.8148	9.02636
Q13443_819	ADAM9	Q13443	T	819																	7.52912
Q13443_735	ADAM9	Q13443	T	735			7.52335											7.59664			8.15039
P58397-3;P58397_1074;1159	ADAMTS12	P58397-3;P58397	S	1074;1159														7.61367	7.4253
Q8N6G6_976	ADAMTSL1	Q8N6G6	S	976															7.44525
P82987-2;P82987_631;631	ADAMTSL3	P82987-2;P82987	S	631;631						7.45103
Q6ZMM2-2;Q6ZMM2_199;199	ADAMTSL5	Q6ZMM2-2;Q6ZMM2	S	199;199					8.43451										9.01521
P55265-4;P55265;P55265-2;P55265-3_155;112;112;112	ADAR	P55265-4;P55265;P55265-2;P55265-3	S	155;112;112;112				7.57807	6.85478	6.8985	6.98062	6.54363		7.07488				6.78904	7.12909	6.91637	6.83529
P55265-4;P55265;P55265-5_857;814;519	ADAR	P55265-4;P55265;P55265-5	S	857;814;519		7.33424											7.25101		7.34916
P55265-4;P55265;P55265-5_868;825;530	ADAR	P55265-4;P55265;P55265-5	S	868;825;530	9.74236	9.73326	9.92555	9.98164	9.55333	9.23456	9.75617	9.71666	9.55071	9.87761	9.29432	9.35869	6.87597	9.44113	9.61099	9.35024	9.46998
P55265-4;P55265;P55265-2;P55265-3;P55265-5_657;614;614;614;319	ADAR	P55265-4;P55265;P55265-2;P55265-3;P55265-5	S	657;614;614;614;319		7.93873	7.70372		7.20856	7.88053	7.56732	6.86529			6.69857	7.23167	7.45648	7.4042	8.09331	6.3498	7.74195
P55265-4;P55265;P55265-2;P55265-3;P55265-5_642;599;599;599;304	ADAR	P55265-4;P55265;P55265-2;P55265-3;P55265-5	S	642;599;599;599;304				7.63847				7.43659	7.14989	6.76505
P55265-4;P55265;P55265-2;P55265-3;P55265-5_648;605;605;605;310	ADAR	P55265-4;P55265;P55265-2;P55265-3;P55265-5	S	648;605;605;605;310	7.03452							9.04406
P55265-4;P55265;P55265-5_866;823;528	ADAR	P55265-4;P55265;P55265-5	S	866;823;528					7.06124
P55265-4;P55265;P55265-2;P55265-3_200;157;157;157	ADAR	P55265-4;P55265;P55265-2;P55265-3	T	200;157;157;157							7.29294						7.94492
P55265-4;P55265;P55265-5_851;808;513	ADAR	P55265-4;P55265;P55265-5	T	851;808;513		7.52624	7.45229		7.51871		7.68054	7.38358		6.9482	6.70126		7.26865	7.45113		7.45246	7.27264
P55265-4;P55265;P55265-2;P55265-3;P55265-5_644;601;601;601;306	ADAR	P55265-4;P55265;P55265-2;P55265-3;P55265-5	T	644;601;601;601;306	7.98456	8.49163	7.9062	8.28221	7.75514	8.31024	8.20878		7.80662	7.94193	7.66047	7.72923	8.07135	7.92223	8.56306	8.04942	8.50222
P55265-4;P55265;P55265-2;P55265-3;P55265-5_646;603;603;603;308	ADAR	P55265-4;P55265;P55265-2;P55265-3;P55265-5	T	646;603;603;603;308								7.03355		7.20228			7.34375				7.05187
P78563-2;P78563-4;P78563;P78563-5_698;726;738;787	ADARB1	P78563-2;P78563-4;P78563;P78563-5	S	698;726;738;787															6.7686
P78563-2;P78563-4;P78563;P78563-5;P78563-6;P78563-3_26;54;26;75;26;26	ADARB1	P78563-2;P78563-4;P78563;P78563-5;P78563-6;P78563-3	S	26;54;26;75;26;26	8.10825	8.58594	9.01257	8.27618	7.7002	8.1927	7.44878	8.13988	7.84243	8.72985				8.41268	8.7513		8.56012
P78563-2;P78563-4;P78563;P78563-5;P78563-6;P78563-3_304;332;304;353;304;304	ADARB1	P78563-2;P78563-4;P78563;P78563-5;P78563-6;P78563-3	T	304;332;304;353;304;304		6.13718		6.16944		6.6259									6.34994	6.28932
P78563-2;P78563-4;P78563;P78563-5_700;728;740;789	ADARB1	P78563-2;P78563-4;P78563;P78563-5	T	700;728;740;789	6.42047	6.75131														6.79373
Q9BUB4-2;Q9BUB4_42;191	ADAT1	Q9BUB4-2;Q9BUB4	S	42;191		8.27571		8.2124	8.24263	8.66743	7.9216	8.53822	7.58798				8.72436	8.51202		8.03274
Q9BUB4-2;Q9BUB4_78;227	ADAT1	Q9BUB4-2;Q9BUB4	S	78;227		8.13569	7.43333		7.6364	8.25121						6.64156	7.80269	7.98798
Q3MIX3_41	ADCK5	Q3MIX3	S	41	6.11447														6.62858	6.54291	6.94818
O60266;O60266-2_524;157	ADCY3	O60266;O60266-2	S	524;157	7.22815													7.83513
O60266;O60266-2_525;158	ADCY3	O60266;O60266-2	S	525;158	8.49371	7.21915		8.4794	7.55079	8.35651	8.14101	7.68791		7.8903		7.93946	7.34041	7.68143	8.1685	7.92946	8.1557
O60266_39	ADCY3	O60266	S	39		6.85775		7.33841			7.54308			6.84528					6.90788		7.58401
O60266;O60266-2_580;213	ADCY3	O60266;O60266-2	S	580;213			6.61886		7.02249	6.76017					7.15946			6.79154		7.3237
O43306-2;O43306_576;576	ADCY6	O43306-2;O43306	S	576;576		7.6329	8.03362	7.25962	7.95321	7.37871	7.51884	7.51599			7.52653	7.70237	7.99099	7.77903	8.2191	8.18787	8.39126
O43306-2;O43306_54;54	ADCY6	O43306-2;O43306	S	54;54	8.463	8.35805	8.67896	8.50028	8.42379	8.04972	8.05938	8.60205	8.02472	8.45056	7.93938	8.44046	8.60403	8.44981	8.56923	8.75349	8.96778
O43306-2;O43306_56;56	ADCY6	O43306-2;O43306	T	56;56				8.50028			7.85096				7.7176
P40145_58	ADCY8	P40145	S	58																	7.26653
P40145_646	ADCY8	P40145	S	646																	7.16949
P40145_614	ADCY8	P40145	S	614																	8.11566
O60503_1307	ADCY9	O60503	S	1307		8.53185	8.41929	8.70525		8.01559	8.67141	8.09003		8.10225		8.94249	7.04249	7.92076	8.09918	8.3842	8.71406
O60503_610	ADCY9	O60503	S	610			7.84019												6.90176
O60503_611	ADCY9	O60503	S	611	6.92783		7.84019		7.55894
O60503_365	ADCY9	O60503	S	365			7.72096	7.55719	8.02933	7.49141	7.91739	7.92842		7.67516	7.6684	7.95299		7.27299	7.87852	7.75817	8.1033
O60503_688	ADCY9	O60503	S	688													7.13758				6.71262
O60503_691	ADCY9	O60503	S	691		6.79873	7.04905														7.36643
O60503_357	ADCY9	O60503	S	357	7.8384				6.72237
O60503_1292	ADCY9	O60503	S	1292	7.03446
O60503_1257	ADCY9	O60503	S	1257			7.13034		7.32969					7.89624						7.09364	8.20115
O60503_1259	ADCY9	O60503	S	1259	7.84794	7.17428	7.89353	7.48296	7.75429	6.86592	7.26005			7.89624				7.32792	7.37634
O60503_1269	ADCY9	O60503	S	1269			7.2031		7.35909										7.02087	6.79043
O60503_690	ADCY9	O60503	T	690			7.38626
P35611;P35611-3;P35611-5;P35611-2;P35611-6;P35611-4_12;12;12;12;12;12	ADD1	P35611;P35611-3;P35611-5;P35611-2;P35611-6;P35611-4	S	12;12;12;12;12;12		8.69218	8.64065	8.31202	8.10277	9.11674	8.4138	8.81815	8.30063	8.21216	7.7884	8.43356	8.0109	8.31576	8.31598		9.13508
P35611;P35611-3;P35611-2;P35611-6;P35611-4_481;512;481;512;481	ADD1	P35611;P35611-3;P35611-2;P35611-6;P35611-4	S	481;512;481;512;481					7.06098										7.13884	7.28792
P35611;P35611-3_600;631	ADD1	P35611;P35611-3	S	600;631	8.07819	7.95302	8.13874	8.37219	7.76477	8.65439	7.7838	8.1726	7.99054	8.18845	7.11618	8.29335			8.0722	7.7672
P35611;P35611-3_613;644	ADD1	P35611;P35611-3	S	613;644	8.20296			8.16647		7.11837			7.42114	7.03931		7.58423		7.58284	8.02072	7.1139
P35611;P35611-3;P35611-5;P35611-2;P35611-6;P35611-4_464;464;464;464;464;464	ADD1	P35611;P35611-3;P35611-5;P35611-2;P35611-6;P35611-4	S	464;464;464;464;464;464	8.11117	9.07012					7.37641	7.69668		7.8304	8.79273						9.5269
P35611;P35611-3;P35611-5;P35611-2;P35611-6;P35611-4_465;465;465;465;465;465	ADD1	P35611;P35611-3;P35611-5;P35611-2;P35611-6;P35611-4	S	465;465;465;465;465;465	9.60161			9.18601	9.26078	9.47189	9.3186	7.69668	8.45824	9.25033		9.46435	7.20356	9.45081	9.69208		8.20481
P35611;P35611-3;P35611-5;P35611-2;P35611-6;P35611-4_133;133;133;133;133;133	ADD1	P35611;P35611-3;P35611-5;P35611-2;P35611-6;P35611-4	S	133;133;133;133;133;133	7.15908
P35611;P35611-3;P35611-2;P35611-6;P35611-4_586;617;586;617;617	ADD1	P35611;P35611-3;P35611-2;P35611-6;P35611-4	S	586;617;586;617;617	9.31122	7.55268	8.81004	8.2171	8.40583	8.69575	7.93703	9.78279	8.07683	8.28392		8.20561	8.23311	9.05473	8.82194		8.62826
P35611;P35611-3;P35611-5;P35611-2;P35611-6;P35611-4_408;408;408;408;408;408	ADD1	P35611;P35611-3;P35611-5;P35611-2;P35611-6;P35611-4	S	408;408;408;408;408;408		7.65322	8.20725		7.63606	8.01371	7.63206								7.95795		8.18203
P35611;P35611-3;P35611-5;P35611-2;P35611-6;P35611-4_423;423;423;423;423;423	ADD1	P35611;P35611-3;P35611-5;P35611-2;P35611-6;P35611-4	S	423;423;423;423;423;423						8.45583
P35611;P35611-3;P35611-5;P35611-2;P35611-6;P35611-4_427;427;427;427;427;427	ADD1	P35611;P35611-3;P35611-5;P35611-2;P35611-6;P35611-4	S	427;427;427;427;427;427						8.16311											7.74795
P35611;P35611-3;P35611-5;P35611-2;P35611-6;P35611-4_431;431;431;431;431;431	ADD1	P35611;P35611-3;P35611-5;P35611-2;P35611-6;P35611-4	S	431;431;431;431;431;431		8.24799	8.90657		8.12942	8.63643	7.86561				7.37155	7.35583		8.2054		7.62091	8.52435
P35611;P35611-3;P35611-5;P35611-2;P35611-6;P35611-4_436;436;436;436;436;436	ADD1	P35611;P35611-3;P35611-5;P35611-2;P35611-6;P35611-4	S	436;436;436;436;436;436		8.2677	9.4815		8.97327	8.99364		8.16905		7.8517	8.21721		8.44872	8.17894	8.13712	8.91877	8.63298
P35611;P35611-3;P35611-5;P35611-2;P35611-6;P35611-4_59;59;59;59;59;59	ADD1	P35611;P35611-3;P35611-5;P35611-2;P35611-6;P35611-4	S	59;59;59;59;59;59					6.63001
P35611;P35611-3;P35611-5;P35611-2;P35611-6;P35611-4_64;64;64;64;64;64	ADD1	P35611;P35611-3;P35611-5;P35611-2;P35611-6;P35611-4	S	64;64;64;64;64;64			7.20961			6.81805									6.991
P35611;P35611-3;P35611-2;P35611-6_532;563;532;563	ADD1	P35611;P35611-3;P35611-2;P35611-6	S	532;563;532;563			7.71695	7.15555		7.38895								7.17002	7.16453		7.02261
P35611;P35611-3;P35611-5;P35611-2;P35611-6;P35611-4_355;355;355;355;355;355	ADD1	P35611;P35611-3;P35611-5;P35611-2;P35611-6;P35611-4	S	355;355;355;355;355;355	7.09787	7.31166	8.72323	7.56393		7.69368	7.318	7.75377		7.28977		7.35043		8.28068	7.7377	7.58263
P35611;P35611-3;P35611-5;P35611-2;P35611-6;P35611-4_358;358;358;358;358;358	ADD1	P35611;P35611-3;P35611-5;P35611-2;P35611-6;P35611-4	S	358;358;358;358;358;358	9.16487	9.47161	9.79185	9.18773	9.25036	9.81596	9.50622	9.90918	8.96373	9.57887	9.23853	9.55533	9.22328	9.36701	9.66279	9.5481	9.99504
P35611;P35611-3;P35611-5;P35611-2;P35611-6;P35611-4_366;366;366;366;366;366	ADD1	P35611;P35611-3;P35611-5;P35611-2;P35611-6;P35611-4	S	366;366;366;366;366;366			7.5678	7.56393		7.69368		7.83567		7.54938					7.7377
P35611;P35611-3;P35611-5;P35611-2;P35611-6;P35611-4_353;353;353;353;353;353	ADD1	P35611;P35611-3;P35611-5;P35611-2;P35611-6;P35611-4	S	353;353;353;353;353;353			8.69175											8.28068
P35611-2;P35611-6;P35611-4_600;631;631	ADD1	P35611-2;P35611-6;P35611-4	S	600;631;631	8.07819	7.95302	8.13874	8.37219	7.76477	8.65439	7.7838	8.1726	7.99054	8.18845	7.11618	8.29335			8.0722	7.7672
P35611-2;P35611-6;P35611-4_613;644;644	ADD1	P35611-2;P35611-6;P35611-4	S	613;644;644	8.20296			8.16647		7.11837			7.42114	7.03931		7.58423		7.58284	8.02072	7.1139
P35611;P35611-3;P35611-5;P35611-2;P35611-6;P35611-4_11;11;11;11;11;11	ADD1	P35611;P35611-3;P35611-5;P35611-2;P35611-6;P35611-4	T	11;11;11;11;11;11	9.12979	9.60089		9.43685	8.73064		9.26461				7.97936		8.98906		7.92236	9.22509
P35611;P35611-3;P35611-2;P35611-6;P35611-4_480;511;480;511;480	ADD1	P35611;P35611-3;P35611-2;P35611-6;P35611-4	T	480;511;480;511;480													7.69364
P35611;P35611-3_614;645	ADD1	P35611;P35611-3	T	614;645	7.96962			8.29784		8.2524		8.06273		7.70315		7.51114		7.58284	8.02072		8.07896
P35611;P35611-3;P35611-5;P35611-2;P35611-6;P35611-4_364;364;364;364;364;364	ADD1	P35611;P35611-3;P35611-5;P35611-2;P35611-6;P35611-4	T	364;364;364;364;364;364			7.05467		6.8406	8.00998							7.23272	7.66148
P35611-2;P35611-6;P35611-4_614;645;645	ADD1	P35611-2;P35611-6;P35611-4	T	614;645;645	7.96962			8.29784		8.2524		8.06273		7.70315		7.51114		7.58284	8.02072		8.07896
P35611;P35611-3;P35611-5;P35611-2;P35611-6;P35611-4_419;419;419;419;419;419	ADD1	P35611;P35611-3;P35611-5;P35611-2;P35611-6;P35611-4	Y	419;419;419;419;419;419			8.07366
P35611;P35611-3;P35611-5;P35611-2;P35611-6;P35611-4_349;349;349;349;349;349	ADD1	P35611;P35611-3;P35611-5;P35611-2;P35611-6;P35611-4	Y	349;349;349;349;349;349			8.69175											8.28068
P35611;P35611-3;P35612;Q9UEY8-2;Q9UEY8_726;757;713;661;693	ADD1;ADD3;ADD2	P35611;P35611-3;P35612;Q9UEY8-2;Q9UEY8	S	726;757;713;661;693		8.1823	8.45641	6.76085	7.86752	8.39014	8.4902	8.28612	7.05863	8.08576	8.22225	8.7054	7.40252		7.887	8.8145	8.40375
P35611;P35611-3;P35612;Q9UEY8-2;Q9UEY8_724;755;711;659;691	ADD1;ADD3;ADD2	P35611;P35611-3;P35612;Q9UEY8-2;Q9UEY8	T	724;755;711;659;691	8.08542	7.66879	8.20435	8.28676	7.87469	8.713	8.14467	8.69947	7.51827	8.47748	8.10206	7.06412	7.3703	8.2317	8.26458	7.86897	8.39738
P35612_693	ADD2	P35612	S	693			7.51141		7.08038							7.22808			8.43143	8.26603
P35612_697	ADD2	P35612	S	697				7.00364											8.37891
P35612_699	ADD2	P35612	S	699			7.51141	8.4357	7.08038							7.22808		7.54343	8.40803	8.26603
P35612_701	ADD2	P35612	S	701		7.80492		8.36824								8.33876		7.7606	7.92616	7.9702	8.64585
P35612_703	ADD2	P35612	S	703															9.15283
P35612_613	ADD2	P35612	S	613		7.79734		9.0695	7.93965		8.17795	6.92366	7.43934			8.88804		7.69052	8.86803	8.18314	8.50965
P35612_617	ADD2	P35612	S	617		7.79734		8.68574	7.93965		7.9658	6.92366	7.43934		6.89101	8.93173		7.69052	8.75059	8.14672	8.39235
P35612_592	ADD2	P35612	S	592		8.16058			7.47786		8.40544	7.68794	8.06367	7.04895		9.11296		8.17396	8.85448	8.46873	8.65994
P35612_596	ADD2	P35612	S	596		7.82113		8.7217			7.8133	7.13804	7.83463			8.7321		7.4416	8.79585	8.30151	8.3862
P35612_600	ADD2	P35612	S	600		7.82113		8.74306			7.99576	7.13804	7.67507			8.84103		7.4416	8.79743	8.63505	8.3862
P35612;P35612-4;P35612-3;P35612-2;P35612-8;P35612-9_396;396;396;396;411;412	ADD2	P35612;P35612-4;P35612-3;P35612-2;P35612-8;P35612-9	S	396;396;396;396;411;412				7.0272			6.53765					7.02699			6.92878		6.62814
P35612;P35612-4;P35612-3;P35612-5;P35612-6;P35612-2;P35612-8;P35612-9_512;512;512;206;206;512;527;528	ADD2	P35612;P35612-4;P35612-3;P35612-5;P35612-6;P35612-2;P35612-8;P35612-9	S	512;512;512;206;206;512;527;528	6.6217	6.84095
P35612;P35612-4;P35612-3;P35612-5;P35612-6;P35612-7;P35612-2;P35612-8;P35612-9_11;11;11;11;11;11;11;26;27	ADD2	P35612;P35612-4;P35612-3;P35612-5;P35612-6;P35612-7;P35612-2;P35612-8;P35612-9	S	11;11;11;11;11;11;11;26;27				7.26527
P35612_621	ADD2	P35612	S	621				7.63752											7.7353		7.00554
P35612;P35612-4;P35612-3;P35612-5;P35612-6_528;528;528;222;222	ADD2	P35612;P35612-4;P35612-3;P35612-5;P35612-6	S	528;528;528;222;222																	7.50434
P35612;P35612-4;P35612-3;P35612-5;P35612-6_530;530;530;224;224	ADD2	P35612;P35612-4;P35612-3;P35612-5;P35612-6	S	530;530;530;224;224		7.23174		7.33602			7.64983					8.3568			7.69531	7.53674
P35612;P35612-4;P35612-3;P35612-5;P35612-6;P35612-7;P35612-2;P35612-8;P35612-9_60;60;60;60;60;60;60;75;76	ADD2	P35612;P35612-4;P35612-3;P35612-5;P35612-6;P35612-7;P35612-2;P35612-8;P35612-9	S	60;60;60;60;60;60;60;75;76															7.16836	6.82041	7.02547
P35612-2;P35612-8;P35612-9_528;543;544	ADD2	P35612-2;P35612-8;P35612-9	S	528;543;544		7.83639			6.96242										7.02927		7.4739
P35612_611	ADD2	P35612	T	611							8.20151							7.37069
P35612_675	ADD2	P35612	T	675															7.80596
P35612;P35612-4;P35612-3;P35612-5;P35612-6;P35612-7;P35612-2;P35612-8;P35612-9_5;5;5;5;5;5;5;20;21	ADD2	P35612;P35612-4;P35612-3;P35612-5;P35612-6;P35612-7;P35612-2;P35612-8;P35612-9	T	5;5;5;5;5;5;5;20;21		7.19852					7.18704										7.67965
P35612;P35612-4;P35612-3;P35612-2;P35612-8;P35612-9_436;436;436;436;451;452	ADD2	P35612;P35612-4;P35612-3;P35612-2;P35612-8;P35612-9	T	436;436;436;436;451;452												7.19069			6.68141
Q9UEY8-2;Q9UEY8_402;402	ADD3	Q9UEY8-2;Q9UEY8	S	402;402		7.16953	7.75701		7.61368	7.72483	7.32952								7.71796	7.74353	7.77297
Q9UEY8-2;Q9UEY8_414;414	ADD3	Q9UEY8-2;Q9UEY8	S	414;414							6.88517
Q9UEY8-2;Q9UEY8_423;423	ADD3	Q9UEY8-2;Q9UEY8	S	423;423			7.92432		7.95299			6.22574			6.39913	6.27047		7.8812	7.7443	7.70217	7.44087
Q9UEY8-2;Q9UEY8_641;673	ADD3	Q9UEY8-2;Q9UEY8	S	641;673					7.77648	8.59235		7.93815			7.68995		8.12576		8.18013	7.43494	7.42562
Q9UEY8-2;Q9UEY8_645;677	ADD3	Q9UEY8-2;Q9UEY8	S	645;677	7.84411	8.20809	8.84176	7.92139	8.42344	8.71525	8.65265	9.06054	7.71704	8.42047	8.3071		7.69864	7.84506	8.48066	8.47004	8.70249
Q9UEY8-2;Q9UEY8_647;679	ADD3	Q9UEY8-2;Q9UEY8	S	647;679		7.60591	9.30205	7.33326		7.92858	8.14639			6.9032	8.26391			9.19511	7.86799	7.17276	8.30038
Q9UEY8-2;Q9UEY8_649;681	ADD3	Q9UEY8-2;Q9UEY8	S	649;681	7.54999	8.70337	9.23659	8.6389	8.59702	9.56953	9.55723	10.2077	9.06864	7.46945	9.23097	9.19286	9.14453	8.04328	9.36465	9.16342	9.83572
Q9UEY8-2;Q9UEY8_651;683	ADD3	Q9UEY8-2;Q9UEY8	S	651;683	8.74959		8.37464							7.43575		7.98013
Q9UEY8-2;Q9UEY8_618;650	ADD3	Q9UEY8-2;Q9UEY8	S	618;650		7.27455	7.20471		6.80467	7.80684		7.80524		6.92741	6.8079	6.80759				7.61647	6.70147
Q9UEY8-2;Q9UEY8_620;652	ADD3	Q9UEY8-2;Q9UEY8	S	620;652			6.98347				7.04837		6.41934						6.47461
Q9UEY8-2;Q9UEY8_632;664	ADD3	Q9UEY8-2;Q9UEY8	S	632;664	7.40566
Q9UEY8-2;Q9UEY8_42;42	ADD3	Q9UEY8-2;Q9UEY8	S	42;42		8.12715	8.52729	7.80152	7.98493	8.7093	8.36761	8.41147	8.00095	8.14664	8.29155	8.23503		8.43936	8.00782	8.42034	8.53195
Q9UEY8-2;Q9UEY8_64;64	ADD3	Q9UEY8-2;Q9UEY8	S	64;64	7.83816	7.49559	7.74164	7.80846	7.47991	8.44169	7.57872	7.95527	7.19648	7.9871		7.80226		7.39471	7.6151	7.68921	7.76569
Q9UEY8-2;Q9UEY8_586;618	ADD3	Q9UEY8-2;Q9UEY8	S	586;618		6.48618	6.77532	6.27834		7.47334	6.60321								6.56286	6.70704	6.99779
Q9UEY8-2;Q9UEY8_589;621	ADD3	Q9UEY8-2;Q9UEY8	S	589;621			6.79994			6.29249										6.25402	7.03238
Q9UEY8-2;Q9UEY8_442;442	ADD3	Q9UEY8-2;Q9UEY8	S	442;442		7.20767	7.85824		7.5512	8.39995	7.54726	7.80213		7.22195		7.22299	7.52691	7.82358	7.69107		7.99961
Q9UEY8-2;Q9UEY8_419;419	ADD3	Q9UEY8-2;Q9UEY8	T	419;419				6.70813		6.98723											6.94371
Q9UEY8-2;Q9UEY8_622;654	ADD3	Q9UEY8-2;Q9UEY8	T	622;654	7.31456				7.06405									7.67849
Q9UEY8-2;Q9UEY8_59;59	ADD3	Q9UEY8-2;Q9UEY8	T	59;59		7.04162		6.93622		7.0228	6.68653										7.12887
Q9UEY8-2;Q9UEY8_11;11	ADD3	Q9UEY8-2;Q9UEY8	T	11;11	8.08001	7.62487	7.4339	7.13081		8.42948		8.45331							7.53714
Q9UEY8-2;Q9UEY8_12;12	ADD3	Q9UEY8-2;Q9UEY8	T	12;12		8.43543	8.51367	7.31747	7.87838		8.44466	8.74429	7.94804	8.19248		7.36182	7.8881	8.11276	8.30058		8.86972
Q9UEY8-2;Q9UEY8_481;481	ADD3	Q9UEY8-2;Q9UEY8	T	481;481											7.05176			8.40928		7.8381
Q86SQ6-1;Q86SQ6-2;Q86SQ6_1065;249;346	ADGRA1	Q86SQ6-1;Q86SQ6-2;Q86SQ6	S	1065;249;346									7.57366	8.30509
Q86SQ6-1;Q86SQ6-2;Q86SQ6_1166;350;447	ADGRA1	Q86SQ6-1;Q86SQ6-2;Q86SQ6	S	1166;350;447									7.66195	7.32654
Q96PE1-2;Q96PE1_890;1107	ADGRA2	Q96PE1-2;Q96PE1	S	890;1107		6.68505	7.51163					7.42893								8.22838
Q96PE1-2;Q96PE1_749;966	ADGRA2	Q96PE1-2;Q96PE1	S	749;966	7.94162	7.62146	7.57466		7.05537			7.5621		7.83891				7.19758
Q96PE1-2;Q96PE1_759;976	ADGRA2	Q96PE1-2;Q96PE1	S	759;976		7.33574														7.21344
Q96PE1-2;Q96PE1_765;982	ADGRA2	Q96PE1-2;Q96PE1	S	765;982	7.05038
Q96PE1-2;Q96PE1_772;989	ADGRA2	Q96PE1-2;Q96PE1	S	772;989	7.15139															7.60428
Q96PE1-2;Q96PE1_774;991	ADGRA2	Q96PE1-2;Q96PE1	S	774;991		7.93043	7.59292							7.4286						8.12216
Q96PE1-2;Q96PE1_1077;1294	ADGRA2	Q96PE1-2;Q96PE1	S	1077;1294	7.43262	7.7092						7.51838								8.2021
Q96PE1-2;Q96PE1_1062;1279	ADGRA2	Q96PE1-2;Q96PE1	S	1062;1279			7.966		7.15892					8.15776	7.57734					8.38291
Q96PE1-2;Q96PE1_760;977	ADGRA2	Q96PE1-2;Q96PE1	T	760;977		7.26274								7.63394
Q8IWK6-3;Q8IWK6_1163;1306	ADGRA3	Q8IWK6-3;Q8IWK6	S	1163;1306															7.56344	7.16671
O14514_1554	ADGRB1	O14514	S	1554																7.17861
O14514_1278	ADGRB1	O14514	S	1278																8.16036
O14514_1387	ADGRB1	O14514	S	1387																7.28456
O14514_1469	ADGRB1	O14514	S	1469	6.90164															8.2341
O14514_1306	ADGRB1	O14514	S	1306																7.33563
O14514_1540	ADGRB1	O14514	T	1540																7.51094
O60241-3;O60241;O60241-4;O60241-2_1263;1275;1242;1275	ADGRB2	O60241-3;O60241;O60241-4;O60241-2	S	1263;1275;1242;1275	6.98568		7.30937					7.28348	6.9263	6.94679				7.17262
O60241-3;O60241;O60241-4;O60241-2_1470;1482;1448;1481	ADGRB2	O60241-3;O60241;O60241-4;O60241-2	S	1470;1482;1448;1481		7.73917															6.98861
O60242;O60242-2_1220;184	ADGRB3	O60242;O60242-2	S	1220;184					7.18803					7.06087		8.73702					7.98474
O60242;O60242-2_1411;375	ADGRB3	O60242;O60242-2	S	1411;375										7.14243							8.24358
O60242_750	ADGRB3	O60242	S	750						6.62914											7.07939
O60242_751	ADGRB3	O60242	S	751										7.76552
Q8IZF2-3;Q8IZF2;Q8IZF2-2_1164;1306;1286	ADGRF5	Q8IZF2-3;Q8IZF2;Q8IZF2-2	S	1164;1306;1286						6.85502					8.31061
Q8IZF2-3;Q8IZF2;Q8IZF2-2_1165;1307;1287	ADGRF5	Q8IZF2-3;Q8IZF2;Q8IZF2-2	S	1165;1307;1287											8.45707
Q9Y653-5;Q9Y653-4;Q9Y653-2;Q9Y653-3;Q9Y653_501;506;670;675;676	ADGRG1	Q9Y653-5;Q9Y653-4;Q9Y653-2;Q9Y653-3;Q9Y653	S	501;506;670;675;676			7.46642												7.21523
Q9Y653-5;Q9Y653-4;Q9Y653-2;Q9Y653-3;Q9Y653_503;508;672;677;678	ADGRG1	Q9Y653-5;Q9Y653-4;Q9Y653-2;Q9Y653-3;Q9Y653	S	503;508;672;677;678		7.25857		7.2566		7.23969						7.4795	7.50039				7.80554
Q9Y653-5;Q9Y653-4;Q9Y653-2;Q9Y653-3;Q9Y653_513;518;682;687;688	ADGRG1	Q9Y653-5;Q9Y653-4;Q9Y653-2;Q9Y653-3;Q9Y653	T	513;518;682;687;688													8.26567
Q8IZP9-10;Q8IZP9-9;Q8IZP9-8;Q8IZP9-7;Q8IZP9-5;Q8IZP9-6;Q8IZP9-3;Q8IZP9-4;Q8IZP9-2;Q8IZP9_891;959;972;980;986;988;994;996;1007;1010	ADGRG2	Q8IZP9-10;Q8IZP9-9;Q8IZP9-8;Q8IZP9-7;Q8IZP9-5;Q8IZP9-6;Q8IZP9-3;Q8IZP9-4;Q8IZP9-2;Q8IZP9	S	891;959;972;980;986;988;994;996;1007;1010									7.36969				6.83005
Q86SQ4-2;Q86SQ4;Q86SQ4-4;Q86SQ4-3_1125;1153;1125;1153	ADGRG6	Q86SQ4-2;Q86SQ4;Q86SQ4-4;Q86SQ4-3	S	1125;1153;1125;1153																	7.73157
Q86SQ4-2;Q86SQ4_1161;1189	ADGRG6	Q86SQ4-2;Q86SQ4	S	1161;1189				7.01379			7.50176	7.02841									8.57318
Q86SQ4-2;Q86SQ4_1167;1195	ADGRG6	Q86SQ4-2;Q86SQ4	S	1167;1195							7.50176								7.61414		8.10663
Q86SQ4-2;Q86SQ4_1171;1199	ADGRG6	Q86SQ4-2;Q86SQ4	S	1171;1199															6.96706		7.4927
Q86SQ4-2;Q86SQ4;Q86SQ4-4;Q86SQ4-3_1149;1177;1149;1177	ADGRG6	Q86SQ4-2;Q86SQ4;Q86SQ4-4;Q86SQ4-3	S	1149;1177;1149;1177																	7.96828
Q86SQ4-2;Q86SQ4;Q86SQ4-4;Q86SQ4-3_1151;1179;1151;1179	ADGRG6	Q86SQ4-2;Q86SQ4;Q86SQ4-4;Q86SQ4-3	S	1151;1179;1151;1179																	7.74462
Q86SQ4-2;Q86SQ4;Q86SQ4-4;Q86SQ4-3_1153;1181;1153;1181	ADGRG6	Q86SQ4-2;Q86SQ4;Q86SQ4-4;Q86SQ4-3	S	1153;1181;1153;1181								7.21842							7.31384		8.23954
Q86SQ4-2;Q86SQ4;Q86SQ4-4;Q86SQ4-3_1137;1165;1137;1165	ADGRG6	Q86SQ4-2;Q86SQ4;Q86SQ4-4;Q86SQ4-3	S	1137;1165;1137;1165			7.27658		8.41089			6.9523							7.74604
Q86SQ4-4;Q86SQ4-3_1184;1212	ADGRG6	Q86SQ4-4;Q86SQ4-3	S	1184;1212																	7.90516
Q86SQ4-4;Q86SQ4-3_1161;1189	ADGRG6	Q86SQ4-4;Q86SQ4-3	S	1161;1189				6.92236							7.27077		7.0037				7.72377
Q86SQ4-4;Q86SQ4-3_1167;1195	ADGRG6	Q86SQ4-4;Q86SQ4-3	S	1167;1195				6.92236							7.27077		7.0037				7.9006
Q86SQ4-2;Q86SQ4_1163;1191	ADGRG6	Q86SQ4-2;Q86SQ4	T	1163;1191				6.99598													8.11866
O94910-2;O94910_1167;1172	ADGRL1	O94910-2;O94910	S	1167;1172	8.5645														7.44859
O94910-2;O94910_1351;1356	ADGRL1	O94910-2;O94910	S	1351;1356																7.75692
O94910-2;O94910_1382;1387	ADGRL1	O94910-2;O94910	S	1382;1387	7.65415									7.41776
O94910-2;O94910_1193;1198	ADGRL1	O94910-2;O94910	S	1193;1198	6.40023	7.00188							6.14556
O94910-2;O94910_1218;1223	ADGRL1	O94910-2;O94910	S	1218;1223		7.24629								6.86841							6.81797
O94910-2;O94910_1442;1447	ADGRL1	O94910-2;O94910	S	1442;1447		7.33126			7.177		7.83468									7.57451	6.85553
O94910-2;O94910_1124;1129	ADGRL1	O94910-2;O94910	S	1124;1129	8.21191	7.96915			7.01786		7.50049			8.1637			7.69629	6.96361		8.39248
O94910-2;O94910_1168;1173	ADGRL1	O94910-2;O94910	T	1168;1173		7.47777		7.67131			7.90218			7.826			7.65487			8.13463
O94910-2;O94910_1140;1145	ADGRL1	O94910-2;O94910	T	1140;1145	8.30388	7.92576												7.08733		8.04455
O95490-2;O95490-5;O95490;O95490-7;O95490-6_1318;1331;1374;1376;1389	ADGRL2	O95490-2;O95490-5;O95490;O95490-7;O95490-6	S	1318;1331;1374;1376;1389			7.90468			7.8815	8.04717	7.67547					8.21315		7.44811	8.41414
O95490-2;O95490-5;O95490;O95490-7;O95490-6_1325;1338;1381;1383;1396	ADGRL2	O95490-2;O95490-5;O95490;O95490-7;O95490-6	S	1325;1338;1381;1383;1396																7.56461
O95490-2;O95490-5;O95490;O95490-7;O95490-6_1374;1387;1430;1432;1445	ADGRL2	O95490-2;O95490-5;O95490;O95490-7;O95490-6	S	1374;1387;1430;1432;1445			7.89585	7.73303			8.44393	7.63586		6.54422			8.63149		7.75292	8.65257	7.58565
O95490-2;O95490-5;O95490;O95490-7;O95490-6;O95490-3;O95490-4_1102;1115;1115;1117;1130;1102;1102	ADGRL2	O95490-2;O95490-5;O95490;O95490-7;O95490-6;O95490-3;O95490-4	S	1102;1115;1115;1117;1130;1102;1102					7.83763	7.47311	7.74714				7.45308			8.83981
O95490-2;O95490-5;O95490;O95490-7;O95490-6;O95490-3;O95490-4_1103;1116;1116;1118;1131;1103;1103	ADGRL2	O95490-2;O95490-5;O95490;O95490-7;O95490-6;O95490-3;O95490-4	S	1103;1116;1116;1118;1131;1103;1103			7.68757			7.49436	7.56894				8.49093					7.55516	6.96096
O95490-2;O95490-5;O95490;O95490-7;O95490-6_1309;1322;1365;1367;1380	ADGRL2	O95490-2;O95490-5;O95490;O95490-7;O95490-6	S	1309;1322;1365;1367;1380						7.26415		7.19288									7.29667
O95490-2;O95490-5;O95490;O95490-7;O95490-6_1344;1357;1400;1402;1415	ADGRL2	O95490-2;O95490-5;O95490;O95490-7;O95490-6	S	1344;1357;1400;1402;1415			7.69194	7.64242		7.86944	7.7129	8.3135		7.27413			7.36304				7.62095
O95490-2;O95490-5;O95490;O95490-7;O95490-6_1353;1366;1409;1411;1424	ADGRL2	O95490-2;O95490-5;O95490;O95490-7;O95490-6	S	1353;1366;1409;1411;1424			7.05878														6.99531
O95490-2;O95490-5;O95490;O95490-7;O95490-6_1278;1291;1334;1336;1349	ADGRL2	O95490-2;O95490-5;O95490;O95490-7;O95490-6	S	1278;1291;1334;1336;1349			7.77178			7.3037							7.65576		7.24428	7.90393	8.07607
O95490-2;O95490-5;O95490;O95490-7;O95490-6;O95490-4_1117;1130;1130;1132;1145;1117	ADGRL2	O95490-2;O95490-5;O95490;O95490-7;O95490-6;O95490-4	S	1117;1130;1130;1132;1145;1117							7.66928	8.35954
O95490-2;O95490-5;O95490;O95490-7;O95490-6;O95490-4_1121;1134;1134;1136;1149;1121	ADGRL2	O95490-2;O95490-5;O95490;O95490-7;O95490-6;O95490-4	S	1121;1134;1134;1136;1149;1121			7.09744	6.86944							6.63365		8.26613		7.19013	8.08206
O95490-2;O95490-5;O95490;O95490-7;O95490-6_1317;1330;1373;1375;1388	ADGRL2	O95490-2;O95490-5;O95490;O95490-7;O95490-6	T	1317;1330;1373;1375;1388				7.22138				7.67547									7.66822
O95490-2;O95490-5_1149;1162	ADGRL2	O95490-2;O95490-5	T	1149;1162																7.60193
O95490-2;O95490-5;O95490;O95490-7;O95490-6_1276;1289;1332;1334;1347	ADGRL2	O95490-2;O95490-5;O95490;O95490-7;O95490-6	T	1276;1289;1332;1334;1347						7.00218	7.52633	7.32969		7.0836	7.70841						7.68403
O95490-2;O95490-5;O95490;O95490-7;O95490-6;O95490-4_1119;1132;1132;1134;1147;1119	ADGRL2	O95490-2;O95490-5;O95490;O95490-7;O95490-6;O95490-4	T	1119;1132;1132;1134;1147;1119			7.28525	7.47887		7.90358	7.92542	8.23385		7.44443						8.66236	8.3443
O95490-4_1149	ADGRL2	O95490-4	T	1149																7.71818
P11766_324	ADH5	P11766	S	324								7.14942		7.1435
P11766_351	ADH5	P11766	S	351		7.3289	7.12449	6.60068		6.97128	6.84402	6.72695		7.00392					6.98519
Q9H2P0_607	ADNP	Q9H2P0	S	607			7.88979							8.34995					7.79132		7.68828
Q9H2P0_608	ADNP	Q9H2P0	S	608		7.56062			7.45651	7.81959			7.97978			7.07719	7.51239	7.66395	7.42306		7.55501
Q9H2P0_904	ADNP	Q9H2P0	S	904		6.72285	7.38234					7.58885	7.10312					7.18131
Q9H2P0_736	ADNP	Q9H2P0	S	736			7.95576		7.26849											8.0027
Q9H2P0_738	ADNP	Q9H2P0	S	738					7.64136											7.70277
Q9H2P0_953	ADNP	Q9H2P0	S	953		6.77456	8.15974	7.39313	8.39169	8.61877	7.652	7.93455			7.61797	7.53104	7.91179		7.4706	8.79529	7.76461
Q9H2P0_955	ADNP	Q9H2P0	S	955				7.39313				7.71909						7.38419		7.65574	7.34717
Q9H2P0_709	ADNP	Q9H2P0	S	709	8.28922	8.18599	7.93462	8.31141	7.97966	8.18379	8.07253	8.23239	8.2491	8.63692		7.6473	8.14966	7.99564	7.79816	7.56499	8.221
Q9H2P0_711	ADNP	Q9H2P0	S	711				7.63535				7.3492		8.21211	6.86261	6.80456		8.41952
Q9H2P0_98	ADNP	Q9H2P0	S	98	8.9622	8.48572	8.60392	8.74446	8.77295	8.78604	8.92044	8.62738	8.97566	8.79726	8.31007	8.03807	8.01564	8.64801	8.00069	8.51636	8.16864
Q9H2P0_409	ADNP	Q9H2P0	S	409	7.82558	7.84846		8.14265	8.06373	7.82561	7.4109	7.77559		7.93674		6.69263		7.0728			7.67828
Q9H2P0_411	ADNP	Q9H2P0	S	411															7.34108
Q9H2P0_921	ADNP	Q9H2P0	S	921	8.27131	7.39445	7.73402	8.2964	7.42661		7.51068	8.69031		8.18024			8.01639	8.20183	7.76858	7.93278	7.86743
Q9H2P0_923	ADNP	Q9H2P0	S	923				7.37056				7.97945		7.61279
Q6IQ32_1050	ADNP2	Q6IQ32	S	1050			7.39858	7.27724	8.18213	8.58276	8.12251	7.4367	7.13247	7.35607		7.40092	7.39363		8.00253		7.89436
Q9NX46_67	ADPRHL2	Q9NX46	S	67		6.84035	6.90326	7.12648		6.97145		7.19323							7.15678
Q3LIE5-3;Q3LIE5_11;11	ADPRM	Q3LIE5-3;Q3LIE5	S	11;11												7.55123
P35368_406	ADRA1B	P35368	S	406		8.03784
P35368_417	ADRA1B	P35368	S	417		7.552
P35368_470	ADRA1B	P35368	S	470	7.09287	8.77076	6.76446							6.93568					6.83189
P35368_266	ADRA1B	P35368	S	266		7.39047
P35368_267	ADRA1B	P35368	S	267	7.59658	8.62025				7.33475				7.39543
P35368_427	ADRA1B	P35368	S	427	7.1154
P35368_387	ADRA1B	P35368	T	387		7.7042
P35368_420	ADRA1B	P35368	T	420		8.05796								6.71746
P25100_443	ADRA1D	P25100	S	443										7.78246
P08913_296	ADRA2A	P08913	S	296																7.8094
P08913_297	ADRA2A	P08913	S	297																7.8094
P08913_298	ADRA2A	P08913	S	298																7.78738
P08913_299	ADRA2A	P08913	S	299																7.8094
P08913_246	ADRA2A	P08913	T	246																7.47789
P08588_274	ADRB1	P08588	S	274		7.09992
P08588_276	ADRB1	P08588	S	276									8.31138
P07550_246	ADRB2	P07550	S	246	7.70195											6.93783			7.65528
P07550_261	ADRB2	P07550	S	261															7.50345
P07550_262	ADRB2	P07550	S	262															7.50345
P13945_250	ADRB3	P13945	S	250									8.37331	7.10222				6.97468
Q16186_405	ADRM1	Q16186	S	405		7.64182	8.79448	7.98482	8.61607	8.44867	8.29684				8.30121		7.98491	8.31724		7.5408	8.47221
Q16186_211	ADRM1	Q16186	S	211	8.33008	8.5047	7.48163	8.44514	8.31375	8.29508	8.10998	8.0345	7.29054	8.14474	8.11127	7.86166	7.72657	7.97359	8.34567	7.63948	8.21832
Q16186_213	ADRM1	Q16186	S	213						7.41009				8.48114
Q16186_219	ADRM1	Q16186	S	219			8.37221			8.9657
Q16186_220	ADRM1	Q16186	S	220					7.04515							7.47493			7.52016
Q16186_223	ADRM1	Q16186	S	223												7.31212
Q16186_224	ADRM1	Q16186	S	224		7.74128	7.26562		7.52186		7.22159	7.15473		7.25276			7.46148		7.36866		7.01038
Q16186_39	ADRM1	Q16186	T	39		7.48678	7.98007		8.51339	8.25311		7.53147			7.62995			7.87911	7.53171		7.50612
Q16186_217	ADRM1	Q16186	T	217	8.55349	8.69871	7.04695	8.64467	7.04515		8.56095	8.26304	7.76552	7.19133	8.07972		8.18156		8.46302	8.14197	8.58859
P30566;P30566-2_9;9	ADSL	P30566;P30566-2	S	9;9	8.88061	8.91015	8.73417	9.07281	9.19897	8.88081	9.16593	8.82766	8.21923	8.81649	8.79863	8.52628	7.12599	8.98453	9.00099	8.71201	8.52789
P30566;P30566-2_15;15	ADSL	P30566;P30566-2	S	15;15		7.59291	7.1693		7.46802	8.42472	8.32025							7.80479	7.17592	7.61794
P30566_434	ADSL	P30566	S	434						6.5564
P30520_11	ADSS	P30520	S	11						7.06001	7.15763				7.18756					7.25902
Q6ZN18-2;Q6ZN18_15;15	AEBP2	Q6ZN18-2;Q6ZN18	S	15;15						6.52811
Q6ZN18-2;Q6ZN18_18;18	AEBP2	Q6ZN18-2;Q6ZN18	S	18;18	7.62376		7.31715	7.91994		7.54136	6.71094	6.14386		7.69178					7.33705	6.47488	6.67979
Q6ZN18-2;Q6ZN18_24;24	AEBP2	Q6ZN18-2;Q6ZN18	S	24;24	7.62376	7.51505	7.76922	8.12807	7.50828	8.2644		7.70383	7.5289	8.04251					7.33705		7.91044
Q6ZN18-2;Q6ZN18_27;27	AEBP2	Q6ZN18-2;Q6ZN18	S	27;27		7.73293				7.42	7.66996			7.57885				7.02547	6.81358
Q6ZN18-2;Q6ZN18;Q6ZN18-3_371;371;155	AEBP2	Q6ZN18-2;Q6ZN18;Q6ZN18-3	S	371;371;155	7.81573	6.60633	8.90587	9.17651	9.36517	8.8932	9.35976	8.99286		9.3011	7.82599		8.80657	8.78117	8.78695	9.02666
Q6ZN18-2;Q6ZN18;Q6ZN18-3_373;373;157	AEBP2	Q6ZN18-2;Q6ZN18;Q6ZN18-3	S	373;373;157	9.12192	8.92584		8.22419							8.77102	8.45679					8.90845
Q6ZN18-2;Q6ZN18_206;206	AEBP2	Q6ZN18-2;Q6ZN18	S	206;206		8.30733	8.46814	7.76957	8.38086	8.43708	8.41809	8.08792	7.73995	7.76576		7.32035	7.56315	7.92859	7.96406	8.39158	8.39781
Q6ZN18-2;Q6ZN18_210;210	AEBP2	Q6ZN18-2;Q6ZN18	S	210;210			8.04185							6.96373
Q6ZN18-2;Q6ZN18_211;211	AEBP2	Q6ZN18-2;Q6ZN18	S	211;211					7.73871		7.06878								7.22929	7.5767	7.56915
Q6ZN18-2;Q6ZN18;Q6ZN18-3_390;390;174	AEBP2	Q6ZN18-2;Q6ZN18;Q6ZN18-3	S	390;390;174		7.51172	7.26516	7.7947	7.00072	7.61096	7.78207	7.1329	7.64159	6.88062		6.93381		7.19638	7.31873	7.47085	7.13439
Q6ZN18-2;Q6ZN18_139;139	AEBP2	Q6ZN18-2;Q6ZN18	S	139;139		7.28991
Q6ZN18-2;Q6ZN18_141;141	AEBP2	Q6ZN18-2;Q6ZN18	S	141;141	7.34954	7.49163	8.02278	8.16372	7.54479	7.68988	7.74846	7.67499	7.96708	8.19802	6.83758		7.63063	7.16938	7.73725		7.72698
Q6ZN18-2;Q6ZN18;Q6ZN18-3_241;241;25	AEBP2	Q6ZN18-2;Q6ZN18;Q6ZN18-3	S	241;241;25		7.5246	7.99825	6.95622		7.26338		7.43659	7.4624			7.3706	7.35419			7.90404	7.50393
Q6ZN18-2;Q6ZN18_6;6	AEBP2	Q6ZN18-2;Q6ZN18	T	6;6											6.78473
Q6ZN18-2;Q6ZN18;Q6ZN18-3_242;242;26	AEBP2	Q6ZN18-2;Q6ZN18;Q6ZN18-3	T	242;242;26		7.5246		6.95622	7.37149		7.89109	7.43659	7.4624			7.3706		7.5394	7.32666
Q08117;Q08117-2_196;263	AES	Q08117;Q08117-2	S	196;263	7.83863	8.15885		8.54085		7.64402	7.9859	8.60079		8.6722	8.54785			8.25515	8.10183	8.20297	8.03446
Q8N556;Q8N556-2_264;264	AFAP1	Q8N556;Q8N556-2	S	264;264			7.63392		9.51714	8.64834				8.50157	8.96833			9.28105		7.79351	8.77753
Q8N556;Q8N556-2_265;265	AFAP1	Q8N556;Q8N556-2	S	265;265		8.59919	9.95996	8.05781	8.16999		8.54852			8.50157	8.60277		9.13743	9.28105	9.68974	7.79351	9.17246
Q8N556;Q8N556-2_342;342	AFAP1	Q8N556;Q8N556-2	S	342;342		7.26028	8.55723		8.18402	7.82504				6.94781	7.95524		7.86752	7.71956	7.15317
Q8N556;Q8N556-2_343;343	AFAP1	Q8N556;Q8N556-2	S	343;343			7.7049		7.8377						7.95524				7.15317
Q8N556;Q8N556-2_277;277	AFAP1	Q8N556;Q8N556-2	S	277;277					8.32432	7.88943		7.39509							8.07096	7.63321
Q8N556;Q8N556-2_278;278	AFAP1	Q8N556;Q8N556-2	S	278;278								7.4515						7.62972
Q8N556;Q8N556-2_282;282	AFAP1	Q8N556;Q8N556-2	S	282;282		8.02283	8.55861		8.6017	8.81079		7.4515			8.42497			7.62972	9.65506	8.283
Q8N556;Q8N556-2_283;283	AFAP1	Q8N556;Q8N556-2	S	283;283			7.3338		8.8501			7.50641					7.95107	8.56148	7.88224		8.48204
Q8N556;Q8N556-2_710;794	AFAP1	Q8N556;Q8N556-2	S	710;794			7.7058						7.15085	6.85365	8.01355	8.11462		6.90157
Q8N556;Q8N556-2_711;795	AFAP1	Q8N556;Q8N556-2	S	711;795		8.16561	9.75799	7.98981	9.48409	9.11307	8.75943	8.2302	7.15085	8.61322	8.65693		8.47711	9.03999	9.2455		8.51732
Q8N556;Q8N556-2_548;632	AFAP1	Q8N556;Q8N556-2	S	548;632	9.55538	8.48038	10.3248	9.08137	9.62361	9.04509	9.14852	9.09665	8.59966	9.31462	8.80932	9.09856	9.47359	9.00015	9.86988	8.4878	8.79171
Q8N556;Q8N556-2_661;745	AFAP1	Q8N556;Q8N556-2	S	661;745			7.68285												7.49999
Q8N556;Q8N556-2_664;748	AFAP1	Q8N556;Q8N556-2	S	664;748			8.10718					7.89701			7.31539		6.99445		7.79423
Q8N556;Q8N556-2_665;749	AFAP1	Q8N556;Q8N556-2	S	665;749	6.69107		9.01413	7.74091	8.82322	7.28858				7.72662					8.43991	7.47048
Q8N556;Q8N556-2_668;752	AFAP1	Q8N556;Q8N556-2	S	668;752	9.67284	8.59415	10.2332	7.85532	9.15757	9.59548	9.27599	9.47958	8.92032	9.33607	9.29778	9.00098	9.83303	9.85727	10.2762	8.98869	9.31181
Q8N556;Q8N556-2_679;763	AFAP1	Q8N556;Q8N556-2	S	679;763			7.50587		7.249										7.5917
Q8N556;Q8N556-2_687;771	AFAP1	Q8N556;Q8N556-2	S	687;771			8.41151		8.27229	7.70273					7.40237			7.95175
Q8N556;Q8N556-2_546;630	AFAP1	Q8N556;Q8N556-2	T	546;630			8.92012	7.26022	8.86504	7.69826			7.31756	7.63838	7.96145			8.48663
Q8TED9;Q8TED9-2;Q8TED9-3_98;98;98	AFAP1L1	Q8TED9;Q8TED9-2;Q8TED9-3	S	98;98;98	7.87305														8.37614
Q8TED9;Q8TED9-4;Q8TED9-2_603;218;603	AFAP1L1	Q8TED9;Q8TED9-4;Q8TED9-2	S	603;218;603	7.69457		7.32335		7.67762	7.20719					7.71495			7.98891	8.32742		7.5569
Q8TED9;Q8TED9-4;Q8TED9-2_604;219;604	AFAP1L1	Q8TED9;Q8TED9-4;Q8TED9-2	S	604;219;604			6.8829											7.95567			7.50527
Q8TED9;Q8TED9-4;Q8TED9-2_583;198;583	AFAP1L1	Q8TED9;Q8TED9-4;Q8TED9-2	S	583;198;583												7.1761			7.89789		7.54939
Q8TED9;Q8TED9-4_745;360	AFAP1L1	Q8TED9;Q8TED9-4	S	745;360	7.3675													7.3206	7.54804
Q8TED9;Q8TED9-4_747;362	AFAP1L1	Q8TED9;Q8TED9-4	S	747;362	8.07911				7.20698	7.32467		7.3094						8.37402	8.31676		8.0615
Q8TED9;Q8TED9-2_385;385	AFAP1L1	Q8TED9;Q8TED9-2	S	385;385		6.81518			7.3767							7.24834		7.62139	7.87864		7.25794
Q8N4X5;Q8N4X5-3_767;289	AFAP1L2	Q8N4X5;Q8N4X5-3	S	767;289					7.32485	7.26667									7.18415	7.69654	7.76594
Q8N4X5;Q8N4X5-2;Q8N4X5-4_213;213;241	AFAP1L2	Q8N4X5;Q8N4X5-2;Q8N4X5-4	S	213;213;241															6.45247	6.75472	7.06326
Q8N4X5;Q8N4X5-2;Q8N4X5-4;Q8N4X5-3_640;640;668;162	AFAP1L2	Q8N4X5;Q8N4X5-2;Q8N4X5-4;Q8N4X5-3	S	640;640;668;162						7.80828							7.45019	7.89793	7.11143	7.91848	8.36031
Q8N4X5;Q8N4X5-2;Q8N4X5-4;Q8N4X5-3_484;484;512;6	AFAP1L2	Q8N4X5;Q8N4X5-2;Q8N4X5-4;Q8N4X5-3	S	484;484;512;6					7.02318	8.48689						7.64885		8.53795	8.40163		8.93851
Q8N4X5;Q8N4X5-2;Q8N4X5-4_344;344;372	AFAP1L2	Q8N4X5;Q8N4X5-2;Q8N4X5-4	S	344;344;372					7.97972	8.59423					6.92508	7.70751	8.12456	8.51065		8.74597	9.74035
Q8N4X5;Q8N4X5-2;Q8N4X5-4;Q8N4X5-3_651;651;679;173	AFAP1L2	Q8N4X5;Q8N4X5-2;Q8N4X5-4;Q8N4X5-3	S	651;651;679;173			6.84566		7.77109				6.7469				8.41955				8.58882
Q8N4X5;Q8N4X5-2;Q8N4X5-4;Q8N4X5-3_796;792;820;318	AFAP1L2	Q8N4X5;Q8N4X5-2;Q8N4X5-4;Q8N4X5-3	S	796;792;820;318				7.04255	7.98954	7.57046						7.33492	8.0652	7.5613	7.71578	8.29925	8.79551
Q8N4X5;Q8N4X5-2;Q8N4X5-4_165;165;193	AFAP1L2	Q8N4X5;Q8N4X5-2;Q8N4X5-4	S	165;165;193													7.20811	7.39929		7.79593
Q8N4X5;Q8N4X5-2;Q8N4X5-4_408;408;436	AFAP1L2	Q8N4X5;Q8N4X5-2;Q8N4X5-4	S	408;408;436						6.95073											6.83069
Q8N4X5;Q8N4X5-2;Q8N4X5-4_414;414;442	AFAP1L2	Q8N4X5;Q8N4X5-2;Q8N4X5-4	S	414;414;442																	7.40336
Q8N4X5;Q8N4X5-2;Q8N4X5-4_278;278;306	AFAP1L2	Q8N4X5;Q8N4X5-2;Q8N4X5-4	S	278;278;306																	7.21664
Q8N4X5;Q8N4X5-2;Q8N4X5-4_309;309;337	AFAP1L2	Q8N4X5;Q8N4X5-2;Q8N4X5-4	S	309;309;337						7.34604
Q8N4X5;Q8N4X5-2;Q8N4X5-4_310;310;338	AFAP1L2	Q8N4X5;Q8N4X5-2;Q8N4X5-4	S	310;310;338																7.38656	8.09111
Q8N4X5;Q8N4X5-2;Q8N4X5-4;Q8N4X5-3_541;541;569;63	AFAP1L2	Q8N4X5;Q8N4X5-2;Q8N4X5-4;Q8N4X5-3	T	541;541;569;63			6.7339	6.59915	8.60072	8.48379							8.29985	8.26579	8.07248	8.42484	8.52911
Q8N4X5;Q8N4X5-2;Q8N4X5-4;Q8N4X5-3_635;635;663;157	AFAP1L2	Q8N4X5;Q8N4X5-2;Q8N4X5-4;Q8N4X5-3	T	635;635;663;157					7.12464											7.82074	8.27696
Q8N4X5;Q8N4X5-2;Q8N4X5-4;Q8N4X5-3_488;488;516;10	AFAP1L2	Q8N4X5;Q8N4X5-2;Q8N4X5-4;Q8N4X5-3	T	488;488;516;10														7.37108			7.55103
Q8N4X5;Q8N4X5-2;Q8N4X5-4_345;345;373	AFAP1L2	Q8N4X5;Q8N4X5-2;Q8N4X5-4	T	345;345;373																	7.3265
Q8N4X5;Q8N4X5-2;Q8N4X5-4_284;284;312	AFAP1L2	Q8N4X5;Q8N4X5-2;Q8N4X5-4	T	284;284;312						7.24414	8.26694									7.69111
Q8N4X5;Q8N4X5-2;Q8N4X5-4_413;413;441	AFAP1L2	Q8N4X5;Q8N4X5-2;Q8N4X5-4	Y	413;413;441			7.20079		7.88391	7.8958							8.55932	7.77659	8.33174	8.37304	8.96948
P55196;P55196-5;P55196-6;P55196-1;P55196-2;P55196-3_1172;1171;1172;1155;1156;1155	AFDN	P55196;P55196-5;P55196-6;P55196-1;P55196-2;P55196-3	S	1172;1171;1172;1155;1156;1155		8.12378	8.41054	8.37514	8.42166	7.81862	6.97772	8.87108	7.769	8.65312	8.03741	8.19153	8.24093	7.87717	8.25432	8.35067	8.36255
P55196;P55196-5;P55196-6;P55196-1;P55196-2;P55196-3_1173;1172;1173;1156;1157;1156	AFDN	P55196;P55196-5;P55196-6;P55196-1;P55196-2;P55196-3	S	1173;1172;1173;1156;1157;1156	7.36122	7.9741	8.29016	7.67118	8.17185	6.90742	7.40007	8.39871		8.86664	8.02353	7.73183		8.33336	8.43573	8.82737	7.42653
P55196;P55196-5;P55196-6;P55196-1;P55196-2;P55196-3_1182;1181;1182;1165;1166;1165	AFDN	P55196;P55196-5;P55196-6;P55196-1;P55196-2;P55196-3	S	1182;1181;1182;1165;1166;1165	7.76542	8.39635	8.73776	8.21073	8.5398	8.47455	7.85031	9.08241	8.54346	9.08566	8.48077	8.37611	8.77979	8.4126	8.68184	8.82152	8.91711
P55196;P55196-5;P55196-6;P55196-1;P55196-2;P55196-3_1501;1500;1501;1484;1485;1484	AFDN	P55196;P55196-5;P55196-6;P55196-1;P55196-2;P55196-3	S	1501;1500;1501;1484;1485;1484			7.42555			7.55314								7.42027	7.74543		7.4626
P55196;P55196-5;P55196-6;P55196-1;P55196-2;P55196-3_1512;1511;1512;1495;1496;1495	AFDN	P55196;P55196-5;P55196-6;P55196-1;P55196-2;P55196-3	S	1512;1511;1512;1495;1496;1495			7.73001	7.48904	7.49153	8.21298		8.35739		8.27415		7.57452	7.84516	8.04859	8.03662	7.99922	8.39438
P55196;P55196-5;P55196-1_1696;1706;1679	AFDN	P55196;P55196-5;P55196-1	S	1696;1706;1679		7.73978		7.7088	7.55027	7.9573				7.60005		7.3396		7.64826		7.82782	7.70886
P55196;P55196-5;P55196-1_1698;1708;1681	AFDN	P55196;P55196-5;P55196-1	S	1698;1708;1681				7.26584						7.09981						7.83085
P55196;P55196-5;P55196-6;P55196-1;P55196-2;P55196-3_1238;1237;1238;1221;1222;1221	AFDN	P55196;P55196-5;P55196-6;P55196-1;P55196-2;P55196-3	S	1238;1237;1238;1221;1222;1221			7.06169
P55196;P55196-5;P55196-6;P55196-1;P55196-2;P55196-3_1201;1200;1201;1184;1185;1184	AFDN	P55196;P55196-5;P55196-6;P55196-1;P55196-2;P55196-3	S	1201;1200;1201;1184;1185;1184		8.01624	8.89875	7.62811	8.50311	8.22786		8.7149		8.80222	8.12015	8.54894	8.79575	8.43708		8.19098	8.1548
P55196;P55196-5;P55196-6;P55196-1;P55196-2;P55196-3_1318;1317;1318;1301;1302;1301	AFDN	P55196;P55196-5;P55196-6;P55196-1;P55196-2;P55196-3	S	1318;1317;1318;1301;1302;1301					7.2805											7.79802
P55196;P55196-5;P55196-6;P55196-1;P55196-2;P55196-3_557;556;557;541;541;541	AFDN	P55196;P55196-5;P55196-6;P55196-1;P55196-2;P55196-3	S	557;556;557;541;541;541													7.47202
P55196;P55196-5;P55196-6;P55196-1;P55196-2;P55196-3_561;560;561;545;545;545	AFDN	P55196;P55196-5;P55196-6;P55196-1;P55196-2;P55196-3	S	561;560;561;545;545;545			8.1248												7.44531	7.38714
P55196;P55196-5;P55196-6;P55196-1;P55196-2;P55196-3_562;561;562;546;546;546	AFDN	P55196;P55196-5;P55196-6;P55196-1;P55196-2;P55196-3	S	562;561;562;546;546;546		7.16966		7.8751		7.60199		8.39541		7.78361		8.24748		8.19261	7.54931	7.01122	7.42549
P55196;P55196-5;P55196-3_1799;1809;1718	AFDN	P55196;P55196-5;P55196-3	S	1799;1809;1718	7.47654	8.50803	8.49908	8.58646	8.27481	7.97644	8.3131	8.36125		8.29343	8.16059	8.79428	8.66683	8.46707	8.06811		8.97261
P55196;P55196-5;P55196-3_1805;1815;1724	AFDN	P55196;P55196-5;P55196-3	S	1805;1815;1724						7.8024
P55196;P55196-5;P55196-6_391;390;391	AFDN	P55196;P55196-5;P55196-6	S	391;390;391										6.75344
P55196;P55196-5;P55196-6;P55196-1;P55196-2;P55196-3_424;423;424;408;408;408	AFDN	P55196;P55196-5;P55196-6;P55196-1;P55196-2;P55196-3	S	424;423;424;408;408;408		7.01982	7.58724	7.27299	7.43402											7.45057	7.52578
P55196;P55196-5;P55196-6;P55196-1;P55196-2;P55196-3_1126;1125;1126;1109;1110;1109	AFDN	P55196;P55196-5;P55196-6;P55196-1;P55196-2;P55196-3	S	1126;1125;1126;1109;1110;1109			7.51527					7.51945									7.88152
P55196;P55196-5;P55196-6;P55196-1;P55196-2;P55196-3_181;180;181;180;180;180	AFDN	P55196;P55196-5;P55196-6;P55196-1;P55196-2;P55196-3	S	181;180;181;180;180;180								7.71923
P55196;P55196-5;P55196-6;P55196-1;P55196-2;P55196-3_1107;1106;1107;1090;1091;1090	AFDN	P55196;P55196-5;P55196-6;P55196-1;P55196-2;P55196-3	S	1107;1106;1107;1090;1091;1090	7.21729	8.05062	8.00813	8.85182	8.13435	8.24764		8.37673	7.89304	8.24179		7.09517	7.13786	7.91918	8.31532	8.47796	8.30674
P55196;P55196-5;P55196-3_1774;1784;1693	AFDN	P55196;P55196-5;P55196-3	S	1774;1784;1693			7.1289											7.4042			7.96303
P55196;P55196-5;P55196-3_1779;1789;1698	AFDN	P55196;P55196-5;P55196-3	S	1779;1789;1698		7.16265	8.35904	7.89622	8.34426	8.1457		8.00067		7.39855	7.67373		8.20787	7.54416	8.3037	8.06586	7.87814
P55196;P55196-5;P55196-6;P55196-1;P55196-2;P55196-3_1275;1274;1275;1258;1259;1258	AFDN	P55196;P55196-5;P55196-6;P55196-1;P55196-2;P55196-3	S	1275;1274;1275;1258;1259;1258	7.77373	8.42798	9.26418	9.49848	9.27191	8.9667	8.281	9.60747	9.00083	9.26169	8.90207	9.21603	9.03782	8.91599	9.18359	8.55008	9.08115
P55196;P55196-5;P55196-6;P55196-1;P55196-2;P55196-3_239;238;239;238;238;238	AFDN	P55196;P55196-5;P55196-6;P55196-1;P55196-2;P55196-3	S	239;238;239;238;238;238		7.8201								8.18949	7.66643	8.08515	8.30271	7.43075			7.46552
P55196;P55196-5;P55196-6;P55196-1;P55196-2;P55196-3_240;239;240;239;239;239	AFDN	P55196;P55196-5;P55196-6;P55196-1;P55196-2;P55196-3	S	240;239;240;239;239;239			8.28674		7.79254		7.7559			8.18949	7.66643	8.08515		7.43075
P55196;P55196-5;P55196-6;P55196-1;P55196-2;P55196-3_246;245;246;245;245;245	AFDN	P55196;P55196-5;P55196-6;P55196-1;P55196-2;P55196-3	S	246;245;246;245;245;245	6.86668	8.90128	8.41378	9.00227	8.37249	8.35565	7.47785	7.55374			7.62119	8.18508	8.45037				9.20524
P55196;P55196-5;P55196-6;P55196-1;P55196-2;P55196-3_512;511;512;496;496;496	AFDN	P55196;P55196-5;P55196-6;P55196-1;P55196-2;P55196-3	S	512;511;512;496;496;496													7.08978			7.45266
P55196;P55196-5;P55196-6;P55196-1;P55196-2;P55196-3_1328;1327;1328;1311;1312;1311	AFDN	P55196;P55196-5;P55196-6;P55196-1;P55196-2;P55196-3	S	1328;1327;1328;1311;1312;1311			8.81131								8.1121		8.91804			8.16575
P55196;P55196-5;P55196-6;P55196-1;P55196-2;P55196-3_1333;1332;1333;1316;1317;1316	AFDN	P55196;P55196-5;P55196-6;P55196-1;P55196-2;P55196-3	S	1333;1332;1333;1316;1317;1316			8.50934	8.39647		8.41233									8.33163
P55196;P55196-5;P55196-6;P55196-1;P55196-2;P55196-3_216;215;216;215;215;215	AFDN	P55196;P55196-5;P55196-6;P55196-1;P55196-2;P55196-3	S	216;215;216;215;215;215	6.72657	8.70301	8.47709	7.82005	8.37978	8.36254	7.92174	8.72338		8.75057		8.43218	8.71973	8.18358		8.432	9.08144
P55196;P55196-5;P55196-1_1721;1731;1704	AFDN	P55196;P55196-5;P55196-1	S	1721;1731;1704			7.24015		7.75869	7.5553		6.68669		7.32604						7.43038	7.42414
P55196;P55196-5;P55196-1_1724;1734;1707	AFDN	P55196;P55196-5;P55196-1	S	1724;1734;1707											7.04472		7.44364
P55196;P55196-5;P55196-6;P55196-1;P55196-2;P55196-3_1082;1081;1082;1065;1066;1065	AFDN	P55196;P55196-5;P55196-6;P55196-1;P55196-2;P55196-3	S	1082;1081;1082;1065;1066;1065				6.91155													6.83172
P55196;P55196-5;P55196-6;P55196-1;P55196-2;P55196-3_1083;1082;1083;1066;1067;1066	AFDN	P55196;P55196-5;P55196-6;P55196-1;P55196-2;P55196-3	S	1083;1082;1083;1066;1067;1066	7.11374	8.1514	8.77159	8.77866	8.28336	8.49038	6.86546		7.80341		8.33425	8.53517	8.92843	8.27267	8.64995	8.651	8.29492
P55196;P55196-5;P55196-6;P55196-1;P55196-2;P55196-3_655;654;655;639;639;639	AFDN	P55196;P55196-5;P55196-6;P55196-1;P55196-2;P55196-3	S	655;654;655;639;639;639		6.5737		7.17542	7.11486	7.39828		7.44555							7.10113		7.37979
P55196;P55196-5;P55196-6;P55196-1;P55196-2;P55196-3_1232;1231;1232;1215;1216;1215	AFDN	P55196;P55196-5;P55196-6;P55196-1;P55196-2;P55196-3	T	1232;1231;1232;1215;1216;1215			8.16044	8.14819	7.99869	8.62867					7.21628				8.17277	8.35498	7.59283
P55196;P55196-5;P55196-6;P55196-1;P55196-2;P55196-3_1202;1201;1202;1185;1186;1185	AFDN	P55196;P55196-5;P55196-6;P55196-1;P55196-2;P55196-3	T	1202;1201;1202;1185;1186;1185					8.50311				8.25772		7.70685		7.91196		8.63874		7.23649
P55196;P55196-5;P55196-6;P55196-1;P55196-2;P55196-3_1207;1206;1207;1190;1191;1190	AFDN	P55196;P55196-5;P55196-6;P55196-1;P55196-2;P55196-3	T	1207;1206;1207;1190;1191;1190																	7.23649
P55196;P55196-5;P55196-6;P55196-1;P55196-2;P55196-3_1211;1210;1211;1194;1195;1194	AFDN	P55196;P55196-5;P55196-6;P55196-1;P55196-2;P55196-3	T	1211;1210;1211;1194;1195;1194		7.71776		7.44708	7.54498	8.53929		8.15417		7.75312	7.81501				8.3711	7.87166	8.28602
P55196;P55196-5;P55196-6;P55196-1;P55196-2;P55196-3_566;565;566;550;550;550	AFDN	P55196;P55196-5;P55196-6;P55196-1;P55196-2;P55196-3	T	566;565;566;550;550;550		6.85674	6.74588					8.21542	7.09329	8.24168	8.01724	8.09547	8.55281
P55196;P55196-5;P55196-6;P55196-1;P55196-2;P55196-3_426;425;426;410;410;410	AFDN	P55196;P55196-5;P55196-6;P55196-1;P55196-2;P55196-3	T	426;425;426;410;410;410																7.45057
P55196;P55196-5;P55196-6;P55196-1;P55196-2;P55196-3_1330;1329;1330;1313;1314;1313	AFDN	P55196;P55196-5;P55196-6;P55196-1;P55196-2;P55196-3	T	1330;1329;1330;1313;1314;1313		8.06807		8.39647	8.45958	8.62932	7.23692	8.95555	8.1921	8.83447	7.77212	8.63509		8.4016	8.73255		8.40889
P55196;P55196-5;P55196-6;P55196-1;P55196-2;P55196-3_1334;1333;1334;1317;1318;1317	AFDN	P55196;P55196-5;P55196-6;P55196-1;P55196-2;P55196-3	T	1334;1333;1334;1317;1318;1317		7.58981		8.09865	7.61997		7.20286			7.36414		8.24912			8.00428	8.02646	7.60875
P55196;P55196-5;P55196-6;P55196-1;P55196-2;P55196-3_214;213;214;213;213;213	AFDN	P55196;P55196-5;P55196-6;P55196-1;P55196-2;P55196-3	T	214;213;214;213;213;213			7.67947	7.72243	7.78493		7.40335	7.96936					8.0128	7.01617	7.20408
P55196;P55196-5;P55196-6;P55196-1;P55196-2;P55196-3_1352;1351;1352;1335;1336;1335	AFDN	P55196;P55196-5;P55196-6;P55196-1;P55196-2;P55196-3	T	1352;1351;1352;1335;1336;1335			7.04001	7.59682		7.52165						7.50177			7.45088	7.21814
P51825-2;P51825-3;P51825_206;199;199	AFF1	P51825-2;P51825-3;P51825	S	206;199;199			7.48939		7.86233			6.37218		6.8911			6.82131		7.96244	7.82845
P51825-2;P51825-3;P51825_213;206;206	AFF1	P51825-2;P51825-3;P51825	S	213;206;206			7.59971	6.46454	8.03038	7.34445		6.11207	6.5215	6.90153			6.82131	7.22704	8.03965	8.0308
P51825-2;P51825-3;P51825_219;212;212	AFF1	P51825-2;P51825-3;P51825	S	219;212;212	6.64841		7.73491	7.60549	8.06679	7.00719	7.39171	7.52949	7.6719	6.93846			7.44326	7.70762	8.03965	8.0308	7.31621
P51825-2;P51825-3;P51825_252;245;245	AFF1	P51825-2;P51825-3;P51825	S	252;245;245			7.57189	7.48669	7.9666	7.8203		7.9365	7.7625	8.58292		7.89818	8.31823	8.20511	8.06744		7.70936
P51825-2;P51825-3;P51825_757;750;750	AFF1	P51825-2;P51825-3;P51825	S	757;750;750							6.88166	6.72331	6.73588			7.13001				7.27265	6.86499
P51825-2;P51825-3;P51825_591;584;584	AFF1	P51825-2;P51825-3;P51825	S	591;584;584										8.05174			7.62627
P51825-2;P51825-3;P51825_595;588;588	AFF1	P51825-2;P51825-3;P51825	S	595;588;588	7.63478		7.42834	7.63089			7.3249	7.6312	8.1747	8.06985	7.68757	7.40244	8.08863			7.53682	7.62386
P51825-2;P51825-3_1099;1092	AFF1	P51825-2;P51825-3	S	1099;1092				7.69992				7.66826		7.8847			7.82948		7.63078		7.66859
P51825-2;P51825-3;P51825_383;376;376	AFF1	P51825-2;P51825-3;P51825	T	383;376;376																6.97684
P51826;P51826-2_878;903	AFF3	P51826;P51826-2	S	878;903					7.48775	7.44787		6.62921							7.11028	7.67478	7.72493
P51826;P51826-2_881;906	AFF3	P51826;P51826-2	S	881;906			6.91635	7.82962	7.74832	7.79979		7.80541			7.13654	7.39833	7.65844	7.14141	7.80125	8.1638	8.17729
P51826;P51826-2_755;780	AFF3	P51826;P51826-2	S	755;780					7.7699				7.48897		7.60021				7.9338	7.47063	7.66621
P51826;P51826-2_549;574	AFF3	P51826;P51826-2	S	549;574					7.3111												7.22178
Q9UHB7_1055	AFF4	Q9UHB7	S	1055		8.44866	6.81876	7.7864	8.08572	8.2218	7.82308	8.0187		8.16762			7.76866	7.99631	7.85507	8.11127	7.91818
Q9UHB7_1058	AFF4	Q9UHB7	S	1058		8.5372	8.54594	7.97355	8.66279	8.39063	8.41785	8.57426	8.06368	8.33147	8.38015	8.60816		8.85236	8.70484	8.23608	8.35757
Q9UHB7;Q9UHB7-2_814;814	AFF4	Q9UHB7;Q9UHB7-2	S	814;814	8.48999	8.43426	7.99634	8.36207	8.27893	8.09617	7.08339	8.31602	7.77509	8.26474	7.56896	7.42902	8.36564	8.02565	8.59113	8.02715	8.22144
Q9UHB7;Q9UHB7-2;Q9UHB7-3_222;222;222	AFF4	Q9UHB7;Q9UHB7-2;Q9UHB7-3	S	222;222;222		8.55287	8.65391	8.44244	8.48474	8.66212	7.39309	8.66146	8.09957	8.61337	7.57848	8.11576	8.57587	8.46336	9.04781	8.31601	8.59305
Q9UHB7;Q9UHB7-2;Q9UHB7-3_224;224;224	AFF4	Q9UHB7;Q9UHB7-2;Q9UHB7-3	S	224;224;224			7.98979				6.9071				7.23476			7.7654			7.49543
Q9UHB7;Q9UHB7-2_703;703	AFF4	Q9UHB7;Q9UHB7-2	S	703;703		7.37543	8.01988	6.49659	8.42665	7.97712	7.35201	7.25182		6.28245	7.13903		8.01341	7.58689	8.6988	8.65124	7.63484
Q9UHB7;Q9UHB7-2_706;706	AFF4	Q9UHB7;Q9UHB7-2	S	706;706	6.89786	8.11935	8.18505	8.16593	8.40037	8.29367	8.22315	8.00982	7.62241	7.55024	8.23945	6.82348	8.40053	8.18756	8.57222	8.48662	7.76588
Q9UHB7;Q9UHB7-2_514;514	AFF4	Q9UHB7;Q9UHB7-2	S	514;514							8.06733			6.93059			8.11563
Q9UHB7;Q9UHB7-2_619;619	AFF4	Q9UHB7;Q9UHB7-2	S	619;619	9.06489	9.23696		9.27894		8.06435			9.08575			9.05195	7.62974		9.24429		9.00673
Q9UHB7;Q9UHB7-2_620;620	AFF4	Q9UHB7;Q9UHB7-2	S	620;620		9.23696	9.19257		9.41426	9.1187	9.14303	9.21853		9.09468	8.56111		9.4104			9.02868
Q9UHB7;Q9UHB7-2;Q9UHB7-3_162;162;162	AFF4	Q9UHB7;Q9UHB7-2;Q9UHB7-3	S	162;162;162					7.25421	6.94611				7.05433				7.09311	7.02014
Q9UHB7;Q9UHB7-2_526;526	AFF4	Q9UHB7;Q9UHB7-2	S	526;526																	7.73041
Q9UHB7;Q9UHB7-2;Q9UHB7-3_171;171;171	AFF4	Q9UHB7;Q9UHB7-2;Q9UHB7-3	S	171;171;171		7.4207	7.01746		6.77028	7.15822	6.61791	7.08857						6.47922	7.03909	6.5386	7.50574
Q9UHB7_1062	AFF4	Q9UHB7	S	1062	7.49248	7.57056						7.44105		7.15229			7.83499	7.24838			7.41887
Q9UHB7;Q9UHB7-2;Q9UHB7-3_277;277;277	AFF4	Q9UHB7;Q9UHB7-2;Q9UHB7-3	S	277;277;277						8.2561									8.38914
Q9UHB7;Q9UHB7-2;Q9UHB7-3_279;279;279	AFF4	Q9UHB7;Q9UHB7-2;Q9UHB7-3	S	279;279;279						8.2561									8.38914
Q9UHB7;Q9UHB7-2;Q9UHB7-3_283;283;283	AFF4	Q9UHB7;Q9UHB7-2;Q9UHB7-3	S	283;283;283						8.2561									8.38914
Q9UHB7;Q9UHB7-2_694;694	AFF4	Q9UHB7;Q9UHB7-2	S	694;694		8.35859	8.50929		8.43319	8.45427	8.06618	8.11413	7.70233	6.95813	8.54374	8.11753	9.09301	8.65272	8.69824	8.594	8.32474
Q9UHB7_1043	AFF4	Q9UHB7	S	1043	8.55418	8.47323	8.28076	8.61572	8.00519	8.36311	8.14521	8.7199		8.41203	7.74733	8.23651	8.59672	8.2551	8.51368	8.12992	8.37677
Q9UHB7;Q9UHB7-2_549;549	AFF4	Q9UHB7;Q9UHB7-2	S	549;549	8.83303	8.84937	8.36661	8.44073	8.6196	8.90157	8.46177	8.64549		8.75382	7.94196	8.18207	8.01124	8.14271	9.00416	8.67002	8.68132
Q9UHB7;Q9UHB7-2_553;553	AFF4	Q9UHB7;Q9UHB7-2	S	553;553							7.9038				8.27705
Q9UHB7;Q9UHB7-2;Q9UHB7-3_210;210;210	AFF4	Q9UHB7;Q9UHB7-2;Q9UHB7-3	S	210;210;210		8.15755	8.20228		8.78275	7.91324	7.39309	8.32877		8.25982	8.05063	7.91709		8.57122	8.20865	7.50778	7.93163
Q9UHB7;Q9UHB7-2;Q9UHB7-3_212;212;212	AFF4	Q9UHB7;Q9UHB7-2;Q9UHB7-3	S	212;212;212		8.78044	8.81868	7.42629	8.65415	8.53979	8.49578	8.45471	7.36363	7.50443	7.5658	8.18643	8.56111	8.78082	8.6154	8.74606	8.46496
Q9UHB7;Q9UHB7-2;Q9UHB7-3_178;178;178	AFF4	Q9UHB7;Q9UHB7-2;Q9UHB7-3	S	178;178;178								8.33005
Q9UHB7;Q9UHB7-2;Q9UHB7-3_180;180;180	AFF4	Q9UHB7;Q9UHB7-2;Q9UHB7-3	S	180;180;180	8.18258	9.19725	8.09853	8.60262	8.82027	8.77806	8.99249	8.41736		8.2324	7.44733	8.7184	8.28169	8.61598	8.64971	8.5926	8.7236
Q9UHB7;Q9UHB7-2_418;418	AFF4	Q9UHB7;Q9UHB7-2	S	418;418																7.41256
Q9UHB7;Q9UHB7-2_424;424	AFF4	Q9UHB7;Q9UHB7-2	S	424;424		7.44683	6.68171	6.81461	7.49676	7.68317	7.10136	6.50556					6.90866	7.02521		7.80049	6.38051
Q9UHB7;Q9UHB7-2_836;836	AFF4	Q9UHB7;Q9UHB7-2	S	836;836	6.78537	9.12725	8.94481	8.98324	7.81098	9.18822			8.1602	8.83395	8.18196		7.10012	9.05446
Q9UHB7;Q9UHB7-2_840;840	AFF4	Q9UHB7;Q9UHB7-2	S	840;840	7.115			6.50612				7.26984	7.32136	7.33732
Q9UHB7;Q9UHB7-2_679;679	AFF4	Q9UHB7;Q9UHB7-2	S	679;679						7.54439										7.57738
Q9UHB7;Q9UHB7-2_680;680	AFF4	Q9UHB7;Q9UHB7-2	S	680;680	7.13045	7.47113	8.06395	7.53371	7.832	7.49257		7.97837		7.67692	7.04636		7.79468	7.77963	8.06567		7.09121
Q9UHB7;Q9UHB7-2_686;686	AFF4	Q9UHB7;Q9UHB7-2	S	686;686			7.96987	6.95752	7.76977	7.49246	6.93282	7.76319			7.29737		7.62723		7.89828	7.6675
Q9UHB7;Q9UHB7-2;Q9UHB7-3_137;137;137	AFF4	Q9UHB7;Q9UHB7-2;Q9UHB7-3	S	137;137;137	7.24564
Q9UHB7;Q9UHB7-2;Q9UHB7-3_140;140;140	AFF4	Q9UHB7;Q9UHB7-2;Q9UHB7-3	S	140;140;140			6.51153		6.96616
Q9UHB7;Q9UHB7-2_487;487	AFF4	Q9UHB7;Q9UHB7-2	S	487;487	7.9408	7.63038	7.46481	7.92895	7.5878	7.38939	7.45859	7.49657		7.55495			7.8456	7.43899	7.93464	7.71337	7.81925
Q9UHB7;Q9UHB7-2_490;490	AFF4	Q9UHB7;Q9UHB7-2	S	490;490		7.36269	8.11101					7.06532									7.319
Q9UHB7;Q9UHB7-2_491;491	AFF4	Q9UHB7;Q9UHB7-2	S	491;491		7.36269			7.32217	8.37433		7.06532						8.28749	8.39227		7.319
Q9UHB7;Q9UHB7-2_671;671	AFF4	Q9UHB7;Q9UHB7-2	S	671;671			7.96987	8.40181		7.49246	6.93282	7.76319		7.60274	7.65232				7.89828		8.6706
Q9UHB7;Q9UHB7-2;Q9UHB7-3_332;332;332	AFF4	Q9UHB7;Q9UHB7-2;Q9UHB7-3	T	332;332;332			6.92845	6.95136		8.16525	7.47541						7.67481		8.20535
Q9UHB7;Q9UHB7-2;Q9UHB7-3_336;336;336	AFF4	Q9UHB7;Q9UHB7-2;Q9UHB7-3	T	336;336;336		7.57703	7.91496		8.1281									7.09634		7.90414	7.84198
Q9UHB7;Q9UHB7-2_528;528	AFF4	Q9UHB7;Q9UHB7-2	T	528;528	8.94663	9.03738	8.83913			8.93322		8.46724	8.63254	8.83505	8.70149		8.95494	8.46005	8.87948	8.76834	8.95175
Q9UHB7;Q9UHB7-2_406;406	AFF4	Q9UHB7;Q9UHB7-2	T	406;406		7.43488
Q9UHB7;Q9UHB7-2_834;834	AFF4	Q9UHB7;Q9UHB7-2	T	834;834												8.9934
Q9UHB7;Q9UHB7-2_674;674	AFF4	Q9UHB7;Q9UHB7-2	T	674;674	8.78052	8.06436	8.13947	8.30304	8.40524	8.48342	8.03774	8.13422		8.10769		7.93742	8.27894	7.99345	8.47951	8.17963	8.07867
Q9UHB7;Q9UHB7-2;Q9UHB7-3_136;136;136	AFF4	Q9UHB7;Q9UHB7-2;Q9UHB7-3	T	136;136;136				7.28672	7.46463	7.29382				7.45144			6.99254	7.64533	7.14857
Q9Y4W6_107	AFG3L2	Q9Y4W6	S	107		6.87973	7.57944	6.41487	6.69542						6.4509	5.91927	6.1951	6.99987	7.14873		6.25736
Q6ULP2-6;Q6ULP2-9;Q6ULP2-8;Q6ULP2;Q6ULP2-7_284;284;284;284;284	AFTPH	Q6ULP2-6;Q6ULP2-9;Q6ULP2-8;Q6ULP2;Q6ULP2-7	S	284;284;284;284;284															7.33664
Q6ULP2-6;Q6ULP2-9;Q6ULP2-8;Q6ULP2;Q6ULP2-7_409;409;409;409;409	AFTPH	Q6ULP2-6;Q6ULP2-9;Q6ULP2-8;Q6ULP2;Q6ULP2-7	S	409;409;409;409;409					6.94429
Q6ULP2-6;Q6ULP2-9;Q6ULP2-8;Q6ULP2;Q6ULP2-7_411;411;411;411;411	AFTPH	Q6ULP2-6;Q6ULP2-9;Q6ULP2-8;Q6ULP2;Q6ULP2-7	S	411;411;411;411;411															7.30261
Q6ULP2-6;Q6ULP2-9;Q6ULP2-8;Q6ULP2;Q6ULP2-7_226;226;226;226;226	AFTPH	Q6ULP2-6;Q6ULP2-9;Q6ULP2-8;Q6ULP2;Q6ULP2-7	S	226;226;226;226;226		7.45234			7.37684	7.54252	7.16382								6.68464		7.76972
Q6ULP2-6;Q6ULP2-9;Q6ULP2-8;Q6ULP2;Q6ULP2-7_517;517;517;517;517	AFTPH	Q6ULP2-6;Q6ULP2-9;Q6ULP2-8;Q6ULP2;Q6ULP2-7	S	517;517;517;517;517	8.07022							8.3402		8.05588
Q6ULP2-6;Q6ULP2-9;Q6ULP2-8;Q6ULP2;Q6ULP2-7_518;518;518;518;518	AFTPH	Q6ULP2-6;Q6ULP2-9;Q6ULP2-8;Q6ULP2;Q6ULP2-7	S	518;518;518;518;518	7.2564	7.69534		7.73825	8.11848	7.84285	7.55278	7.48041				7.34305	7.387	7.61057	7.37711		8.00469
Q6ULP2-6;Q6ULP2-9;Q6ULP2-8;Q6ULP2;Q6ULP2-7_151;151;151;151;151	AFTPH	Q6ULP2-6;Q6ULP2-9;Q6ULP2-8;Q6ULP2;Q6ULP2-7	S	151;151;151;151;151					7.18832	7.37602											6.93735
Q6ULP2-6;Q6ULP2-9;Q6ULP2-8;Q6ULP2;Q6ULP2-7_376;376;376;376;376	AFTPH	Q6ULP2-6;Q6ULP2-9;Q6ULP2-8;Q6ULP2;Q6ULP2-7	S	376;376;376;376;376		7.01629	7.75265					7.43322			7.43956			7.57713	7.62195		7.38593
Q6ULP2-6;Q6ULP2-9;Q6ULP2-8;Q6ULP2;Q6ULP2-7_382;382;382;382;382	AFTPH	Q6ULP2-6;Q6ULP2-9;Q6ULP2-8;Q6ULP2;Q6ULP2-7	S	382;382;382;382;382	8.46731	7.45008	8.36133	8.23073	8.34085	7.96332	7.37407	8.22251		7.88143	7.43956	7.5362	7.94941	7.97505	8.2683		7.97335
Q6ULP2-6;Q6ULP2-9;Q6ULP2-8;Q6ULP2;Q6ULP2-7_617;617;617;617;617	AFTPH	Q6ULP2-6;Q6ULP2-9;Q6ULP2-8;Q6ULP2;Q6ULP2-7	T	617;617;617;617;617	7.45149		7.86771	7.33978	7.7964	8.2084		8.06127			7.53002	7.90194	7.57122	7.82872	8.0263		8.07864
Q6ULP2-6;Q6ULP2-9;Q6ULP2-8;Q6ULP2;Q6ULP2-7_375;375;375;375;375	AFTPH	Q6ULP2-6;Q6ULP2-9;Q6ULP2-8;Q6ULP2;Q6ULP2-7	T	375;375;375;375;375			7.77259					7.6382
Q9UPQ3-2;Q9UPQ3;Q9UPQ3-3_339;339;339	AGAP1	Q9UPQ3-2;Q9UPQ3;Q9UPQ3-3	S	339;339;339	8.13462				7.60291								7.55986				8.38763
Q9UPQ3-2;Q9UPQ3_421;421	AGAP1	Q9UPQ3-2;Q9UPQ3	S	421;421			7.4414
Q9UPQ3-2;Q9UPQ3_422;422	AGAP1	Q9UPQ3-2;Q9UPQ3	S	422;422				7.76979	8.11964	8.0624		8.23033		8.34298			7.67398	7.78487	7.81036		7.85172
Q9UPQ3-2;Q9UPQ3;Q9UPQ3-3_60;60;60	AGAP1	Q9UPQ3-2;Q9UPQ3;Q9UPQ3-3	S	60;60;60					7.01123					7.05343							7.043
Q9UPQ3-2;Q9UPQ3_787;840	AGAP1	Q9UPQ3-2;Q9UPQ3	S	787;840		6.18658							7.74053	6.71475
Q9UPQ3-2;Q9UPQ3;Q9UPQ3-3_324;324;324	AGAP1	Q9UPQ3-2;Q9UPQ3;Q9UPQ3-3	S	324;324;324	8.04786	7.70435	7.77613			7.81125	7.80022	8.34713		8.69148		7.38112	7.62293	7.80138	7.59164		7.89314
Q9UPQ3-2;Q9UPQ3_481;534	AGAP1	Q9UPQ3-2;Q9UPQ3	S	481;534	7.2872	7.33139		7.22329	7.40273			7.40982		7.13198						7.27335	7.55546
Q9UPQ3-2;Q9UPQ3_468;521	AGAP1	Q9UPQ3-2;Q9UPQ3	S	468;521	8.93842	8.71829	8.27008	8.69032	8.80916	8.83439	8.68965	9.12419	8.58943	9.12144	8.19029	8.56776	8.56008	8.55551	8.45102	8.75392	8.67236
Q9UPQ3-2;Q9UPQ3_552;605	AGAP1	Q9UPQ3-2;Q9UPQ3	S	552;605						7.83698		7.69139
Q9UPQ3-2;Q9UPQ3_783;836	AGAP1	Q9UPQ3-2;Q9UPQ3	T	783;836	7.14591	7.32969	7.05859	8.20614	7.41921	7.75836	7.49712	7.67626		8.04986	7.22339	7.56662		7.39152	7.51326	7.55732	7.57586
Q9UPQ3-2;Q9UPQ3;Q9UPQ3-3_303;303;303	AGAP1	Q9UPQ3-2;Q9UPQ3;Q9UPQ3-3	T	303;303;303	7.91091	6.83492			6.98209	7.25718		7.72948		7.92119		8.29134	7.07062		6.94796		7.20221
Q9UPQ3-2;Q9UPQ3_551;604	AGAP1	Q9UPQ3-2;Q9UPQ3	T	551;604		7.09355
Q9UPQ3-2;Q9UPQ3;Q9UPQ3-3;Q96P47;Q96P47-2;Q96P47-4;Q96P47-3;Q96P47-6_101;101;101;121;122;157;121;157	AGAP1;AGAP3	Q9UPQ3-2;Q9UPQ3;Q9UPQ3-3;Q96P47;Q96P47-2;Q96P47-4;Q96P47-3;Q96P47-6	S	101;101;101;121;122;157;121;157	6.86098				7.07199
Q99490-2;Q99490_298;634	AGAP2	Q99490-2;Q99490	S	298;634				7.62261
Q99490-2;Q99490_302;638	AGAP2	Q99490-2;Q99490	S	302;638		7.25226		7.92786		7.10661		6.99564								7.25621
Q99490-2;Q99490_472;808	AGAP2	Q99490-2;Q99490	S	472;808		7.21477						6.97548
Q99490-2;Q99490_491;827	AGAP2	Q99490-2;Q99490	S	491;827	6.77251							7.24225
Q99490_211	AGAP2	Q99490	S	211		6.98966						7.57608
Q99490-2;Q99490_320;656	AGAP2	Q99490-2;Q99490	S	320;656								8.64457		7.77364						7.56581
Q99490-2;Q99490_822;1178	AGAP2	Q99490-2;Q99490	S	822;1178	6.90626			7.91792				7.69336								6.7693
Q99490-2;Q99490_571;927	AGAP2	Q99490-2;Q99490	S	571;927								7.35519
Q99490-2;Q99490_312;648	AGAP2	Q99490-2;Q99490	S	312;648				7.35965				7.06203
Q99490-2;Q99490_299;635	AGAP2	Q99490-2;Q99490	T	299;635								7.17474								7.17277
Q99490-2;Q99490_473;809	AGAP2	Q99490-2;Q99490	T	473;809		7.21477
Q99490_173	AGAP2	Q99490	T	173		8.74274	8.8149	8.12783	8.64915	8.62548	8.10807	7.42318			8.4618		8.5422	8.49275	9.09221		8.99606
Q96P47;Q96P47-2;Q96P47-4;Q96P47-5_443;444;479;251	AGAP3	Q96P47;Q96P47-2;Q96P47-4;Q96P47-5	S	443;444;479;251	8.45346	8.53991	8.34077	8.50716	8.62588	8.62483	8.54144	8.43392	8.25742	9.04195	8.37393	8.42727	8.49349	8.21768	8.11766	8.77571	8.46685
Q96P47;Q96P47-2;Q96P47-4_538;539;574	AGAP3	Q96P47;Q96P47-2;Q96P47-4	S	538;539;574	8.61031	8.89465	8.49238	8.3333	8.69131	8.82295	8.39431	8.79217	8.06708	9.23088	8.47071	8.46474	8.56424	8.05237	8.85086	7.76886	8.93218
Q96P47;Q96P47-2;Q96P47-4;Q96P47-5;Q96P47-3;Q96P47-6_324;325;360;132;324;360	AGAP3	Q96P47;Q96P47-2;Q96P47-4;Q96P47-5;Q96P47-3;Q96P47-6	T	324;325;360;132;324;360	8.65271	8.21098	8.02684	8.29854	7.83303	8.28277	7.43175	8.24718	7.88457	8.85259	7.64084		8.04603	8.15329	8.33713	8.71458	8.37247
Q96P47;Q96P47-2;Q96P47-4;Q96P47-5_442;443;478;250	AGAP3	Q96P47;Q96P47-2;Q96P47-4;Q96P47-5	T	442;443;478;250																7.56031
Q96P47;Q96P47-2;Q96P47-4;Q96P47-5_825;826;861;530	AGAP3	Q96P47;Q96P47-2;Q96P47-4;Q96P47-5	Y	825;826;861;530		7.01899	6.90309	7.2147	6.85809		7.63432				7.1817	7.23045		8.05386	7.84425		7.16873
Q96P64_323	AGAP4	Q96P64	S	323			7.08261			7.81725					7.44345			7.0709		7.27505	7.55062
Q96P64_327	AGAP4	Q96P64	S	327			7.08261			7.81725					7.44345			7.0709		7.27505	7.55062
Q5VUJ5_510	AGAP7P	Q5VUJ5	S	510									8.78589			8.32873
Q5VUJ5_511	AGAP7P	Q5VUJ5	S	511									8.78589			8.32873
Q5VUJ5_525	AGAP7P	Q5VUJ5	S	525									8.78589			8.32873
Q5VUJ5_529	AGAP7P	Q5VUJ5	T	529									8.78589			8.32873
Q5VUJ5_532	AGAP7P	Q5VUJ5	T	532									8.78589			8.32873
Q8NDL9-3;Q8NDL9-2;Q8NDL9_539;539;539	AGBL5	Q8NDL9-3;Q8NDL9-2;Q8NDL9	S	539;539;539		7.2829								6.85086
P52594-2;P52594-3;P52594;P52594-4_179;179;179;179	AGFG1	P52594-2;P52594-3;P52594;P52594-4	S	179;179;179;179		8.14058	8.98491		7.09303	8.65184		6.88394		7.53736	9.11987	7.70606	7.71411	8.78929	8.31699	7.30318
P52594-2;P52594-3;P52594;P52594-4_181;181;181;181	AGFG1	P52594-2;P52594-3;P52594;P52594-4	S	181;181;181;181	9.99099	9.36264	9.64909	9.62719	9.46955	9.86462	9.94117	10.1414	9.33942	9.87963	9.46302	8.91407	9.43712	9.7002	8.42999	9.90214	10.1841
P52594-2;P52594-3;P52594;P52594-4_162;162;162;162	AGFG1	P52594-2;P52594-3;P52594;P52594-4	S	162;162;162;162		7.09256		7.10407			7.09888		8.23272	6.4513		7.28836			7.34764		6.51056
P52594-2;P52594-3;P52594;P52594-4_167;167;167;167	AGFG1	P52594-2;P52594-3;P52594;P52594-4	S	167;167;167;167		7.82602	7.36532	7.60256	7.26787	7.49332	7.21057	7.47463	6.61009	7.37249		7.41137		7.42773	7.7401	8.94784	7.46869
P52594-2;P52594-3;P52594;P52594-4_253;293;293;317	AGFG1	P52594-2;P52594-3;P52594;P52594-4	S	253;293;293;317		8.55497				7.62568							7.37013				7.40134
P52594-2;P52594-3;P52594;P52594-4_177;177;177;177	AGFG1	P52594-2;P52594-3;P52594;P52594-4	T	177;177;177;177	9.55465	8.68498	9.28848	9.46279	8.7997	9.31628	9.07637	9.59922	8.12188	9.3595	9.04252	9.18698	8.87805	9.21601	8.7127	9.49928	9.45791
O95081_451	AGFG2	O95081	S	451		7.25646										6.2495
O95081_163	AGFG2	O95081	T	163		7.27717
Q8N302;Q8N302-3;Q8N302-2_3;3;3	AGGF1	Q8N302;Q8N302-3;Q8N302-2	S	3;3;3																7.40473
Q8N302;Q8N302-3;Q8N302-2_7;7;7	AGGF1	Q8N302;Q8N302-3;Q8N302-2	S	7;7;7			8.00116		7.64681	7.81391	7.83532	7.65666			7.49601			8.26161	7.91496	7.83942	7.64051
Q8N302;Q8N302-3;Q8N302-2_11;11;11	AGGF1	Q8N302;Q8N302-3;Q8N302-2	S	11;11;11			8.00116		7.64681	7.81391	7.9522	7.65666		6.77025	7.49601			8.26161	7.91496	7.64046	7.64051
Q8N302;Q8N302-3;Q8N302-2_17;17;17	AGGF1	Q8N302;Q8N302-3;Q8N302-2	S	17;17;17			7.54474		7.16567		7.45906	7.35157			7.49601			7.95277	7.56118	7.40473
Q8N302_329	AGGF1	Q8N302	S	329	7.5684	7.05436	8.11487	7.57177		7.8802	8.12366	7.65192	7.67082			7.99937			7.73049	7.70636	7.25865
Q8N302_344	AGGF1	Q8N302	S	344			7.49483	8.07983	7.36127	7.60824			7.71013	6.9159		7.6328	7.52606			7.65977
Q8N302;Q8N302-3;Q8N302-2_16;16;16	AGGF1	Q8N302;Q8N302-3;Q8N302-2	T	16;16;16														7.14495		7.60044
Q8N302_183	AGGF1	Q8N302	T	183			7.1481
Q53H12_350	AGK	Q53H12	S	350		7.40813		6.45932	6.62674	6.70284				7.17148							6.98775
Q9UKV8-2;Q9UKV8_790;824	AGO2	Q9UKV8-2;Q9UKV8	S	790;824	7.74133	8.28848		6.82362	6.7358	7.88675		7.17297			6.53398				6.77047	6.43757
Q9UKV8-2;Q9UKV8_387;387	AGO2	Q9UKV8-2;Q9UKV8	S	387;387	7.81064								7.45326
Q9UKV8-2;Q9UKV8_390;390	AGO2	Q9UKV8-2;Q9UKV8	T	390;390	7.54114	7.8996					8.42049	8.28464		8.47122						8.04136	7.78649
Q9H9G7-2;Q9H9G7_591;825	AGO3	Q9H9G7-2;Q9H9G7	S	591;825	7.27427									6.62552
O00116_65	AGPS	O00116	S	65				7.34178		7.44045						8.18496	7.2763	7.38586	7.47171
O00116_589	AGPS	O00116	S	589		6.60616	7.44029		6.74065	6.79725
O00116_42	AGPS	O00116	S	42	6.88159	7.35851	6.80692	7.38421	7.0141		6.86093			6.73491							6.88325
O00116_68	AGPS	O00116	T	68		8.33674				7.80744	7.57106	7.67826					7.85411	7.64696
O00116_82	AGPS	O00116	T	82		7.07159	7.29583	7.17734							7.794
O00116_155	AGPS	O00116	T	155		7.02361	7.14492			6.52233	6.5178	6.89062		6.73012							6.2746
P01019_242	AGT	P01019	T	242							7.90033
Q9UPW5-2;Q9UPW5;Q9UPW5-3_103;103;155	AGTPBP1	Q9UPW5-2;Q9UPW5;Q9UPW5-3	S	103;103;155		7.59222								6.60536				6.35357
Q9UPW5-2;Q9UPW5;Q9UPW5-3_1128;1168;1180	AGTPBP1	Q9UPW5-2;Q9UPW5;Q9UPW5-3	S	1128;1168;1180		8.27669	7.44269	7.53742	6.92667	7.62568	7.8067	7.96007	7.39071	8.36609				7.30214	7.44203	7.49103	7.67043
P30556_331	AGTR1	P30556	S	331			7.56175			7.06087
P50052_354	AGTR2	P50052	S	354								7.26236
Q6RW13;Q6RW13-2_138;131	AGTRAP	Q6RW13;Q6RW13-2	S	138;131															7.52137		7.23989
Q8WYP5;Q8WYP5-3;Q8WYP5-2_2120;2129;2155	AHCTF1	Q8WYP5;Q8WYP5-3;Q8WYP5-2	S	2120;2129;2155		6.33685			7.47824	6.76952	6.45673	6.42267		6.98581			7.04437	6.94533	7.12341
Q8WYP5;Q8WYP5-3;Q8WYP5-2_1996;2005;2031	AHCTF1	Q8WYP5;Q8WYP5-3;Q8WYP5-2	S	1996;2005;2031			7.37996		7.89679			7.37114					7.41315	7.21555		8.24412
Q8WYP5;Q8WYP5-3;Q8WYP5-2_528;537;563	AHCTF1	Q8WYP5;Q8WYP5-3;Q8WYP5-2	S	528;537;563		8.04203	7.80269		8.08707	8.18444	7.65882	7.61994		7.49187			8.05718	7.88	8.18295	7.64645	8.33923
Q8WYP5;Q8WYP5-3;Q8WYP5-2_1371;1380;1406	AHCTF1	Q8WYP5;Q8WYP5-3;Q8WYP5-2	S	1371;1380;1406		7.32488						7.44626
Q8WYP5;Q8WYP5-3;Q8WYP5-2_1402;1411;1437	AHCTF1	Q8WYP5;Q8WYP5-3;Q8WYP5-2	S	1402;1411;1437			7.58645	6.41638	7.61257		7.19043						6.77128			7.3053	7.69135
Q8WYP5;Q8WYP5-3;Q8WYP5-2_1295;1304;1330	AHCTF1	Q8WYP5;Q8WYP5-3;Q8WYP5-2	S	1295;1304;1330		8.20775	7.61304	7.75721	7.4816	7.0098		8.35855	7.70438	7.93929		7.81297	7.84674	7.63213	7.95415
Q8WYP5;Q8WYP5-3;Q8WYP5-2_1297;1306;1332	AHCTF1	Q8WYP5;Q8WYP5-3;Q8WYP5-2	S	1297;1306;1332			7.59781		7.4816	7.0098		7.81087					7.18024		7.72539	7.30821
Q8WYP5;Q8WYP5-3;Q8WYP5-2_2154;2163;2189	AHCTF1	Q8WYP5;Q8WYP5-3;Q8WYP5-2	S	2154;2163;2189	6.31469	6.64241	6.67934	6.33866	7.26194	6.93866			6.40272			6.68526			6.98807		6.46306
Q8WYP5;Q8WYP5-3;Q8WYP5-2_1080;1089;1115	AHCTF1	Q8WYP5;Q8WYP5-3;Q8WYP5-2	S	1080;1089;1115		7.82381		7.29185		6.98624				7.01452
Q8WYP5;Q8WYP5-3;Q8WYP5-2_2209;2218;2244	AHCTF1	Q8WYP5;Q8WYP5-3;Q8WYP5-2	S	2209;2218;2244			7.53176							7.15027
Q8WYP5;Q8WYP5-3;Q8WYP5-2_2212;2221;2247	AHCTF1	Q8WYP5;Q8WYP5-3;Q8WYP5-2	S	2212;2221;2247		7.79683		7.80826	7.87198	8.10598	7.87217	7.34362		7.27975	7.07671		7.25809	7.76656	7.80051	7.8194	7.69001
Q8WYP5;Q8WYP5-3;Q8WYP5-2_1513;1522;1548	AHCTF1	Q8WYP5;Q8WYP5-3;Q8WYP5-2	S	1513;1522;1548		7.00504	8.20613		7.80823	7.9649					7.30698			7.50306	8.06543		6.89336
Q8WYP5;Q8WYP5-3;Q8WYP5-2_1232;1241;1267	AHCTF1	Q8WYP5;Q8WYP5-3;Q8WYP5-2	S	1232;1241;1267	8.33446	8.48399	8.13329	8.57841	8.3523	8.28054	8.38818	8.13052	7.71043	8.06908	7.78761	7.73267	8.3439	8.2937	8.41237	8.11169	8.46966
Q8WYP5;Q8WYP5-3;Q8WYP5-2_1944;1953;1979	AHCTF1	Q8WYP5;Q8WYP5-3;Q8WYP5-2	S	1944;1953;1979	6.86786	9.25017			9.41739	9.18239	8.63975			7.123	8.68825		9.30545		9.36861	9.52445	8.87194
Q8WYP5;Q8WYP5-3;Q8WYP5-2_1946;1955;1981	AHCTF1	Q8WYP5;Q8WYP5-3;Q8WYP5-2	S	1946;1955;1981		8.96856	9.37219					9.40969		9.45255				8.89113
Q8WYP5;Q8WYP5-3;Q8WYP5-2_1797;1806;1832	AHCTF1	Q8WYP5;Q8WYP5-3;Q8WYP5-2	S	1797;1806;1832		6.97355
Q8WYP5;Q8WYP5-3;Q8WYP5-2_1160;1169;1195	AHCTF1	Q8WYP5;Q8WYP5-3;Q8WYP5-2	S	1160;1169;1195	9.30085	9.4132	8.82767	8.27276	9.05217	9.19888	9.08199	9.29094	9.40648	9.6378	8.90045	8.69852	8.8567	9.00125	8.86364	9.03689	8.87557
Q8WYP5;Q8WYP5-3;Q8WYP5-2_1533;1542;1568	AHCTF1	Q8WYP5;Q8WYP5-3;Q8WYP5-2	S	1533;1542;1568	7.39473	8.42825	8.27682	8.55187	8.48522	8.22206	8.03276	8.16278		8.32001			8.1312	8.26688	8.28799		8.1154
Q8WYP5;Q8WYP5-3;Q8WYP5-2_2181;2190;2216	AHCTF1	Q8WYP5;Q8WYP5-3;Q8WYP5-2	S	2181;2190;2216		7.32801		6.8026													7.16134
Q8WYP5;Q8WYP5-3;Q8WYP5-2_2222;2231;2257	AHCTF1	Q8WYP5;Q8WYP5-3;Q8WYP5-2	S	2222;2231;2257	7.21281	7.68976	7.24271	7.50295	7.71979	7.75811	7.59756	7.16132	7.03047	7.49365				7.23318	7.47681	7.74345	7.42073
Q8WYP5;Q8WYP5-3;Q8WYP5-2_2226;2235;2261	AHCTF1	Q8WYP5;Q8WYP5-3;Q8WYP5-2	S	2226;2235;2261		7.13943		7.04245	7.61231	7.17372	7.16657								6.84995	7.66927	7.10916
Q8WYP5;Q8WYP5-3;Q8WYP5-2_2089;2098;2124	AHCTF1	Q8WYP5;Q8WYP5-3;Q8WYP5-2	S	2089;2098;2124	6.49338	7.23208	7.24245	7.43947	7.32427	7.27137	7.1249	6.96015		7.35784			7.45587	7.18779			6.988
Q8WYP5;Q8WYP5-3;Q8WYP5-2_1541;1550;1576	AHCTF1	Q8WYP5;Q8WYP5-3;Q8WYP5-2	S	1541;1550;1576	7.57024	8.05191	7.92516	7.95774	8.3209	8.13164	8.07185	7.49874	7.40742	8.12905	7.19911		8.15328	7.95033	7.78485	8.03326	7.88215
Q8WYP5;Q8WYP5-3;Q8WYP5-2_1142;1151;1177	AHCTF1	Q8WYP5;Q8WYP5-3;Q8WYP5-2	S	1142;1151;1177	8.54486	8.48261	7.98923	8.70094	8.27033	8.51249	8.33302	8.48929	8.65679	8.76125	7.39004	8.03897	8.22698	8.14149	8.25254	8.22896	8.09065
Q8WYP5;Q8WYP5-3;Q8WYP5-2_2043;2052;2078	AHCTF1	Q8WYP5;Q8WYP5-3;Q8WYP5-2	S	2043;2052;2078						6.75326
Q8WYP5;Q8WYP5-3;Q8WYP5-2_2060;2069;2095	AHCTF1	Q8WYP5;Q8WYP5-3;Q8WYP5-2	S	2060;2069;2095		6.93897	7.12382							7.15686						6.97869
Q8WYP5;Q8WYP5-3;Q8WYP5-2_2063;2072;2098	AHCTF1	Q8WYP5;Q8WYP5-3;Q8WYP5-2	S	2063;2072;2098		7.73581				7.65905				7.14148			6.78989		6.74204
Q8WYP5;Q8WYP5-3;Q8WYP5-2_2065;2074;2100	AHCTF1	Q8WYP5;Q8WYP5-3;Q8WYP5-2	S	2065;2074;2100			8.09516		7.67542	7.9312	8.33842					7.929	7.84505		7.61501	8.32093	8.212
Q8WYP5;Q8WYP5-3;Q8WYP5-2_1154;1163;1189	AHCTF1	Q8WYP5;Q8WYP5-3;Q8WYP5-2	S	1154;1163;1189						8.79956				7.19449		7.72301				8.18935
Q8WYP5;Q8WYP5-3;Q8WYP5-2_1209;1218;1244	AHCTF1	Q8WYP5;Q8WYP5-3;Q8WYP5-2	S	1209;1218;1244		7.8069				7.7293		7.79898					7.56861		6.93865	8.33044	7.20776
Q8WYP5;Q8WYP5-3;Q8WYP5-2_1214;1223;1249	AHCTF1	Q8WYP5;Q8WYP5-3;Q8WYP5-2	S	1214;1223;1249		8.06698	7.55341	8.09547	7.6944	8.27618	7.76338	7.6468	7.70429	8.0592	7.66845	7.17463	8.09465	7.6316	8.23509	8.26042	8.09314
Q8WYP5;Q8WYP5-3;Q8WYP5-2_1216;1225;1251	AHCTF1	Q8WYP5;Q8WYP5-3;Q8WYP5-2	S	1216;1225;1251		8.18242	7.93056	7.83966	8.21718	7.92989	7.92108	8.46395		8.06523			8.15	6.89855	7.635	8.62469	7.45703
Q8WYP5;Q8WYP5-3;Q8WYP5-2_1218;1227;1253	AHCTF1	Q8WYP5;Q8WYP5-3;Q8WYP5-2	S	1218;1227;1253	7.59532	7.33374	6.92594	8.1262	7.74344	7.75812	8.11408	8.02087	7.63277	8.36246	7.6411		7.7763		7.95378	8.13928	7.56219
Q8WYP5;Q8WYP5-3;Q8WYP5-2_1222;1231;1257	AHCTF1	Q8WYP5;Q8WYP5-3;Q8WYP5-2	S	1222;1231;1257	8.89347	9.21507	8.99535	8.85478	9.09084	9.27268	9.27267	9.28912	9.10096	9.37328	7.59789	8.81086	9.13417	9.00635	8.75926	9.41231	9.01445
Q8WYP5;Q8WYP5-3;Q8WYP5-2_1878;1887;1913	AHCTF1	Q8WYP5;Q8WYP5-3;Q8WYP5-2	S	1878;1887;1913					7.06418											7.76382
Q8WYP5;Q8WYP5-3;Q8WYP5-2_1884;1893;1919	AHCTF1	Q8WYP5;Q8WYP5-3;Q8WYP5-2	S	1884;1893;1919																	6.83865
Q8WYP5;Q8WYP5-3;Q8WYP5-2_1052;1061;1087	AHCTF1	Q8WYP5;Q8WYP5-3;Q8WYP5-2	S	1052;1061;1087										6.24709
Q8WYP5;Q8WYP5-3;Q8WYP5-2_1283;1292;1318	AHCTF1	Q8WYP5;Q8WYP5-3;Q8WYP5-2	S	1283;1292;1318	8.66619		7.66252	8.51644	7.83869	8.3758	7.47256	7.68687	7.77653	8.30168		7.19636	8.07745	7.74819	8.35931	7.7824	8.24633
Q8WYP5;Q8WYP5-3;Q8WYP5-2_1866;1875;1901	AHCTF1	Q8WYP5;Q8WYP5-3;Q8WYP5-2	S	1866;1875;1901			6.82945		7.59868
Q8WYP5;Q8WYP5-3;Q8WYP5-2_1898;1907;1933	AHCTF1	Q8WYP5;Q8WYP5-3;Q8WYP5-2	S	1898;1907;1933	7.80987		8.42493	8.77274		8.11482				8.52562		8.08581	8.30185		7.16633	8.50689	8.38575
Q8WYP5;Q8WYP5-3;Q8WYP5-2_1175;1184;1210	AHCTF1	Q8WYP5;Q8WYP5-3;Q8WYP5-2	T	1175;1184;1210		7.49919	7.29712	6.31631	7.29409	7.87252	7.50594	6.61162		7.0085				7.10309	7.19261	7.45912	7.04374
Q8WYP5;Q8WYP5-3;Q8WYP5-2_1369;1378;1404	AHCTF1	Q8WYP5;Q8WYP5-3;Q8WYP5-2	T	1369;1378;1404			7.68223		7.97651	7.71937	7.57993						7.78305	7.52002	7.7198		7.49733
Q8WYP5;Q8WYP5-3;Q8WYP5-2_1407;1416;1442	AHCTF1	Q8WYP5;Q8WYP5-3;Q8WYP5-2	T	1407;1416;1442		7.55934													7.56304
Q8WYP5;Q8WYP5-3;Q8WYP5-2_1229;1238;1264	AHCTF1	Q8WYP5;Q8WYP5-3;Q8WYP5-2	T	1229;1238;1264		8.05272		7.49763			7.99027	7.727			7.43042			7.6377			8.11414
Q8WYP5;Q8WYP5-3;Q8WYP5-2_1808;1817;1843	AHCTF1	Q8WYP5;Q8WYP5-3;Q8WYP5-2	T	1808;1817;1843	7.28971	7.90399	7.78929	8.29405	7.7294	8.24482	8.07775	7.62499	7.59002	8.11566		7.57406	7.73384	7.54906	7.68297	7.74679	7.89759
Q8WYP5;Q8WYP5-3;Q8WYP5-2_1105;1114;1140	AHCTF1	Q8WYP5;Q8WYP5-3;Q8WYP5-2	T	1105;1114;1140			6.31261			7.1494		7.16005		7.11999
Q8WYP5;Q8WYP5-3;Q8WYP5-2_1256;1265;1291	AHCTF1	Q8WYP5;Q8WYP5-3;Q8WYP5-2	T	1256;1265;1291		7.06247		7.6437		7.65209								6.87001	6.93056		7.92202
Q8WYP5;Q8WYP5-3;Q8WYP5-2_1257;1266;1292	AHCTF1	Q8WYP5;Q8WYP5-3;Q8WYP5-2	T	1257;1266;1292	8.33297	7.92937	7.54316	8.45631	7.53862	8.01556	7.86053	7.93848	7.81358	8.37279	6.90346	7.57631	7.43775		7.86064	7.43097	8.3777
Q8WYP5;Q8WYP5-3;Q8WYP5-2_2091;2100;2126	AHCTF1	Q8WYP5;Q8WYP5-3;Q8WYP5-2	T	2091;2100;2126																7.464
Q8WYP5;Q8WYP5-3;Q8WYP5-2_1764;1773;1799	AHCTF1	Q8WYP5;Q8WYP5-3;Q8WYP5-2	T	1764;1773;1799	7.5272		7.43517	7.86933	7.54901	7.39979								7.22008		7.17686
Q8WYP5;Q8WYP5-3;Q8WYP5-2_1210;1219;1245	AHCTF1	Q8WYP5;Q8WYP5-3;Q8WYP5-2	T	1210;1219;1245		7.28067						7.38628	6.87912	7.24367	7.6411	6.45929			7.95378	7.47332
Q8WYP5;Q8WYP5-3;Q8WYP5-2_1276;1285;1311	AHCTF1	Q8WYP5;Q8WYP5-3;Q8WYP5-2	T	1276;1285;1311		7.67927
P23526;P23526-2_110;82	AHCY	P23526;P23526-2	Y	110;82				6.27708					6.06267
O43865_2	AHCYL1	O43865	S	2							6.79344
Q96HN2-2;Q96HN2_107;107	AHCYL2	Q96HN2-2;Q96HN2	S	107;107	7.20133	7.24614	7.52617		7.23077	7.26361		7.80304	7.90363	7.63968				7.32981			6.77805
Q5TGY3_1187	AHDC1	Q5TGY3	S	1187	7.74281									7.78441
Q5TGY3_896	AHDC1	Q5TGY3	S	896	7.618	7.86873	7.7631	7.88154	7.32964	7.28228	7.36954	8.33336	7.88687	8.3676		7.64637		7.27845	7.72003
Q5TGY3_1064	AHDC1	Q5TGY3	S	1064		8.21466	8.29884	7.86456	8.0209	7.7966			8.09559	8.44521	7.51523	8.25784	7.68116	8.10806	8.12749	8.26847	7.51548
Q5TGY3_1399	AHDC1	Q5TGY3	S	1399		8.06054	7.87274		7.44696			8.13322		8.20595		7.98614		7.48928	7.59368	6.9751	7.01579
Q5TGY3_1403	AHDC1	Q5TGY3	S	1403		7.33735	7.68093		7.44696			7.889						7.48928			7.01579
Q5TGY3_107	AHDC1	Q5TGY3	S	107		8.21263
Q5TGY3_1458	AHDC1	Q5TGY3	S	1458		7.34253	7.40448		7.5456		7.32091	7.31715		7.79349					7.17191
Q5TGY3_1460	AHDC1	Q5TGY3	S	1460					7.5456			7.31715							7.17191
Q5TGY3_1549	AHDC1	Q5TGY3	S	1549			7.23243		7.63124	7.24523	6.77189	7.14677						7.39938	7.64913	7.16024	6.78217
Q5TGY3_1095	AHDC1	Q5TGY3	S	1095										7.40225
Q5TGY3_596	AHDC1	Q5TGY3	S	596	7.7076	8.19685	7.89084	7.93769				7.9668	7.62776	8.34454	7.10466	7.89432	8.09594	7.48971	7.67073	7.61551	7.5822
Q5TGY3_46	AHDC1	Q5TGY3	S	46	7.36884	7.81871	7.90434	7.87418	7.48866	7.34757	7.70779	8.37487		7.40271		7.7616	7.82176	7.80543	7.9404	7.72819	7.28189
Q5TGY3_846	AHDC1	Q5TGY3	S	846			7.12862													7.12392
Q5TGY3_849	AHDC1	Q5TGY3	S	849																7.42843
Q5TGY3_864	AHDC1	Q5TGY3	S	864					6.21117											6.63825
Q5TGY3_1507	AHDC1	Q5TGY3	S	1507		8.37945	8.30175		8.16576	7.74466	7.5489	8.27064		8.47737		7.99239		8.20267	8.44338		7.50792
Q5TGY3_17	AHDC1	Q5TGY3	S	17		7.2611
Q5TGY3_18	AHDC1	Q5TGY3	S	18		7.2611
Q5TGY3_1401	AHDC1	Q5TGY3	T	1401		7.62164								7.86424					7.59368
Q5TGY3_1405	AHDC1	Q5TGY3	T	1405						6.9793
Q5TGY3_99	AHDC1	Q5TGY3	T	99			8.14306		8.08088		7.31277	7.4355		7.23973		7.61812			7.98629
Q5TGY3_1547	AHDC1	Q5TGY3	T	1547		7.55005					7.06912						6.58623
Q5TGY3_1511	AHDC1	Q5TGY3	T	1511								7.15724
Q8N157;Q8N157-3;Q8N157-2_331;331;331	AHI1	Q8N157;Q8N157-3;Q8N157-2	S	331;331;331																7.4028
Q8N157_1123	AHI1	Q8N157	S	1123	7.36354		7.60671							7.3588			8.04398
Q8N157;Q8N157-3;Q8N157-2_45;45;45	AHI1	Q8N157;Q8N157-3;Q8N157-2	S	45;45;45	7.11059			7.17593									7.25401			7.43802
Q09666_4995	AHNAK	Q09666	S	4995						6.56452
Q09666_4220	AHNAK	Q09666	S	4220			6.93355
Q09666_1414	AHNAK	Q09666	S	1414	7.15713	7.29372	7.78773	7.19869	7.08213						7.20239			7.29103
Q09666_5110	AHNAK	Q09666	S	5110	9.96155	9.31881	9.52071	10.0212	9.041	9.85725	7.55038	8.9423	7.45295	8.72205	9.28095	9.23806	9.40471	9.66772	7.7286	8.12645	9.66603
Q09666_230	AHNAK	Q09666	S	230		6.9947
Q09666_232	AHNAK	Q09666	S	232		7.31736			7.08456							7.18114
Q09666_332	AHNAK	Q09666	S	332		9.05987	8.04128	7.70107	7.86681	7.95391	7.29128						7.67894	7.60443		7.72346	7.82292
Q09666_1123	AHNAK	Q09666	S	1123		7.60789	6.90029		6.81429						7.23726	7.71127			7.41341
Q09666_2454	AHNAK	Q09666	S	2454		6.80118	6.82246
Q09666_3326	AHNAK	Q09666	S	3326	8.35725	8.65535	7.63773	7.423	7.06403		6.86495	6.7751						7.2997	7.60288	7.25606	7.67664
Q09666_5749	AHNAK	Q09666	S	5749	7.78162		8.65094	7.83406	8.23398	7.93387		7.09703			8.07969	8.03561	8.36036	8.7583	8.5417	7.9763	7.42507
Q09666_5752	AHNAK	Q09666	S	5752	8.75778	9.66785	10.1293	9.48572	8.97178	9.18906	8.13421	7.48681		7.75863	9.48348	9.9062	9.91403	9.64621	9.74123	9.40295	9.10764
Q09666_5762	AHNAK	Q09666	S	5762	7.33913	9.33039	9.33787	6.9958	8.09327	7.96231		8.22705		7.80343	8.20811	7.93417	7.6985	8.44193	9.07361	8.35047	7.53716
Q09666_5763	AHNAK	Q09666	S	5763	8.53694	8.65612	9.29463	8.40631	9.14943	8.84119	7.4596	7.54892		7.14817	9.03249	8.35239	8.01605	9.20833	8.75957	7.8282	8.57601
Q09666_295	AHNAK	Q09666	S	295		7.35471
Q09666;Q09666-2_41;41	AHNAK	Q09666;Q09666-2	S	41;41	8.60913	8.72195	8.98592	8.68839	9.16892	8.87673	7.32923	7.86612	6.92638	8.58483	8.94957	8.40622		8.82905	8.71555	7.9649	8.64861
Q09666_176	AHNAK	Q09666	S	176	7.90218		7.37437	7.74666	7.60525			6.68025		7.05378	7.78803	7.52631		7.84739	10.2338		7.29186
Q09666_177	AHNAK	Q09666	S	177	9.02888		10.0674	8.93828	9.91133	9.89173	7.98046	6.99913	6.90254	7.07743	9.83503	9.09371	10.0713	10.0643	8.17352	9.2311	9.5854
Q09666_5807	AHNAK	Q09666	S	5807		6.95729
Q09666;Q09666-2_18;18	AHNAK	Q09666;Q09666-2	S	18;18		7.6386	7.47337	7.10522	7.2237	7.44879				6.41662				7.01144	7.25925	7.12465	7.30319
Q09666_115	AHNAK	Q09666	S	115		8.14555	8.33804		7.70096	7.80955					7.22341	7.77244		7.39381	8.38068		8.06248
Q09666_5620	AHNAK	Q09666	S	5620	8.51683	8.04553	8.40222	7.73091	7.83665	7.16209	7.07329	6.86207		6.74996	6.68172	8.13429	7.93237	8.0341	7.6672	7.95057	7.48995
Q09666_5830	AHNAK	Q09666	S	5830	8.75858	9.04137	9.28414	8.6065	8.94323		7.55397	7.98871		7.70829	7.91399	8.62214	8.59173	8.56861	8.29416	8.79549	8.3892
Q09666_1445	AHNAK	Q09666	S	1445		7.6728	7.67073		7.59861	7.09636					7.24978	7.3971		7.16345	6.9258	7.0719	7.01533
Q09666_3409	AHNAK	Q09666	S	3409		7.95816		7.0944		7.13424				6.7314	7.01107	7.4002	6.92333	7.26845		7.30774	7.79595
Q09666_3411	AHNAK	Q09666	S	3411		6.93156	8.23243	6.01229	7.25836		6.94808	7.03937			6.67086	7.07396	6.96565	6.69954	6.81455	7.94831	6.86743
Q09666_3412	AHNAK	Q09666	S	3412		8.33979	8.74469	7.97872	8.89869	8.32313				7.17374	8.48926	8.49509	8.5438	8.29756	8.70305		8.24091
Q09666_1571	AHNAK	Q09666	S	1571		8.31285	8.01967		8.09399	7.11397						7.73005	7.44295		7.27625		8.063
Q09666_3360	AHNAK	Q09666	S	3360	8.35382	8.35084	8.50842	8.05416		8.00215							6.83933	8.34329	8.04696		7.89733
Q09666_3362	AHNAK	Q09666	S	3362	6.67793	7.73815	7.80704	6.95405	7.62116	7.11046						7.57068			7.50463	7.35154	7.61018
Q09666_1007	AHNAK	Q09666	S	1007		7.73897													6.887		7.43164
Q09666_1010	AHNAK	Q09666	S	1010		7.60659	7.65095		7.75183							7.11661		7.18789	6.95912	7.29126	7.75023
Q09666_1138	AHNAK	Q09666	S	1138		7.2789								6.29034
Q09666_3483	AHNAK	Q09666	S	3483	6.82383	8.56932	6.86401	6.86819	6.88978	6.58573									7.4614	6.94116	6.96165
Q09666_658	AHNAK	Q09666	S	658	6.33964	7.07623	7.63504	7.21717	7.76136	7.24051						7.12255		7.48621	7.21645
Q09666_5321	AHNAK	Q09666	S	5321			8.2612		8.06364						7.15066
Q09666_5745	AHNAK	Q09666	S	5745	8.01271		7.6331			7.18593		7.4653							6.99344
Q09666_5746	AHNAK	Q09666	S	5746					8.18195	7.18593		7.4653							6.99344
Q09666_3112	AHNAK	Q09666	S	3112		7.64976	7.82041		7.59365						6.91049		7.38341	7.49483	7.42809
Q09666;Q09666-2_93;93	AHNAK	Q09666;Q09666-2	S	93;93	9.29084	9.74593	9.88656	9.72891	9.92513	9.60398	8.27059	8.53122	7.57524	8.61788	9.29107	9.22857	9.90664	9.48101	8.64	8.76852	9.3554
Q09666_3692	AHNAK	Q09666	S	3692	6.87883	7.19549	6.83429									6.83804			6.36004
Q09666_4803	AHNAK	Q09666	S	4803			7.09594
Q09666_5577	AHNAK	Q09666	S	5577		7.49302	7.30667		7.38923								7.34496		7.05125	7.2232
Q09666_5589	AHNAK	Q09666	S	5589			8.06082	7.40646	7.93276	6.91938						8.1235				7.7794	7.51953
Q09666_5530	AHNAK	Q09666	S	5530	7.27038	7.92835	7.91904	6.96678	7.68475	6.79455				6.44711
Q09666_5542	AHNAK	Q09666	S	5542		6.86948	7.12673												6.46336
Q09666_5653	AHNAK	Q09666	S	5653		8.32683										8.05179
Q09666_283	AHNAK	Q09666	S	283		7.01891
Q09666_5731	AHNAK	Q09666	S	5731	10.7328	10.5852	10.4584	9.13906	10.0269	10.1819	8.88022	9.1811	7.85166	9.8264	9.8207	10.4276	10.3898	9.15343	10.3716	9.61307	9.87818
Q09666_5735	AHNAK	Q09666	S	5735		8.08462	8.08189		7.91074	7.2641						7.90348	7.13712	7.45808	7.5005
Q09666_5737	AHNAK	Q09666	S	5737	8.07283		9.23045	7.60432	9.42508	8.18587					8.41961		7.09782				7.77594
Q09666_5739	AHNAK	Q09666	S	5739	9.9583	9.65465	10.1591	9.53787	9.90639	9.03606	8.30603	8.69791		8.26624	9.2169	9.96689	9.77336	8.78752	9.69989	9.13714	8.99011
Q09666_5841	AHNAK	Q09666	S	5841	10.2221	9.68881	9.8368	9.02129	9.67686	9.41926	7.90245	9.18052	7.37643	9.35092	9.23995	9.75703	9.41833	9.8504	9.81719	8.81361	9.49034
Q09666_5851	AHNAK	Q09666	S	5851	9.49941	8.19325	8.42859		8.17018	8.03363	6.64479	7.96486		7.4735			8.28671	7.21289	8.57847	7.55482
Q09666_5854	AHNAK	Q09666	S	5854		8.10186	7.84086		7.74132	6.81477	6.64479	7.44799					7.90879	8.59098	7.79202		7.4084
Q09666_5857	AHNAK	Q09666	S	5857	8.53125	9.20668	9.24677	9.18302	8.96899	8.12303	7.3928	7.44799		8.18127	8.37034	9.23563	8.67866	8.59784	8.58104	8.4355	8.29908
Q09666_5769	AHNAK	Q09666	S	5769	7.33297	8.73384	7.95736	8.02695	8.37112	7.76492	6.81216	6.83686		6.93742	7.44502	7.94922		7.87111	7.58861	7.67291	8.45128
Q09666_5552	AHNAK	Q09666	S	5552	6.99047	7.26388	7.93104	6.78439	7.86476	7.57603						7.20899	7.65743	7.50453	7.73156		7.25552
Q09666_5555	AHNAK	Q09666	S	5555		6.51247	8.55596		6.98144	7.70394	6.58252				7.4927	7.12744		8.316			7.4851
Q09666_5293	AHNAK	Q09666	S	5293		7.57677			7.708							7.91148			7.68013		6.7591
Q09666_379	AHNAK	Q09666	S	379		7.40264	6.93956												7.08422	6.59427	7.60551
Q09666_539	AHNAK	Q09666	S	539	7.35697	7.69627	7.49065	7.11935	7.10699	6.87252						7.41097		7.1529			6.95537
Q09666_5430	AHNAK	Q09666	S	5430		8.04798
Q09666_5448	AHNAK	Q09666	S	5448	8.39645	10.2158	9.85802	7.9181	9.76836	9.0506	8.25399			8.15303	9.09444	9.76409	9.56106	9.20662	9.15379	9.05586	9.48225
Q09666_4425	AHNAK	Q09666	S	4425																	7.24348
Q09666_5310	AHNAK	Q09666	S	5310		7.56801	7.39684												6.98383
Q09666_5369	AHNAK	Q09666	S	5369		8.25419															7.55092
Q09666_5464	AHNAK	Q09666	S	5464		8.41005					7.30876					7.76431	7.11897	7.39554	7.2111
Q09666_201	AHNAK	Q09666	S	201	6.76749	7.4904	7.3316										7.33136	7.37205	7.27464		7.08158
Q09666_5780	AHNAK	Q09666	S	5780	8.5659	10.5347	9.81042	9.79439	9.82666	10.059	9.02814	9.04948	6.27845	7.7709	10.2697	9.34941	8.66319	9.60972	10.1425	8.68617	9.92979
Q09666_5782	AHNAK	Q09666	S	5782	9.06602	9.0224	10.8251	9.78541	9.79048	10.3263	9.40542	9.74706		9.90075	10.2822	9.37816	10.4461	10.7677	10.1262	10.025	10.4486
Q09666_5784	AHNAK	Q09666	S	5784	10.8648	10.9518	8.67165	9.77383	10.7251	8.28076				8.4626	10.5392	10.8892		8.64741	10.7565	7.48034	8.81065
Q09666_5031	AHNAK	Q09666	S	5031		9.12014	9.25426	8.38494	8.66295	8.16232	7.62677	7.73603		7.47283	8.18046	8.44164	7.45961	8.8514	8.50107	8.05547	8.8382
Q09666_5214	AHNAK	Q09666	S	5214		8.15143	7.4654											7.00775			7.12418
Q09666_4850	AHNAK	Q09666	S	4850		6.60966	7.49892		7.31901									6.85744	7.14509	6.81831
Q09666_1452	AHNAK	Q09666	S	1452	7.02801	7.90222	7.33627	7.39599	6.55737	6.41482						7.02825		6.76979	7.43746	6.53135	7.19372
Q09666_2580	AHNAK	Q09666	S	2580		7.99774	7.88652	6.60552	7.91596	7.19411	6.74202				6.68353	7.09618	7.15722	7.38587	7.60951	7.61001	7.25297
Q09666_4386	AHNAK	Q09666	S	4386			6.93046		6.91687										7.03516
Q09666_2387	AHNAK	Q09666	S	2387		7.21513	7.2497		7.22106	6.68023						6.65478		6.97895	7.59135	7.19566	7.08479
Q09666_2397	AHNAK	Q09666	S	2397	9.04057	8.32345	8.81806	9.29532	8.68019	8.77185	7.11343	8.43544		7.82371	9.07044	8.2478	8.12075	8.79055	8.83601	7.17809	8.85433
Q09666_2313	AHNAK	Q09666	S	2313		6.95957	7.09553												6.78438		6.65714
Q09666_819	AHNAK	Q09666	S	819		8.52752	8.36415	7.17178	7.70179	7.36471	7.01845	6.4338			6.81477	6.85987	7.06758	7.77278	8.03887	7.52582	7.7691
Q09666_947	AHNAK	Q09666	S	947		7.55112	7.19339	6.4058		6.46201						6.97577		6.76367	7.28852	6.50285	6.60293
Q09666_698	AHNAK	Q09666	S	698		7.74226	7.19524	7.00552	7.20404										7.30371	6.7818	6.80714
Q09666_1324	AHNAK	Q09666	S	1324		6.89692													6.50444	6.30658
Q09666_1580	AHNAK	Q09666	S	1580		7.46123	6.9107	6.56404	6.70031							7.19266			7.10051		6.50683
Q09666_2185	AHNAK	Q09666	S	2185		6.86718	6.99223		7.04585							6.55767	6.72577			6.70029	6.56564
Q09666_3294	AHNAK	Q09666	S	3294					6.42819									6.61214	6.71394
Q09666_4130	AHNAK	Q09666	S	4130		7.3901	7.33801		6.86123										7.00527		6.72777
Q09666_508	AHNAK	Q09666	S	508	8.49038		8.34431
Q09666_511	AHNAK	Q09666	S	511	8.95582	8.38802	8.0888	8.48286	8.05827	8.24789	7.1278	7.60247		7.62891	8.32849	7.90646	7.9407	8.2799	7.02725	7.25281	8.05248
Q09666_570	AHNAK	Q09666	S	570	8.54149	9.36262	8.42443	9.04194	8.62221	8.18199	7.45109	7.38518		6.73328		8.73019	8.79476	8.06525	8.45402	7.36542	8.5379
Q09666_572	AHNAK	Q09666	S	572		7.56137	9.12478		7.52132	8.72232	8.2837				8.10969	7.98607	7.03732	8.69623	7.49157	6.9796	9.37307
Q09666_4900	AHNAK	Q09666	S	4900		7.92269			7.39082							7.41219		6.99616			6.79103
Q09666_4903	AHNAK	Q09666	S	4903		9.49746	9.0662	6.92949	8.73724	8.07781				8.20014	8.13999		8.12279	8.68628			8.73649
Q09666_5125	AHNAK	Q09666	S	5125			8.14799		6.97293									7.30737	6.36159	6.76032
Q09666_559	AHNAK	Q09666	S	559	10.4678		10.3694	8.34887	10.1571		8.75142	9.0869		9.50287	8.06208	10.4666	10.2124	10.33	10.3813		8.02453
Q09666_561	AHNAK	Q09666	S	561												10.4662	10.2056
Q09666_1344	AHNAK	Q09666	S	1344		7.39141	7.30599												6.82056
Q09666_135	AHNAK	Q09666	S	135	9.88733	9.58476	8.80209	8.7632	9.14008	10.0955	7.66499	9.64379		8.55531	9.98405	7.92142	10.2708	10.1548	10.2259		10.0613
Q09666_5414	AHNAK	Q09666	S	5414					7.58936
Q09666_5418	AHNAK	Q09666	S	5418		7.32546	7.14771		6.83829									6.88289		6.74027	7.05989
Q09666_210	AHNAK	Q09666	S	210	7.12248	10.348	9.10503	9.16462	9.69831	9.58486	8.61847	8.52121		8.2767	8.88067	9.74751	8.84328	8.83824	9.53195	7.23929	9.13666
Q09666_212	AHNAK	Q09666	S	212		9.18944	9.39433	8.58771	8.85523			8.28059		8.2767	7.58331	7.98701	9.13434	8.64337	8.57083	8.29124	8.1261
Q09666_216	AHNAK	Q09666	S	216	10.626	9.5532	9.67889	9.43785	9.49984	10.2262	8.79391	9.43066		9.75801	10.2855	10.5149	9.90242	10.4152	10.5517	9.3571	9.74707
Q09666_220	AHNAK	Q09666	S	220	7.62225	10.6692	10.7014		8.286	9.19022							7.1461	8.04534	8.04434	9.80205	8.1261
Q09666_5519	AHNAK	Q09666	S	5519	6.77789	7.34693	7.25128	6.91583	7.07932
Q09666_4908	AHNAK	Q09666	S	4908		6.47616	8.44777	7.74577	7.85303	7.63323	6.86349						7.82376	7.7123	8.05157		8.06494
Q09666_5863	AHNAK	Q09666	S	5863	8.17825	8.99379	8.94927	8.49746	9.18714	7.6867				7.75287	7.9642	8.84307	7.91717	8.17905	7.92138	8.1534	8.04487
Q09666_5864	AHNAK	Q09666	S	5864	8.92363	8.41457	7.77978	8.59881	8.71339	8.62641		7.16358			8.14126	8.67289	8.62504	8.43827	8.96416		8.84806
Q09666_5865	AHNAK	Q09666	S	5865	8.36648		8.37087	7.81103	8.4904					7.40499				8.41871	7.7651	7.93351	7.89629
Q09666_5866	AHNAK	Q09666	S	5866	8.08058	9.09974	8.65693	7.77354	8.94198					7.53874		8.33037	7.66547		8.09585	8.21847	7.48997
Q09666_5867	AHNAK	Q09666	S	5867		7.95402	8.56158	7.98337	7.7968	7.7022					6.77623		8.13256	8.32176	8.48395		8.05804
Q09666_5870	AHNAK	Q09666	S	5870	8.25246	8.76592	7.59326		8.42589							7.96824			7.55294	7.81627
Q09666_5261	AHNAK	Q09666	S	5261			7.73776		7.08844	6.72898							7.69853		7.39289		7.38625
Q09666_4516	AHNAK	Q09666	S	4516		7.37383	7.66658	6.7828	7.81329	8.15605						8.01199		7.45858	7.62898	7.06885	7.34926
Q09666_4520	AHNAK	Q09666	S	4520		7.14154	7.05499		7.23243											7.09487	6.28789
Q09666_4522	AHNAK	Q09666	S	4522		7.59574	7.7983		7.64689									7.33289	7.48747	6.62689
Q09666_4715	AHNAK	Q09666	S	4715			7.35646		7.18413											6.66013
Q09666_637	AHNAK	Q09666	S	637	7.97683	7.74235		7.52565	7.44317	7.41507									6.95232
Q09666_1068	AHNAK	Q09666	S	1068		7.57256	7.83767		7.3966	7.47007					6.88671			7.49267	7.78339	7.47042	7.54415
Q09666_5099	AHNAK	Q09666	S	5099		7.62609	7.88008	7.58947	8.12076	7.96734					7.44092	7.13953	7.21343	8.0975	8.49588		7.67288
Q09666_5832	AHNAK	Q09666	S	5832	8.37105	7.93752	8.14663	7.82274				7.46948				8.42831	7.72234
Q09666_5860	AHNAK	Q09666	S	5860					9.3585							7.95289
Q09666_5500	AHNAK	Q09666	S	5500		8.06062	7.38683		7.44863								7.11322				6.95215
Q09666_5186	AHNAK	Q09666	S	5186		7.31186
Q09666_3724	AHNAK	Q09666	S	3724		7.08615	7.29348												7.0232
Q09666_1170	AHNAK	Q09666	S	1170			7.54766			6.82429					7.28644				7.28824
Q09666_1367	AHNAK	Q09666	S	1367		6.75044
Q09666_1042	AHNAK	Q09666	S	1042			7.68368										7.57292		7.21492
Q09666_1298	AHNAK	Q09666	S	1298	6.41281	7.42153	7.92068		7.23386				7.82022				7.40923	7.27552	7.95718		7.08921
Q09666_5077	AHNAK	Q09666	S	5077	10.2497	9.48819	10.3778	10.145	9.75003	9.69658	8.33828	9.4238	8.03354	9.46357	10.0383	8.83365	10.0237	10.2069	10.3243	8.97768	9.05014
Q09666_613	AHNAK	Q09666	S	613		6.62238
Q09666_4953	AHNAK	Q09666	S	4953
Q09666_4960	AHNAK	Q09666	S	4960		7.39826	8.31385		8.51179	7.55559					7.44823			7.69718	8.03215	8.2295
Q09666_845	AHNAK	Q09666	S	845			6.87868
Q09666_256	AHNAK	Q09666	S	256		7.80094		6.6288
Q09666_5332	AHNAK	Q09666	S	5332	7.8495	8.75349	8.49225	7.8207	8.10641	7.5432					6.87392	8.3065	7.72842	7.81017	7.8189	7.43873	7.64048
Q09666_4614	AHNAK	Q09666	S	4614		7.04997	7.46007	6.45548	6.96157								6.96857
Q09666_2984	AHNAK	Q09666	S	2984			7.26097		6.86616								6.98178	6.98023	6.95137
Q09666_2138	AHNAK	Q09666	S	2138		7.82113	7.88033		7.43943	6.93282						7.07897	7.39216	7.06681	7.4374
Q09666_5298	AHNAK	Q09666	S	5298		7.45915	7.19704	7.06626		6.43737			7.53279						6.93056
Q09666_1782	AHNAK	Q09666	S	1782		7.31482															6.83676
Q09666_3426	AHNAK	Q09666	S	3426	8.76623	8.39781	8.52624	8.64484	8.382	8.32677		7.83567		8.21533	8.67001	8.20325	8.34577	8.40617	8.60919	6.6609	8.41508
Q09666_5386	AHNAK	Q09666	S	5386		6.98012		7.06358
Q09666_5397	AHNAK	Q09666	S	5397			7.29816
Q09666_5400	AHNAK	Q09666	S	5400	7.55526	9.03988	8.96618		8.66587	7.8381	7.73217			7.92968	8.35395	8.52642		8.56267	8.61182	8.61967	8.27024
Q09666_4999	AHNAK	Q09666	T	4999			8.5936													7.52906
Q09666;Q09666-2_38;38	AHNAK	Q09666;Q09666-2	T	38;38
Q09666_5794	AHNAK	Q09666	T	5794		8.32971	8.61714		8.6481						7.73916	7.19703	8.88264	8.59864	8.85567	8.29187	8.47551
Q09666_5796	AHNAK	Q09666	T	5796				7.5255
Q09666_5798	AHNAK	Q09666	T	5798			6.7303								7.53617					7.06215	6.96151
Q09666_5824	AHNAK	Q09666	T	5824	8.46463	9.23118	9.44714	9.32053	8.96006	8.79376	7.84372	7.58083		8.40462	9.01098	9.46168	8.37303	9.52907	9.37444	8.60234	9.50771
Q09666_3366	AHNAK	Q09666	T	3366	8.36212	8.00534		8.37196	8.63934	8.26013								8.36039	7.88786		7.98475
Q09666_651	AHNAK	Q09666	T	651		7.09901			6.86288	7.19171					6.9537	7.66753		7.30329	7.12305		7.50648
Q09666_5729	AHNAK	Q09666	T	5729	6.97447		9.23539		9.42187			7.62503			8.4858
Q09666_5839	AHNAK	Q09666	T	5839		8.35247	7.63462		8.48158					8.47328	7.59659		8.3853		7.84556		7.51188
Q09666_5845	AHNAK	Q09666	T	5845	8.00003		9.93215		7.32124
Q09666_545	AHNAK	Q09666	T	545							6.87811					7.01161	7.16939
Q09666_551	AHNAK	Q09666	T	551			7.30866		6.94932									7.06566	7.22884		7.42199
Q09666_553	AHNAK	Q09666	T	553		7.62538	7.45207		7.30722	7.17595									7.57623		7.82053
Q09666_4430	AHNAK	Q09666	T	4430		7.3571	8.55467		8.44205	7.81532							7.97188	7.68509	7.82901	8.12749	7.28378
Q09666_2845	AHNAK	Q09666	T	2845			7.22024		7.95753						7.04794	5.76842			7.56955	6.94753
Q09666_146	AHNAK	Q09666	T	146		7.95129
Q09666_694	AHNAK	Q09666	T	694		8.09406	8.46096		8.34557								7.11213	7.69212	7.84406
Q09666_5415	AHNAK	Q09666	T	5415		7.633	7.64839	7.24107		7.40837						7.66482		7.5698
Q09666_218	AHNAK	Q09666	T	218	6.77542		7.4464		7.07228						8.77196	7.69667	10.5046	7.18866	9.0855	6.7924	10.0729
Q09666_247	AHNAK	Q09666	T	247			6.96674														6.62287
Q09666_1192	AHNAK	Q09666	T	1192		7.52704	7.79129		7.54573	7.44314						7.58143		7.81821	6.85854		7.14618
Q09666_638	AHNAK	Q09666	T	638		8.47831			8.73849	8.09659				7.55023	7.40016	8.56574	8.1431		8.32668		7.71705
Q09666_158	AHNAK	Q09666	T	158	7.40918	8.95537	8.33064	7.59085	7.91787	7.72182						8.3435		7.83965	7.93809	7.5317	8.17752
Q09666_490	AHNAK	Q09666	T	490		7.86029	8.10368	8.30313	7.58639	7.97006		7.05454		7.16179		8.05672	7.76582	7.93381	7.76989		7.45035
Q09666_4100	AHNAK	Q09666	T	4100	7.61013	7.99895	9.44994	8.27509	9.34758	8.88069					8.81962	7.50247	9.17211	8.6809	9.31962	8.47994	8.84949
Q09666_3716	AHNAK	Q09666	T	3716			8.77861	7.59847	9.00891	8.12899					7.60388		8.10574	8.16191	8.40363	8.51981	8.0052
Q09666_4766	AHNAK	Q09666	T	4766	8.08461	8.68224	9.12331	8.49645	8.71459	8.59529	7.60074	7.35142		7.12004	7.99144	9.01154	7.94095	8.03949	8.90886	8.10529	8.94827
Q09666_4877	AHNAK	Q09666	T	4877		7.48303	7.10644	6.70043										7.34159	7.04368
Q09666_4564	AHNAK	Q09666	T	4564	8.23017	8.25709	8.64241	7.82757	8.82807	8.16643		6.88514		6.6183	8.12145	7.95423	8.3255	8.46854	8.67316	7.79727	8.22819
Q09666_1469	AHNAK	Q09666	Y	1469		7.90682														6.75079	7.00814
Q09666_964	AHNAK	Q09666	Y	964			7.26711
Q09666_715	AHNAK	Q09666	Y	715	7.89546	7.70336	7.66653	6.92888
Q8IVF2;Q8IVF2-3_447;347	AHNAK2	Q8IVF2;Q8IVF2-3	S	447;347																	7.93229
Q8IVF2;Q8IVF2-3_294;194	AHNAK2	Q8IVF2;Q8IVF2-3	S	294;194	8.27707	9.00892	8.45959	8.81216	8.10031	8.91606					9.1576	8.59561	8.36016		8.60612		9.51343
Q8IVF2;Q8IVF2-3_297;197	AHNAK2	Q8IVF2;Q8IVF2-3	S	297;197															8.00265		7.35997
Q8IVF2;Q8IVF2-3_641;541	AHNAK2	Q8IVF2;Q8IVF2-3	S	641;541	7.5785
Q8IVF2;Q8IVF2-3;Q8IVF2-2_5057;4957;55	AHNAK2	Q8IVF2;Q8IVF2-3;Q8IVF2-2	S	5057;4957;55																	7.05022
Q8IVF2;Q8IVF2-3_260;160	AHNAK2	Q8IVF2;Q8IVF2-3	S	260;160		8.91279	8.3321		8.21274	8.47845	7.32035	7.59442			8.87676	8.72505	8.62655	7.33041	8.5307	7.78524	9.22152
Q8IVF2;Q8IVF2-3;Q8IVF2-2_5428;5328;426	AHNAK2	Q8IVF2;Q8IVF2-3;Q8IVF2-2	S	5428;5328;426
Q8IVF2;Q8IVF2-3_497;397	AHNAK2	Q8IVF2;Q8IVF2-3	S	497;397	7.88764	7.55979						7.04778						7.77234	7.22446		8.97939
Q8IVF2;Q8IVF2-3_593;493	AHNAK2	Q8IVF2;Q8IVF2-3	S	593;493	6.81675	7.88442	7.44518	8.13606	7.54399	8.3271	6.77178				8.04277			7.51457	8.07407	7.28159	8.24217
Q8IVF2;Q8IVF2-3_595;495	AHNAK2	Q8IVF2;Q8IVF2-3	S	595;495		7.18519															7.47198
Q8IVF2;Q8IVF2-3_1172;1072	AHNAK2	Q8IVF2;Q8IVF2-3	S	1172;1072	6.43379		7.89837						7.41346							7.9191	7.44852
Q8IVF2;Q8IVF2-3_4472;4372	AHNAK2	Q8IVF2;Q8IVF2-3	S	4472;4372		6.60715			6.23993											6.81138	7.57082
Q8IVF2;Q8IVF2-3_4477;4377	AHNAK2	Q8IVF2;Q8IVF2-3	S	4477;4377		7.68623	7.05282	7.28522		7.87525		6.50167			7.89208	7.35776	6.98959		7.64459		8.03923
Q8IVF2;Q8IVF2-3_842;742	AHNAK2	Q8IVF2;Q8IVF2-3	S	842;742		8.29547	7.3028			7.8472	8.70923	7.38149	8.94494		7.2835	7.16935			7.79865	7.2944	8.61772
Q8IVF2;Q8IVF2-3_1997;1897	AHNAK2	Q8IVF2;Q8IVF2-3	S	1997;1897		7.52597				7.06589		6.67527							6.94189		8.97015
Q8IVF2;Q8IVF2-3;Q8IVF2-2_5395;5295;393	AHNAK2	Q8IVF2;Q8IVF2-3;Q8IVF2-2	S	5395;5295;393		7.09767															6.5197
Q8IVF2;Q8IVF2-3_4894;4794	AHNAK2	Q8IVF2;Q8IVF2-3	S	4894;4794		6.74816				6.91316											7.83249
Q8IVF2;Q8IVF2-3_4897;4797	AHNAK2	Q8IVF2;Q8IVF2-3	S	4897;4797		7.09803				7.55123					7.19243				6.87269		6.76166
Q8IVF2;Q8IVF2-3_4962;4862	AHNAK2	Q8IVF2;Q8IVF2-3	S	4962;4862	7.9639	8.34854	6.95844	8.00637	7.14374	7.31229	6.68823	6.86556			8.00352	7.94926	6.75775			7.09932	8.79315
Q8IVF2;Q8IVF2-3;Q8IVF2-2_5175;5075;173	AHNAK2	Q8IVF2;Q8IVF2-3;Q8IVF2-2	S	5175;5075;173		7.67831			7.38484	7.87632					8.13564				7.89484		8.27964
Q8IVF2;Q8IVF2-3_1112;1012	AHNAK2	Q8IVF2;Q8IVF2-3	S	1112;1012	7.69593	7.70289	7.58416	7.88758		8.50053		7.42828			8.77233	7.81165		7.0245	8.15404		8.97194
Q8IVF2;Q8IVF2-3_4785;4685	AHNAK2	Q8IVF2;Q8IVF2-3	S	4785;4685															7.47699		7.3558
Q8IVF2;Q8IVF2-3_985;885	AHNAK2	Q8IVF2;Q8IVF2-3	S	985;885																	6.84048
Q8IVF2;Q8IVF2-3;Q8IVF2-2_5706;5606;704	AHNAK2	Q8IVF2;Q8IVF2-3;Q8IVF2-2	S	5706;5606;704												7.88298
Q8IVF2;Q8IVF2-3;Q8IVF2-2_5707;5607;705	AHNAK2	Q8IVF2;Q8IVF2-3;Q8IVF2-2	S	5707;5607;705	8.26696	8.67452	8.17271	7.13384	8.30336	8.7058		7.73004			8.66276	8.44878			8.52869	7.62976	9.03855
Q8IVF2;Q8IVF2-3;Q8IVF2-2_5283;5183;281	AHNAK2	Q8IVF2;Q8IVF2-3;Q8IVF2-2	S	5283;5183;281		7.25639
Q8IVF2;Q8IVF2-3_753;653	AHNAK2	Q8IVF2;Q8IVF2-3	S	753;653																	7.26555
Q8IVF2;Q8IVF2-3_466;366	AHNAK2	Q8IVF2;Q8IVF2-3	S	466;366		7.10509	6.74015														7.17255
Q8IVF2;Q8IVF2-3_4634;4534	AHNAK2	Q8IVF2;Q8IVF2-3	S	4634;4534						6.73183
Q8IVF2;Q8IVF2-3_4636;4536	AHNAK2	Q8IVF2;Q8IVF2-3	S	4636;4536		6.92263
Q8IVF2;Q8IVF2-3_2327;2227	AHNAK2	Q8IVF2;Q8IVF2-3	S	2327;2227		6.30952															8.24063
Q8IVF2;Q8IVF2-3_2331;2231	AHNAK2	Q8IVF2;Q8IVF2-3	S	2331;2231																	6.9657
Q8IVF2;Q8IVF2-3_851;751	AHNAK2	Q8IVF2;Q8IVF2-3	S	851;751																	7.75712
Q8IVF2;Q8IVF2-3_855;755	AHNAK2	Q8IVF2;Q8IVF2-3	S	855;755																	7.27878
Q8IVF2;Q8IVF2-3_102;2	AHNAK2	Q8IVF2;Q8IVF2-3	S	102;2	8.53083	7.10669				6.88558											7.97679
Q8IVF2_38	AHNAK2	Q8IVF2	S	38	8.86205	7.88873				8.21228		7.58291			8.21023	7.67425			7.91636	8.31913	8.52518
Q8IVF2;Q8IVF2-3_509;409	AHNAK2	Q8IVF2;Q8IVF2-3	S	509;409								7.38826			7.10609
Q8IVF2;Q8IVF2-3_278;178	AHNAK2	Q8IVF2;Q8IVF2-3	S	278;178				7.30937		7.54902					7.29787	7.70655					8.1464
Q8IVF2;Q8IVF2-3_280;180	AHNAK2	Q8IVF2;Q8IVF2-3	S	280;180	7.72091	9.22893	8.29062	8.76759	8.53346	9.05093	7.56486	7.17642			9.17717	8.71144	8.48783		8.74069	8.11904	9.44012
Q8IVF2;Q8IVF2-3_281;181	AHNAK2	Q8IVF2;Q8IVF2-3	S	281;181		8.438										8.60434
Q8IVF2;Q8IVF2-3_282;182	AHNAK2	Q8IVF2;Q8IVF2-3	S	282;182					7.21905						8.92126					7.96524
Q8IVF2;Q8IVF2-3_2336;2236	AHNAK2	Q8IVF2;Q8IVF2-3	S	2336;2236	7.90486		7.08425	6.97581		7.02511											8.86273
Q8IVF2;Q8IVF2-3_1181;1081	AHNAK2	Q8IVF2;Q8IVF2-3	S	1181;1081																	7.41263
Q8IVF2;Q8IVF2-3_3161;3061	AHNAK2	Q8IVF2;Q8IVF2-3	S	3161;3061																	7.05906
Q8IVF2;Q8IVF2-3_2996;2896	AHNAK2	Q8IVF2;Q8IVF2-3	S	2996;2896						6.51601											7.90829
Q8IVF2;Q8IVF2-3;Q8IVF2-2_5714;5614;712	AHNAK2	Q8IVF2;Q8IVF2-3;Q8IVF2-2	S	5714;5614;712																	7.82206
Q8IVF2;Q8IVF2-3_693;593	AHNAK2	Q8IVF2;Q8IVF2-3	S	693;593	7.57233
Q8IVF2;Q8IVF2-3_4151;4051	AHNAK2	Q8IVF2;Q8IVF2-3	S	4151;4051			7.34933			6.96025		7.28861							7.20837		7.42504
Q8IVF2;Q8IVF2-3_3408;3308	AHNAK2	Q8IVF2;Q8IVF2-3	S	3408;3308	7.72868	7.97103	7.62657	8.23496	7.33339	8.04988		7.16599			8.57487		7.11852		8.02992		8.76456
Q8IVF2;Q8IVF2-3;Q8IVF2-2_5497;5397;495	AHNAK2	Q8IVF2;Q8IVF2-3;Q8IVF2-2	S	5497;5397;495		7.44897															7.05913
Q8IVF2;Q8IVF2-3_332;232	AHNAK2	Q8IVF2;Q8IVF2-3	S	332;232	7.96671	8.16449		7.90149							7.89577	7.94093	7.48858		7.05638		8.56339
Q8IVF2;Q8IVF2-3_338;238	AHNAK2	Q8IVF2;Q8IVF2-3	S	338;238											7.2209
Q8IVF2;Q8IVF2-3_1710;1610	AHNAK2	Q8IVF2;Q8IVF2-3	S	1710;1610						7.57793											8.14193
Q8IVF2;Q8IVF2-3_765;665	AHNAK2	Q8IVF2;Q8IVF2-3	S	765;665	8.73643	8.87793	8.76366	8.87539		8.45854	7.209	7.80338			8.62785	8.61648	8.56136		8.65933	8.12509	9.3819
Q8IVF2;Q8IVF2-3_4710;4610	AHNAK2	Q8IVF2;Q8IVF2-3	S	4710;4610	7.91357	7.88072	7.28871	7.74473	7.29081	7.17181					6.926	7.61044	6.77094				8.73549
Q8IVF2;Q8IVF2-3;Q8IVF2-2_5542;5442;540	AHNAK2	Q8IVF2;Q8IVF2-3;Q8IVF2-2	S	5542;5442;540		7.15137										7.09203					7.42793
Q8IVF2;Q8IVF2-3_298;198	AHNAK2	Q8IVF2;Q8IVF2-3	T	298;198		8.01226	7.69751	7.97804		7.96356					8.26916						8.78774
Q8IVF2;Q8IVF2-3_620;520	AHNAK2	Q8IVF2;Q8IVF2-3	T	620;520																	7.53792
Q8IVF2;Q8IVF2-3_228;128	AHNAK2	Q8IVF2;Q8IVF2-3	T	228;128		8.40098		8.33982	8.26894	8.77723		7.0678			7.66294	8.17751					7.20889
Q8IVF2;Q8IVF2-3_408;308	AHNAK2	Q8IVF2;Q8IVF2-3	T	408;308															7.42166		7.42837
Q8IVF2;Q8IVF2-3_4635;4535	AHNAK2	Q8IVF2;Q8IVF2-3	T	4635;4535																	7.34843
Q8IVF2;Q8IVF2-3_510;410	AHNAK2	Q8IVF2;Q8IVF2-3	T	510;410											7.60654
Q8IVF2;Q8IVF2-3_330;230	AHNAK2	Q8IVF2;Q8IVF2-3	T	330;230	8.11418
Q8IVF2;Q8IVF2-3_4418;4318	AHNAK2	Q8IVF2;Q8IVF2-3	T	4418;4318						7.04695									6.95331
P35869_81	AHR	P35869	S	81	6.87634					6.48023											7.07425
P35869_90	AHR	P35869	S	90														7.24167
A9YTQ3;A9YTQ3-3;A9YTQ3-2_160;156;160	AHRR	A9YTQ3;A9YTQ3-3;A9YTQ3-2	Y	160;156;160						7.551						7.40062	7.58466		8.74903		7.25626
A9YTQ3;A9YTQ3-3;A9YTQ3-2_162;158;162	AHRR	A9YTQ3;A9YTQ3-3;A9YTQ3-2	Y	162;158;162						7.551						7.40062	7.58466		8.74903		7.25626
O95433;O95433-2_218;218	AHSA1	O95433;O95433-2	S	218;218					6.951										7.14251
O95433;O95433-2_258;258	AHSA1	O95433;O95433-2	S	258;258			6.88656	6.66043	7.5127	7.26059		6.82827							7.18454	7.00754
Q96BJ3_162	AIDA	Q96BJ3	S	162		7.53655	6.70997	6.59664			7.37409	7.08651		6.75192		6.73649	7.11524		7.18749	7.05468	6.42469
Q9BQI0-3;Q9BQI0;Q9BQI0-2_125;133;159	AIF1L	Q9BQI0-3;Q9BQI0;Q9BQI0-2	S	125;133;159							8.87605	8.09374
Q9BQI0-3;Q9BQI0;Q9BQI0-2_126;134;160	AIF1L	Q9BQI0-3;Q9BQI0;Q9BQI0-2	S	126;134;160								8.09374						6.55646		8.18561
O95831-3;O95831;O95831-4;O95831-6_112;116;116;29	AIFM1	O95831-3;O95831;O95831-4;O95831-6	S	112;116;116;29									8.31909
O95831-3;O95831;O95831-4;O95831-6_114;118;118;31	AIFM1	O95831-3;O95831;O95831-4;O95831-6	S	114;118;118;31	8.05196	8.21252		6.88323	7.45136	7.83917	7.46822	7.15082						7.35958	7.47605	7.13542	7.6513
O95831-3;O95831;O95831-2;O95831-5_515;519;232;167	AIFM1	O95831-3;O95831;O95831-2;O95831-5	S	515;519;232;167	7.80947	7.6305		7.17129			7.28911	7.57248		8.07766	7.56159			7.14345		7.74987	7.33513
O95831-3;O95831;O95831-4;O95831-6_262;266;266;179	AIFM1	O95831-3;O95831;O95831-4;O95831-6	S	262;266;266;179	7.84303												7.75941
O95831-3;O95831;O95831-4;O95831-6_264;268;268;181	AIFM1	O95831-3;O95831;O95831-4;O95831-6	S	264;268;268;181	8.89464	9.10473	8.54368	8.4127		8.59427	6.90033	8.2726	8.37559	8.55702	8.58802	7.40839			8.50392	8.61314	8.99702
O95831-3;O95831;O95831-4;O95831-6_259;263;263;176	AIFM1	O95831-3;O95831;O95831-4;O95831-6	T	259;263;263;176		7.17683															7.04202
Q13155_82	AIMP2	Q13155	T	82					7.15145											6.81759
O00170_43	AIP	O00170	S	43						8.01227			7.38197					7.64233
O00170_162	AIP	O00170	T	162						7.30761
Q9NZN9-3;Q9NZN9-2;Q9NZN9-4;Q9NZN9_168;171;209;231	AIPL1	Q9NZN9-3;Q9NZN9-2;Q9NZN9-4;Q9NZN9	T	168;171;209;231		7.63977	7.81954		7.95466	7.8811	8.026		7.7767		8.50282	7.48599		7.12281	7.85533		7.62153
Q9NZN9-3;Q9NZN9-2;Q9NZN9-4;Q9NZN9_173;176;214;236	AIPL1	Q9NZN9-3;Q9NZN9-2;Q9NZN9-4;Q9NZN9	Y	173;176;214;236		7.63977	7.81954		7.95466	7.8811	8.026		7.7767		8.50282	7.48599		7.12281	7.85533		7.62153
C9J069_109	AJM1	C9J069	S	109	7.83415	7.73544		7.66934						7.41229				7.75315	7.78005		7.39966
C9J069_468	AJM1	C9J069	S	468	7.32855	7.34389		7.25689				7.84753		6.76685	7.09459		7.13666	7.20609	7.35762
C9J069_448	AJM1	C9J069	S	448		6.65841						7.16731							7.20301
C9J069_856	AJM1	C9J069	S	856		7.92553		7.4044			7.40967	8.19687		7.58417		7.31167		7.49998		7.64352
C9J069_104	AJM1	C9J069	T	104																7.46309
C9J069_498	AJM1	C9J069	T	498	7.56788	7.64865				7.14032		8.07895							7.80384	7.53422
Q96IF1_69	AJUBA	Q96IF1	S	69			7.36757								8.26239		7.50002	7.78064	7.92623
Q96IF1_263	AJUBA	Q96IF1	S	263		7.24345	8.59881	7.81573	8.08493	7.97145	8.08166	7.34262		7.94965	7.68933		8.14369	8.12972	8.73436	7.91279	8.16888
Q96IF1_39	AJUBA	Q96IF1	S	39	6.93774		7.70239									7.35188			7.29898
Q96IF1_79	AJUBA	Q96IF1	S	79	8.20809		8.7282	8.48974	8.44783	7.9091	8.27011	7.67915	7.41457	8.20823		8.38987	8.25084	8.32372	8.40689	8.56792	8.21559
Q96IF1_141	AJUBA	Q96IF1	S	141		6.99545	7.04549		7.16302	6.91172									7.5412
Q96IF1_155	AJUBA	Q96IF1	S	155			7.84914		7.6675	7.37506									7.84077		7.47928
Q96IF1_159	AJUBA	Q96IF1	S	159			7.3852
Q96IF1_175	AJUBA	Q96IF1	S	175			7.78464		7.79173	7.85584	7.93762					7.79481	7.43896	7.03235	8.04497	7.87801	7.47342
Q96IF1_196	AJUBA	Q96IF1	S	196			7.34885			7.10397						6.9089		7.03235
Q96IF1_230	AJUBA	Q96IF1	S	230	8.57675	7.64774	8.40218	7.21303	8.44288	8.39426	8.61703	8.5408		8.72103	8.46218	8.87112	8.73106	7.09979	9.04587	8.59806	8.63876
Q96IF1_237	AJUBA	Q96IF1	S	237	7.40065			7.2016	7.41544	7.27629				7.06134			7.06705	7.50642		7.40326
Q96IF1_119	AJUBA	Q96IF1	S	119	8.78124		8.68844	8.89207	8.72274	8.63305	8.3413	8.31637		8.70211	8.6616	8.74166	8.66807	8.62691	8.95375	8.86523	8.60841
Q96IF1_25	AJUBA	Q96IF1	S	25	8.12585			7.09398										7.55865	7.58829
Q96IF1_123	AJUBA	Q96IF1	S	123															7.09436
Q96IF1_136	AJUBA	Q96IF1	S	136			7.94087				7.71985					7.76703		7.55588	7.54259
Q96IF1_137	AJUBA	Q96IF1	S	137	9.13702		8.8974	8.60901	9.03495	8.80808	8.77929	9.13564	8.30846	8.99321	8.34425	8.72696	8.76287	9.1006	9.40388	9.15617	8.79324
Q96IF1_163	AJUBA	Q96IF1	S	163												7.64261
Q96IF1_265	AJUBA	Q96IF1	T	265					8.04802	7.94523				7.53182		8.16104		7.8664
Q96IF1_30	AJUBA	Q96IF1	T	30			7.57569		7.85715					7.32843					7.48056	7.42673	7.00061
P00568_38	AK1	P00568	S	38		6.9939	6.80453	6.59998		6.55921		6.81466							7.07233
P54819-5;P54819-2;P54819;P54819-3_4;4;4;4	AK2	P54819-5;P54819-2;P54819;P54819-3	S	4;4;4;4								7.29755
P54819-5;P54819-2;P54819;P54819-6_186;194;194;146	AK2	P54819-5;P54819-2;P54819;P54819-6	T	186;194;194;146								6.95531		6.85641
Q9Y6K8-3;Q9Y6K8;Q9Y6K8-2_478;504;139	AK5	Q9Y6K8-3;Q9Y6K8;Q9Y6K8-2	S	478;504;139			7.94457
Q96MA6-2;Q96MA6_126;330	AK8	Q96MA6-2;Q96MA6	S	126;330									8.76296			7.7166			7.69286
Q96MA6-2;Q96MA6_107;311	AK8	Q96MA6-2;Q96MA6	T	107;311									8.76296			7.7166			7.69286
Q96MA6-2;Q96MA6_108;312	AK8	Q96MA6-2;Q96MA6	T	108;312									8.76296			7.7166			7.69286
Q92667;Q92667-2_231;231	AKAP1	Q92667;Q92667-2	S	231;231					7.22525
Q92667_592	AKAP1	Q92667	S	592			7.00797	7.30714	7.51	7.11046				7.85885					7.28349
Q92667;Q92667-2_169;169	AKAP1	Q92667;Q92667-2	S	169;169				7.60203	7.78999	7.87015	7.1282								7.24122		7.27789
Q92667;Q92667-2_107;107	AKAP1	Q92667;Q92667-2	S	107;107		7.30357	7.21577				7.53179		7.3759	7.34475						8.0767	8.00627
Q92667;Q92667-2_108;108	AKAP1	Q92667;Q92667-2	S	108;108					8.07192	7.65934										8.0767
Q92667;Q92667-2_150;150	AKAP1	Q92667;Q92667-2	S	150;150		7.83847	7.21272		7.41864						7.63168				8.49665	7.22024
Q92667;Q92667-2_151;151	AKAP1	Q92667;Q92667-2	S	151;151		7.83847		7.63385	8.36563	8.56764	7.90851			8.01757	7.83888		8.04356	7.66833	8.49665	7.22024	8.7258
Q92667;Q92667-2_441;441	AKAP1	Q92667;Q92667-2	S	441;441																	7.30144
Q92667;Q92667-2_444;444	AKAP1	Q92667;Q92667-2	S	444;444	8.56564			9.62168	9.60114	8.96302	9.16195		8.97437								9.44201
Q92667;Q92667-2_445;445	AKAP1	Q92667;Q92667-2	S	445;445		8.97925	8.68238	7.317	7.55598	8.93962	7.97655	8.15785	7.95373	9.28123	8.64737	8.526	9.16553	8.8165	8.90754	8.76206
Q92667;Q92667-2_429;429	AKAP1	Q92667;Q92667-2	S	429;429		8.01348	7.84752		8.53425	8.48465	8.53578			8.46633	6.92059		7.19799	8.14812		7.79717	8.52042
Q92667;Q92667-2_533;533	AKAP1	Q92667;Q92667-2	T	533;533	7.18345	7.37837	7.0122	8.00249	7.87907	7.89253	7.56165	7.33868	7.14309	7.74599			7.72043	7.31691	7.71063	7.28362	7.84106
Q92667_590	AKAP1	Q92667	T	590		7.32824	7.00797	7.30714													7.30749
Q92667;Q92667-2_70;70	AKAP1	Q92667;Q92667-2	T	70;70			7.11253	7.15077	7.64076	7.33319				6.91074			7.20145				7.4882
O43572_52	AKAP10	O43572	S	52	8.24696	7.79953	7.8755	7.91129	7.48176	8.30938	8.34219	7.48627		7.87079		7.77429	7.60737	8.03279	8.03564	8.15772	7.84492
O43572_96	AKAP10	O43572	S	96			7.27545		6.95427	7.60765	7.30228								6.97799		8.71892
O43572_278	AKAP10	O43572	S	278	7.69896					7.53418
O43572_281	AKAP10	O43572	S	281	8.35701		8.581	9.01004		8.23982		8.02703		8.5891	7.77552	8.40301	8.12699	8.42213	7.72017	7.57178	8.46595
O43572_187	AKAP10	O43572	S	187	8.72478	8.53323	8.97887	7.08352	8.5246	9.0793	7.25404	8.71156	7.74494	8.73436	8.48098	8.28789	8.528	8.86021	8.92508	8.52388	8.85347
O43572_189	AKAP10	O43572	S	189	6.78942					7.839				7.75232					7.45816
Q9UKA4_1112	AKAP11	Q9UKA4	S	1112						7.1217								7.0341	7.49432
Q9UKA4_444	AKAP11	Q9UKA4	S	444	7.05122																6.9302
Q9UKA4_448	AKAP11	Q9UKA4	S	448	8.52527	8.43255	8.63922	8.73465	8.28187	9.19793	8.59857	8.45435		8.64248	8.73462	8.26521	8.67187	8.63783	8.91303	7.81794	9.10398
Q9UKA4_1476	AKAP11	Q9UKA4	S	1476		7.17443		6.82869											7.36857		7.36851
Q9UKA4_985	AKAP11	Q9UKA4	S	985	7.95738	7.49679	7.47629	7.8524	7.50114	8.31535		8.32589		7.83586	8.26483		8.02678	7.77764	8.73718		8.15525
Q9UKA4_1526	AKAP11	Q9UKA4	S	1526															7.37137
Q9UKA4_239	AKAP11	Q9UKA4	S	239	6.62248		7.04905														6.85192
Q9UKA4_422	AKAP11	Q9UKA4	S	422		8.19699	9.05551	7.70172	8.31823	8.8582	8.64224	8.3394	7.18185	8.52961	7.82146	8.08971	8.27002	8.77164	8.95912	7.69644	8.86724
Q9UKA4_433	AKAP11	Q9UKA4	S	433	6.69677	8.5475	9.03271	8.41849	8.378	9.17162	8.81541	8.47566		8.60256	8.50649	8.05161	8.99631	8.94426	9.19283	8.02004	8.98521
Q9UKA4_18	AKAP11	Q9UKA4	S	18	7.03591	7.19734	7.43675	7.6807		7.99558	7.85542	6.9008			7.28248	6.9864	7.56001	7.54104		6.9116	7.95384
Q9UKA4_20	AKAP11	Q9UKA4	S	20															7.67804		6.92307
Q9UKA4_1580	AKAP11	Q9UKA4	S	1580		8.3669	8.74196		8.55094		8.5281	7.52379			8.37695	7.50388	8.26596	8.28676	8.71466	7.6314	9.0486
Q9UKA4_589	AKAP11	Q9UKA4	S	589											7.44271
Q9UKA4_590	AKAP11	Q9UKA4	S	590													8.32145	7.64241	8.02642
Q9UKA4_1611	AKAP11	Q9UKA4	S	1611	7.51859		6.75199	7.5008													8.16164
Q9UKA4_1619	AKAP11	Q9UKA4	S	1619			8.00035	7.6729		7.3924	8.04821	7.68978		7.67628		7.69627		7.7694	8.01808		7.87528
Q9UKA4_1493	AKAP11	Q9UKA4	S	1493						7.20985									7.6409		7.1423
Q9UKA4_494	AKAP11	Q9UKA4	S	494															6.58366		6.90237
Q9UKA4_1171	AKAP11	Q9UKA4	S	1171		6.98185	7.83409		7.36314	7.77779	7.57947				7.53223			7.34044	8.11889	7.46424	7.85481
Q9UKA4_1483	AKAP11	Q9UKA4	S	1483			6.96488												6.87016		7.39818
Q9UKA4_1487	AKAP11	Q9UKA4	S	1487		7.89435	7.38346											7.10677	7.54433		7.38627
Q9UKA4_456	AKAP11	Q9UKA4	S	456			7.24518			7.57558							7.28804		7.60194		7.68152
Q9UKA4_288	AKAP11	Q9UKA4	S	288	8.26184	7.89011	8.39307	8.14262	7.93607	8.2595	8.24321	7.86544		8.53767	7.55204	8.44957	8.30417	8.45391	8.66778	7.75857	8.21488
Q9UKA4_1240	AKAP11	Q9UKA4	S	1240		7.05175
Q9UKA4_1242	AKAP11	Q9UKA4	S	1242	8.96049	9.03655	8.9687	9.2524	8.30205	8.99242	9.01505	8.55545	8.3156	9.01441	8.78979	8.96713	9.07301	9.06758	9.18333	8.45212	9.33814
Q9UKA4_271	AKAP11	Q9UKA4	S	271						7.02239						7.99191					7.01853
Q9UKA4_1337	AKAP11	Q9UKA4	S	1337		7.5507	7.42481		7.3335	8.01191	7.47637		7.14241	6.88239	6.55068		7.14304	7.52777	8.04949	7.02993	7.96679
Q9UKA4_1340	AKAP11	Q9UKA4	S	1340		6.69174			6.70836										6.56724
Q9UKA4_1100	AKAP11	Q9UKA4	T	1100	8.2764	7.8274	8.00664	8.24963	7.73491	8.31453	8.00331	7.7706		7.80767	8.11486		7.05418	8.04696	8.51003		8.43485
Q9UKA4_1104	AKAP11	Q9UKA4	T	1104			7.38529	6.64662		7.41494									7.11349
Q9UKA4_915	AKAP11	Q9UKA4	T	915																	7.31322
Q9UKA4_981	AKAP11	Q9UKA4	T	981	8.21956	7.18753	7.51446	8.0801	7.37585	7.56322	7.38556	7.22503		7.89123				7.45321	7.66937	7.32499	7.67969
Q9UKA4_1583	AKAP11	Q9UKA4	T	1583													7.33103
Q9UKA4_1504	AKAP11	Q9UKA4	T	1504			7.66971		7.22944						7.26317				7.54186
Q9UKA4_1485	AKAP11	Q9UKA4	T	1485			7.3174			7.32391				6.88229					7.41923
Q9UKA4_1244	AKAP11	Q9UKA4	T	1244	6.78335
Q9UKA4_1574	AKAP11	Q9UKA4	T	1574						9.0259
Q9UKA4_1342	AKAP11	Q9UKA4	T	1342											6.55068				7.13309
Q9UKA4_1335	AKAP11	Q9UKA4	Y	1335					6.7597
Q9UKA4_1345	AKAP11	Q9UKA4	Y	1345					7.0437				7.14241		6.4966	7.04984				7.02993
Q02952;Q02952-3;Q02952-2_1587;1482;1489	AKAP12	Q02952;Q02952-3;Q02952-2	S	1587;1482;1489	7.63807	7.53289		7.68445		7.69351									8.41441		8.46592
Q02952;Q02952-3;Q02952-2_347;242;249	AKAP12	Q02952;Q02952-3;Q02952-2	S	347;242;249			7.70762	8.56654		7.78525									7.83234		7.81957
Q02952;Q02952-3;Q02952-2_219;114;121	AKAP12	Q02952;Q02952-3;Q02952-2	S	219;114;121	7.4194		9.16252					8.56036							8.71279	7.66418
Q02952;Q02952-3;Q02952-2_120;15;22	AKAP12	Q02952;Q02952-3;Q02952-2	S	120;15;22		8.89784	9.44953		9.42861	9.09366		8.38187							7.88052
Q02952;Q02952-3;Q02952-2_1295;1190;1197	AKAP12	Q02952;Q02952-3;Q02952-2	S	1295;1190;1197			6.96674		6.55032
Q02952;Q02952-3;Q02952-2_1712;1607;1614	AKAP12	Q02952;Q02952-3;Q02952-2	S	1712;1607;1614		7.16784	7.77298		7.50249	7.55544									7.58369
Q02952;Q02952-3;Q02952-2_803;698;705	AKAP12	Q02952;Q02952-3;Q02952-2	S	803;698;705			8.81097								8.49346
Q02952;Q02952-3;Q02952-2_806;701;708	AKAP12	Q02952;Q02952-3;Q02952-2	S	806;701;708			7.20722		8.53112	8.62042					7.59864	7.82556				8.2739	8.73355
Q02952;Q02952-3;Q02952-2_612;507;514	AKAP12	Q02952;Q02952-3;Q02952-2	S	612;507;514	7.42359	8.98064	8.90193	8.62211	8.58783	9.04361		8.07543	7.79052		8.59013	8.68308		8.00775	8.74128	7.96651	9.09376
Q02952;Q02952-3;Q02952-2_885;780;787	AKAP12	Q02952;Q02952-3;Q02952-2	S	885;780;787		7.2778	6.93856	7.12092	6.8539	7.00698						7.59451			6.96902		7.27751
Q02952;Q02952-3;Q02952-2_887;782;789	AKAP12	Q02952;Q02952-3;Q02952-2	S	887;782;789		7.74885	8.13138	7.12092	7.89736	8.30141					7.97475			7.28264	8.01037	7.25281	7.9363
Q02952;Q02952-3;Q02952-2_248;143;150	AKAP12	Q02952;Q02952-3;Q02952-2	S	248;143;150		8.24976	9.19971	8.25168	8.88962	8.43196					8.85986				8.82531		8.58782
Q02952;Q02952-3;Q02952-2_253;148;155	AKAP12	Q02952;Q02952-3;Q02952-2	S	253;148;155						7.55135
Q02952;Q02952-3;Q02952-2_1226;1121;1128	AKAP12	Q02952;Q02952-3;Q02952-2	S	1226;1121;1128		7.98323	7.69467	8.10333	7.82673	8.11106											8.37415
Q02952;Q02952-3;Q02952-2_1727;1622;1629	AKAP12	Q02952;Q02952-3;Q02952-2	S	1727;1622;1629	7.37681		8.06198	7.92621								7.28822			7.55341
Q02952;Q02952-3;Q02952-2_472;367;374	AKAP12	Q02952;Q02952-3;Q02952-2	S	472;367;374						7.55894											7.95837
Q02952;Q02952-3;Q02952-2_483;378;385	AKAP12	Q02952;Q02952-3;Q02952-2	S	483;378;385		7.62258	7.87438	7.28957	7.79335	8.14228					7.81244				7.52894		8.18384
Q02952;Q02952-3;Q02952-2_1390;1285;1292	AKAP12	Q02952;Q02952-3;Q02952-2	S	1390;1285;1292						7.32286
Q02952;Q02952-3;Q02952-2_1391;1286;1293	AKAP12	Q02952;Q02952-3;Q02952-2	S	1391;1286;1293		8.38391	7.72678			7.50879											9.02661
Q02952;Q02952-3;Q02952-2_1395;1290;1297	AKAP12	Q02952;Q02952-3;Q02952-2	S	1395;1290;1297		7.47654	8.36533	8.04777	8.80518	9.06389		8.05528			8.55259	7.91541		7.70207	8.34942		7.96294
Q02952_96	AKAP12	Q02952	S	96																	7.5116
Q02952;Q02952-3;Q02952-2_568;463;470	AKAP12	Q02952;Q02952-3;Q02952-2	S	568;463;470		7.16623		7.26177		7.68039					7.9025						7.86159
Q02952;Q02952-3;Q02952-2_569;464;471	AKAP12	Q02952;Q02952-3;Q02952-2	S	569;464;471			7.70819														7.30482
Q02952;Q02952-3;Q02952-2_544;439;446	AKAP12	Q02952;Q02952-3;Q02952-2	S	544;439;446
Q02952;Q02952-3;Q02952-2_554;449;456	AKAP12	Q02952;Q02952-3;Q02952-2	S	554;449;456	7.60561			7.90515
Q02952;Q02952-3;Q02952-2_598;493;500	AKAP12	Q02952;Q02952-3;Q02952-2	S	598;493;500	8.19722	8.89663	8.1454	8.86769	8.7469	9.26077		8.8747	8.10155	8.23182	9.22382	8.46651	7.46118	8.29579	8.94238	7.68824	8.46101
Q02952;Q02952-3;Q02952-2_696;591;598	AKAP12	Q02952;Q02952-3;Q02952-2	S	696;591;598	7.20786	9.51055	9.07099	9.59723	9.38768	8.79159		8.79532	8.32825	8.22199	9.61918	9.37551		8.674	9.59072	8.56767	8.78027
Q02952;Q02952-3;Q02952-2_697;592;599	AKAP12	Q02952;Q02952-3;Q02952-2	S	697;592;599		8.54749	8.00209	8.84375	8.59129	8.56682					9.01376				8.76846		8.65688
Q02952;Q02952-3;Q02952-2_698;593;600	AKAP12	Q02952;Q02952-3;Q02952-2	S	698;593;600	7.72501	8.79679	8.9914	7.98516	9.10125	8.79159		7.87747		7.69102	9.15493	8.12098		7.90614	8.79264	7.84037	8.78027
Q02952;Q02952-3;Q02952-2_660;555;562	AKAP12	Q02952;Q02952-3;Q02952-2	S	660;555;562	8.15525	8.75032	7.92845	8.10404		8.63932					7.37977				7.86093		8.47862
Q02952;Q02952-3;Q02952-2_1691;1586;1593	AKAP12	Q02952;Q02952-3;Q02952-2	S	1691;1586;1593			7.78734	7.30752	7.94103	8.28964		7.0063			7.30985			7.4312	7.37182		7.69815
Q02952;Q02952-3;Q02952-2_1328;1223;1230	AKAP12	Q02952;Q02952-3;Q02952-2	S	1328;1223;1230			7.86434	7.43712	7.87841	8.54718						7.12594	8.01973
Q02952;Q02952-3;Q02952-2_1331;1226;1233	AKAP12	Q02952;Q02952-3;Q02952-2	S	1331;1226;1233	9.1152	9.28975	10.3154	9.97677	9.81819	10.4732		9.56085	8.74528	8.29474	10.2986	9.4795		9.14396	9.8796		10.38
Q02952;Q02952-3;Q02952-2_522;417;424	AKAP12	Q02952;Q02952-3;Q02952-2	S	522;417;424		7.63128	7.61482	7.07971	7.12492												8.14429
Q02952;Q02952-3;Q02952-2_783;678;685	AKAP12	Q02952;Q02952-3;Q02952-2	S	783;678;685		7.71383			8.38426	8.27271					7.86397	7.8885			8.18494		8.1463
Q02952;Q02952-3;Q02952-2_787;682;689	AKAP12	Q02952;Q02952-3;Q02952-2	S	787;682;689															7.54888
Q02952;Q02952-3;Q02952-2_792;687;694	AKAP12	Q02952;Q02952-3;Q02952-2	S	792;687;694			7.44021			7.33415
Q02952;Q02952-3;Q02952-2_371;266;273	AKAP12	Q02952;Q02952-3;Q02952-2	S	371;266;273	9.29295	9.23195	9.50306	10.0291	9.22885	9.76952		8.72567	8.49179	8.22103	9.00024	9.28791		8.56242	9.15788	7.90605	9.66051
Q02952;Q02952-3;Q02952-2_381;276;283	AKAP12	Q02952;Q02952-3;Q02952-2	S	381;276;283				8.58483	8.83236	9.35645					8.15931	7.85871		7.94238			9.75553
Q02952;Q02952-3;Q02952-2_386;281;288	AKAP12	Q02952;Q02952-3;Q02952-2	S	386;281;288			9.33383								8.35114		7.42968		9.426		7.75511
Q02952;Q02952-3;Q02952-2_388;283;290	AKAP12	Q02952;Q02952-3;Q02952-2	S	388;283;290		7.68174	8.12793								7.46297						7.75511
Q02952;Q02952-3;Q02952-2_353;248;255	AKAP12	Q02952;Q02952-3;Q02952-2	S	353;248;255				7.66208	7.33859						7.5017
Q02952;Q02952-3;Q02952-2_364;259;266	AKAP12	Q02952;Q02952-3;Q02952-2	S	364;259;266			8.09167		7.54469	8.5645											8.59926
Q02952_75	AKAP12	Q02952	S	75			7.4694
Q02952;Q02952-3;Q02952-2_841;736;743	AKAP12	Q02952;Q02952-3;Q02952-2	S	841;736;743		7.09296	7.65059								7.54757						7.68636
Q02952;Q02952-3;Q02952-2_627;522;529	AKAP12	Q02952;Q02952-3;Q02952-2	S	627;522;529	8.74642	9.58996	10.5701	9.61076	9.1746	10.2217	7.55557	9.60772	9.12399		9.76464	10.0889	8.01651	9.32033	9.9429	8.88732	8.63572
Q02952;Q02952-3;Q02952-2_629;524;531	AKAP12	Q02952;Q02952-3;Q02952-2	S	629;524;531			9.49255		9.03493	7.66259		7.84046			8.61022	7.59687		8.16291	8.91024	8.46062	8.57686
Q02952;Q02952-3;Q02952-2_868;763;770	AKAP12	Q02952;Q02952-3;Q02952-2	S	868;763;770						7.56938		6.65843							7.12181		7.62597
Q02952;Q02952-3;Q02952-2_283;178;185	AKAP12	Q02952;Q02952-3;Q02952-2	S	283;178;185	7.93301	8.62668	8.87077	8.87418	8.68716	9.53191		8.08217			9.10688	8.83708	7.27721	8.0694	7.84482	7.521	9.22082
Q02952;Q02952-3;Q02952-2_286;181;188	AKAP12	Q02952;Q02952-3;Q02952-2	S	286;181;188	7.60624	8.48439	8.82012	8.05674	7.72186	9.58343		8.06689			8.53996			7.78844	8.55884	7.37556	9.36716
Q02952;Q02952-3;Q02952-2_290;185;192	AKAP12	Q02952;Q02952-3;Q02952-2	S	290;185;192				8.49089							7.43188						7.31808
Q02952;Q02952-3;Q02952-2_294;189;196	AKAP12	Q02952;Q02952-3;Q02952-2	S	294;189;196						7.18615											7.54466
Q02952;Q02952-3;Q02952-2_644;539;546	AKAP12	Q02952;Q02952-3;Q02952-2	S	644;539;546						7.36596											7.30045
Q02952;Q02952-3;Q02952-2_645;540;547	AKAP12	Q02952;Q02952-3;Q02952-2	S	645;540;547			7.66231			7.67303		7.22258							6.96954		7.50988
Q02952;Q02952-3;Q02952-2_648;543;550	AKAP12	Q02952;Q02952-3;Q02952-2	S	648;543;550			7.31455			7.292					7.74067						7.45483
Q02952;Q02952-3;Q02952-2_651;546;553	AKAP12	Q02952;Q02952-3;Q02952-2	S	651;546;553		7.51922	8.25715	7.33076	7.41893	7.95398					8.3081				7.64213	7.2499
Q02952;Q02952-3;Q02952-2_1457;1352;1359	AKAP12	Q02952;Q02952-3;Q02952-2	S	1457;1352;1359	7.37217		7.21688														7.60791
Q02952;Q02952-3;Q02952-2_1458;1353;1360	AKAP12	Q02952;Q02952-3;Q02952-2	S	1458;1353;1360	7.37217		7.21688														7.60791
Q02952;Q02952-3;Q02952-2_1483;1378;1385	AKAP12	Q02952;Q02952-3;Q02952-2	S	1483;1378;1385	6.81847	7.63614				8.36047					7.57706			7.30021	7.66752
Q02952;Q02952-3;Q02952-2_1674;1569;1576	AKAP12	Q02952;Q02952-3;Q02952-2	S	1674;1569;1576	7.35241	7.70822	8.24567	7.80483	7.72582	8.21336		7.36984			8.27462	7.50744		7.44939	7.82355		8.47717
Q02952;Q02952-3;Q02952-2_441;336;343	AKAP12	Q02952;Q02952-3;Q02952-2	S	441;336;343			7.48671								7.64383						7.20937
Q02952;Q02952-3;Q02952-2_504;399;406	AKAP12	Q02952;Q02952-3;Q02952-2	S	504;399;406			7.59864	7.05205	8.30763	6.748					8.07138	7.30694					8.17139
Q02952;Q02952-3;Q02952-2_505;400;407	AKAP12	Q02952;Q02952-3;Q02952-2	S	505;400;407		7.92632	8.32086	7.05205		8.50309					7.98983	8.31432			8.10142		8.11063
Q02952;Q02952-3;Q02952-2_514;409;416	AKAP12	Q02952;Q02952-3;Q02952-2	S	514;409;416		9.57864	9.82945	9.57412	9.23105	9.75017		8.84984	8.36707		9.09783	9.18832	7.99682	8.8594	9.35466	8.94358	9.79953
Q02952;Q02952-3;Q02952-2_1119;1014;1021	AKAP12	Q02952;Q02952-3;Q02952-2	S	1119;1014;1021														7.72974
Q02952;Q02952-3;Q02952-2_1512;1407;1414	AKAP12	Q02952;Q02952-3;Q02952-2	S	1512;1407;1414			7.09548
Q02952;Q02952-3;Q02952-2_1760;1655;1662	AKAP12	Q02952;Q02952-3;Q02952-2	T	1760;1655;1662		7.9719	7.98064	7.80997	7.98118	8.16153		7.23636									8.1483
Q02952;Q02952-3;Q02952-2_608;503;510	AKAP12	Q02952;Q02952-3;Q02952-2	T	608;503;510		7.6872	8.76989	6.72503	8.05513	8.06772			7.43297		7.695	7.22662		7.36411	8.2606		8.48875
Q02952;Q02952-3;Q02952-2_548;443;450	AKAP12	Q02952;Q02952-3;Q02952-2	T	548;443;450	8.03277
Q02952;Q02952-3;Q02952-2_597;492;499	AKAP12	Q02952;Q02952-3;Q02952-2	T	597;492;499	7.59614	7.93168	9.26985		7.32345	8.17039			8.10155		8.53048	7.48464					9.41039
Q02952;Q02952-3;Q02952-2_521;416;423	AKAP12	Q02952;Q02952-3;Q02952-2	T	521;416;423		7.85849				7.42971
Q02952;Q02952-3;Q02952-2_523;418;425	AKAP12	Q02952;Q02952-3;Q02952-2	T	523;418;425		6.92503		7.08584		6.44045									6.93693		7.65225
Q02952;Q02952-3;Q02952-2_793;688;695	AKAP12	Q02952;Q02952-3;Q02952-2	T	793;688;695		7.78459	8.35423	7.76505	8.43655						7.56646				7.94824		8.28633
Q02952;Q02952-3;Q02952-2_796;691;698	AKAP12	Q02952;Q02952-3;Q02952-2	T	796;691;698					7.10746												7.31012
Q02952;Q02952-3;Q02952-2_351;246;253	AKAP12	Q02952;Q02952-3;Q02952-2	T	351;246;253				7.66208	7.33859						7.5017						7.59029
Q02952;Q02952-3;Q02952-2_242;137;144	AKAP12	Q02952;Q02952-3;Q02952-2	T	242;137;144		7.13969	7.74457		7.05812	7.43109					7.40459	7.61318					7.52241
Q02952;Q02952-3;Q02952-2_285;180;187	AKAP12	Q02952;Q02952-3;Q02952-2	T	285;180;187		7.93917	8.55044								8.35213			7.51922
Q02952;Q02952-3;Q02952-2_289;184;191	AKAP12	Q02952;Q02952-3;Q02952-2	T	289;184;191						7.46705
Q02952;Q02952-3;Q02952-2_295;190;197	AKAP12	Q02952;Q02952-3;Q02952-2	T	295;190;197			8.16891		7.89466	7.39163		7.38269			7.94522				7.36881		7.99377
Q02952;Q02952-3;Q02952-2_646;541;548	AKAP12	Q02952;Q02952-3;Q02952-2	T	646;541;548					7.41893	7.292					7.74067
Q02952;Q02952-3;Q02952-2_649;544;551	AKAP12	Q02952;Q02952-3;Q02952-2	T	649;544;551			7.31455		7.88511	7.292
Q02952;Q02952-3;Q02952-2_1484;1379;1386	AKAP12	Q02952;Q02952-3;Q02952-2	T	1484;1379;1386	6.81847		8.36389	8.0727	8.24926						7.48919	7.76595					7.89512
Q02952;Q02952-3;Q02952-2_1116;1011;1018	AKAP12	Q02952;Q02952-3;Q02952-2	T	1116;1011;1018	8.23076	8.01577		8.33712	8.52881	8.80176		8.09659			8.76608	7.94332			8.5175		8.72255
Q12802-4;Q12802;Q12802-2_1281;1281;1281	AKAP13	Q12802-4;Q12802;Q12802-2	S	1281;1281;1281		7.03755
Q12802-4;Q12802;Q12802-2_1282;1282;1282	AKAP13	Q12802-4;Q12802;Q12802-2	S	1282;1282;1282						7.80603	6.73536
Q12802-4;Q12802;Q12802-2_2453;2473;2477	AKAP13	Q12802-4;Q12802;Q12802-2	S	2453;2473;2477					7.45993
Q12802-4;Q12802;Q12802-2_983;983;983	AKAP13	Q12802-4;Q12802;Q12802-2	S	983;983;983	7.79912	7.64486	8.46538	8.60244	6.55742	8.42092		6.96557	7.91217	8.19566	8.05797	8.63511	8.08646	8.30135	7.91963		8.18548
Q12802-4;Q12802;Q12802-2_1363;1363;1363	AKAP13	Q12802-4;Q12802;Q12802-2	S	1363;1363;1363													7.06273		7.02461
Q12802-4;Q12802;Q12802-2_1365;1365;1365	AKAP13	Q12802-4;Q12802;Q12802-2	S	1365;1365;1365																	7.20632
Q12802-4;Q12802;Q12802-2_2325;2345;2349	AKAP13	Q12802-4;Q12802;Q12802-2	S	2325;2345;2349	8.78685	8.52759	8.88948	9.45001	8.44548	8.66174		8.63526		8.70744	8.60386	8.96136		8.61563	9.09571		8.78684
Q12802-4;Q12802;Q12802-2_2378;2398;2402	AKAP13	Q12802-4;Q12802;Q12802-2	S	2378;2398;2402		8.24871	8.12318		8.24131	8.07412				7.07432	7.58623	7.56454	7.37486		7.80992		8.09602
Q12802-4;Q12802;Q12802-2_2382;2402;2406	AKAP13	Q12802-4;Q12802;Q12802-2	S	2382;2402;2406		7.51205	8.02638		8.07797	8.54738									7.93457		7.71077
Q12802-4;Q12802;Q12802-2_1507;1507;1507	AKAP13	Q12802-4;Q12802;Q12802-2	S	1507;1507;1507		7.30961	7.5655	7.71132	7.42987	7.89296	7.15146	7.18076				7.52483		7.51494	7.6939	7.48592	7.72287
Q12802-4;Q12802;Q12802-2_790;790;790	AKAP13	Q12802-4;Q12802;Q12802-2	S	790;790;790		6.5866	7.61915		7.13116	7.89485					7.23567		7.38885		7.55711	7.32863	7.54424
Q12802-4;Q12802;Q12802-2_1909;1927;1931	AKAP13	Q12802-4;Q12802;Q12802-2	S	1909;1927;1931					7.7801	7.83331		7.42837							7.87988		7.1405
Q12802-4;Q12802;Q12802-2_1911;1929;1933	AKAP13	Q12802-4;Q12802;Q12802-2	S	1911;1929;1933	7.85121	8.63073	8.93611	8.81593	8.82815	9.08622	8.14049	7.50112		8.48506	8.93349	7.20156	8.59679	9.03959	8.90183	8.47651	8.65414
Q12802-4;Q12802;Q12802-2_1914;1932;1936	AKAP13	Q12802-4;Q12802;Q12802-2	S	1914;1932;1936		7.11305	8.38775	7.76744	7.55904	8.02286	8.18956	8.11665			7.11731	8.16043	7.55887	8.01677	7.67428	8.26248	7.61309
Q12802-4;Q12802;Q12802-2_649;649;649	AKAP13	Q12802-4;Q12802;Q12802-2	S	649;649;649		7.59294		7.57111	7.60281			7.66353				8.27391	7.86147	7.83928	7.93939
Q12802-4;Q12802;Q12802-2_650;650;650	AKAP13	Q12802-4;Q12802;Q12802-2	S	650;650;650			7.22331			8.03022						7.49337					7.52784
Q12802-4;Q12802;Q12802-2_2750;2770;2774	AKAP13	Q12802-4;Q12802;Q12802-2	S	2750;2770;2774			7.41057									6.66613
Q12802-4;Q12802;Q12802-2_1838;1856;1860	AKAP13	Q12802-4;Q12802;Q12802-2	S	1838;1856;1860		7.52201				7.58527	7.25514										7.172
Q12802-4;Q12802;Q12802-2_1839;1857;1861	AKAP13	Q12802-4;Q12802;Q12802-2	S	1839;1857;1861		8.14669	6.92851		7.64689	8.12223	8.01712				7.87565	7.49643	7.99682	6.89244	7.41315	8.017	7.0116
Q12802-4;Q12802;Q12802-2_1565;1565;1565	AKAP13	Q12802-4;Q12802;Q12802-2	S	1565;1565;1565	8.25704	9.25295	9.54016	9.39673	9.24408	9.37071	8.73757	9.01292	8.68973	8.55049	9.079	8.62908	8.26922	8.90905	8.99131	9.02239	9.26195
Q12802-4;Q12802;Q12802-2_2689;2709;2713	AKAP13	Q12802-4;Q12802;Q12802-2	S	2689;2709;2713		7.71862	7.62657	7.62795	7.54123	8.17409	7.20417	7.57412		7.5346	7.07062	7.19342	7.34974	7.52512	7.8365		7.66368
Q12802-4;Q12802;Q12802-2_2691;2711;2715	AKAP13	Q12802-4;Q12802;Q12802-2	S	2691;2711;2715														7.06305
Q12802-4;Q12802;Q12802-2_395;395;395	AKAP13	Q12802-4;Q12802;Q12802-2	S	395;395;395														7.50072
Q12802-4;Q12802;Q12802-2_2547;2567;2571	AKAP13	Q12802-4;Q12802;Q12802-2	S	2547;2567;2571		7.28364	7.31222	7.32906	7.08758	7.17521											7.22025
Q12802-4;Q12802;Q12802-2_1664;1682;1686	AKAP13	Q12802-4;Q12802;Q12802-2	S	1664;1682;1686										7.07124
Q12802-4;Q12802;Q12802-2_1665;1683;1687	AKAP13	Q12802-4;Q12802;Q12802-2	S	1665;1683;1687		7.10498			7.39822	7.4963				7.07124
Q12802-4;Q12802;Q12802-2_1411;1411;1411	AKAP13	Q12802-4;Q12802;Q12802-2	S	1411;1411;1411			8.15017		7.8472	8.2555					7.52195		8.03161	7.88148	7.88048	7.09811	7.75223
Q12802-4;Q12802;Q12802-2_2478;2498;2502	AKAP13	Q12802-4;Q12802;Q12802-2	S	2478;2498;2502	7.40796	8.44199	8.01339	8.22169	8.11624	8.1274	8.07611	7.64732					8.16304	7.30243	7.76182	8.06863	7.73542
Q12802-4;Q12802;Q12802-2_1858;1876;1880	AKAP13	Q12802-4;Q12802;Q12802-2	S	1858;1876;1880	7.20534	8.47398	8.96417	8.54546	8.30466	8.36138	8.14995			7.31326	8.16871	7.8772	8.69164	8.30731	8.37244	8.59598	8.46738
Q12802-4;Q12802;Q12802-2_1582;1600;1604	AKAP13	Q12802-4;Q12802;Q12802-2	S	1582;1600;1604													6.84764		6.84099	6.8978
Q12802-4;Q12802;Q12802-2_1584;1602;1606	AKAP13	Q12802-4;Q12802;Q12802-2	S	1584;1602;1606	7.26856	8.43297	8.40309	8.59663	8.35686	8.61398	9.26881	7.90873			8.70241	8.62859	8.56578	8.1501	8.43793	8.21603	8.40941
Q12802-4;Q12802;Q12802-2_1600;1618;1622	AKAP13	Q12802-4;Q12802;Q12802-2	S	1600;1618;1622			7.66515
Q12802-4;Q12802;Q12802-2_2700;2720;2724	AKAP13	Q12802-4;Q12802;Q12802-2	S	2700;2720;2724								7.10102
Q12802-4;Q12802;Q12802-2_2703;2723;2727	AKAP13	Q12802-4;Q12802;Q12802-2	S	2703;2723;2727				6.96072													7.6873
Q12802-4;Q12802;Q12802-2_2706;2726;2730	AKAP13	Q12802-4;Q12802;Q12802-2	S	2706;2726;2730					8.5765
Q12802-4;Q12802;Q12802-2_2708;2728;2732	AKAP13	Q12802-4;Q12802;Q12802-2	S	2708;2728;2732	8.37543	7.96261	8.58855	8.68844	7.54667	8.67765	8.05013	8.45481		8.34648	8.38145	9.12048	8.68203	8.58715	8.54466	8.11707	8.58252
Q12802-4;Q12802;Q12802-2_1670;1688;1692	AKAP13	Q12802-4;Q12802;Q12802-2	S	1670;1688;1692				7.19277													6.81364
Q12802-4;Q12802;Q12802-2_1672;1690;1694	AKAP13	Q12802-4;Q12802;Q12802-2	S	1672;1690;1694		8.02468	7.67105	7.89108		8.13976		6.93895	7.553	7.15479		8.0473		7.49856	8.40423		7.92179
Q12802-4;Q12802;Q12802-2_1559;1559;1559	AKAP13	Q12802-4;Q12802;Q12802-2	S	1559;1559;1559	7.47619	7.95364	8.41595	7.20597	8.28819	8.50151	7.60992	8.09535	7.81842	7.75876	7.96226	8.47959	8.314	8.45273	8.24874	8.44357	8.28517
Q12802-4;Q12802;Q12802-2_2541;2561;2565	AKAP13	Q12802-4;Q12802;Q12802-2	S	2541;2561;2565			7.7172
Q12802-4;Q12802;Q12802-2_2543;2563;2567	AKAP13	Q12802-4;Q12802;Q12802-2	S	2543;2563;2567		8.2451	7.31222	7.32906	7.97635	7.17521							7.6659			8.04981	7.98505
Q12802-4;Q12802;Q12802-2_1877;1895;1899	AKAP13	Q12802-4;Q12802;Q12802-2	S	1877;1895;1899		8.05903		8.19353				7.16263				8.02916	7.38894				7.79193
Q12802-4;Q12802;Q12802-2_1880;1898;1902	AKAP13	Q12802-4;Q12802;Q12802-2	S	1880;1898;1902		7.82259		7.77683						7.21754		8.0321			6.95567
Q12802-4;Q12802;Q12802-2_1882;1900;1904	AKAP13	Q12802-4;Q12802;Q12802-2	S	1882;1900;1904			7.82625										7.33946
Q12802-4;Q12802;Q12802-2_1886;1904;1908	AKAP13	Q12802-4;Q12802;Q12802-2	S	1886;1904;1908		7.02128				6.71304
Q12802-4;Q12802;Q12802-2_1888;1906;1910	AKAP13	Q12802-4;Q12802;Q12802-2	S	1888;1906;1910			7.53878		7.562	7.53733						7.7285		7.40212	7.56207
Q12802-4;Q12802;Q12802-2_1624;1642;1646	AKAP13	Q12802-4;Q12802;Q12802-2	S	1624;1642;1646			7.17079		7.1821	6.82948	7.2516		6.65286		6.40509					8.07469
Q12802-4;Q12802;Q12802-2_1627;1645;1649	AKAP13	Q12802-4;Q12802;Q12802-2	S	1627;1645;1649		7.13522	7.17079		7.33598	7.31546	7.53922		6.65286		6.40509			7.36425	7.4689	8.14586	7.37575
Q12802-4;Q12802;Q12802-2_1629;1647;1651	AKAP13	Q12802-4;Q12802;Q12802-2	S	1629;1647;1651		7.64513	8.19395	7.83547	7.73795	7.95156		7.60986			7.31701			7.82767	7.68275	7.85306	8.08176
Q12802-4;Q12802;Q12802-2_2447;2467;2471	AKAP13	Q12802-4;Q12802;Q12802-2	T	2447;2467;2471		7.9409	7.32898		7.63206	7.50583			6.82466					7.18276	7.21549	7.9661	7.05049
Q12802-4;Q12802;Q12802-2_1149;1149;1149	AKAP13	Q12802-4;Q12802;Q12802-2	T	1149;1149;1149			7.33862			6.82791									6.8636
Q12802-4;Q12802;Q12802-2_2371;2391;2395	AKAP13	Q12802-4;Q12802;Q12802-2	T	2371;2391;2395			7.05379
Q12802-4;Q12802;Q12802-2_2380;2400;2404	AKAP13	Q12802-4;Q12802;Q12802-2	T	2380;2400;2404					8.07797	8.54738						7.32725			7.93457		7.71077
Q12802-4;Q12802;Q12802-2_813;813;813	AKAP13	Q12802-4;Q12802;Q12802-2	T	813;813;813				7.80477			7.66841										8.02616
Q12802-4;Q12802;Q12802-2_815;815;815	AKAP13	Q12802-4;Q12802;Q12802-2	T	815;815;815	7.99794	7.85376	8.18125		7.28358	8.09767	7.66841	7.84436	7.4577	7.9135		8.64025	7.87855	7.95593	7.38833
Q12802-4;Q12802;Q12802-2_953;953;953	AKAP13	Q12802-4;Q12802;Q12802-2	T	953;953;953	7.90217	8.28607	8.22735	8.30982	7.76896	8.91523	7.75077	8.85349	7.56097	8.14675	8.55764	8.19823	7.59204	8.1751	8.56724	8.10928	8.64917
Q12802-4;Q12802;Q12802-2_1912;1930;1934	AKAP13	Q12802-4;Q12802;Q12802-2	T	1912;1930;1934		8.15888						7.69974								8.11818
Q12802-4;Q12802;Q12802-2_393;393;393	AKAP13	Q12802-4;Q12802;Q12802-2	T	393;393;393			7.7291
Q12802-4;Q12802;Q12802-2_1868;1886;1890	AKAP13	Q12802-4;Q12802;Q12802-2	T	1868;1886;1890					7.12002											7.29861
Q12802-4;Q12802;Q12802-2_1869;1887;1891	AKAP13	Q12802-4;Q12802;Q12802-2	T	1869;1887;1891														6.92702
Q12802-4;Q12802;Q12802-2_2391;2411;2415	AKAP13	Q12802-4;Q12802;Q12802-2	T	2391;2411;2415	7.29456		7.28708							7.26867							8.12661
Q12802-4;Q12802;Q12802-2_1893;1911;1915	AKAP13	Q12802-4;Q12802;Q12802-2	T	1893;1911;1915		7.46447											7.69091				7.31071
Q02040_610	AKAP17A	Q02040	S	610		9.36941	8.01066	8.09556	7.53409		9.24176		8.16353	8.70866	8.96893	7.52411	8.90606	8.93186	7.96794	7.42684	8.9921
Q02040_611	AKAP17A	Q02040	S	611	7.50495	9.38657	8.01066	8.09556	9.22777	9.04767	9.24176	8.91973	9.19758	8.44179	8.97091	7.57572		7.56026	8.58617	8.95377	8.9921
Q02040_584	AKAP17A	Q02040	S	584		7.57572	7.77363		8.33169	8.14308	8.30878	7.75436	8.41883	7.81818	7.24341	7.92065	7.80824	7.85878	7.90297		8.0016
Q02040_499	AKAP17A	Q02040	S	499	7.41465	8.90198	8.82718	8.57931			8.02215	8.21307		8.61212		7.65523	8.73265	7.574	7.169		7.29623
Q02040_633	AKAP17A	Q02040	S	633	9.17303	9.64232	9.76501	9.55384	9.59802	9.47182	9.30658	9.38372	7.86682	9.44089	9.16655	7.97392	7.75444	7.62711	9.09544	9.01306	9.45436
Q02040_440	AKAP17A	Q02040	S	440	7.20777																6.65221
Q02040_638	AKAP17A	Q02040	S	638	8.40107	9.40792	9.03357	9.46842	9.207	8.93214	9.13447	8.91321			9.04347	7.34575	6.65312	8.96664		7.35129	8.84157
Q02040_640	AKAP17A	Q02040	S	640	7.17229	8.49443	7.82446	8.58258	7.76417	7.61286	7.47194	6.86968	8.24805	7.73148	7.5427	7.21719		7.56026	8.04851	6.76657	6.65485
Q02040_537	AKAP17A	Q02040	S	537	9.47104	9.59613	9.83913	9.57176	9.56607	9.38444	9.29724	9.55026	9.62937	9.69063	8.7756	9.109	9.68456	9.64008	9.25708	9.21324	9.4158
Q02040_639	AKAP17A	Q02040	T	639	8.40107		7.28096	9.46842				8.62851				7.34575	6.65312	7.52321			7.31431
Q02040_644	AKAP17A	Q02040	T	644		9.40792	9.02582			8.93214	9.13447				9.04347			8.96438		7.35129	8.84157
Q9Y2D5-5;Q9Y2D5;Q9Y2D5-7;Q9Y2D5-6;Q9Y2D5-4_241;152;241;383;383	AKAP2	Q9Y2D5-5;Q9Y2D5;Q9Y2D5-7;Q9Y2D5-6;Q9Y2D5-4	S	241;152;241;383;383	8.01448		9.37459	9.60343	8.74886	9.81101		7.83191		8.07134	10.1949	9.59119	9.45724	9.59611	8.89504	9.23923	9.82304
Q9Y2D5-5;Q9Y2D5;Q9Y2D5-7;Q9Y2D5-6;Q9Y2D5-4_243;154;243;385;385	AKAP2	Q9Y2D5-5;Q9Y2D5;Q9Y2D5-7;Q9Y2D5-6;Q9Y2D5-4	S	243;154;243;385;385															9.30973
Q9Y2D5-5;Q9Y2D5;Q9Y2D5-7;Q9Y2D5-6;Q9Y2D5-4_482;393;482;624;624	AKAP2	Q9Y2D5-5;Q9Y2D5;Q9Y2D5-7;Q9Y2D5-6;Q9Y2D5-4	S	482;393;482;624;624	7.37732		9.03258	9.04269	8.99339	9.44633		9.51738	7.9434	7.93462	9.55805	9.11367	9.11823	9.0303	8.92269	8.96066	9.26543
Q9Y2D5-5;Q9Y2D5;Q9Y2D5-7;Q9Y2D5-6;Q9Y2D5-4_490;401;490;632;632	AKAP2	Q9Y2D5-5;Q9Y2D5;Q9Y2D5-7;Q9Y2D5-6;Q9Y2D5-4	S	490;401;490;632;632														7.20645
Q9Y2D5-5;Q9Y2D5;Q9Y2D5-7;Q9Y2D5-6;Q9Y2D5-4_464;375;464;606;606	AKAP2	Q9Y2D5-5;Q9Y2D5;Q9Y2D5-7;Q9Y2D5-6;Q9Y2D5-4	S	464;375;464;606;606								6.90238							7.01539		7.43303
Q9Y2D5-5;Q9Y2D5;Q9Y2D5-7;Q9Y2D5-6;Q9Y2D5-4_209;120;209;351;351	AKAP2	Q9Y2D5-5;Q9Y2D5;Q9Y2D5-7;Q9Y2D5-6;Q9Y2D5-4	S	209;120;209;351;351					8.71331	8.78064					8.73673	8.70548	8.66753		8.35457		8.338
Q9Y2D5-5;Q9Y2D5;Q9Y2D5-7;Q9Y2D5-6;Q9Y2D5-4_210;121;210;352;352	AKAP2	Q9Y2D5-5;Q9Y2D5;Q9Y2D5-7;Q9Y2D5-6;Q9Y2D5-4	S	210;121;210;352;352			7.87036	8.54224	8.02183	8.36592		8.47526			7.99144		7.26048	7.95268			8.0231
Q9Y2D5-5;Q9Y2D5-7;Q9Y2D5-6;Q9Y2D5-4_81;81;223;223	AKAP2	Q9Y2D5-5;Q9Y2D5-7;Q9Y2D5-6;Q9Y2D5-4	S	81;81;223;223											7.34169					7.50405
Q9Y2D5-5;Q9Y2D5-7;Q9Y2D5-6;Q9Y2D5-4_82;82;224;224	AKAP2	Q9Y2D5-5;Q9Y2D5-7;Q9Y2D5-6;Q9Y2D5-4	S	82;82;224;224				7.64503
Q9Y2D5-5;Q9Y2D5-7;Q9Y2D5-6;Q9Y2D5-4_84;84;226;226	AKAP2	Q9Y2D5-5;Q9Y2D5-7;Q9Y2D5-6;Q9Y2D5-4	S	84;84;226;226			8.5573	6.86532	8.43471	9.03688		8.47877	7.29364		7.97285		9.00378	8.64647			7.84493
Q9Y2D5-5;Q9Y2D5;Q9Y2D5-7;Q9Y2D5-6;Q9Y2D5-4_554;465;554;696;696	AKAP2	Q9Y2D5-5;Q9Y2D5;Q9Y2D5-7;Q9Y2D5-6;Q9Y2D5-4	S	554;465;554;696;696			7.89998		6.78587	7.90068					7.85347			7.96977	7.06931	8.08062
Q9Y2D5-5;Q9Y2D5;Q9Y2D5-7;Q9Y2D5-6;Q9Y2D5-4_562;473;562;704;704	AKAP2	Q9Y2D5-5;Q9Y2D5;Q9Y2D5-7;Q9Y2D5-6;Q9Y2D5-4	S	562;473;562;704;704			7.12775		7.52538										7.11302	7.225
Q9Y2D5-5;Q9Y2D5;Q9Y2D5-7;Q9Y2D5-6;Q9Y2D5-4_809;720;809;951;951	AKAP2	Q9Y2D5-5;Q9Y2D5;Q9Y2D5-7;Q9Y2D5-6;Q9Y2D5-4	S	809;720;809;951;951		6.17089	9.15831	8.67924	8.50917	9.3657		7.99196			7.74692	8.78622		8.8561	8.44213	8.95761	9.7253
Q9Y2D5-5;Q9Y2D5;Q9Y2D5-7;Q9Y2D5-6;Q9Y2D5-4_224;135;224;366;366	AKAP2	Q9Y2D5-5;Q9Y2D5;Q9Y2D5-7;Q9Y2D5-6;Q9Y2D5-4	S	224;135;224;366;366			9.23256	9.5909	9.31819	9.18355	7.73285	9.0927	7.99251	7.99313	9.46604	8.30639	8.69888	9.16169	8.77261	8.96258	9.06816
Q9Y2D5-5;Q9Y2D5;Q9Y2D5-7;Q9Y2D5-6;Q9Y2D5-4_226;137;226;368;368	AKAP2	Q9Y2D5-5;Q9Y2D5;Q9Y2D5-7;Q9Y2D5-6;Q9Y2D5-4	S	226;137;226;368;368				8.06789							8.4929			7.96082
Q9Y2D5-5;Q9Y2D5;Q9Y2D5-7;Q9Y2D5-6;Q9Y2D5-4_928;839;941;1070;1083	AKAP2	Q9Y2D5-5;Q9Y2D5;Q9Y2D5-7;Q9Y2D5-6;Q9Y2D5-4	S	928;839;941;1070;1083			7.24352		7.04937	6.86609						7.4536	6.95	6.73372			6.87154
Q9Y2D5-5;Q9Y2D5;Q9Y2D5-7;Q9Y2D5-6;Q9Y2D5-4_867;778;867;1009;1009	AKAP2	Q9Y2D5-5;Q9Y2D5;Q9Y2D5-7;Q9Y2D5-6;Q9Y2D5-4	S	867;778;867;1009;1009	8.41978		8.58997	9.26255	8.35938			10.0134	8.56839	8.67938	10.3732	10.2026	10.1956	8.2689	10.01	9.91221	10.1996
Q9Y2D5-5;Q9Y2D5;Q9Y2D5-7;Q9Y2D5-6;Q9Y2D5-4_837;748;837;979;979	AKAP2	Q9Y2D5-5;Q9Y2D5;Q9Y2D5-7;Q9Y2D5-6;Q9Y2D5-4	S	837;748;837;979;979			9.45912	9.91667	9.41627	10.0464		9.82583	8.16282		9.61349		9.03357	9.32646	9.50337	9.45292	9.35372
Q9Y2D5-6;Q9Y2D5-4_200;200	AKAP2	Q9Y2D5-6;Q9Y2D5-4	S	200;200			6.94817			6.92533		6.7111						7.08407
Q9Y2D5-5;Q9Y2D5;Q9Y2D5-7;Q9Y2D5-6;Q9Y2D5-4_261;172;261;403;403	AKAP2	Q9Y2D5-5;Q9Y2D5;Q9Y2D5-7;Q9Y2D5-6;Q9Y2D5-4	T	261;172;261;403;403			7.5376	8.17375		7.86407					7.55796	8.07537		7.96301	7.15934		7.9423
Q9Y2D5-5;Q9Y2D5;Q9Y2D5-7;Q9Y2D5-6;Q9Y2D5-4_488;399;488;630;630	AKAP2	Q9Y2D5-5;Q9Y2D5;Q9Y2D5-7;Q9Y2D5-6;Q9Y2D5-4	T	488;399;488;630;630			8.44417
Q9Y2D5-5;Q9Y2D5;Q9Y2D5-7;Q9Y2D5-6;Q9Y2D5-4_556;467;556;698;698	AKAP2	Q9Y2D5-5;Q9Y2D5;Q9Y2D5-7;Q9Y2D5-6;Q9Y2D5-4	T	556;467;556;698;698					7.66381												7.07567
Q9Y2D5-5;Q9Y2D5;Q9Y2D5-7;Q9Y2D5-6;Q9Y2D5-4_807;718;807;949;949	AKAP2	Q9Y2D5-5;Q9Y2D5;Q9Y2D5-7;Q9Y2D5-6;Q9Y2D5-4	T	807;718;807;949;949			7.45368	6.21382	8.18179			5.81972			8.52942	6.36257	9.06131		7.67154		6.42001
Q9Y2D5-5;Q9Y2D5;Q9Y2D5-7;Q9Y2D5-6;Q9Y2D5-4_869;780;869;1011;1011	AKAP2	Q9Y2D5-5;Q9Y2D5;Q9Y2D5-7;Q9Y2D5-6;Q9Y2D5-4	T	869;780;869;1011;1011	7.63961		8.46038	8.90893				8.552			8.71377		8.57721	7.81236	8.60178		8.95265
Q8IXS6-2;Q9Y2D5-6;Q9Y2D5-4_155;155;155	AKAP2;PALM2	Q8IXS6-2;Q9Y2D5-6;Q9Y2D5-4	S	155;155;155			8.20361		8.17354	8.3417		7.69599					7.69467	7.81767
O75969_646	AKAP3	O75969	T	646					8.83566
P24588_178	AKAP5	P24588	S	178	8.52838	7.98851	8.20391	7.95949	8.23187	7.8106	8.55876	8.53778	7.7785	8.52502	7.10643	8.03305	7.61282	8.45348	7.97201	8.46639	7.86782
P24588_18	AKAP5	P24588	S	18										7.90562
P24588_22	AKAP5	P24588	S	22	7.64269				7.88243		8.08247					7.49969		7.51097
P24588_179	AKAP5	P24588	T	179	8.09478
Q13023_2296	AKAP6	Q13023	S	2296	7.95117							7.56458		6.50711				7.90849
Q13023_1073	AKAP6	Q13023	S	1073	8.22429							6.99741
Q13023_1329	AKAP6	Q13023	S	1329	7.80282							7.10809
Q13023_1332	AKAP6	Q13023	S	1332														7.52835
Q13023;Q13023-2_481;481	AKAP6	Q13023;Q13023-2	S	481;481	9.02352						7.39332			6.95396
Q13023;Q13023-2_610;610	AKAP6	Q13023;Q13023-2	S	610;610	8.09622						7.12823	8.1305
Q13023_1066	AKAP6	Q13023	S	1066	8.38429
Q13023_1067	AKAP6	Q13023	S	1067								8.12185						8.44571
Q13023_1644	AKAP6	Q13023	S	1644	8.31374							7.96191						7.72963
Q13023_1983	AKAP6	Q13023	S	1983	7.05803
Q13023_1335	AKAP6	Q13023	S	1335	6.64934
Q13023_1325	AKAP6	Q13023	S	1325	7.56496							7.65097
Q13023;Q13023-2_424;424	AKAP6	Q13023;Q13023-2	S	424;424	8.4524							8.42299			6.92793					7.21748
Q13023_1595	AKAP6	Q13023	S	1595	6.45083							7.4451						7.81288
Q13023_1653	AKAP6	Q13023	S	1653	7.87488							7.56208						7.63661
Q13023_1655	AKAP6	Q13023	S	1655	6.87485				7.13859			8.15762					7.02111	8.13077
Q13023;Q13023-2_368;368	AKAP6	Q13023;Q13023-2	T	368;368								7.32632
O43823_182	AKAP8	O43823	S	182			6.83346	5.97287	6.93203	7.00215
O43823_112	AKAP8	O43823	S	112	7.5368	7.68842	7.66794	8.30459	8.04429	7.96346	7.55455	8.1299	7.63586	8.06818		7.29238			7.17407		7.3543
O43823_339	AKAP8	O43823	S	339		9.0388	9.1983	9.74005	8.77977	8.95098	8.9843	9.45788	8.36256	9.30227	8.7534	8.78884		9.05808	9.42658	8.50661	8.8191
O43823_323	AKAP8	O43823	S	323		8.65027		8.88964				8.97856									8.14821
O43823_328	AKAP8	O43823	S	328	6.99545	8.81649	8.29191	9.07102	8.2181	8.57474	8.19195	9.15383		8.6105	8.14512	7.37992		8.08497	8.60949	8.00147	8.4634
Q9ULX6;Q9ULX6-2_552;491	AKAP8L	Q9ULX6;Q9ULX6-2	S	552;491	7.23813						7.31151
Q9ULX6;Q9ULX6-2_283;222	AKAP8L	Q9ULX6;Q9ULX6-2	S	283;222	8.02687	8.44644	8.4493	7.9523	8.46105	8.16907	8.00536	8.71783	8.17427	8.26295	8.15726	7.61632	8.53074	7.9815	8.18103	7.93571	8.0313
Q9ULX6;Q9ULX6-2_289;228	AKAP8L	Q9ULX6;Q9ULX6-2	S	289;228										8.18238	8.17077
Q99996-4;Q99996-3;Q99996;Q99996-1;Q99996-6;Q99996-5_43;31;31;43;43;43	AKAP9	Q99996-4;Q99996-3;Q99996;Q99996-1;Q99996-6;Q99996-5	S	43;31;31;43;43;43	7.24839	8.12888	8.18268		8.20448	7.86744	7.96524	8.14872	7.80827	8.4768	7.30002	7.89295		8.0079	7.6498	8.15438	8.0659
Q99996-4;Q99996-3;Q99996;Q99996-1;Q99996-6;Q99996-5_45;33;33;45;45;45	AKAP9	Q99996-4;Q99996-3;Q99996;Q99996-1;Q99996-6;Q99996-5	S	45;33;33;45;45;45		7.50146	7.84508												7.69702	7.74876
Q99996-4;Q99996-3;Q99996;Q99996-1;Q99996-6;Q99996-5_158;146;146;158;158;158	AKAP9	Q99996-4;Q99996-3;Q99996;Q99996-1;Q99996-6;Q99996-5	S	158;146;146;158;158;158																7.65967
Q99996-4;Q99996-3;Q99996;Q99996-1;Q99996-6;Q99996-5_165;153;153;165;165;165	AKAP9	Q99996-4;Q99996-3;Q99996;Q99996-1;Q99996-6;Q99996-5	S	165;153;153;165;165;165					7.47664	8.01666					7.81729					8.04989
Q99996-3;Q99996;Q99996-1;Q99996-6;Q99996-5_2571;2579;2591;2583;2591	AKAP9	Q99996-3;Q99996;Q99996-1;Q99996-6;Q99996-5	S	2571;2579;2591;2583;2591		7.22445
Q99996-4;Q99996-3;Q99996;Q99996-1;Q99996-6;Q99996-5_1338;1326;1326;1338;1338;1338	AKAP9	Q99996-4;Q99996-3;Q99996;Q99996-1;Q99996-6;Q99996-5	S	1338;1326;1326;1338;1338;1338															7.18686
Q99996-4;Q99996-3;Q99996;Q99996-1;Q99996-6;Q99996-5_1339;1327;1327;1339;1339;1339	AKAP9	Q99996-4;Q99996-3;Q99996;Q99996-1;Q99996-6;Q99996-5	S	1339;1327;1327;1339;1339;1339	7.2234	7.16517	6.91868			7.30742		7.29722		7.50351	6.79931			7.6231		7.58088	7.22261
Q99996-3;Q99996;Q99996-1;Q99996-6;Q99996-5_2677;2685;2697;2689;2697	AKAP9	Q99996-3;Q99996;Q99996-1;Q99996-6;Q99996-5	S	2677;2685;2697;2689;2697																6.99226
Q99996-3;Q99996;Q99996-1;Q99996-5_3889;3897;3901;3847	AKAP9	Q99996-3;Q99996;Q99996-1;Q99996-5	S	3889;3897;3901;3847		7.32871							7.27968							7.38312
Q99996-3;Q99996;Q99996-1;Q99996-6;Q99996-5_3568;3576;3580;3580;3526	AKAP9	Q99996-3;Q99996;Q99996-1;Q99996-6;Q99996-5	S	3568;3576;3580;3580;3526							7.06602	7.10052									7.26933
Q99996-3;Q99996;Q99996-1;Q99996-6;Q99996-5_3682;3690;3694;3694;3640	AKAP9	Q99996-3;Q99996;Q99996-1;Q99996-6;Q99996-5	S	3682;3690;3694;3694;3640						7.23583		7.21267		6.86912						7.57402	6.78434
Q99996-3;Q99996;Q99996-1;Q99996-6;Q99996-5_3834;3842;3846;3846;3792	AKAP9	Q99996-3;Q99996;Q99996-1;Q99996-6;Q99996-5	S	3834;3842;3846;3846;3792	7.68712	8.17073	8.141	7.38664	8.04562	8.06017	7.61095	7.78868	7.50131	7.82019	7.08639	7.65221	7.7439	7.83541	7.94321	8.22491	7.90069
Q99996-3;Q99996;Q99996-1;Q99996-6;Q99996-5_3825;3833;3837;3837;3783	AKAP9	Q99996-3;Q99996;Q99996-1;Q99996-6;Q99996-5	S	3825;3833;3837;3837;3783	6.69044	7.21615	7.23534	6.57301		7.02447	6.58684	7.04902		7.18678		6.93485	6.75541			7.1919	7.13197
Q99996-3;Q99996;Q99996-1;Q99996-6;Q99996-5_1641;1641;1653;1653;1653	AKAP9	Q99996-3;Q99996;Q99996-1;Q99996-6;Q99996-5	S	1641;1641;1653;1653;1653	7.35986			7.89246							7.21359					7.69309
Q99996-3;Q99996;Q99996-1;Q99996-6;Q99996-5_1642;1642;1654;1654;1654	AKAP9	Q99996-3;Q99996;Q99996-1;Q99996-6;Q99996-5	S	1642;1642;1654;1654;1654																7.69309
Q99996-3;Q99996;Q99996-1;Q99996-6;Q99996-5_2850;2858;2870;2862;2870	AKAP9	Q99996-3;Q99996;Q99996-1;Q99996-6;Q99996-5	Y	2850;2858;2870;2862;2870		7.41998	7.289		7.1287							6.73667	6.94178		7.4936		6.88617
Q9H9L7-2;Q9H9L7_22;22	AKIRIN1	Q9H9L7-2;Q9H9L7	S	22;22			6.71252	7.17985	7.2257	7.45967	7.71403			7.37732				7.74343	7.13924	6.77663	7.40292
Q9H9L7-2;Q9H9L7_72;72	AKIRIN1	Q9H9L7-2;Q9H9L7	T	72;72																6.42008
Q53H80_21	AKIRIN2	Q53H80	S	21		7.27344	6.88358	7.33938	7.39258	7.71025	7.89124	6.95766	6.94744	7.37609	7.29889	6.93902		7.54702	6.90088	7.46514	7.51108
Q7Z591;Q7Z591-7;Q7Z591-2;Q7Z591-3;Q7Z591-6_316;197;235;316;316	AKNA	Q7Z591;Q7Z591-7;Q7Z591-2;Q7Z591-3;Q7Z591-6	S	316;197;235;316;316				6.8949				7.17718		7.647
Q7Z591;Q7Z591-7;Q7Z591-2;Q7Z591-3_536;417;455;536	AKNA	Q7Z591;Q7Z591-7;Q7Z591-2;Q7Z591-3	S	536;417;455;536										6.69309				7.05425			6.4259
Q7Z591;Q7Z591-7;Q7Z591-2;Q7Z591-5;Q7Z591-8;Q7Z591-4_1228;1109;1147;475;688;173	AKNA	Q7Z591;Q7Z591-7;Q7Z591-2;Q7Z591-5;Q7Z591-8;Q7Z591-4	S	1228;1109;1147;475;688;173										7.16348
Q7Z591;Q7Z591-7;Q7Z591-2;Q7Z591-5;Q7Z591-8;Q7Z591-4_1387;1268;1306;634;847;332	AKNA	Q7Z591;Q7Z591-7;Q7Z591-2;Q7Z591-5;Q7Z591-8;Q7Z591-4	S	1387;1268;1306;634;847;332		6.74794		6.10714													6.77416
Q7Z591;Q7Z591-3;Q7Z591-6_52;52;52	AKNA	Q7Z591;Q7Z591-3;Q7Z591-6	S	52;52;52					6.82696
Q7Z591;Q7Z591-7;Q7Z591-2;Q7Z591-5;Q7Z591-8;Q7Z591-4_1170;1051;1089;417;630;115	AKNA	Q7Z591;Q7Z591-7;Q7Z591-2;Q7Z591-5;Q7Z591-8;Q7Z591-4	S	1170;1051;1089;417;630;115		6.59167		6.49454
Q7Z591;Q7Z591-7;Q7Z591-2;Q7Z591-5;Q7Z591-8;Q7Z591-4_1436;1317;1355;683;896;381	AKNA	Q7Z591;Q7Z591-7;Q7Z591-2;Q7Z591-5;Q7Z591-8;Q7Z591-4	S	1436;1317;1355;683;896;381		7.37441			6.53744									6.53754			6.77617
Q7Z591;Q7Z591-7;Q7Z591-2;Q7Z591-5;Q7Z591-8;Q7Z591-4_1193;1074;1112;440;653;138	AKNA	Q7Z591;Q7Z591-7;Q7Z591-2;Q7Z591-5;Q7Z591-8;Q7Z591-4	S	1193;1074;1112;440;653;138				7.45836						7.97002				7.80066			7.26242
Q7Z591;Q7Z591-7;Q7Z591-2;Q7Z591-5;Q7Z591-8_935;816;854;182;395	AKNA	Q7Z591;Q7Z591-7;Q7Z591-2;Q7Z591-5;Q7Z591-8	S	935;816;854;182;395		6.54569		7.07714				7.26218		7.46161
Q7Z591;Q7Z591-7;Q7Z591-2;Q7Z591-5;Q7Z591-8_997;878;916;244;457	AKNA	Q7Z591;Q7Z591-7;Q7Z591-2;Q7Z591-5;Q7Z591-8	S	997;878;916;244;457														7.71621
Q7Z591;Q7Z591-3;Q7Z591-6_51;51;51	AKNA	Q7Z591;Q7Z591-3;Q7Z591-6	T	51;51;51			7.1763		6.74976
Q7Z591;Q7Z591-7;Q7Z591-2;Q7Z591-5;Q7Z591-8_1041;922;960;288;501	AKNA	Q7Z591;Q7Z591-7;Q7Z591-2;Q7Z591-5;Q7Z591-8	T	1041;922;960;288;501		6.64889						6.4242		6.88177							6.75054
P15121_211	AKR1B1	P15121	S	211		7.10412				6.70623						7.72726		7.64346	7.43887
P15121_215	AKR1B1	P15121	S	215		7.14941	8.10639		7.38397	7.9141	7.14088						7.43297	7.9355			7.19965
Q04828_147	AKR1C1	Q04828	T	147							6.56091									6.72048
O43488_255	AKR7A2	O43488	S	255				6.94478	6.70999			7.01755					6.54005	7.3937	7.76309	7.85835	6.4443
P31749;P31749-2_473;411	AKT1	P31749;P31749-2	S	473;411		6.77629	7.91393	7.34131	7.10709	7.62326					7.27802	7.29322		7.08192	7.71048		8.01645
P31749;P31749-2_475;413	AKT1	P31749;P31749-2	S	475;413				6.83597			8.16072					8.00304					7.64465
P31749;P31749-2_477;415	AKT1	P31749;P31749-2	S	477;415		6.77629					7.31142								6.60085		7.49947
P31749;P31749-2_122;60	AKT1	P31749;P31749-2	S	122;60				7.19085												8.13009
P31749;P31749-2_124;62	AKT1	P31749;P31749-2	S	124;62		7.31134	8.86185		8.80792	9.09851	8.6457	8.50735					8.55378		9.0985	8.90284
P31749;P31749-2_126;64	AKT1	P31749;P31749-2	S	126;64		8.64881			8.72157	7.54155		8.84945	7.71553		8.48058				7.64352		8.60006
P31749;P31749-2_129;67	AKT1	P31749;P31749-2	S	129;67		8.46547	8.48669	7.47255	8.59981	8.43509		7.89447		7.06891	8.13811		8.12359	8.3171	8.39749	8.60496	8.05686
P31749;P31749-2_146;84	AKT1	P31749;P31749-2	T	146;84		6.88348
P31749;P31749-2_479;417	AKT1	P31749;P31749-2	T	479;417			7.02692		6.89383		7.51569							7.0025
P31749;P31751;P31751-2_21;21;21	AKT1;AKT2	P31749;P31751;P31751-2	T	21;21;21		6.86948				6.875						6.65603		7.26288	6.90927
Q96B36;Q96B36-3_88;108	AKT1S1	Q96B36;Q96B36-3	S	88;108	8.29638	8.81659	8.15172	8.784	7.99585	8.49578	8.3276	9.05904	7.70159	8.51716		7.22022	7.58239	7.88509	7.57913	8.55758	8.41633
Q96B36;Q96B36-3_92;112	AKT1S1	Q96B36;Q96B36-3	S	92;112	7.82984	8.6711	8.15172	8.6461	7.99585	8.06946	8.52278	7.83185	7.70159				7.58239	7.89101	7.57913	8.20541	8.23914
Q96B36;Q96B36-3;Q96B36-2_247;267;117	AKT1S1	Q96B36;Q96B36-3;Q96B36-2	S	247;267;117	8.97151	9.04916	8.77975	9.50085		8.67396	9.17825	9.1176		7.64422	8.22031	8.76356	8.8345	8.46949	8.28749	8.47247	9.09275
Q96B36;Q96B36-3;Q96B36-2_202;222;72	AKT1S1	Q96B36;Q96B36-3;Q96B36-2	S	202;222;72				7.67712		7.94667	8.0711	8.70673		8.3195						8.02982	7.86559
Q96B36;Q96B36-3;Q96B36-2_203;223;73	AKT1S1	Q96B36;Q96B36-3;Q96B36-2	S	203;223;73		8.61933		8.46937			8.0711	7.90463			7.57548			8.00515	7.43555	7.42197
Q96B36;Q96B36-3;Q96B36-2_211;231;81	AKT1S1	Q96B36;Q96B36-3;Q96B36-2	S	211;231;81										6.93233					7.43555
Q96B36;Q96B36-3;Q96B36-2_212;232;82	AKT1S1	Q96B36;Q96B36-3;Q96B36-2	S	212;232;82	8.07451	8.89549		8.90867		8.19217	8.58666	8.87833		8.62656	7.95185			8.28093	7.66198	8.3407	8.40095
Q96B36;Q96B36-3;Q96B36-2_183;203;53	AKT1S1	Q96B36;Q96B36-3;Q96B36-2	S	183;203;53	7.97954		7.83858	9.02566	6.7087	8.57356	8.82047	9.01224	7.73282	8.33231	7.87392	7.66662	8.07502	8.34281	7.84238	8.6933	8.77128
Q96B36;Q96B36-3_90;110	AKT1S1	Q96B36;Q96B36-3	T	90;110	7.68877	8.85272	8.08617	7.48998		8.69105	8.52278	8.89389	7.70159	8.36926				8.01768		8.6675	8.65405
Q96B36;Q96B36-3;Q96B36-2_246;266;116	AKT1S1	Q96B36;Q96B36-3;Q96B36-2	T	246;266;116	8.88123	9.04916		7.07219	8.73041		9.23929	9.1176		8.75788	8.16808		8.8345	8.99381	8.23587	8.03243
P31751;P31751-2_126;126	AKT2	P31751;P31751-2	S	126;126													7.72306				7.51367
P31751;P31751-2_34;34	AKT2	P31751;P31751-2	S	34;34	7.13555	7.5511	7.80632		7.23133	7.02729	7.81717					7.76266	7.65515	7.3891		6.89482	7.83926
P31751;P31751-2_474;431	AKT2	P31751;P31751-2	S	474;431		7.83191	7.63884		8.02283		7.99881					8.00535	6.89712	8.10079			7.87491
P31751;P31751-2_476;433	AKT2	P31751;P31751-2	S	476;433															7.41122
P31751;P31751-2_447;404	AKT2	P31751;P31751-2	S	447;404			6.91881		6.9835									6.88624		6.85818
P31751;P31751-2_449;406	AKT2	P31751;P31751-2	T	449;406											7.00887		7.84496
P31751;P31751-2_451;408	AKT2	P31751;P31751-2	T	451;408		7.54493	7.44044	7.20863		7.63926	7.19589				6.98933		7.21876	7.68576	7.94834	8.06379	7.70604
Q9Y243;Q9Y243-2_120;120	AKT3	Q9Y243;Q9Y243-2	S	120;120			7.72103			7.75553					7.51626
Q9Y243_472	AKT3	Q9Y243	S	472		7.92698	7.34663	7.70052	7.29191		8.03176							7.36081			8.00614
Q9Y243;Q9Y243-2_34;34	AKT3	Q9Y243;Q9Y243-2	S	34;34	7.45789	7.87881	8.20094	7.77143	7.94743	7.3632	7.07246	7.60277		6.83073	6.85038	7.98456			7.57473		7.99974
Q9Y243;Q9Y243-2_144;144	AKT3	Q9Y243;Q9Y243-2	T	144;144							7.05199
Q9Y243;Q9Y243-2_122;122	AKT3	Q9Y243;Q9Y243-2	T	122;122			7.42858		7.87502	7.61229											7.35275
Q9Y243;Q9Y243-2_447;447	AKT3	Q9Y243;Q9Y243-2	T	447;447	6.1326				7.67516
Q9H8T0;Q9H8T0-2_16;16	AKTIP	Q9H8T0;Q9H8T0-2	S	16;16		8.60968	8.31339	8.01456	8.64286	8.81588		8.75264			8.98584		8.36798	7.20606	8.27915		8.61583
Q9H8T0;Q9H8T0-2_155;155	AKTIP	Q9H8T0;Q9H8T0-2	S	155;155									8.77033
Q9H8T0;Q9H8T0-2_30;30	AKTIP	Q9H8T0;Q9H8T0-2	S	30;30								8.35561									8.06535
Q9H8T0;Q9H8T0-2_154;154	AKTIP	Q9H8T0;Q9H8T0-2	T	154;154									8.77033
Q9H8T0;Q9H8T0-2_29;29	AKTIP	Q9H8T0;Q9H8T0-2	T	29;29		7.79868			8.32808	8.21549								8.27351	7.76998
P13716;P13716-2_214;243	ALAD	P13716;P13716-2	S	214;243	8.09884		8.23692	8.2175						8.45624	7.45763	8.30618	8.55497		8.49106
P13716;P13716-2_215;244	ALAD	P13716;P13716-2	S	215;244			8.33922	7.20272		7.86886	7.98829		6.92114		8.22692	7.82634	8.20218			7.9843	7.83127
P00352_429	ALDH1A1	P00352	S	429																	6.62365
P00352_413	ALDH1A1	P00352	S	413							7.34563										7.71665
P00352_75	ALDH1A1	P00352	S	75							7.79595					6.62793				6.56123	7.46841
P00352_307	ALDH1A1	P00352	S	307																	7.53158
P00352_3	ALDH1A1	P00352	S	3							8.77925			7.044							8.03354
P00352_424	ALDH1A1	P00352	T	424							6.93182
P00352_45	ALDH1A1	P00352	T	45							7.26638
P00352_337	ALDH1A1	P00352	T	337							7.20895										7.89583
P00352_6	ALDH1A1	P00352	T	6																	6.19546
P00352_144	ALDH1A1	P00352	T	144							7.85324										8.73572
P00352_155	ALDH1A1	P00352	T	155																	6.78968
P00352_79	ALDH1A1	P00352	T	79	6.17811						8.3329										8.2297
P00352_248	ALDH1A1	P00352	T	248							7.25317										7.20808
P00352_426	ALDH1A1	P00352	Y	426																	6.94656
P00352_481	ALDH1A1	P00352	Y	481							7.18736										7.79133
P00352_297	ALDH1A1	P00352	Y	297							7.31503
O94788-4;O94788-2;O94788-3;O94788;P00352;P05091;P05091-2;P30837;P47895_188;246;263;284;267;283;236;283;278	ALDH2;ALDH1A1;ALDH1A2;ALDH1A3;ALDH1B1	O94788-4;O94788-2;O94788-3;O94788;P00352;P05091;P05091-2;P30837;P47895	T	188;246;263;284;267;283;236;283;278							8.89539										8.77055
P51648;P51648-2_293;293	ALDH3A2	P51648;P51648-2	S	293;293		6.66738	7.42946		6.71411	5.94778	7.47382			6.80289			6.45336		6.67975	6.20032	6.33675
P30038;P30038-3_44;44	ALDH4A1	P30038;P30038-3	S	44;44	6.99107	7.44031						6.96959		7.23166			7.43922				7.65107
P49419-2;P49419;P49419-4_56;84;84	ALDH7A1	P49419-2;P49419;P49419-4	S	56;84;84	7.33717
P04075;P04075-2_36;90	ALDOA	P04075;P04075-2	S	36;90	7.69469	8.02777	8.38832	8.02972		7.39649	8.16164	8.51744		7.98293	7.5715	7.18355	8.75038		7.72604
P04075;P04075-2_39;93	ALDOA	P04075;P04075-2	S	39;93	8.47005	7.98231	8.32526	8.41015	7.93758	8.35489		8.73862		8.35987	8.31815	8.1055	8.23933	8.49318			8.71345
P04075;P04075-2_160;214	ALDOA	P04075;P04075-2	S	160;214					6.27967
P04075;P04075-2_46;100	ALDOA	P04075;P04075-2	S	46;100	8.0258	8.5784	8.06592	7.92386	8.1841	8.3367	8.55655	8.56429		8.02678		8.38504	8.08308	8.26718	7.99196	8.32209	8.57398
P04075;P04075-2_37;91	ALDOA	P04075;P04075-2	T	37;91	6.68504		7.14995			7.32122	8.31753	7.55695							8.53912	7.08446
P04075;P04075-2_158;212	ALDOA	P04075;P04075-2	T	158;212				6.46312	6.27967	6.55932									6.74381		7.0594
P04075;P04075-2_49;103	ALDOA	P04075;P04075-2	T	49;103							8.20534					8.20552
P04075;P04075-2_52;106	ALDOA	P04075;P04075-2	T	52;106			7.44457					7.9247							7.27672
P04075;P04075-2_9;63	ALDOA	P04075;P04075-2	T	9;63	7.88274	7.32146	7.93548	7.93607	8.14575	7.90196	7.99326	7.64076		7.43751		7.89987	8.05869	7.97883	7.81514	6.82714	7.78543
P09972_36	ALDOC	P09972	S	36			6.95422
P09972_39	ALDOC	P09972	S	39			7.14248						7.88755
P09972_45	ALDOC	P09972	S	45		7.63775	7.60301	7.90103		7.18551				6.74539			7.74297	6.68843
P04075;P04075-2;P09972_176;230;176	ALDOC;ALDOA	P04075;P04075-2;P09972	S	176;230;176																	7.11553
Q9BT22-2;Q9BT22_131;242	ALG1	Q9BT22-2;Q9BT22	S	131;242						6.71411	6.94206						6.89621				6.61286
Q9NP73-4;Q9NP73-3;Q9NP73_339;365;443	ALG13	Q9NP73-4;Q9NP73-3;Q9NP73	S	339;365;443					8.00067	7.6386	7.27672	7.9949	7.18774		7.67637			7.32759			7.0325
C9J202_17	ALG1L2	C9J202	S	17		7.403					8.02321					7.53231	7.9954
Q92685_11	ALG3	Q92685	S	11		8.76418	8.01589		7.81302	7.66391	7.8156			7.93773	7.79048	7.66072		8.51506	7.84638		9.34493
Q92685_13	ALG3	Q92685	S	13	7.56292	7.67005	9.14065	8.02907	8.75229	8.96797	7.88776	8.37516		8.54089	8.5293	8.53321	8.98317	8.63894	8.94262		9.31796
Q9Y673;Q9Y673-2_62;62	ALG5	Q9Y673;Q9Y673-2	S	62;62		6.7034	7.43696			7.45385	6.84391								7.22381		6.89311
Q9H6U8;Q9H6U8-3_13;13	ALG9	Q9H6U8;Q9H6U8-3	S	13;13										7.23056
Q9H6U8;Q9H6U8-3_16;16	ALG9	Q9H6U8;Q9H6U8-3	S	16;16								6.91125									6.91059
Q9H6U8;Q9H6U8-3_17;17	ALG9	Q9H6U8;Q9H6U8-3	S	17;17										6.96775
Q6P6C2-3;Q6P6C2;Q6P6C2-1_350;361;361	ALKBH5	Q6P6C2-3;Q6P6C2;Q6P6C2-1	S	350;361;361	7.81276	8.84645	9.16806	8.16159	8.77902	8.78286	8.59961	8.33502	8.32526	8.70886	8.24773	8.42713	8.68528	9.00394	8.52875	8.44263	8.79966
Q6P6C2-3;Q6P6C2;Q6P6C2-1_353;364;364	ALKBH5	Q6P6C2-3;Q6P6C2;Q6P6C2-1	S	353;364;364		8.70656
Q6P6C2-3;Q6P6C2;Q6P6C2-1_241;252;252	ALKBH5	Q6P6C2-3;Q6P6C2;Q6P6C2-1	S	241;252;252		7.03918															6.7274
Q6P6C2-3;Q6P6C2_360;371	ALKBH5	Q6P6C2-3;Q6P6C2	S	360;371			8.12423		7.25541	7.26828		7.53924		8.05657					7.76943	7.7487	8.33581
Q6P6C2-3;Q6P6C2_363;374	ALKBH5	Q6P6C2-3;Q6P6C2	S	363;374			8.29408							7.585				7.6844	7.43037		7.30366
Q6P6C2-3;Q6P6C2_364;375	ALKBH5	Q6P6C2-3;Q6P6C2	S	364;375		7.58819								7.585				7.93538
Q6P6C2-3;Q6P6C2_373;384	ALKBH5	Q6P6C2-3;Q6P6C2	S	373;384		8.85126	9.12797	7.44086	9.01135	9.10755	8.75623	8.25368	7.84936	8.85439	8.33661	8.06651	8.42364	8.59173	8.47354	8.5769	8.59623
Q6P6C2-3;Q6P6C2;Q6P6C2-1_53;64;64	ALKBH5	Q6P6C2-3;Q6P6C2;Q6P6C2-1	S	53;64;64	8.54341	8.64092	9.10417	8.67522	8.8373	8.76216	8.25943	7.94301	7.60571		8.18076			8.5738	8.67623	8.77635	8.59076
Q6P6C2-3;Q6P6C2;Q6P6C2-1_58;69;69	ALKBH5	Q6P6C2-3;Q6P6C2;Q6P6C2-1	S	58;69;69		8.50383	8.91274	7.88668	8.29922	8.34595	8.01445	7.81614		7.76242	8.00257		7.12258	8.09722	8.09656	8.19912	8.46393
Q6P6C2-3;Q6P6C2;Q6P6C2-1_339;350;350	ALKBH5	Q6P6C2-3;Q6P6C2;Q6P6C2-1	S	339;350;350				6.65835
Q6P6C2-3;Q6P6C2;Q6P6C2-1_243;254;254	ALKBH5	Q6P6C2-3;Q6P6C2;Q6P6C2-1	T	243;254;254		7.03918															6.7274
Q6P6C2-3;Q6P6C2;Q6P6C2-1_60;71;71	ALKBH5	Q6P6C2-3;Q6P6C2;Q6P6C2-1	Y	60;71;71																8.6929
Q9BT30_199	ALKBH7	Q9BT30	S	199		7.02378
Q8TCU4-2;Q8TCU4;Q8TCU4-3_2466;2466;2466	ALMS1	Q8TCU4-2;Q8TCU4;Q8TCU4-3	S	2466;2466;2466				7.23924	7.40092		7.3268			7.60873
Q8TCU4-2;Q8TCU4;Q8TCU4-3_2962;2962;2962	ALMS1	Q8TCU4-2;Q8TCU4;Q8TCU4-3	S	2962;2962;2962					7.44693	7.47163	7.46866
Q8TCU4-2;Q8TCU4;Q8TCU4-3_3033;3033;3033	ALMS1	Q8TCU4-2;Q8TCU4;Q8TCU4-3	S	3033;3033;3033										7.30172
Q8TCU4-2;Q8TCU4;Q8TCU4-3_92;92;92	ALMS1	Q8TCU4-2;Q8TCU4;Q8TCU4-3	S	92;92;92	6.885	7.66313	7.40439		7.15002	7.67634	7.25337	7.671	7.59752	7.16343				7.36396	6.82843		7.20795
Q8TCU4-2;Q8TCU4;Q8TCU4-3_464;464;464	ALMS1	Q8TCU4-2;Q8TCU4;Q8TCU4-3	S	464;464;464		7.86194		7.46229		7.67941	7.80302	7.64977		7.75495						7.49086	7.67799
Q8TCU4-2;Q8TCU4;Q8TCU4-3_1635;1635;1635	ALMS1	Q8TCU4-2;Q8TCU4;Q8TCU4-3	S	1635;1635;1635		6.85422		7.01387	7.30704		7.38	7.10333
Q8TCU4-2;Q8TCU4;Q8TCU4-3_2805;2805;2805	ALMS1	Q8TCU4-2;Q8TCU4;Q8TCU4-3	S	2805;2805;2805		7.54883	7.40536	7.66055	7.22875		7.25576	7.1296		7.62674		7.17316	7.46593	7.36177		7.93243	7.31425
Q8TCU4-2;Q8TCU4;Q8TCU4-3_1530;1530;1530	ALMS1	Q8TCU4-2;Q8TCU4;Q8TCU4-3	S	1530;1530;1530		6.64949
Q8TCU4-2;Q8TCU4;Q8TCU4-3_1532;1532;1532	ALMS1	Q8TCU4-2;Q8TCU4;Q8TCU4-3	S	1532;1532;1532					6.55207				6.64204	5.99118							6.5268
Q8TCU4-2;Q8TCU4;Q8TCU4-3_1219;1219;1219	ALMS1	Q8TCU4-2;Q8TCU4;Q8TCU4-3	S	1219;1219;1219										6.82723
Q8TCU4-2;Q8TCU4;Q8TCU4-3_3587;3587;3587	ALMS1	Q8TCU4-2;Q8TCU4;Q8TCU4-3	T	3587;3587;3587								6.75273		6.8924
Q8TCU4-2;Q8TCU4;Q8TCU4-3_3036;3036;3036	ALMS1	Q8TCU4-2;Q8TCU4;Q8TCU4-3	T	3036;3036;3036						7.94649
Q96QP1;Q96QP1-2_781;703	ALPK1	Q96QP1;Q96QP1-2	S	781;703											7.24871
Q96QP1;Q96QP1-2_783;705	ALPK1	Q96QP1;Q96QP1-2	S	783;705																	6.98348
Q86TB3_778	ALPK2	Q86TB3	S	778												7.97222	8.33025				7.5289
Q86TB3_1078	ALPK2	Q86TB3	S	1078												7.36522					8.4494
Q86TB3_1613	ALPK2	Q86TB3	S	1613				6.69603		6.44222							6.78909				7.65877
Q86TB3_1602	ALPK2	Q86TB3	S	1602			8.11284		7.01126	7.44662						8.03793	8.28509	7.29794	7.84905		8.60408
Q86TB3_1766	ALPK2	Q86TB3	S	1766												7.18176					7.69552
Q96L96_1390	ALPK3	Q96L96	S	1390								8.94134
Q96L96_1394	ALPK3	Q96L96	S	1394								8.67307		7.18509
Q96L96_1844	ALPK3	Q96L96	S	1844			6.82888					8.61773				6.23942					7.00571
Q96L96_1855	ALPK3	Q96L96	S	1855		7.43084						8.65129
Q96L96_1406	ALPK3	Q96L96	S	1406				6.36351				8.37796			6.98219
Q96L96_430	ALPK3	Q96L96	S	430						7.31714		8.38893
Q96L96_1416	ALPK3	Q96L96	S	1416						7.1424		7.90066
Q96L96_1235	ALPK3	Q96L96	S	1235								7.86924
Q96L96_1383	ALPK3	Q96L96	T	1383								8.45468
Q96L96_1384	ALPK3	Q96L96	T	1384								8.46102
Q96L96_1392	ALPK3	Q96L96	T	1392								7.34244
Q96L96_728	ALPK3	Q96L96	T	728					7.0552			7.49773
Q96L96_597	ALPK3	Q96L96	T	597								7.87484
P05186-3;P05186;P05186-2_339;394;317	ALPL	P05186-3;P05186;P05186-2	S	339;394;317																6.96329
P05186-3;P05186;P05186-2_55;110;33	ALPL	P05186-3;P05186;P05186-2	S	55;110;33		7.50968		6.7192				8.34269		8.13485						9.06035	7.09706
P05187_114	ALPP	P05187	S	114		10.3052	7.59301									7.38952		6.99349	6.84486
P05187;P10696_434;431	ALPP;ALPPL2	P05187;P10696	S	434;431		7.58414									6.90496				6.80982
P05187;P10696_394;391	ALPP;ALPPL2	P05187;P10696	S	394;391		6.9992
P05187;P10696_395;392	ALPP;ALPPL2	P05187;P10696	S	395;392		7.56332
P10696_111	ALPPL2	P10696	S	111		10.3052	7.59301									7.38952		6.99349	6.84486
Q96Q42_1335	ALS2	Q96Q42	S	1335	8.35653	9.01424	8.57147	8.08824	8.47761	8.70326	7.89062	8.87934	8.10645	8.52867	8.34362	8.3802	8.6684	8.02484	8.53119	8.38927	9.0547
Q96Q42;Q96Q42-3;Q96Q42-2_353;353;353	ALS2	Q96Q42;Q96Q42-3;Q96Q42-2	S	353;353;353	8.02014	9.14167	7.92143	8.04502		8.40538		8.65873		7.61093	7.59302		8.14098	7.90014			8.50986
Q96Q42;Q96Q42-3;Q96Q42-2_356;356;356	ALS2	Q96Q42;Q96Q42-3;Q96Q42-2	S	356;356;356					7.93726			7.67384							8.12733
Q96Q42;Q96Q42-3_464;464	ALS2	Q96Q42;Q96Q42-3	S	464;464	7.99157
Q96Q42;Q96Q42-3_465;465	ALS2	Q96Q42;Q96Q42-3	S	465;465								8.43692
Q96Q42;Q96Q42-3_466;466	ALS2	Q96Q42;Q96Q42-3	S	466;466	6.72603	9.23142	8.68573		8.51859	8.46497		8.65525		8.24369	8.17844	8.45585	8.87633		8.60513	8.84896	8.80352
Q96Q42;Q96Q42-3_483;483	ALS2	Q96Q42;Q96Q42-3	S	483;483		8.4939	6.89509	6.20738	8.16746	8.45025	7.09095	6.86535			7.94389	6.82754	6.89489	7.65199	8.28076	8.43175	8.45002
Q96Q42;Q96Q42-3_489;489	ALS2	Q96Q42;Q96Q42-3	S	489;489	6.50871		6.44955		6.6803	6.84695				6.06617	7.19714	7.93128	6.89489			7.20253	6.64524
Q96Q42;Q96Q42-3_492;492	ALS2	Q96Q42;Q96Q42-3	S	492;492	7.43554	8.68267	7.78493	7.58015	8.27481	8.61185	7.75069	7.6973	7.27058	8.0434	8.03893	7.24415	8.20461	7.92479	8.48085	8.65076	8.58879
Q96Q42;Q96Q42-3;Q96Q42-2_7;7;7	ALS2	Q96Q42;Q96Q42-3;Q96Q42-2	S	7;7;7		7.83748													6.8402		7.27639
Q96Q42_1462	ALS2	Q96Q42	S	1462		6.4528			7.15136
Q96Q42_1464	ALS2	Q96Q42	S	1464	6.83036	8.35203	7.87572	7.46245	6.76326	6.74844	7.47228	7.91947	6.19459	7.66149	7.61058	7.51473	7.86839	7.52139	7.20903	8.4632	7.95875
Q96Q42_1342	ALS2	Q96Q42	S	1342		6.79215
Q96Q42_1349	ALS2	Q96Q42	S	1349		7.61133						6.55175								6.64793
Q96Q42;Q96Q42-3_506;506	ALS2	Q96Q42;Q96Q42-3	T	506;506																7.07769
Q96Q42;Q96Q42-3_510;510	ALS2	Q96Q42;Q96Q42-3	T	510;510		8.39176	7.30066	6.84072	7.68746	7.57484				6.6526			7.93474		7.8915		8.25229
Q96Q42;Q96Q42-3_512;512	ALS2	Q96Q42;Q96Q42-3	T	512;512							6.93898					7.61537				7.37095
Q60I27-2;Q60I27;Q60I27-3_437;636;151	ALS2CL	Q60I27-2;Q60I27;Q60I27-3	S	437;636;151						7.57975						7.45779			7.88375
Q15699_69	ALX1	Q15699	S	69									7.85919
Q15699_68	ALX1	Q15699	T	68			8.08288					8.12116		7.98313						7.78366
Q9H161_207	ALX4	Q9H161	S	207		7.45094			8.09226				7.221
Q9H161_209	ALX4	Q9H161	S	209										7.33651
Q9H161_195	ALX4	Q9H161	S	195										7.19777
Q9H161_200	ALX4	Q9H161	S	200		8.45278			8.71804		8.11205		8.14874	9.07868						8.23642
Q9H161_131	ALX4	Q9H161	T	131			7.96323		8.92423	7.4722				9.08505				8.43286
Q86V81_239	ALYREF	Q86V81	S	239		7.92613	7.11284	6.81639	7.50533	7.27297	7.61467				7.56818			7.6356		7.76508	7.84375
Q86V81_194	ALYREF	Q86V81	S	194		7.91714	7.41211	7.99556			7.41137			6.43118		7.39429	6.59936	7.31875		7.77137	7.38283
Q86V81_8	ALYREF	Q86V81	S	8			6.68716		7.11714									6.89734		7.04024
Q9C0C7-3;Q9C0C7-6;Q9C0C7-2;Q9C0C7-4;Q9C0C7;Q9C0C7-5_639;549;639;549;639;549	AMBRA1	Q9C0C7-3;Q9C0C7-6;Q9C0C7-2;Q9C0C7-4;Q9C0C7;Q9C0C7-5	S	639;549;639;549;639;549	7.88531	8.05911	7.81173	8.43205	8.25276	8.56998	8.14995	8.12971	8.45066	8.84649	7.35192	8.17425	8.13954			8.55825	8.32045
Q9C0C7-3;Q9C0C7-6_693;603	AMBRA1	Q9C0C7-3;Q9C0C7-6	S	693;603		7.25933		7.95999		7.90662	7.3788		7.62388	7.97505			7.37491	7.99337	7.37009		7.37995
Q9C0C7-3;Q9C0C7-2;Q9C0C7-4;Q9C0C7;Q9C0C7-5_1175;1144;1114;1204;1207	AMBRA1	Q9C0C7-3;Q9C0C7-2;Q9C0C7-4;Q9C0C7;Q9C0C7-5	S	1175;1144;1114;1204;1207	6.92709	7.32826	6.8683	7.59758	8.10803	8.36198	7.58012	7.4299		7.55057	7.18125				7.06223	8.00767
Q9C0C7-3;Q9C0C7-2;Q9C0C7-4;Q9C0C7;Q9C0C7-5_1176;1145;1115;1205;1208	AMBRA1	Q9C0C7-3;Q9C0C7-2;Q9C0C7-4;Q9C0C7;Q9C0C7-5	S	1176;1145;1115;1205;1208		7.43785												7.21684	7.19394		7.36358
Q9C0C7-4;Q9C0C7;Q9C0C7-5_632;722;725	AMBRA1	Q9C0C7-4;Q9C0C7;Q9C0C7-5	S	632;722;725		6.79826		7.80997	7.25923	7.63158	7.02279			7.41051				6.61569	6.93103		6.86687
Q9C0C7-3;Q9C0C7-2;Q9C0C7-4;Q9C0C7;Q9C0C7-5_1174;1143;1113;1203;1206	AMBRA1	Q9C0C7-3;Q9C0C7-2;Q9C0C7-4;Q9C0C7;Q9C0C7-5	T	1174;1143;1113;1203;1206										7.4632
Q5JTC6_867	AMER1	Q5JTC6	S	867	6.64003	7.47103								7.04453	6.73396				6.89666	6.91337
Q5JTC6_868	AMER1	Q5JTC6	S	868	6.64003	7.47103	6.83049	7.06067	7.3821	7.33191	7.61957	7.27832	6.51482	6.22592	6.73396	6.97022		7.18443	6.65244	7.82457	7.25174
Q5JTC6;Q5JTC6-2_175;175	AMER1	Q5JTC6;Q5JTC6-2	S	175;175					7.55921		7.89137							6.43082		7.39982	6.6163
Q5JTC6;Q5JTC6-2_71;71	AMER1	Q5JTC6;Q5JTC6-2	S	71;71		7.22244			6.74241
Q5JTC6;Q5JTC6-2_740;740	AMER1	Q5JTC6;Q5JTC6-2	S	740;740					7.10904
Q5JTC6;Q5JTC6-2_279;279	AMER1	Q5JTC6;Q5JTC6-2	S	279;279	7.34817
Q5JTC6;Q5JTC6-2_280;280	AMER1	Q5JTC6;Q5JTC6-2	S	280;280	7.34817
Q5JTC6;Q5JTC6-2_286;286	AMER1	Q5JTC6;Q5JTC6-2	S	286;286		7.82226			8.00763	7.78255	8.05088	7.62837		7.61365				7.02758			7.61293
Q5JTC6;Q5JTC6-2_430;430	AMER1	Q5JTC6;Q5JTC6-2	S	430;430					7.08403	7.1814										7.68608
Q5JTC6;Q5JTC6-2_246;246	AMER1	Q5JTC6;Q5JTC6-2	S	246;246		7.54081				7.48047		6.98535		7.43098						7.53487
Q5JTC6;Q5JTC6-2_242;242	AMER1	Q5JTC6;Q5JTC6-2	T	242;242						7.23005										7.53487
Q8N7J2;Q8N7J2-2_229;229	AMER2	Q8N7J2;Q8N7J2-2	S	229;229									6.26364	7.29353
Q8N7J2;Q8N7J2-2_233;233	AMER2	Q8N7J2;Q8N7J2-2	S	233;233									6.03344	7.28447
Q8N7J2;Q8N7J2-2_487;368	AMER2	Q8N7J2;Q8N7J2-2	S	487;368									8.96595	9.28633							7.09661
Q8N7J2;Q8N7J2-2_580;461	AMER2	Q8N7J2;Q8N7J2-2	S	580;461									8.55287	8.93249			7.28867
Q8N7J2;Q8N7J2-2_129;129	AMER2	Q8N7J2;Q8N7J2-2	S	129;129										7.53574
Q8N7J2;Q8N7J2-2_588;469	AMER2	Q8N7J2;Q8N7J2-2	S	588;469									8.14395	8.26346
Q8N7J2;Q8N7J2-2_76;76	AMER2	Q8N7J2;Q8N7J2-2	S	76;76									7.60393	7.55736		6.24976
Q8N7J2;Q8N7J2-2_162;162	AMER2	Q8N7J2;Q8N7J2-2	S	162;162										6.81195
Q8N7J2;Q8N7J2-2_165;165	AMER2	Q8N7J2;Q8N7J2-2	S	165;165									6.90827	7.35479
Q8N7J2;Q8N7J2-2_103;103	AMER2	Q8N7J2;Q8N7J2-2	S	103;103									7.99867
Q8N7J2;Q8N7J2-2_472;353	AMER2	Q8N7J2;Q8N7J2-2	T	472;353									8.3644	8.04678
Q9UKV5_516	AMFR	Q9UKV5	S	516										7.49196
Q9UKV5_522	AMFR	Q9UKV5	S	522	8.04148									7.98085
Q9UKV5_523	AMFR	Q9UKV5	S	523		8.23506	8.4826	8.21762	8.47667	8.48649	8.13552						8.3515	8.56085	7.91114	8.36833	8.38898
Q9UKV5_542	AMFR	Q9UKV5	S	542		7.50568		7.83692	8.04515	8.41284	7.26081	7.69107		6.98269	6.79496		7.73053	6.97234	7.79903		7.55838
Q86WK6_477	AMIGO1	Q86WK6	S	477			6.53285		7.52948	7.38879							6.59229			7.51909
Q9Y4X0-2;Q9Y4X0-3;Q9Y4X0_16;16;16	AMMECR1	Q9Y4X0-2;Q9Y4X0-3;Q9Y4X0	S	16;16;16		7.35773	6.96876		8.38106	7.84816					7.48844					7.15763	7.61572
Q6DCA0_74	AMMECR1L	Q6DCA0	S	74	7.02418	8.10914	7.32321		8.20477	8.15587				7.61415		7.40776					8.15877
Q6DCA0_87	AMMECR1L	Q6DCA0	S	87		7.1687		7.0462		7.0617	6.79971	7.25778		7.06838					7.0486	7.43223	7.29632
Q8IY45-2_5	AMN1	Q8IY45-2	S	5			7.28789										8.49724		7.54614	8.49915
Q8IY45-2_9	AMN1	Q8IY45-2	T	9			7.28789										8.49724		7.54614	8.49915
Q8IY45-2_7	AMN1	Q8IY45-2	Y	7			7.28789										8.49724		7.54614	8.49915
Q4VCS5_200	AMOT	Q4VCS5	S	200										7.44598
Q4VCS5;Q4VCS5-2_714;305	AMOT	Q4VCS5;Q4VCS5-2	S	714;305	8.2333							7.76356	7.74526	8.55758	8.10604	7.62701		8.21761		7.44819	7.58155
Q4VCS5;Q4VCS5-2_718;309	AMOT	Q4VCS5;Q4VCS5-2	S	718;309										7.45962				7.74632
Q4VCS5;Q4VCS5-2_823;414	AMOT	Q4VCS5;Q4VCS5-2	S	823;414	6.80636			6.89116				6.60834		7.36409		6.57263		7.34397
Q4VCS5;Q4VCS5-2_717;308	AMOT	Q4VCS5;Q4VCS5-2	T	717;308										7.67936
Q4VCS5;Q4VCS5-2_1061;652	AMOT	Q4VCS5;Q4VCS5-2	T	1061;652				7.39135						7.42131
Q8IY63-2;Q8IY63_191;241	AMOTL1	Q8IY63-2;Q8IY63	S	191;241		7.6276	7.77628		8.08968	7.64094		8.4062	8.12147	8.05876	7.69722	8.14978	7.55725	7.94065	8.17187		8.01042
Q8IY63-2;Q8IY63_670;720	AMOTL1	Q8IY63-2;Q8IY63	S	670;720		7.55274	8.61366	8.82468	8.30811	8.78785		8.77784	8.333	8.49475	7.92361	8.30717	8.6067	8.8662	8.57554	8.04763	7.97591
Q8IY63-2;Q8IY63_778;828	AMOTL1	Q8IY63-2;Q8IY63	S	778;828	6.26984	7.11312	7.76592	8.29342	7.76004	8.4424	6.51091	8.56699	7.91252	7.98326	7.95661	8.00707	8.31786	8.50774	7.71911	7.85768	7.19667
Q8IY63-2;Q8IY63_219;269	AMOTL1	Q8IY63-2;Q8IY63	S	219;269		6.49752	6.52746	7.50093		7.95067		8.06009	7.37947	6.93805		7.24439	7.76221	7.76999	7.60849		7.28456
Q8IY63-2;Q8IY63_435;485	AMOTL1	Q8IY63-2;Q8IY63	S	435;485								6.66845
Q8IY63-2;Q8IY63_874;924	AMOTL1	Q8IY63-2;Q8IY63	S	874;924					8.32097	8.17655					7.36197		7.17224	8.38148	7.87069	7.93273	7.63461
Q8IY63-2;Q8IY63_880;930	AMOTL1	Q8IY63-2;Q8IY63	S	880;930					7.94363	7.69552					7.80655		7.17224	7.58397	7.37659		7.28535
Q8IY63-2;Q8IY63_856;906	AMOTL1	Q8IY63-2;Q8IY63	S	856;906		6.81664	8.22422	8.34871	8.16043	8.69413		8.44574		8.20326	7.82557	7.97541	8.32114	8.43087	8.15182	8.38561	7.52511
Q8IY63-2;Q8IY63_674;724	AMOTL1	Q8IY63-2;Q8IY63	S	674;724														7.265	7.4778		7.82271
Q8IY63-2;Q8IY63_272;322	AMOTL1	Q8IY63-2;Q8IY63	S	272;322					7.21375	8.13419		7.96928		7.27209	6.86958			7.7646	8.27395	7.1791
Q8IY63-2;Q8IY63_759;809	AMOTL1	Q8IY63-2;Q8IY63	S	759;809				8.26784		8.43229		8.4151	8.26028		7.09056	8.12559	8.38968	8.47451			7.66832
Q8IY63-2;Q8IY63_842;892	AMOTL1	Q8IY63-2;Q8IY63	S	842;892			6.72086		6.61735	7.33286								6.79966	6.82185
Q8IY63-2;Q8IY63_743;793	AMOTL1	Q8IY63-2;Q8IY63	S	743;793			7.14806		8.06297	7.62014		8.66663	7.89296	7.94791	7.85515	8.03944	8.48951	8.08101	8.12887	7.92104
Q8IY63-2;Q8IY63_746;796	AMOTL1	Q8IY63-2;Q8IY63	S	746;796						8.1846					7.5212
Q8IY63-2;Q8IY63_755;805	AMOTL1	Q8IY63-2;Q8IY63	S	755;805			7.14806	8.1477	8.16865	8.35659		7.96231				7.79915	8.20959	8.37564			7.49766
Q8IY63-2;Q8IY63_822;872	AMOTL1	Q8IY63-2;Q8IY63	S	822;872			8.31142		7.76468	7.9849	7.15784			7.7162	7.92963	7.50761	8.49088	8.64158			7.53176
Q8IY63-2;Q8IY63_825;875	AMOTL1	Q8IY63-2;Q8IY63	S	825;875			7.01423		6.93517		7.15784							7.78485
Q8IY63-2;Q8IY63_245;295	AMOTL1	Q8IY63-2;Q8IY63	S	245;295				7.28961									7.01303	7.15462	7.14258
Q8IY63-2;Q8IY63_888;938	AMOTL1	Q8IY63-2;Q8IY63	S	888;938		6.2847			6.33503									6.21469		6.68457
Q8IY63-2;Q8IY63_889;939	AMOTL1	Q8IY63-2;Q8IY63	S	889;939		6.2847			6.33503									6.21469		6.68457
Q8IY63-2;Q8IY63_851;901	AMOTL1	Q8IY63-2;Q8IY63	T	851;901						8.05134		7.46308		7.26359				7.7256		6.88353
Q8IY63-2;Q8IY63_852;902	AMOTL1	Q8IY63-2;Q8IY63	T	852;902				6.86615	8.09393	8.37714		7.9791				7.89341		8.21277		8.07846	7.26543
Q8IY63-2;Q8IY63_820;870	AMOTL1	Q8IY63-2;Q8IY63	T	820;870											7.64762	7.50761
Q9Y2J4;Q9Y2J4-2;Q9Y2J4-4;Q9Y2J4-3_759;760;817;757	AMOTL2	Q9Y2J4;Q9Y2J4-2;Q9Y2J4-4;Q9Y2J4-3	S	759;760;817;757	8.35597	7.75056	7.6773	8.60298	7.55636	8.16185	8.23751	8.1709	7.68269	7.82751	7.85794			8.06161			7.85082
Q9Y2J4;Q9Y2J4-2;Q9Y2J4-4;Q9Y2J4-3_762;763;820;760	AMOTL2	Q9Y2J4;Q9Y2J4-2;Q9Y2J4-4;Q9Y2J4-3	S	762;763;820;760																	7.85082
Q9Y2J4;Q9Y2J4-2;Q9Y2J4-4;Q9Y2J4-3_661;661;719;659	AMOTL2	Q9Y2J4;Q9Y2J4-2;Q9Y2J4-4;Q9Y2J4-3	S	661;661;719;659		7.7442	6.8573	7.89367	6.92202	7.33928	7.9566					7.57664	6.74359		6.99969		7.4035
Q9Y2J4;Q9Y2J4-2;Q9Y2J4-4;Q9Y2J4-3_183;183;241;183	AMOTL2	Q9Y2J4;Q9Y2J4-2;Q9Y2J4-4;Q9Y2J4-3	S	183;183;241;183		8.04814		7.07093	7.16916		8.09326				7.62204			7.79362		8.19816	7.33365
Q9Y2J4;Q9Y2J4-2;Q9Y2J4-4;Q9Y2J4-3_236;236;294;236	AMOTL2	Q9Y2J4;Q9Y2J4-2;Q9Y2J4-4;Q9Y2J4-3	S	236;236;294;236		8.16558	7.75605	8.71182	7.44037	8.14473	8.34444	7.94489		7.97435	8.45948	8.24869		7.88034	7.52614		7.98435
Q9Y2J4;Q9Y2J4-2;Q9Y2J4-4;Q9Y2J4-3_602;602;660;600	AMOTL2	Q9Y2J4;Q9Y2J4-2;Q9Y2J4-4;Q9Y2J4-3	S	602;602;660;600		8.02201	7.32302	8.08026	7.07438	7.97438	8.02109			7.41852	8.17899	7.70474				7.82997	7.42798
Q9Y2J4;Q9Y2J4-2;Q9Y2J4-4;Q9Y2J4-3_606;606;664;604	AMOTL2	Q9Y2J4;Q9Y2J4-2;Q9Y2J4-4;Q9Y2J4-3	S	606;606;664;604	7.52869	7.77778			7.07438	7.68371	7.79696				8.12435			7.61534		7.19676
Q9Y2J4;Q9Y2J4-2;Q9Y2J4-4;Q9Y2J4-3_608;608;666;606	AMOTL2	Q9Y2J4;Q9Y2J4-2;Q9Y2J4-4;Q9Y2J4-3	S	608;608;666;606	7.29133													7.31117
Q9Y2J4;Q9Y2J4-2;Q9Y2J4-4;Q9Y2J4-3_50;50;108;50	AMOTL2	Q9Y2J4;Q9Y2J4-2;Q9Y2J4-4;Q9Y2J4-3	S	50;50;108;50	7.37266	7.39839		7.01504		7.00273	7.66485			6.84455	7.49756			7.17042		7.176	7.32837
Q9Y2J4;Q9Y2J4-2;Q9Y2J4-4;Q9Y2J4-3_540;540;598;538	AMOTL2	Q9Y2J4;Q9Y2J4-2;Q9Y2J4-4;Q9Y2J4-3	S	540;540;598;538	8.42543	7.88813	7.60424	8.35312	7.77823	8.36606	8.45381	8.18974	7.28769	7.99744	8.72239	8.16594	7.82041	8.15448	7.90638	8.49398	8.02285
Q9Y2J4;Q9Y2J4-2;Q9Y2J4-4;Q9Y2J4-3_667;667;725;665	AMOTL2	Q9Y2J4;Q9Y2J4-2;Q9Y2J4-4;Q9Y2J4-3	S	667;667;725;665		7.81358	7.28053		7.15053	7.61733	7.5423	7.21395		7.06307	7.57573	7.71307		7.52337	7.43457	7.79449	7.50895
Q9Y2J4;Q9Y2J4-2;Q9Y2J4-4;Q9Y2J4-3_670;670;728;668	AMOTL2	Q9Y2J4;Q9Y2J4-2;Q9Y2J4-4;Q9Y2J4-3	S	670;670;728;668				6.82015						6.50927						6.25289
Q01433_76	AMPD2	Q01433	S	76	8.85132	7.82489		8.63881		8.00998	7.6728	8.76554		8.12943		7.85692	7.77893			7.41859	9.01595
Q01433;Q01433-2_118;37	AMPD2	Q01433;Q01433-2	S	118;37																7.67633
Q01433;Q01433-2;Q01433-5;Q01433-3;Q01433-4_168;87;50;49;93	AMPD2	Q01433;Q01433-2;Q01433-5;Q01433-3;Q01433-4	S	168;87;50;49;93	9.7602	8.84727	8.62376	9.00937		8.49631	8.92175	10.1155	8.77251	9.36811	8.04188	8.95	9.21156	8.45374	8.67396	8.63165	9.95149
Q01433;Q01433-2;Q01433-5;Q01433-3;Q01433-4_134;53;16;15;59	AMPD2	Q01433;Q01433-2;Q01433-5;Q01433-3;Q01433-4	S	134;53;16;15;59								7.3026						7.2801			7.95433
Q01433;Q01433-2_100;19	AMPD2	Q01433;Q01433-2	S	100;19		8.23614	7.88429	6.9762	7.51717	7.52126	8.15064	8.98664		8.44306		7.81409	8.04575	7.50041	7.97949	7.45776
Q01433;Q01433-2;Q01433-5;Q01433-3;Q01433-4_190;109;72;71;115	AMPD2	Q01433;Q01433-2;Q01433-5;Q01433-3;Q01433-4	S	190;109;72;71;115	6.4982	7.82734	8.1289	6.77596	7.76356		7.59216	8.74662	8.00322	6.99095	7.13338		7.88543	7.79422	7.58945	7.78066	7.67004
Q01433;Q01433-2_117;36	AMPD2	Q01433;Q01433-2	T	117;36																7.67633
Q01433;Q01433-2;Q01433-5;Q01433-3;Q01433-4_188;107;70;69;113	AMPD2	Q01433;Q01433-2;Q01433-5;Q01433-3;Q01433-4	T	188;107;70;69;113															7.82217
Q01432;Q01432-5;Q01432-4;Q01432-3;Q01432-2_109;116;118;116;118	AMPD3	Q01432;Q01432-5;Q01432-4;Q01432-3;Q01432-2	T	109;116;118;116;118						7.29502
P49418-2;P49418_272;272	AMPH	P49418-2;P49418	S	272;272			7.19245									7.35998
P49418-2;P49418_276;276	AMPH	P49418-2;P49418	S	276;276			7.19245
P49418-2;P49418_285;285	AMPH	P49418-2;P49418	S	285;285			6.99592									7.83651
P49418-2;P49418_280;280	AMPH	P49418-2;P49418	T	280;280			7.6799
Q86W34-5;Q86W34_268;326	AMZ2	Q86W34-5;Q86W34	T	268;326			7.38551		7.33447	6.96339											7.36276
Q9H1A4_355	ANAPC1	Q9H1A4	S	355	6.95867	8.37713	7.79696	7.63402	7.8911	8.2966	8.42691	7.04273	7.85736	8.68291		7.91924		7.69579	7.24447	7.96151	7.75854
Q9H1A4_362	ANAPC1	Q9H1A4	S	362		7.46712	7.16203		7.10805			7.04273		7.6223				7.02484	7.24447
Q9H1A4_699	ANAPC1	Q9H1A4	S	699						8.05342	7.2371
Q9H1A4_1347	ANAPC1	Q9H1A4	S	1347	7.9994	8.2271	8.02299	8.32352		7.39654	8.39157	8.07191		8.43983		7.80608		7.81379	7.8378	7.7057	8.15603
Q9H1A4_1349	ANAPC1	Q9H1A4	S	1349			7.63101		7.96698	8.00064	7.91365	7.73941		8.05281		7.45872		7.57842	7.85765	7.56457	7.61782
Q9H1A4_377	ANAPC1	Q9H1A4	S	377	8.26518	8.00385	7.29872	7.88808	7.33957	7.93905	7.08232	8.05676	7.4166	8.41089	7.26778			7.93943	7.73537	7.89281	7.88162
Q9H1A4_313	ANAPC1	Q9H1A4	S	313		7.24222				7.33261	7.59229
Q9H1A4_569	ANAPC1	Q9H1A4	S	569		7.89442	7.38359		7.21966	7.69621	7.13437							6.95509	7.72704	6.79573	7.73973
Q9H1A4_547	ANAPC1	Q9H1A4	S	547			7.5061			7.48289									7.60766	7.82675	7.52897
Q9H1A4_555	ANAPC1	Q9H1A4	S	555	7.15912	7.35598	6.8962		7.32126	7.15053	7.65831			6.54938				7.79849		7.60466	7.50139
Q9H1A4_563	ANAPC1	Q9H1A4	S	563		7.14912	7.86319	6.48671	6.96781	7.58504	7.01022	5.9681						7.74126	6.50246	7.89857	7.1576
Q9H1A4_916	ANAPC1	Q9H1A4	S	916		7.39741	6.7699	7.29415			7.32255			6.88944							6.84694
Q9H1A4_686	ANAPC1	Q9H1A4	S	686								6.5537
Q9H1A4_688	ANAPC1	Q9H1A4	S	688	8.32686	8.47039	8.34158	8.5084	8.31188	8.79275	8.76603	8.38022	7.73893	8.09418	8.24052		8.39095	8.47312	8.81241	8.26086	8.72182
Q9H1A4_529	ANAPC1	Q9H1A4	S	529														7.42685
Q9H1A4_536	ANAPC1	Q9H1A4	S	536					7.27138		6.98021						7.22615
Q9H1A4_50	ANAPC1	Q9H1A4	S	50					7.05783
Q9H1A4_51	ANAPC1	Q9H1A4	S	51				6.16679	7.46293	7.24813								6.85154	7.34	7.97676
Q9H1A4_60	ANAPC1	Q9H1A4	S	60		6.48218			7.05783	7.12984	7.21723									7.69935	6.66621
Q9H1A4_731	ANAPC1	Q9H1A4	S	731		7.99586			8.06614	8.42446	7.5411	7.41291		7.14761		7.05535			7.94841		8.26677
Q9H1A4_733	ANAPC1	Q9H1A4	S	733													8.31866
Q9H1A4_341	ANAPC1	Q9H1A4	S	341		7.55854	7.12751	7.60652	7.96383	7.8965	7.97537	7.4701		7.6297				7.7353		7.46853
Q9H1A4_343	ANAPC1	Q9H1A4	S	343		8.10085	7.24979				7.86942	7.47369	7.71541	7.54849				7.1242		7.49261	7.9312
Q9H1A4_334	ANAPC1	Q9H1A4	S	334			6.80734		7.72763	7.37761								6.89093	6.76732	7.37085
Q9H1A4_518	ANAPC1	Q9H1A4	S	518	6.61187	6.95692				7.12512				6.83965							6.77165
Q9H1A4_522	ANAPC1	Q9H1A4	S	522							6.82935					6.4191			6.47258
Q9H1A4_701	ANAPC1	Q9H1A4	T	701						7.64389
Q9H1A4_291	ANAPC1	Q9H1A4	T	291							7.63356
Q9H1A4_530	ANAPC1	Q9H1A4	T	530	8.48288	7.69625	7.92716	8.29465	8.12657	7.7208	7.9071	7.95185		8.07402		7.33969	7.90424	7.47628	8.00108		7.98297
Q9H1A4_537	ANAPC1	Q9H1A4	T	537		7.39117	7.39574			7.54395	7.37567	7.32856		7.64307				6.77916	7.46336		7.47352
Q9H1A4_524	ANAPC1	Q9H1A4	T	524																6.75782
Q9UM13_2	ANAPC10	Q9UM13	T	2										7.51511			7.50705
Q9UM13_3	ANAPC10	Q9UM13	T	3	8.01219	7.75515	7.55759	7.65784		7.79071	7.65262	7.88877		7.15234		7.47988	7.50705	7.85812	7.69106		7.74348
Q9UJX6;Q9UJX6-2_732;729	ANAPC2	Q9UJX6;Q9UJX6-2	S	732;729																7.00828
Q9UJX6;Q9UJX6-2_736;733	ANAPC2	Q9UJX6;Q9UJX6-2	S	736;733																7.00828
Q9UJX6;Q9UJX6-2_532;529	ANAPC2	Q9UJX6;Q9UJX6-2	S	532;529	6.43127										6.9926		6.98047			7.10233
Q9UJX6;Q9UJX6-2_534;531	ANAPC2	Q9UJX6;Q9UJX6-2	S	534;531	7.50053	7.95827	7.82601	8.03545	7.81571	8.07329	8.13624	7.96767	7.56636	7.74334	7.29026	7.20366		7.96829	8.00692	7.58648	7.64342
Q9UJX6;Q9UJX6-2_218;218	ANAPC2	Q9UJX6;Q9UJX6-2	S	218;218		7.99812			7.54784	8.14306	7.83489			7.61767				7.44174		6.90074	7.52643
Q9UJX6;Q9UJX6-2_314;314	ANAPC2	Q9UJX6;Q9UJX6-2	S	314;314	8.06025	8.05501	7.57617	8.19905	7.71968	8.5122	8.09556	7.83574		7.41941			7.27243	7.95642	7.86152	7.65544	7.97725
Q9UJX6;Q9UJX6-2_470;467	ANAPC2	Q9UJX6;Q9UJX6-2	S	470;467						7.57863					7.24188			7.2087
Q9UJX6;Q9UJX6-2_427;424	ANAPC2	Q9UJX6;Q9UJX6-2	Y	427;424												6.44077
Q9UJX5;Q9UJX5-3_777;778	ANAPC4	Q9UJX5;Q9UJX5-3	S	777;778			6.96299												7.80845
Q9UJX5;Q9UJX5-3_779;780	ANAPC4	Q9UJX5;Q9UJX5-3	S	779;780																8.96228
Q9UJX4-3;Q9UJX4;Q9UJX4-2_103;202;81	ANAPC5	Q9UJX4-3;Q9UJX4;Q9UJX4-2	S	103;202;81										7.32593			7.46045
Q9UJX4-3;Q9UJX4;Q9UJX4-2_105;204;83	ANAPC5	Q9UJX4-3;Q9UJX4;Q9UJX4-2	S	105;204;83													7.46045
Q9UJX4-3;Q9UJX4;Q9UJX4-2_96;195;74	ANAPC5	Q9UJX4-3;Q9UJX4;Q9UJX4-2	S	96;195;74	7.49295	7.18959	7.40221	8.07992		7.41722	6.98769	6.8768		7.2628		7.28904		7.54815	7.59386
Q9UJX4-3;Q9UJX4;Q9UJX4-2_122;221;100	ANAPC5	Q9UJX4-3;Q9UJX4;Q9UJX4-2	S	122;221;100						6.62077									7.02576
Q9UJX4-3;Q9UJX4;Q9UJX4-2_133;232;111	ANAPC5	Q9UJX4-3;Q9UJX4;Q9UJX4-2	T	133;232;111		7.5051		7.91846	7.5349	7.9791							7.86276		7.85946		7.42682
Q9UJX4-3;Q9UJX4;Q9UJX4-2_79;178;57	ANAPC5	Q9UJX4-3;Q9UJX4;Q9UJX4-2	T	79;178;57						7.22467	7.58948
P16157-19;P16157-22;P16157-18;P16157-17;P16157-23_55;55;55;55;55	ANK1	P16157-19;P16157-22;P16157-18;P16157-17;P16157-23	S	55;55;55;55;55								8.1031
P16157-10;P16157-8;P16157-5;P16157-16;P16157-3;P16157;P16157-12;P16157-14;P16157-21;P16157-11;P16157-9;P16157-6;P16157-7;P16157-4;P16157-13;P16157-15;P16157-2_429;429;429;429;429;429;429;429;462;429;429;429;429;429;429;429;429	ANK1	P16157-10;P16157-8;P16157-5;P16157-16;P16157-3;P16157;P16157-12;P16157-14;P16157-21;P16157-11;P16157-9;P16157-6;P16157-7;P16157-4;P16157-13;P16157-15;P16157-2	S	429;429;429;429;429;429;429;429;462;429;429;429;429;429;429;429;429	8.02282
P16157-10;P16157-8;P16157-5;P16157-16;P16157-3;P16157;P16157-12;P16157-14;P16157-21;P16157-11;P16157-9;P16157-6;P16157-7;P16157-4;P16157-13;P16157-15;P16157-2_1486;1486;1486;1486;1486;1486;1486;1486;1527;1486;1486;1486;1486;1486;1486;1486;1486	ANK1	P16157-10;P16157-8;P16157-5;P16157-16;P16157-3;P16157;P16157-12;P16157-14;P16157-21;P16157-11;P16157-9;P16157-6;P16157-7;P16157-4;P16157-13;P16157-15;P16157-2	S	1486;1486;1486;1486;1486;1486;1486;1486;1527;1486;1486;1486;1486;1486;1486;1486;1486					6.98063
P16157-10;P16157-8;P16157-5;P16157-16;P16157-3;P16157;P16157-12;P16157-14;P16157-21;P16157-11;P16157-9;P16157-6;P16157-7;P16157-4;P16157-13;P16157-15_1686;1686;1686;1686;1686;1686;1686;1686;1727;1524;1524;1524;1524;1524;1524;1524	ANK1	P16157-10;P16157-8;P16157-5;P16157-16;P16157-3;P16157;P16157-12;P16157-14;P16157-21;P16157-11;P16157-9;P16157-6;P16157-7;P16157-4;P16157-13;P16157-15	S	1686;1686;1686;1686;1686;1686;1686;1686;1727;1524;1524;1524;1524;1524;1524;1524	9.30946	8.36633	8.50393		8.56835	7.80563		8.26262			8.08591	7.87033	8.24395		7.99093		8.03382
P16157-10;P16157-8;P16157-5;P16157-16;P16157-3;P16157;P16157-12;P16157-14;P16157-21;P16157-11;P16157-9;P16157-6;P16157-7;P16157-4;P16157-13;P16157-15;P16157-2_856;856;856;856;856;856;856;856;897;856;856;856;856;856;856;856;856	ANK1	P16157-10;P16157-8;P16157-5;P16157-16;P16157-3;P16157;P16157-12;P16157-14;P16157-21;P16157-11;P16157-9;P16157-6;P16157-7;P16157-4;P16157-13;P16157-15;P16157-2	S	856;856;856;856;856;856;856;856;897;856;856;856;856;856;856;856;856	8.65808	7.35369	7.45273		8.40724	7.61546	7.77783	7.36016			7.68055	7.45862	7.96242	7.13384	8.10884		7.59797
P16157-10;P16157-8;P16157-5;P16157-16;P16157-3;P16157;P16157-12;P16157-14;P16157-21;P16157-11;P16157-9;P16157-6;P16157-7;P16157-4;P16157-13;P16157-15;P16157-2_834;834;834;834;834;834;834;834;875;834;834;834;834;834;834;834;834	ANK1	P16157-10;P16157-8;P16157-5;P16157-16;P16157-3;P16157;P16157-12;P16157-14;P16157-21;P16157-11;P16157-9;P16157-6;P16157-7;P16157-4;P16157-13;P16157-15;P16157-2	S	834;834;834;834;834;834;834;834;875;834;834;834;834;834;834;834;834		7.88759	7.27704		7.9961	6.93007	7.80265				7.82214						6.53011
P16157-10;P16157-8;P16157-5;P16157-16;P16157-3;P16157;P16157-12;P16157-14;P16157-21_1666;1666;1666;1666;1666;1666;1666;1666;1707	ANK1	P16157-10;P16157-8;P16157-5;P16157-16;P16157-3;P16157;P16157-12;P16157-14;P16157-21	S	1666;1666;1666;1666;1666;1666;1666;1666;1707		7.46404	7.47835				7.09867
P16157-10;P16157-8;P16157-5;P16157-16;P16157-3;P16157;P16157-12;P16157-14;P16157-21_1646;1646;1646;1646;1646;1646;1646;1646;1687	ANK1	P16157-10;P16157-8;P16157-5;P16157-16;P16157-3;P16157;P16157-12;P16157-14;P16157-21	S	1646;1646;1646;1646;1646;1646;1646;1646;1687	7.89874
P16157-10;P16157-8;P16157-5;P16157-16;P16157-3;P16157;P16157-12;P16157-14;P16157-21;P16157-11;P16157-9;P16157-6;P16157-7;P16157-4;P16157-13;P16157-15_1688;1688;1688;1688;1688;1688;1688;1688;1729;1526;1526;1526;1526;1526;1526;1526	ANK1	P16157-10;P16157-8;P16157-5;P16157-16;P16157-3;P16157;P16157-12;P16157-14;P16157-21;P16157-11;P16157-9;P16157-6;P16157-7;P16157-4;P16157-13;P16157-15	T	1688;1688;1688;1688;1688;1688;1688;1688;1729;1526;1526;1526;1526;1526;1526;1526											7.62883
P16157-10;P16157-8;P16157-5;P16157-16;P16157-3;P16157;P16157-12;P16157-14;P16157-21;P16157-11;P16157-9;P16157-6;P16157-7;P16157-4;P16157-13;P16157-15;P16157-2_961;961;961;961;961;961;961;961;1002;961;961;961;961;961;961;961;961	ANK1	P16157-10;P16157-8;P16157-5;P16157-16;P16157-3;P16157;P16157-12;P16157-14;P16157-21;P16157-11;P16157-9;P16157-6;P16157-7;P16157-4;P16157-13;P16157-15;P16157-2	T	961;961;961;961;961;961;961;961;1002;961;961;961;961;961;961;961;961	7.59166
P16157-10;P16157-8;P16157-5;P16157-16;P16157-3;P16157;P16157-12;P16157-14;P16157-21;P16157-11;P16157-9;P16157-6;P16157-7;P16157-4;P16157-13;P16157-15;P16157-2_1378;1378;1378;1378;1378;1378;1378;1378;1419;1378;1378;1378;1378;1378;1378;1378;1378	ANK1	P16157-10;P16157-8;P16157-5;P16157-16;P16157-3;P16157;P16157-12;P16157-14;P16157-21;P16157-11;P16157-9;P16157-6;P16157-7;P16157-4;P16157-13;P16157-15;P16157-2	T	1378;1378;1378;1378;1378;1378;1378;1378;1419;1378;1378;1378;1378;1378;1378;1378;1378	7.42988	6.71608						6.58944
P16157-10;P16157-8;P16157-5;P16157-16;P16157-3;P16157;P16157-12;P16157-14;P16157-21;P16157-11;P16157-9;P16157-6;P16157-7;P16157-4;P16157-13;P16157-15;P16157-2_1380;1380;1380;1380;1380;1380;1380;1380;1421;1380;1380;1380;1380;1380;1380;1380;1380	ANK1	P16157-10;P16157-8;P16157-5;P16157-16;P16157-3;P16157;P16157-12;P16157-14;P16157-21;P16157-11;P16157-9;P16157-6;P16157-7;P16157-4;P16157-13;P16157-15;P16157-2	T	1380;1380;1380;1380;1380;1380;1380;1380;1421;1380;1380;1380;1380;1380;1380;1380;1380	8.23098	6.613			7.38085			7.00133					7.3007
Q01484;Q01484-5;Q01484-2_31;10;31	ANK2	Q01484;Q01484-5;Q01484-2	S	31;10;31	8.76549						7.66733	8.91676	6.59913	7.99274	6.97304		7.7762		7.65745		8.29045
Q01484;Q01484-5;Q01484-2_34;13;34	ANK2	Q01484;Q01484-5;Q01484-2	S	34;13;34	8.30537							8.85881							7.7807		8.12253
Q01484;Q01484-5;Q01484-2;Q01484-7_3792;1698;1707;359	ANK2	Q01484;Q01484-5;Q01484-2;Q01484-7	S	3792;1698;1707;359	8.82038			7.05892				8.53879		8.12238
Q01484;Q01484-5;Q01484-2;Q01484-7_3793;1699;1708;360	ANK2	Q01484;Q01484-5;Q01484-2;Q01484-7	S	3793;1699;1708;360		7.94284		8.18852	7.38795			8.41322		7.52207		6.80255	8.37654		8.02352		8.44537
Q01484;Q01484-5;Q01484-2;Q01484-7_3795;1701;1710;362	ANK2	Q01484;Q01484-5;Q01484-2;Q01484-7	S	3795;1701;1710;362								7.51626
Q01484;Q01484-5;Q01484-2;Q01484-7_3802;1708;1717;369	ANK2	Q01484;Q01484-5;Q01484-2;Q01484-7	S	3802;1708;1717;369	7.5667			8.49659
[truncated: 51,088 more rows]

## Sheet: normalized_PP_log10_imput_hmin
ProteinID_site	Gene	ProteinID	amino acid	position	A204	G401	HS729	HT1080	KHOS-240S	KHOS-NP	MES-SA	RD	RD-ES	SK-ES-1	SK-LMS-1	SW1353	SW684	SW872	SW982	SYO-1	VA-ES-BJ
Q9NRG9;Q9NRG9-2_495;462	AAAS	Q9NRG9;Q9NRG9-2	S	495;462	9.26406	9.18433	8.96293	9.3309	9.3524	9.47364	9.14117	9.50873	9.47797	9.55463	9.24653	9.17374	9.22098	9.21318	9.33333	9.10696	9.27819
Q9NRG9;Q9NRG9-2_57;57	AAAS	Q9NRG9;Q9NRG9-2	T	57;57	7.15236	3.57618	3.57618	8.42433	8.69582	8.11509	3.57618	7.71986	3.57618	7.99266	3.57618	3.57618	3.57618	7.98486	8.27372	3.57618	7.79529
Q7RTV5_12	AAED1	Q7RTV5	S	12	3.08986	3.08986	3.08986	3.08986	6.83879	3.08986	3.08986	3.08986	3.08986	3.08986	3.08986	6.17972	3.08986	3.08986	3.08986	3.08986	6.97315
Q6PD74-2;Q6PD74_201;310	AAGAB	Q6PD74-2;Q6PD74	S	201;310	3.28981	3.28981	3.28981	3.28981	6.57961	6.95274	3.28981	3.28981	3.28981	3.28981	6.73536	3.28981	3.28981	3.28981	6.7718	7.57361	3.28981
Q6PD74-2;Q6PD74_202;311	AAGAB	Q6PD74-2;Q6PD74	S	202;311	3.27165	3.27165	3.27165	3.27165	6.57961	6.54329	3.27165	3.27165	3.27165	3.27165	6.73536	3.27165	3.27165	3.27165	6.7718	7.43467	3.27165
Q2M2I8;Q2M2I8-2_670;670	AAK1	Q2M2I8;Q2M2I8-2	S	670;670	7.73323	8.30273	8.4956	8.18312	8.32048	3.86661	7.77894	8.48383	3.86661	7.90284	8.33579	7.89185	7.86435	7.97509	8.10877	8.12023	8.36938
Q2M2I8;Q2M2I8-2_678;678	AAK1	Q2M2I8;Q2M2I8-2	S	678;678	9.21122	9.02627	9.74455	9.35864	9.44657	9.22214	9.39339	9.47455	7.85724	8.99222	9.39536	8.83958	9.07588	9.27558	9.19017	9.22371	9.41707
Q2M2I8;Q2M2I8-2_668;668	AAK1	Q2M2I8;Q2M2I8-2	S	668;668	3.73506	3.73506	3.73506	3.73506	7.47012	3.73506	3.73506	3.73506	3.73506	3.73506	3.73506	3.73506	3.73506	3.73506	3.73506	3.73506	3.73506
Q2M2I8;Q2M2I8-2_731;731	AAK1	Q2M2I8;Q2M2I8-2	S	731;731	3.35823	7.15002	6.83394	3.35823	3.35823	6.90512	6.71647	7.01206	3.35823	6.87468	3.35823	3.35823	3.35823	7.09353	3.35823	6.90221	3.35823
Q2M2I8;Q2M2I8-2_734;734	AAK1	Q2M2I8;Q2M2I8-2	S	734;734	6.59852	3.29926	3.29926	3.29926	3.29926	3.29926	3.29926	3.29926	3.29926	3.29926	3.29926	3.29926	3.29926	3.29926	3.29926	3.29926	3.29926
Q2M2I8;Q2M2I8-2_14;14	AAK1	Q2M2I8;Q2M2I8-2	S	14;14	3.49338	6.98677	3.49338	3.49338	3.49338	3.49338	3.49338	3.49338	3.49338	7.07326	3.49338	3.49338	3.49338	3.49338	3.49338	3.49338	7.22959
Q2M2I8;Q2M2I8-2_18;18	AAK1	Q2M2I8;Q2M2I8-2	S	18;18	3.77914	7.71668	8.57848	3.77914	3.77914	3.77914	3.77914	3.77914	3.77914	7.65276	3.77914	8.0858	8.19415	7.55827	3.77914	3.77914	3.77914
Q2M2I8;Q2M2I8-2_20;20	AAK1	Q2M2I8;Q2M2I8-2	S	20;20	8.36076	8.54556	3.83585	3.83585	3.83585	7.6717	8.46682	8.01571	3.83585	8.37009	3.83585	3.83585	8.71061	3.83585	8.787	3.83585	8.95746
Q2M2I8;Q2M2I8-2_21;21	AAK1	Q2M2I8;Q2M2I8-2	S	21;21	3.63335	3.63335	7.87882	7.2667	3.63335	3.63335	7.47922	7.63026	3.63335	7.34542	3.63335	7.42266	7.6961	7.58738	3.63335	7.46418	7.97308
Q2M2I8;Q2M2I8-2_637;637	AAK1	Q2M2I8;Q2M2I8-2	S	637;637	8.03143	8.82954	7.64172	8.46846	8.87592	6.80328	3.40164	8.69376	3.40164	8.43535	8.75384	8.27083	8.50554	7.41107	9.03873	8.9864	9.07838
Q2M2I8_846	AAK1	Q2M2I8	S	846	7.35806	7.86702	3.56276	7.29148	3.56276	3.56276	3.56276	3.56276	3.56276	3.56276	3.56276	7.12552	7.15355	3.56276	3.56276	3.56276	3.56276
Q2M2I8;Q2M2I8-2_652;652	AAK1	Q2M2I8;Q2M2I8-2	S	652;652	3.55936	8.61163	7.77086	7.42065	8.14789	7.51798	7.73678	7.87899	3.55936	7.17962	3.55936	3.55936	3.55936	7.35798	7.12248	7.11872	7.49139
Q2M2I8;Q2M2I8-2_618;618	AAK1	Q2M2I8;Q2M2I8-2	S	618;618	7.35349	3.67675	3.67675	8.52348	7.74562	3.67675	3.67675	9.27268	3.67675	3.67675	3.67675	8.72145	7.91962	3.67675	7.79169	3.67675	3.67675
Q2M2I8;Q2M2I8-2_623;623	AAK1	Q2M2I8;Q2M2I8-2	S	623;623	8.65324	3.55487	9.2577	3.55487	3.55487	7.61134	3.55487	7.10974	7.84626	3.55487	8.23429	3.55487	3.55487	3.55487	3.55487	8.21596	8.94053
Q2M2I8;Q2M2I8-2_624;624	AAK1	Q2M2I8;Q2M2I8-2	S	624;624	7.84369	8.54135	7.36056	8.42239	8.61426	3.51739	7.03478	9.28021	7.94622	8.5495	7.60064	8.74166	8.85667	8.92358	3.51739	3.51739	8.65962
Q2M2I8;Q2M2I8-2_674;674	AAK1	Q2M2I8;Q2M2I8-2	T	674;674	8.69515	8.78735	9.5096	9.12048	9.07296	8.65471	8.11968	8.60553	3.80661	3.80661	9.15603	8.76419	7.95762	8.91151	8.84621	7.61321	8.65866
Q2M2I8;Q2M2I8-2_389;389	AAK1	Q2M2I8;Q2M2I8-2	T	389;389	8.2366	8.20586	8.52412	3.68379	8.48629	8.04171	7.99738	7.9053	3.68379	7.9758	7.36757	8.24423	8.27716	8.18962	8.17066	8.11187	8.32965
Q2M2I8;Q2M2I8-2_640;640	AAK1	Q2M2I8;Q2M2I8-2	T	640;640	3.35233	3.35233	9.68605	3.35233	7.35054	8.9215	8.81293	3.35233	6.90677	3.35233	8.07694	3.35233	3.35233	6.70467	3.35233	3.35233	3.35233
Q2M2I8;Q2M2I8-2_653;653	AAK1	Q2M2I8;Q2M2I8-2	T	653;653	6.89311	7.71585	7.04881	6.75077	3.30944	6.8447	6.7397	6.94063	3.30944	3.30944	3.30944	3.30944	3.30944	6.82702	6.61888	3.30944	3.30944
Q2M2I8;Q2M2I8-2_620;620	AAK1	Q2M2I8;Q2M2I8-2	T	620;620	8.70634	8.70765	9.2577	8.31702	8.59931	7.61134	3.80567	8.35123	7.94622	8.52848	8.2907	8.73291	8.85667	8.9158	3.80567	8.21596	9.1107
Q2M2I8;Q2M2I8-2_605;605	AAK1	Q2M2I8;Q2M2I8-2	T	605;605	7.04204	3.52102	7.53587	3.52102	3.52102	8.62762	8.35437	3.52102	3.52102	8.76091	7.37935	3.52102	3.52102	3.52102	8.16009	7.91663	3.52102
Q2M2I8;Q2M2I8-2_606;606	AAK1	Q2M2I8;Q2M2I8-2	T	606;606	8.95846	8.74455	8.65849	8.95015	9.04168	8.76767	8.89859	9.17006	8.39088	8.76091	8.13972	8.85012	4.06986	8.6125	8.83161	8.74998	8.67066
Q9H7C9-3;Q9H7C9-2;Q9H7C9_46;46;46	AAMDC	Q9H7C9-3;Q9H7C9-2;Q9H7C9	S	46;46;46	7.37699	3.60235	3.60235	3.60235	3.60235	3.60235	3.60235	3.60235	3.60235	3.60235	3.60235	3.60235	7.20471	3.60235	3.60235	3.60235	3.60235
P49588;P49588-2_554;562	AARS	P49588;P49588-2	S	554;562	7.21575	7.15192	3.57596	7.24454	3.57596	3.57596	7.60012	7.76659	3.57596	7.58463	3.57596	3.57596	3.57596	3.57596	3.57596	3.57596	3.57596
Q4L235-3;Q4L235-4;Q4L235-2;Q4L235_724;724;624;724	AASDH	Q4L235-3;Q4L235-4;Q4L235-2;Q4L235	S	724;724;624;724	6.77453	7.06428	6.78201	7.40394	7.40287	7.61637	7.40179	3.38727	3.38727	7.12394	3.38727	3.38727	3.38727	7.08986	3.38727	6.97118	3.38727
Q9NRN7_140	AASDHPPT	Q9NRN7	S	140	3.00828	6.78032	3.00828	3.00828	3.00828	6.22629	6.44822	6.45603	3.00828	3.00828	3.00828	6.22688	3.00828	3.00828	6.37284	6.01655	6.6381
Q9NRN7_258	AASDHPPT	Q9NRN7	S	258	3.50644	7.30535	7.97506	7.86391	8.06006	7.95825	7.4791	7.74702	7.69563	7.84375	7.93032	3.50644	7.11029	3.50644	7.01289	7.11928	7.37021
Q9UDR5_105	AASS	Q9UDR5	T	105	4.08521	4.08521	4.08521	4.08521	4.08521	4.08521	4.08521	4.08521	8.17041	4.08521	4.08521	4.08521	4.08521	4.08521	4.08521	4.08521	4.08521
Q9NY61_203	AATF	Q9NY61	S	203	8.68898	8.73672	8.21728	8.55428	8.35489	8.15693	8.13757	8.79798	7.71649	8.68967	8.06718	3.85824	8.33144	8.14663	8.54199	7.98324	8.33041
Q9NY61_273	AATF	Q9NY61	S	273	3.41174	6.90434	3.41174	3.41174	7.46916	6.94618	3.41174	3.41174	3.41174	6.82348	3.41174	3.41174	3.41174	3.41174	3.41174	3.41174	6.986
Q9NY61_320	AATF	Q9NY61	S	320	3.45546	3.45546	3.45546	3.45546	3.45546	3.45546	3.45546	3.45546	3.45546	3.45546	3.45546	3.45546	3.45546	3.45546	3.45546	6.91093	3.45546
Q9NY61_321	AATF	Q9NY61	S	321	3.45546	3.45546	3.45546	3.45546	3.45546	3.45546	3.45546	3.45546	3.45546	3.45546	3.45546	3.45546	3.45546	3.45546	3.45546	6.91093	3.45546
Q9NY61_211	AATF	Q9NY61	T	211	3.73245	3.73245	3.73245	3.73245	3.73245	7.576	3.73245	3.73245	3.73245	3.73245	3.73245	3.73245	3.73245	7.48402	7.5772	3.73245	7.4649
O95477_2234	ABCA1	O95477	S	2234	3.58131	8.26719	3.58131	3.58131	3.58131	7.32527	3.58131	3.58131	3.58131	3.58131	3.58131	3.58131	3.58131	7.16262	3.58131	3.58131	7.54768
O95477_1145	ABCA1	O95477	S	1145	7.78213	8.29517	3.73873	7.47746	3.73873	3.73873	3.73873	3.73873	3.73873	3.73873	3.73873	3.73873	3.73873	3.73873	3.73873	3.73873	7.5957
O95477_1296	ABCA1	O95477	S	1296	3.88549	8.78266	3.88549	3.88549	3.88549	3.88549	3.88549	7.77098	3.88549	3.88549	7.85015	3.88549	3.88549	3.88549	8.46092	3.88549	3.88549
O95477_884	ABCA1	O95477	S	884	3.53426	8.48447	3.53426	7.06851	3.53426	3.53426	3.53426	3.53426	7.61327	3.53426	3.53426	7.49423	3.53426	3.53426	3.53426	3.53426	7.66834
Q9BZC7;Q9BZC7-3;Q9BZC7-2_1237;1238;1237	ABCA2	Q9BZC7;Q9BZC7-3;Q9BZC7-2	S	1237;1238;1237	7.28008	3.64004	3.64004	3.64004	3.64004	3.64004	3.64004	3.64004	3.64004	3.64004	3.64004	3.64004	3.64004	7.4528	3.64004	3.64004	3.64004
Q9BZC7;Q9BZC7-3;Q9BZC7-2_1238;1239;1238	ABCA2	Q9BZC7;Q9BZC7-3;Q9BZC7-2	S	1238;1239;1238	7.56865	3.7264	3.7264	3.7264	3.7264	3.7264	3.7264	3.7264	3.7264	3.7264	3.7264	3.7264	3.7264	7.4528	3.7264	3.7264	3.7264
Q9BZC7;Q9BZC7-3;Q9BZC7-2_1327;1328;1327	ABCA2	Q9BZC7;Q9BZC7-3;Q9BZC7-2	S	1327;1328;1327	3.81019	3.81019	3.81019	3.81019	3.81019	3.81019	7.82587	7.62039	3.81019	7.94975	3.81019	3.81019	3.81019	3.81019	3.81019	3.81019	3.81019
Q9BZC7;Q9BZC7-3;Q9BZC7-2_1331;1332;1331	ABCA2	Q9BZC7;Q9BZC7-3;Q9BZC7-2	S	1331;1332;1331	3.81019	3.81019	3.81019	3.81019	3.81019	3.81019	7.82587	7.62039	3.81019	7.94975	3.81019	3.81019	3.81019	3.81019	3.81019	3.81019	3.81019
Q9BZC7;Q9BZC7-3_2412;2413	ABCA2	Q9BZC7;Q9BZC7-3	T	2412;2413	3.38856	3.38856	3.38856	3.38856	3.38856	6.77713	3.38856	3.38856	3.38856	3.38856	3.38856	3.38856	3.38856	3.38856	3.38856	6.97541	3.38856
Q99758_845	ABCA3	Q99758	S	845	3.35152	3.35152	3.35152	3.35152	3.35152	3.35152	3.35152	3.35152	3.35152	3.35152	6.96647	3.35152	3.35152	3.35152	3.35152	7.2424	6.70303
Q99758_846	ABCA3	Q99758	S	846	3.35152	3.35152	3.35152	3.35152	3.35152	3.35152	3.35152	3.35152	3.35152	3.35152	6.96647	3.35152	3.35152	3.35152	3.35152	7.2424	6.70303
Q8WWZ7-3;Q8WWZ7;Q8WWZ7-2_38;815;815	ABCA5	Q8WWZ7-3;Q8WWZ7;Q8WWZ7-2	S	38;815;815	3.01928	3.01928	6.71418	3.01928	3.01928	3.01928	6.03856	3.01928	3.01928	3.01928	3.01928	3.01928	3.01928	3.01928	3.01928	3.01928	3.01928
Q8IZY2-2;Q8IZY2_1995;2133	ABCA7	Q8IZY2-2;Q8IZY2	S	1995;2133	3.43815	3.43815	3.43815	3.43815	3.43815	3.43815	3.43815	3.43815	3.43815	3.43815	3.43815	3.43815	3.43815	6.87631	7.51959	3.43815	3.43815
O94911-2;O94911;O94911-3_12;12;12	ABCA8	O94911-2;O94911;O94911-3	T	12;12;12	3.84114	3.84114	3.84114	3.84114	7.68641	3.84114	3.84114	3.84114	3.84114	3.84114	3.84114	3.84114	8.37864	7.68228	3.84114	3.84114	3.84114
Q8IUA7-2;Q8IUA7-5;Q8IUA7-4;Q8IUA7-3;Q8IUA7_12;12;12;12;12	ABCA9	Q8IUA7-2;Q8IUA7-5;Q8IUA7-4;Q8IUA7-3;Q8IUA7	T	12;12;12;12;12	3.48128	3.48128	7.25938	3.48128	7.7093	3.48128	3.48128	3.48128	3.48128	3.48128	6.96256	3.48128	3.48128	7.50083	3.48128	3.48128	3.48128
P33527-3;P33527;P33527-7;P33527-5;P33527-4;P33527-2;P33527-9;P33527-8;P33527-6_874;930;874;815;930;871;940;815;871	ABCC1	P33527-3;P33527;P33527-7;P33527-5;P33527-4;P33527-2;P33527-9;P33527-8;P33527-6	S	874;930;874;815;930;871;940;815;871	8.33581	8.34516	8.1764	8.37262	8.30331	8.54789	8.43333	8.0435	7.99119	3.76179	8.28256	8.46171	8.17	8.33985	7.52358	7.66263	8.53046
P33527-3;P33527;P33527-7;P33527-5;P33527-4;P33527-2;P33527-9;P33527-8;P33527-6_859;915;859;800;915;856;925;800;856	ABCC1	P33527-3;P33527;P33527-7;P33527-5;P33527-4;P33527-2;P33527-9;P33527-8;P33527-6	S	859;915;859;800;915;856;925;800;856	8.02992	7.37253	3.58238	7.65497	7.20594	3.58238	3.58238	3.58238	7.71035	7.16477	3.58238	3.58238	7.19031	7.43237	3.58238	7.2042	7.6373
P33527-3;P33527;P33527-7;P33527-5;P33527-4;P33527-2;P33527-9;P33527-8;P33527-6_862;918;862;803;918;859;928;803;859	ABCC1	P33527-3;P33527;P33527-7;P33527-5;P33527-4;P33527-2;P33527-9;P33527-8;P33527-6	S	862;918;862;803;918;859;928;803;859	3.6021	7.95496	7.29141	3.6021	7.20594	3.6021	7.3768	3.6021	3.6021	3.6021	3.6021	3.6021	3.6021	3.6021	3.6021	7.2042	7.6373
P33527-3;P33527;P33527-7;P33527-5;P33527-4;P33527-2;P33527-9;P33527-8;P33527-6_863;919;863;804;919;860;929;804;860	ABCC1	P33527-3;P33527;P33527-7;P33527-5;P33527-4;P33527-2;P33527-9;P33527-8;P33527-6	S	863;919;863;804;919;860;929;804;860	4.02707	4.02707	8.05415	4.02707	4.02707	4.02707	4.02707	4.02707	4.02707	4.02707	4.02707	4.02707	4.02707	8.15585	4.02707	4.02707	4.02707
P33527-3;P33527;P33527-7;P33527-5;P33527-4;P33527-2;P33527-9;P33527-8;P33527-6_865;921;865;806;921;862;931;806;862	ABCC1	P33527-3;P33527;P33527-7;P33527-5;P33527-4;P33527-2;P33527-9;P33527-8;P33527-6	S	865;921;865;806;921;862;931;806;862	8.17836	7.72634	7.49648	7.55187	3.57303	7.48936	7.83848	7.59202	3.57303	7.76067	7.14606	3.57303	7.709	7.70159	7.75682	3.57303	7.62332
P33527-3;P33527;P33527-7;P33527-5;P33527-4;P33527-2;P33527-9;P33527-8;P33527-6_875;931;875;816;931;872;941;816;872	ABCC1	P33527-3;P33527;P33527-7;P33527-5;P33527-4;P33527-2;P33527-9;P33527-8;P33527-6	T	875;931;875;816;931;872;941;816;872	3.42774	3.42774	3.42774	7.49656	7.98016	9.36435	9.37019	8.88471	3.42774	3.42774	8.67553	3.42774	3.42774	9.19292	7.52358	6.85547	9.47381
O15438;O15438-4;O15438-2;P33527-3;P33527;P33527-7;P33527-5;P33527-4;P33527-2;P33527-9;P33527-8;P33527-6_1141;1192;1141;1089;1145;1089;1030;1145;1086;1155;1030;1086	ABCC1;ABCC3	O15438;O15438-4;O15438-2;P33527-3;P33527;P33527-7;P33527-5;P33527-4;P33527-2;P33527-9;P33527-8;P33527-6	S	1141;1192;1141;1089;1145;1089;1030;1145;1086;1155;1030;1086	3.40677	7.31429	7.13289	3.40677	7.63671	7.07269	7.40053	3.40677	3.40677	3.40677	3.40677	3.40677	6.81354	6.97422	6.98688	3.40677	7.49839
Q92887_283	ABCC2	Q92887	S	283	8.08175	3.81461	3.81461	3.81461	3.81461	3.81461	8.22528	3.81461	7.62921	3.81461	3.81461	3.81461	3.81461	3.81461	3.81461	3.81461	8.54182
Q92887_938	ABCC2	Q92887	S	938	3.60835	3.60835	3.60835	3.60835	3.60835	3.60835	8.21413	3.60835	3.60835	3.60835	3.60835	7.31572	3.60835	3.60835	3.60835	3.60835	7.2167
Q92887_926	ABCC2	Q92887	S	926	3.80885	3.80885	3.80885	3.80885	3.80885	3.80885	7.61771	3.80885	3.80885	3.80885	3.80885	3.80885	3.80885	3.80885	3.80885	3.80885	3.80885
Q92887_930	ABCC2	Q92887	S	930	3.80885	3.80885	3.80885	3.80885	3.80885	3.80885	7.61771	3.80885	3.80885	3.80885	3.80885	3.80885	7.73763	3.80885	3.80885	3.80885	3.80885
O15438;O15438-4;O15438-2;O15438-5_281;332;281;281	ABCC3	O15438;O15438-4;O15438-2;O15438-5	S	281;332;281;281	3.66102	3.66102	7.32204	3.66102	3.66102	3.66102	3.66102	3.66102	3.66102	3.66102	3.66102	7.39076	3.66102	3.66102	7.54858	3.66102	8.73576
O15438;O15438-4;O15438-2_908;959;908	ABCC3	O15438;O15438-4;O15438-2	S	908;959;908	4.06147	4.06147	4.06147	4.06147	4.06147	4.06147	4.06147	4.06147	4.06147	4.06147	4.06147	4.06147	4.06147	4.06147	4.06147	4.06147	8.12295
O15438;O15438-4;O15438-2_911;962;911	ABCC3	O15438;O15438-4;O15438-2	S	911;962;911	3.41966	3.41966	7.50894	6.83932	3.41966	3.41966	3.41966	3.41966	7.0245	3.41966	3.41966	7.87366	7.77774	3.41966	7.53504	3.41966	8.22704
O15438;O15438-4;O15438-2_912;963;912	ABCC3	O15438;O15438-4;O15438-2	S	912;963;912	3.72629	3.72629	3.72629	3.72629	3.72629	3.72629	3.72629	3.72629	3.72629	3.72629	3.72629	3.72629	3.72629	3.72629	3.72629	3.72629	7.45258
O15438;O15438-4;O15438-2_882;933;882	ABCC3	O15438;O15438-4;O15438-2	T	882;933;882	3.56556	3.56556	3.56556	3.56556	3.56556	3.56556	3.56556	3.56556	3.56556	3.56556	3.56556	3.56556	3.56556	3.56556	7.13112	3.56556	7.35157
O15439;O15439-2;O15439-4;O15439-3_404;404;329;404	ABCC4	O15439;O15439-2;O15439-4;O15439-3	S	404;404;329;404	7.4707	8.34275	9.00902	8.22503	8.4395	8.1623	8.23942	8.82102	8.29459	8.91086	7.69973	7.29646	8.76678	7.3235	8.76788	8.50721	8.89812
O15439;O15439-2;O15439-4;O15439-3_629;629;554;629	ABCC4	O15439;O15439-2;O15439-4;O15439-3	S	629;629;554;629	2.91736	2.91736	2.91736	5.83472	2.91736	6.29873	2.91736	2.91736	2.91736	2.91736	2.91736	2.91736	6.789	6.8742	2.91736	2.91736	7.0311
O15439;O15439-2;O15439-4;O15439-3_655;655;580;655	ABCC4	O15439;O15439-2;O15439-4;O15439-3	S	655;655;580;655	3.60088	8.23432	7.84301	7.20176	3.60088	7.46009	3.60088	7.30668	3.60088	3.60088	3.60088	7.69368	3.60088	7.53545	3.60088	3.60088	8.78708
O15439;O15439-2;O15439-4;O15439-3_657;657;582;657	ABCC4	O15439;O15439-2;O15439-4;O15439-3	S	657;657;582;657	4.00017	4.00017	4.00017	4.00017	4.00017	4.00017	4.00017	4.00017	4.00017	8.00034	4.00017	4.00017	4.00017	4.00017	4.00017	4.00017	4.00017
O15439;O15439-2;O15439-4;O15439-3_661;661;586;661	ABCC4	O15439;O15439-2;O15439-4;O15439-3	S	661;661;586;661	3.60937	7.79559	7.77222	3.60937	3.60937	3.60937	7.53114	7.21875	3.60937	3.60937	3.60937	3.60937	3.60937	7.25826	3.60937	3.60937	7.82886
O15439;O15439-2;O15439-4;O15439-3_664;664;589;664	ABCC4	O15439;O15439-2;O15439-4;O15439-3	S	664;664;589;664	3.40895	3.40895	3.40895	7.52876	3.40895	3.40895	6.81789	3.40895	3.40895	3.40895	3.40895	3.40895	3.40895	7.49814	7.41741	3.40895	7.80365
O15439;O15439-2;O15439-4;O15439-3_665;665;590;665	ABCC4	O15439;O15439-2;O15439-4;O15439-3	S	665;665;590;665	3.74043	3.74043	7.56435	3.74043	3.74043	3.74043	3.74043	7.56813	3.74043	3.74043	3.74043	3.74043	3.74043	7.49814	3.74043	3.74043	7.48087
O15439;O15439-2;O15439-4;O15439-3_668;668;593;668	ABCC4	O15439;O15439-2;O15439-4;O15439-3	S	668;668;593;668	3.40895	3.40895	8.12453	7.87052	3.40895	3.40895	6.81789	7.75782	3.40895	7.84533	3.40895	3.40895	3.40895	7.81822	8.10992	3.40895	8.01466
O15439;O15439-4;O15439-3_679;604;679	ABCC4	O15439;O15439-4;O15439-3	T	679;604;679	3.67624	3.67624	3.67624	3.67624	3.67624	3.67624	3.67624	3.67624	3.67624	3.67624	3.67624	3.67624	3.67624	3.67624	3.67624	3.67624	7.35248
O15439;O15439-2;O15439-4;O15439-3_646;646;571;646	ABCC4	O15439;O15439-2;O15439-4;O15439-3	T	646;646;571;646	8.94152	8.86781	9.19916	8.51555	8.50417	9.00497	8.85234	8.8515	8.38906	8.92452	8.47785	8.59493	8.68131	9.24546	8.91846	8.7371	9.49885
O15439;O15439-2;O15439-4;O15439-3_653;653;578;653	ABCC4	O15439;O15439-2;O15439-4;O15439-3	T	653;653;578;653	3.58633	3.58633	3.58633	3.58633	3.58633	3.58633	3.58633	8.04141	3.58633	3.58633	7.17266	3.58633	8.09553	3.58633	3.58633	3.58633	7.86438
O15440-5;O15440;O15440-4;O15440-3;O15440-2_36;36;36;36;36	ABCC5	O15440-5;O15440;O15440-4;O15440-3;O15440-2	S	36;36;36;36;36	3.48282	7.63322	3.48282	3.48282	3.48282	3.48282	3.48282	7.36016	3.48282	7.77448	3.48282	6.96564	3.48282	3.48282	3.48282	3.48282	3.48282
O15440-5;O15440;O15440-4;O15440-3;O15440-2_14;14;14;14;14	ABCC5	O15440-5;O15440;O15440-4;O15440-3;O15440-2	S	14;14;14;14;14	3.35191	7.01643	6.92032	7.59507	6.83741	6.70382	7.33284	7.39418	3.35191	7.49326	3.35191	3.35191	3.35191	3.35191	7.27145	6.71783	7.93703
O15440-5;O15440_558;558	ABCC5	O15440-5;O15440	S	558;558	3.45465	7.52223	3.45465	3.45465	3.45465	3.45465	3.45465	3.45465	3.45465	3.45465	3.45465	3.45465	3.45465	3.45465	3.45465	6.90929	8.02482
O15440-5;O15440_504;504	ABCC5	O15440-5;O15440	S	504;504	3.5726	3.5726	7.14519	3.5726	3.5726	3.5726	3.5726	3.5726	3.5726	3.5726	3.5726	3.5726	3.5726	7.34181	7.46667	3.5726	3.5726
O15440-5;O15440_505;505	ABCC5	O15440-5;O15440	S	505;505	3.5726	3.5726	7.14519	3.5726	3.5726	3.5726	3.5726	7.42298	3.5726	3.5726	3.5726	3.5726	3.5726	3.5726	3.5726	7.29251	3.5726
O15440-5;O15440_509;509	ABCC5	O15440-5;O15440	S	509;509	3.53975	3.53975	7.14519	3.53975	3.53975	3.53975	3.53975	7.71597	3.53975	3.53975	3.53975	3.53975	7.5478	7.34181	7.60023	3.53975	7.0795
P33897_733	ABCD1	P33897	S	733	3.13087	6.57806	7.125	3.13087	3.13087	3.13087	3.13087	3.13087	3.13087	6.26173	3.13087	3.13087	6.58547	3.13087	7.00996	3.13087	6.40724
P28288;P28288-2;P28288-3_40;40;40	ABCD3	P28288;P28288-2;P28288-3	S	40;40;40	3.9497	3.9497	3.9497	3.9497	3.9497	7.8994	3.9497	3.9497	3.9497	3.9497	3.9497	3.9497	7.93587	3.9497	3.9497	3.9497	8.28177
P61221_328	ABCE1	P61221	S	328	3.22375	3.22375	3.22375	3.22375	6.85673	6.83469	3.22375	3.22375	3.22375	3.22375	3.22375	3.22375	3.22375	3.22375	6.90949	3.22375	6.4475
P61221_42	ABCE1	P61221	T	42	3.41143	7.27703	3.41143	3.41143	7.49414	7.71032	7.30865	3.41143	3.41143	3.41143	3.41143	3.41143	6.96379	3.41143	3.41143	3.41143	6.82286
Q8NE71_228	ABCF1	Q8NE71	S	228	10.2764	10.3133	10.203	10.2272	10.1394	10.0512	10.1193	10.3087	9.37394	10.3688	9.80346	9.89079	8.75059	9.94677	10.132	9.75854	10.3522
Q8NE71;Q8NE71-2_166;166	ABCF1	Q8NE71;Q8NE71-2	S	166;166	8.15072	7.85272	7.60794	3.70711	3.70711	7.41423	3.70711	8.36445	3.70711	7.45147	3.70711	3.70711	3.70711	3.70711	3.70711	8.0455	8.76903
Q8NE71;Q8NE71-2_140;140	ABCF1	Q8NE71;Q8NE71-2	S	140;140	3.74259	8.07631	8.00624	8.20814	7.61695	8.01927	7.58278	7.94239	3.74259	7.53666	3.74259	3.74259	3.74259	7.76259	8.10353	7.48517	8.1446
Q8NE71;Q8NE71-2_105;105	ABCF1	Q8NE71;Q8NE71-2	S	105;105	7.04651	7.64339	8.11919	3.30088	8.39214	7.79844	6.60175	8.35951	3.30088	8.08829	7.53369	3.30088	3.30088	8.16175	7.71025	8.28378	3.30088
Q8NE71;Q8NE71-2_109;109	ABCF1	Q8NE71;Q8NE71-2	S	109;109	8.31197	9.40596	9.46105	8.68074	9.4494	8.62935	9.03819	9.48309	8.44614	9.25048	8.67025	8.50767	8.95472	9.45687	9.01539	9.53178	9.19075
Q8NE71;Q8NE71-2_20;20	ABCF1	Q8NE71;Q8NE71-2	S	20;20	4.40747	4.40747	4.40747	4.40747	4.40747	4.40747	4.40747	4.40747	4.40747	4.40747	4.40747	4.40747	4.40747	4.40747	4.40747	8.81494	4.40747
Q8NE71;Q8NE71-2_22;22	ABCF1	Q8NE71;Q8NE71-2	S	22;22	7.41418	8.70412	8.79096	3.70175	7.4035	9.2122	8.65873	8.78943	3.70175	3.70175	8.377	3.70175	3.70175	8.87109	8.88711	3.70175	3.70175
Q8NE71;Q8NE71-2_621;583	ABCF1	Q8NE71;Q8NE71-2	S	621;583	6.94115	6.99881	3.23545	7.20948	6.50126	7.57962	3.23545	6.47091	3.23545	3.23545	3.23545	3.23545	3.23545	7.17425	7.09502	3.23545	7.51129
Q8NE71;Q8NE71-2_595;557	ABCF1	Q8NE71;Q8NE71-2	S	595;557	6.69868	3.34934	3.34934	7.77661	3.34934	3.34934	3.34934	7.56101	3.34934	3.34934	3.34934	3.34934	3.34934	3.34934	3.34934	3.34934	3.34934
Q8NE71;Q8NE71-2_108;108	ABCF1	Q8NE71;Q8NE71-2	T	108;108	7.53092	8.35581	8.5236	3.63676	9.05241	8.34718	7.76845	8.51755	3.63676	3.63676	7.89168	3.63676	8.06206	8.62192	8.29743	8.87799	7.27352
Q8NE71;Q8NE71-2_21;21	ABCF1	Q8NE71;Q8NE71-2	T	21;21	3.53842	3.53842	8.24	3.53842	3.53842	8.08465	8.07068	7.07684	3.53842	3.53842	7.42843	3.53842	3.53842	3.53842	8.26364	7.59528	8.40181
Q9UG63;Q9UG63-2_218;218	ABCF2	Q9UG63;Q9UG63-2	T	218;218	3.08014	6.52465	3.08014	3.08014	6.69249	7.22634	6.94859	3.08014	3.08014	6.16028	3.08014	6.94382	3.08014	6.9979	3.08014	7.36171	7.08628
Q9NUQ8-2;Q9NUQ8_109;115	ABCF3	Q9NUQ8-2;Q9NUQ8	S	109;115	7.82627	7.64229	3.46831	7.38467	3.46831	6.93663	7.40965	7.76727	3.46831	7.83805	7.10162	7.26656	3.46831	3.46831	7.28118	3.46831	7.98956
Q9NUQ8-2;Q9NUQ8_155;161	ABCF3	Q9NUQ8-2;Q9NUQ8	S	155;161	3.67662	3.67662	3.67662	3.67662	3.67662	3.67662	3.67662	3.67662	3.67662	7.35324	3.67662	3.67662	3.67662	3.67662	3.67662	3.67662	3.67662
Q9NUJ1;Q9NUJ1-2_233;76	ABHD10	Q9NUJ1;Q9NUJ1-2	S	233;76	3.54498	3.54498	3.54498	3.54498	3.54498	7.69054	3.54498	3.54498	3.54498	7.64922	3.54498	3.54498	3.54498	3.54498	3.54498	3.54498	7.08995
Q8N2K0;Q8N2K0-2;Q8N2K0-3_284;284;246	ABHD12	Q8N2K0;Q8N2K0-2;Q8N2K0-3	S	284;284;246	3.81627	3.81627	3.81627	3.81627	3.81627	3.81627	3.81627	3.81627	3.81627	3.81627	3.81627	3.81627	8.84116	7.63253	3.81627	3.81627	3.81627
Q8N2K0;Q8N2K0-2;Q8N2K0-3_288;288;250	ABHD12	Q8N2K0;Q8N2K0-2;Q8N2K0-3	S	288;288;250	3.81627	3.81627	3.81627	3.81627	3.81627	3.81627	3.81627	3.81627	3.81627	3.81627	3.81627	3.81627	8.84116	7.63253	3.81627	3.81627	3.81627
Q6UXT9_434	ABHD15	Q6UXT9	S	434	6.93832	8.07155	3.45735	3.45735	7.41628	7.63494	7.40497	7.18501	3.45735	6.9147	3.45735	3.45735	3.45735	6.91986	3.45735	3.45735	8.38593
O95870_34	ABHD16A	O95870	T	34	3.90744	3.90744	3.90744	3.90744	3.90744	7.81488	3.90744	3.90744	3.90744	3.90744	3.90744	3.90744	3.90744	3.90744	3.90744	3.90744	3.90744
P08910_415	ABHD2	P08910	S	415	3.43813	7.44784	3.43813	3.43813	3.43813	3.43813	3.43813	3.43813	3.43813	3.43813	3.43813	3.43813	3.43813	3.43813	6.87626	3.43813	3.43813
Q8IZP0-2;Q8IZP0-4;Q8IZP0-6_262;267;267	ABI1	Q8IZP0-2;Q8IZP0-4;Q8IZP0-6	S	262;267;267	3.50718	3.50718	3.50718	3.50718	7.27892	7.01437	3.50718	3.50718	3.50718	3.50718	7.5497	3.50718	3.50718	3.50718	3.50718	3.50718	3.50718
Q8IZP0-2;Q8IZP0-4;Q8IZP0-6;Q8IZP0;Q8IZP0-12;Q8IZP0-3;Q8IZP0-5;Q8IZP0-9_290;295;295;323;340;296;291;296	ABI1	Q8IZP0-2;Q8IZP0-4;Q8IZP0-6;Q8IZP0;Q8IZP0-12;Q8IZP0-3;Q8IZP0-5;Q8IZP0-9	S	290;295;295;323;340;296;291;296	8.18562	9.27636	8.55836	8.78034	8.57207	7.74424	8.07622	8.41655	8.24631	8.78218	8.43966	9.08942	8.83746	7.50926	6.91378	9.08459	9.22985
Q8IZP0-2;Q8IZP0-4;Q8IZP0-6;Q8IZP0;Q8IZP0-12;Q8IZP0-3;Q8IZP0-5;Q8IZP0-9_293;298;298;326;343;299;294;299	ABI1	Q8IZP0-2;Q8IZP0-4;Q8IZP0-6;Q8IZP0;Q8IZP0-12;Q8IZP0-3;Q8IZP0-5;Q8IZP0-9	S	293;298;298;326;343;299;294;299	4.12097	8.24194	4.12097	4.12097	4.12097	4.12097	4.12097	4.12097	4.12097	4.12097	4.12097	4.12097	4.12097	4.12097	4.12097	4.12097	4.12097
Q8IZP0-2;Q8IZP0-4;Q8IZP0-6;Q8IZP0;Q8IZP0-12;Q8IZP0-3;Q8IZP0-5;Q8IZP0-9_296;301;301;329;346;302;297;302	ABI1	Q8IZP0-2;Q8IZP0-4;Q8IZP0-6;Q8IZP0;Q8IZP0-12;Q8IZP0-3;Q8IZP0-5;Q8IZP0-9	S	296;301;301;329;346;302;297;302	3.41741	7.85736	8.09751	7.94644	3.41741	7.74424	3.41741	7.45084	3.41741	3.41741	7.53375	6.83483	7.12722	7.45515	3.41741	3.41741	7.84269
Q8IZP0-2;Q8IZP0-4;Q8IZP0-6;Q8IZP0;Q8IZP0-12;Q8IZP0-10;Q8IZP0-8;Q8IZP0-7;Q8IZP0-11;Q8IZP0-3;Q8IZP0-5;Q8IZP0-9_217;222;222;222;239;217;222;222;158;222;217;222	ABI1	Q8IZP0-2;Q8IZP0-4;Q8IZP0-6;Q8IZP0;Q8IZP0-12;Q8IZP0-10;Q8IZP0-8;Q8IZP0-7;Q8IZP0-11;Q8IZP0-3;Q8IZP0-5;Q8IZP0-9	S	217;222;222;222;239;217;222;222;158;222;217;222	7.65211	8.07229	7.98443	7.7339	7.96913	3.50529	3.50529	7.66131	3.50529	8.42082	8.01709	7.88661	7.779	7.40076	7.31642	7.01058	7.42251
Q8IZP0-2;Q8IZP0-4;Q8IZP0-6;Q8IZP0;Q8IZP0-12;Q8IZP0-10;Q8IZP0-8;Q8IZP0-7;Q8IZP0-11;Q8IZP0-3;Q8IZP0-5;Q8IZP0-9_220;225;225;225;242;220;225;225;161;225;220;225	ABI1	Q8IZP0-2;Q8IZP0-4;Q8IZP0-6;Q8IZP0;Q8IZP0-12;Q8IZP0-10;Q8IZP0-8;Q8IZP0-7;Q8IZP0-11;Q8IZP0-3;Q8IZP0-5;Q8IZP0-9	S	220;225;225;225;242;220;225;225;161;225;220;225	9.51384	9.4159	9.61972	9.48141	9.4667	9.49286	9.48767	9.10932	8.28937	9.46297	9.56996	9.59585	9.34037	9.03711	9.34049	9.56044	9.65922
Q8IZP0-2;Q8IZP0-4;Q8IZP0-6;Q8IZP0;Q8IZP0-12;Q8IZP0-10;Q8IZP0-8;Q8IZP0-7;Q8IZP0-11;Q8IZP0-3;Q8IZP0-5;Q8IZP0-9_211;216;216;216;233;211;216;216;152;216;211;216	ABI1	Q8IZP0-2;Q8IZP0-4;Q8IZP0-6;Q8IZP0;Q8IZP0-12;Q8IZP0-10;Q8IZP0-8;Q8IZP0-7;Q8IZP0-11;Q8IZP0-3;Q8IZP0-5;Q8IZP0-9	S	211;216;216;216;233;211;216;216;152;216;211;216	3.65888	8.23825	7.31777	7.97255	3.65888	8.7607	8.48563	3.65888	7.47199	8.40943	8.03466	8.65315	8.40199	8.44383	8.51422	3.65888	8.66822
Q8IZP0-2;Q8IZP0-4;Q8IZP0-6;Q8IZP0;Q8IZP0-12;Q8IZP0-10;Q8IZP0-8;Q8IZP0-7;Q8IZP0-11;Q8IZP0-3;Q8IZP0-5;Q8IZP0-9_226;231;231;231;248;226;231;231;167;231;226;231	ABI1	Q8IZP0-2;Q8IZP0-4;Q8IZP0-6;Q8IZP0;Q8IZP0-12;Q8IZP0-10;Q8IZP0-8;Q8IZP0-7;Q8IZP0-11;Q8IZP0-3;Q8IZP0-5;Q8IZP0-9	S	226;231;231;231;248;226;231;231;167;231;226;231	8.2752	9.2519	8.93614	8.94422	9.21686	8.51476	8.92009	8.69046	8.56833	9.19859	8.6779	9.01519	8.65044	8.41175	8.71857	9.17652	8.90714
Q8IZP0-2;Q8IZP0-4;Q8IZP0-6;Q8IZP0;Q8IZP0-12;Q8IZP0-10;Q8IZP0-8;Q8IZP0-7;Q8IZP0-11;Q8IZP0-3;Q8IZP0-5;Q8IZP0-9_178;183;183;183;200;178;183;183;119;183;178;183	ABI1	Q8IZP0-2;Q8IZP0-4;Q8IZP0-6;Q8IZP0;Q8IZP0-12;Q8IZP0-10;Q8IZP0-8;Q8IZP0-7;Q8IZP0-11;Q8IZP0-3;Q8IZP0-5;Q8IZP0-9	S	178;183;183;183;200;178;183;183;119;183;178;183	4.34072	9.53685	9.63029	9.06393	9.48322	9.43965	9.72	9.66559	8.68143	9.43211	9.34609	9.66901	9.57932	8.98224	9.68279	9.42254	9.2893
Q8IZP0-2;Q8IZP0-4;Q8IZP0-6;Q8IZP0;Q8IZP0-12;Q8IZP0-10;Q8IZP0-8;Q8IZP0-7;Q8IZP0-11;Q8IZP0-3;Q8IZP0-5;Q8IZP0-9_182;187;187;187;204;182;187;187;123;187;182;187	ABI1	Q8IZP0-2;Q8IZP0-4;Q8IZP0-6;Q8IZP0;Q8IZP0-12;Q8IZP0-10;Q8IZP0-8;Q8IZP0-7;Q8IZP0-11;Q8IZP0-3;Q8IZP0-5;Q8IZP0-9	S	182;187;187;187;204;182;187;187;123;187;182;187	4.33876	4.33876	4.33876	4.33876	4.33876	4.33876	4.33876	4.33876	4.33876	4.33876	4.33876	4.33876	4.33876	8.67752	4.33876	4.33876	9.89385
Q8IZP0-3;Q8IZP0-5;Q8IZP0-9_267;262;267	ABI1	Q8IZP0-3;Q8IZP0-5;Q8IZP0-9	S	267;262;267	3.66725	3.66725	3.66725	3.66725	3.66725	7.3345	7.65412	3.66725	3.66725	3.66725	3.66725	3.66725	3.66725	3.66725	3.66725	3.66725	3.66725
Q8IZP0-2;Q8IZP0-4;Q8IZP0-6;Q8IZP0;Q8IZP0-12;Q8IZP0-3;Q8IZP0-5;Q8IZP0-9_291;296;296;324;341;297;292;297	ABI1	Q8IZP0-2;Q8IZP0-4;Q8IZP0-6;Q8IZP0;Q8IZP0-12;Q8IZP0-3;Q8IZP0-5;Q8IZP0-9	T	291;296;296;324;341;297;292;297	8.30686	9.40347	8.47617	7.1142	3.5571	3.5571	3.5571	8.41656	3.5571	3.5571	3.5571	7.49866	3.5571	7.96177	3.5571	3.5571	3.5571
Q8IZP0-2;Q8IZP0-4;Q8IZP0-6;Q8IZP0;Q8IZP0-12;Q8IZP0-10;Q8IZP0-8;Q8IZP0-7;Q8IZP0-11;Q8IZP0-3;Q8IZP0-5;Q8IZP0-9_195;200;200;200;217;195;200;200;136;200;195;200	ABI1	Q8IZP0-2;Q8IZP0-4;Q8IZP0-6;Q8IZP0;Q8IZP0-12;Q8IZP0-10;Q8IZP0-8;Q8IZP0-7;Q8IZP0-11;Q8IZP0-3;Q8IZP0-5;Q8IZP0-9	T	195;200;200;200;217;195;200;200;136;200;195;200	3.51243	7.02486	7.48862	3.51243	7.72952	3.51243	3.51243	3.51243	3.51243	3.51243	3.51243	3.51243	7.78494	3.51243	3.51243	3.51243	7.60697
Q8IZP0-2;Q8IZP0-4;Q8IZP0-6;Q8IZP0;Q8IZP0-12;Q8IZP0-10;Q8IZP0-8;Q8IZP0-7;Q8IZP0-11;Q8IZP0-3;Q8IZP0-5;Q8IZP0-9_210;215;215;215;232;210;215;215;151;215;210;215	ABI1	Q8IZP0-2;Q8IZP0-4;Q8IZP0-6;Q8IZP0;Q8IZP0-12;Q8IZP0-10;Q8IZP0-8;Q8IZP0-7;Q8IZP0-11;Q8IZP0-3;Q8IZP0-5;Q8IZP0-9	T	210;215;215;215;232;210;215;215;151;215;210;215	3.79523	3.79523	8.58545	3.79523	8.44668	8.7607	3.79523	8.14627	3.79523	3.79523	7.59046	3.79523	8.30531	3.79523	3.79523	8.34196	8.66822
Q8IZP0-2;Q8IZP0-4;Q8IZP0-6;Q8IZP0;Q8IZP0-12;Q8IZP0-10;Q8IZP0-8;Q8IZP0-7;Q8IZP0-11;Q8IZP0-3;Q8IZP0-5;Q8IZP0-9_173;178;178;178;195;173;178;178;114;178;173;178	ABI1	Q8IZP0-2;Q8IZP0-4;Q8IZP0-6;Q8IZP0;Q8IZP0-12;Q8IZP0-10;Q8IZP0-8;Q8IZP0-7;Q8IZP0-11;Q8IZP0-3;Q8IZP0-5;Q8IZP0-9	T	173;178;178;178;195;173;178;178;114;178;173;178	3.96739	3.96739	8.34243	8.18145	3.96739	3.96739	8.51135	8.46867	3.96739	3.96739	3.96739	7.99435	3.96739	7.93479	3.96739	3.96739	8.8994
Q8IZP0-2;Q8IZP0-4;Q8IZP0-6;Q8IZP0;Q8IZP0-12;Q8IZP0-10;Q8IZP0-8;Q8IZP0-7;Q8IZP0-11;Q8IZP0-3;Q8IZP0-5;Q8IZP0-9_445;450;479;507;495;387;392;421;328;451;475;480	ABI1	Q8IZP0-2;Q8IZP0-4;Q8IZP0-6;Q8IZP0;Q8IZP0-12;Q8IZP0-10;Q8IZP0-8;Q8IZP0-7;Q8IZP0-11;Q8IZP0-3;Q8IZP0-5;Q8IZP0-9	T	445;450;479;507;495;387;392;421;328;451;475;480	3.36047	3.36047	3.36047	3.36047	3.36047	3.36047	3.36047	3.36047	3.36047	3.36047	3.36047	3.36047	3.36047	3.36047	3.36047	6.72094	3.36047
Q8IZP0-3;Q8IZP0-5;Q8IZP0-9_265;260;265	ABI1	Q8IZP0-3;Q8IZP0-5;Q8IZP0-9	T	265;260;265	3.6123	3.6123	3.6123	3.6123	3.6123	3.6123	3.6123	3.6123	3.6123	3.6123	3.6123	3.6123	3.6123	3.6123	3.6123	3.6123	7.2246
Q8IZP0-2;Q8IZP0-4;Q8IZP0-6;Q8IZP0;Q8IZP0-12;Q8IZP0-10;Q8IZP0-8;Q8IZP0-7;Q8IZP0-11;Q8IZP0-3;Q8IZP0-5;Q8IZP0-9_208;213;213;213;230;208;213;213;149;213;208;213	ABI1	Q8IZP0-2;Q8IZP0-4;Q8IZP0-6;Q8IZP0;Q8IZP0-12;Q8IZP0-10;Q8IZP0-8;Q8IZP0-7;Q8IZP0-11;Q8IZP0-3;Q8IZP0-5;Q8IZP0-9	Y	208;213;213;213;230;208;213;213;149;213;208;213	3.62558	3.62558	7.69841	7.30482	3.62558	3.62558	3.62558	7.42519	3.62558	3.62558	3.62558	7.81012	3.62558	3.62558	7.25116	3.62558	3.62558
Q9NYB9-2;Q9NYB9-3_256;211	ABI2	Q9NYB9-2;Q9NYB9-3	S	256;211	3.50324	3.50324	3.50324	3.50324	3.50324	3.50324	3.50324	7.00648	3.50324	3.50324	3.50324	3.50324	3.50324	3.50324	3.50324	3.50324	3.50324
Q9NYB9-2;Q9NYB9-3_271;226	ABI2	Q9NYB9-2;Q9NYB9-3	S	271;226	3.37834	7.66652	3.37834	6.75669	3.37834	7.83601	7.91555	3.37834	3.37834	3.37834	3.37834	3.37834	3.37834	3.37834	7.74072	7.75689	7.28787
Q9NYB9-2;Q9NYB9-3_285;240	ABI2	Q9NYB9-2;Q9NYB9-3	S	285;240	3.66784	3.66784	3.66784	3.66784	7.40357	3.66784	3.66784	7.33568	3.66784	3.66784	3.66784	3.66784	3.66784	3.66784	7.82353	7.79164	3.66784
Q9NYB9-2;Q9NYB9-3_291;246	ABI2	Q9NYB9-2;Q9NYB9-3	S	291;246	3.65987	7.31974	3.65987	3.65987	7.32109	3.65987	3.65987	3.65987	3.65987	3.65987	3.65987	3.65987	3.65987	3.65987	3.65987	8.39314	3.65987
Q9NYB9-2;Q9NYB9-3;Q9NYB9-4;Q9NYB9_210;165;210;216	ABI2	Q9NYB9-2;Q9NYB9-3;Q9NYB9-4;Q9NYB9	S	210;165;210;216	8.34693	3.88811	7.77621	3.88811	8.34634	8.63843	8.3441	8.62661	7.87212	8.48842	8.00857	8.18822	7.99031	8.23572	8.25308	8.33352	8.40656
Q9NYB9-2;Q9NYB9-3;Q9NYB9-4;Q9NYB9_301;256;362;368	ABI2	Q9NYB9-2;Q9NYB9-3;Q9NYB9-4;Q9NYB9	S	301;256;362;368	7.38636	7.96627	8.09625	8.4692	8.11998	8.53839	7.96686	9.03463	7.85968	8.39129	8.3508	8.33232	8.5392	8.46352	8.5866	8.59817	8.4667
Q9NYB9-2;Q9NYB9-3;Q9NYB9-4;Q9NYB9_221;176;221;227	ABI2	Q9NYB9-2;Q9NYB9-3;Q9NYB9-4;Q9NYB9	S	221;176;221;227	9.64498	8.22572	7.01093	8.10902	7.61368	8.73427	8.69689	9.45671	3.50546	8.4794	8.38933	8.29625	8.06486	7.41465	8.48923	7.72975	8.76263
Q9NYB9-2;Q9NYB9-3;Q9NYB9-4;Q9NYB9_227;182;227;233	ABI2	Q9NYB9-2;Q9NYB9-3;Q9NYB9-4;Q9NYB9	S	227;182;227;233	7.57508	9.28545	9.02301	8.57708	9.25135	8.94238	9.05444	8.59745	8.40919	8.6201	9.31539	9.20923	8.40611	8.80019	8.59848	9.05648	9.03466
Q9NYB9-2;Q9NYB9-3;Q9NYB9-4;Q9NYB9_177;132;177;183	ABI2	Q9NYB9-2;Q9NYB9-3;Q9NYB9-4;Q9NYB9	S	177;132;177;183	9.68152	8.33177	8.04338	9.04886	8.18198	8.47358	8.78358	9.667	7.53985	9.26791	7.60161	7.92625	8.02212	8.40809	8.81942	3.76992	8.42447
Q9NYB9-2;Q9NYB9-3;Q9NYB9-4;Q9NYB9_181;136;181;187	ABI2	Q9NYB9-2;Q9NYB9-3;Q9NYB9-4;Q9NYB9	S	181;136;181;187	4.20245	4.20245	4.20245	8.4049	4.20245	4.20245	4.20245	4.20245	4.20245	4.20245	4.20245	4.20245	4.20245	4.20245	4.20245	4.20245	4.20245
Q9NYB9-2;Q9NYB9-3;Q9NYB9-4;Q9NYB9_236;191;236;242	ABI2	Q9NYB9-2;Q9NYB9-3;Q9NYB9-4;Q9NYB9	S	236;191;236;242	7.52468	8.72281	7.3348	7.05389	8.48555	8.65965	9.2817	8.00637	3.48929	7.62457	7.75355	7.71766	6.97859	8.33272	8.30776	8.76871	3.48929
Q9NYB9-2;Q9NYB9-3;Q9NYB9-4;Q9NYB9_237;192;237;243	ABI2	Q9NYB9-2;Q9NYB9-3;Q9NYB9-4;Q9NYB9	S	237;192;237;243	3.55912	3.55912	3.55912	3.55912	3.55912	3.55912	3.55912	7.11824	3.55912	3.55912	3.55912	3.55912	3.55912	7.79534	7.69029	3.55912	3.55912
Q9NYB9-2;Q9NYB9-3;Q9NYB9-4;Q9NYB9_238;193;238;244	ABI2	Q9NYB9-2;Q9NYB9-3;Q9NYB9-4;Q9NYB9	S	238;193;238;244	3.53813	3.53813	3.53813	3.53813	3.53813	3.53813	3.53813	7.8324	3.53813	7.07626	3.53813	3.53813	3.53813	3.53813	7.62575	3.53813	3.53813
Q9NYB9-2;Q9NYB9-3;Q9NYB9-4;Q9NYB9_240;195;240;246	ABI2	Q9NYB9-2;Q9NYB9-3;Q9NYB9-4;Q9NYB9	S	240;195;240;246	6.58883	3.29442	3.29442	3.29442	3.29442	3.29442	3.29442	3.29442	3.29442	3.29442	3.29442	3.29442	3.29442	3.29442	3.29442	3.29442	3.29442
Q9NYB9-2;Q9NYB9-3;Q9NYB9-4;Q9NYB9_241;196;241;247	ABI2	Q9NYB9-2;Q9NYB9-3;Q9NYB9-4;Q9NYB9	S	241;196;241;247	3.80471	3.80471	3.80471	3.80471	7.60941	3.80471	3.80471	3.80471	3.80471	3.80471	3.80471	3.80471	3.80471	3.80471	3.80471	3.80471	3.80471
Q9NYB9-2;Q9NYB9-3;Q9NYB9-4;Q9NYB9_247;202;247;253	ABI2	Q9NYB9-2;Q9NYB9-3;Q9NYB9-4;Q9NYB9	S	247;202;247;253	3.32064	3.32064	3.32064	3.32064	6.64128	6.91677	7.30645	3.32064	3.32064	3.32064	3.32064	3.32064	3.32064	3.32064	3.32064	3.32064	3.32064
Q9NYB9-2;Q9NYB9-3;Q9NYB9-4;Q9NYB9_248;203;248;254	ABI2	Q9NYB9-2;Q9NYB9-3;Q9NYB9-4;Q9NYB9	S	248;203;248;254	3.67484	3.67484	3.67484	3.67484	3.67484	3.67484	7.34968	3.67484	3.67484	3.67484	3.67484	3.67484	3.67484	3.67484	3.67484	7.81351	3.67484
Q9NYB9-2;Q9NYB9-3;Q9NYB9-4;Q9NYB9_194;149;194;200	ABI2	Q9NYB9-2;Q9NYB9-3;Q9NYB9-4;Q9NYB9	T	194;149;194;200	3.48716	3.48716	3.48716	3.48716	7.38788	7.35182	3.48716	6.97432	3.48716	3.48716	3.48716	3.48716	3.48716	3.48716	7.3501	7.14459	3.48716
Q9NYB9-2;Q9NYB9-3;Q9NYB9-4;Q9NYB9_212;167;212;218	ABI2	Q9NYB9-2;Q9NYB9-3;Q9NYB9-4;Q9NYB9	T	212;167;212;218	4.1483	8.4373	4.1483	4.1483	4.1483	4.1483	8.29659	4.1483	4.1483	4.1483	4.1483	4.1483	4.1483	4.1483	4.1483	4.1483	4.1483
Q9NYB9-2;Q9NYB9-3;Q9NYB9-4;Q9NYB9_294;249;355;361	ABI2	Q9NYB9-2;Q9NYB9-3;Q9NYB9-4;Q9NYB9	T	294;249;355;361	8.3465	7.49324	8.10222	8.25639	8.30728	7.89568	8.1641	8.21397	7.39115	8.01914	3.69557	8.10757	7.72919	7.7856	7.80543	3.69557	7.70724
Q9NYB9-2;Q9NYB9-3;Q9NYB9-4;Q9NYB9_297;252;358;364	ABI2	Q9NYB9-2;Q9NYB9-3;Q9NYB9-4;Q9NYB9	T	297;252;358;364	3.26701	3.26701	6.53403	3.26701	7.77333	3.26701	3.26701	3.26701	3.26701	3.26701	7.14144	3.26701	3.26701	6.79264	3.26701	3.26701	3.26701
Q9NYB9-2;Q9NYB9-3;Q9NYB9-4;Q9NYB9_169;124;169;175	ABI2	Q9NYB9-2;Q9NYB9-3;Q9NYB9-4;Q9NYB9	T	169;124;169;175	8.01559	3.5798	3.5798	3.5798	3.5798	3.5798	3.5798	3.5798	3.5798	7.1596	3.5798	3.5798	3.5798	7.43658	3.5798	3.5798	3.5798
Q9NYB9-2;Q9NYB9-3;Q9NYB9-4;Q9NYB9_207;162;207;213	ABI2	Q9NYB9-2;Q9NYB9-3;Q9NYB9-4;Q9NYB9	Y	207;162;207;213	6.88454	3.44227	3.44227	7.39087	3.44227	3.44227	7.45479	7.87645	3.44227	7.04962	3.44227	7.13869	3.44227	3.44227	7.08555	3.44227	3.44227
P00519-2;P00519_936;917	ABL1	P00519-2;P00519	S	936;917	8.11002	7.77689	3.45592	7.98522	7.86219	7.88659	8.02923	8.24408	7.44274	3.45592	3.45592	6.91184	7.72525	7.65729	7.7805	7.93707	3.45592
P00519-2;P00519_938;919	ABL1	P00519-2;P00519	S	938;919	4.04663	4.04663	8.09325	4.04663	4.04663	4.04663	4.04663	4.04663	4.04663	4.04663	4.04663	4.04663	4.04663	4.04663	4.04663	4.04663	4.04663
P00519-2;P00519_824;805	ABL1	P00519-2;P00519	S	824;805	3.44313	3.44313	3.44313	3.44313	7.0733	3.44313	6.88625	3.44313	3.44313	3.44313	3.44313	3.44313	3.44313	3.44313	3.44313	7.06687	7.10986
P00519-2;P00519_827;808	ABL1	P00519-2;P00519	S	827;808	3.44313	3.44313	3.44313	3.44313	7.0733	3.44313	6.88625	3.44313	3.44313	3.44313	3.44313	3.44313	3.44313	3.44313	3.44313	7.06687	7.10986
P00519-2;P00519_828;809	ABL1	P00519-2;P00519	S	828;809	3.44313	3.44313	3.44313	3.44313	7.0733	3.44313	6.88625	7.0105	3.44313	3.44313	3.44313	3.44313	3.44313	3.44313	3.44313	7.06687	7.10986
P00519-2;P00519_678;659	ABL1	P00519-2;P00519	S	678;659	7.50183	3.53795	3.53795	7.07589	7.40931	3.53795	3.53795	3.53795	3.53795	3.53795	3.53795	3.53795	3.53795	3.53795	3.53795	3.53795	3.53795
P00519-2;P00519_702;683	ABL1	P00519-2;P00519	S	702;683	7.72884	8.20933	8.70077	7.84147	7.57077	8.14012	8.3712	8.319	3.78538	8.31642	3.78538	8.61939	7.98365	8.18471	8.41173	8.72461	8.2208
P00519-2;P00519_588;569	ABL1	P00519-2;P00519	S	588;569	8.6289	8.8018	8.7226	8.57477	8.19921	8.66553	8.82542	8.86166	4.0996	8.77625	8.41551	8.78016	8.82065	8.67209	8.76338	9.18875	8.75438
P00519-2;P00519_903;884	ABL1	P00519-2;P00519	S	903;884	8.6319	8.55798	7.94162	8.24745	7.99661	5.7588	7.89348	7.69152	2.8794	8.67253	7.80369	7.20946	7.29009	8.15218	7.67579	2.8794	8.01641
P00519-2;P00519_199;180	ABL1	P00519-2;P00519	S	199;180	3.51915	7.77854	8.37318	3.51915	7.45466	3.51915	3.51915	7.12016	3.51915	7.80884	3.51915	3.51915	3.51915	7.0383	3.51915	3.51915	3.51915
P00519-2;P00519_710;691	ABL1	P00519-2;P00519	S	710;691	8.08914	7.99359	3.32833	7.28567	3.32833	7.03082	3.32833	3.32833	3.32833	6.65667	3.32833	7.62061	7.49804	3.32833	3.32833	3.32833	7.65245
P00519-2_16	ABL1	P00519-2	S	16	7.37284	7.80152	7.21896	7.83717	3.41205	7.1286	3.41205	7.12138	7.40404	6.82409	7.32749	7.57191	3.41205	6.88813	7.23218	7.68548	7.81456
P00519-2;P00519_735;716	ABL1	P00519-2;P00519	S	735;716	3.92479	3.92479	3.92479	3.92479	3.92479	3.92479	3.92479	3.92479	3.92479	3.92479	3.92479	3.92479	3.92479	3.92479	3.92479	7.84958	3.92479
P00519-2;P00519_737;718	ABL1	P00519-2;P00519	S	737;718	3.64532	7.29063	8.46949	3.64532	8.31321	8.50788	7.63818	3.64532	3.64532	3.64532	7.7257	7.91938	8.18133	3.64532	8.29479	3.64532	8.90673
P00519-2;P00519_639;620	ABL1	P00519-2;P00519	S	639;620	3.63012	3.63012	8.18472	3.63012	7.71139	7.42512	7.83763	3.63012	3.63012	3.63012	3.63012	3.63012	3.63012	3.63012	7.26025	8.05029	7.79493
P00519-2;P00519_833;814	ABL1	P00519-2;P00519	T	833;814	3.55403	7.45371	7.45714	7.49561	3.55403	7.43534	7.10807	7.75057	3.55403	7.85071	3.55403	7.25314	3.55403	3.55403	3.55403	7.53203	3.55403
P00519-2;P00519_871;852	ABL1	P00519-2;P00519	T	871;852	7.80445	7.75835	7.95428	7.85445	7.79153	8.10955	7.66619	8.16245	3.48697	8.18586	3.48697	7.55847	7.75404	7.84966	7.87452	7.69828	6.97395
P00519-2;P00519_632;613	ABL1	P00519-2;P00519	T	632;613	3.5788	3.5788	3.5788	3.5788	3.5788	3.5788	7.15759	7.71193	3.5788	8.02953	3.5788	3.5788	3.5788	3.5788	3.5788	3.5788	3.5788
P00519-2;P00519;P42684;P42684-6;P42684-5;P42684-7;P42684-8;P42684-3;P42684-2;P42684-10;P42684-4_412;393;439;418;439;418;418;424;403;424;403	ABL1;ABL2	P00519-2;P00519;P42684;P42684-6;P42684-5;P42684-7;P42684-8;P42684-3;P42684-2;P42684-10;P42684-4	Y	412;393;439;418;439;418;418;424;403;424;403	3.86862	3.86862	7.79839	3.86862	3.86862	3.86862	3.86862	3.86862	3.86862	3.86862	3.86862	3.86862	7.73725	3.86862	3.86862	3.86862	3.86862
P42684;P42684-6;P42684-5;P42684-7;P42684-3;P42684-2;P42684-10;P42684-4_1054;1033;951;930;1039;1018;936;915	ABL2	P42684;P42684-6;P42684-5;P42684-7;P42684-3;P42684-2;P42684-10;P42684-4	S	1054;1033;951;930;1039;1018;936;915	3.55762	3.55762	7.11525	3.55762	7.19253	7.42759	3.55762	7.30119	3.55762	7.31997	3.55762	3.55762	3.55762	3.55762	3.55762	3.55762	7.13956
P42684;P42684-6;P42684-5;P42684-7;P42684-3;P42684-2;P42684-10;P42684-4_631;610;631;610;616;595;616;595	ABL2	P42684;P42684-6;P42684-5;P42684-7;P42684-3;P42684-2;P42684-10;P42684-4	S	631;610;631;610;616;595;616;595	8.61707	8.57396	8.75878	8.0155	8.81406	8.7118	8.35583	9.21159	8.18273	8.93601	8.31279	9.09308	8.89719	8.53589	8.85158	8.31033	9.03498
P42684;P42684-6;P42684-5;P42684-7;P42684-3;P42684-2;P42684-10;P42684-4_633;612;633;612;618;597;618;597	ABL2	P42684;P42684-6;P42684-5;P42684-7;P42684-3;P42684-2;P42684-10;P42684-4	S	633;612;633;612;618;597;618;597	3.94742	3.94742	3.94742	3.94742	3.94742	3.94742	7.89485	3.94742	3.94742	3.94742	3.94742	3.94742	3.94742	3.94742	3.94742	3.94742	3.94742
P42684;P42684-6;P42684-5;P42684-7;P42684-3;P42684-2;P42684-10;P42684-4_602;581;602;581;587;566;587;566	ABL2	P42684;P42684-6;P42684-5;P42684-7;P42684-3;P42684-2;P42684-10;P42684-4	S	602;581;602;581;587;566;587;566	3.49029	3.49029	3.49029	6.98059	7.44781	7.89336	3.49029	3.49029	3.49029	3.49029	3.49029	3.49029	8.35814	3.49029	3.49029	3.49029	7.60424
P42684;P42684-6;P42684-5;P42684-7;P42684-3;P42684-2;P42684-10;P42684-4_618;597;618;597;603;582;603;582	ABL2	P42684;P42684-6;P42684-5;P42684-7;P42684-3;P42684-2;P42684-10;P42684-4	S	618;597;618;597;603;582;603;582	3.56976	3.56976	3.56976	3.56976	3.56976	3.56976	3.56976	3.56976	3.56976	7.13952	3.56976	3.56976	3.56976	3.56976	3.56976	3.56976	3.56976
P42684;P42684-6;P42684-5;P42684-7;P42684-3;P42684-2;P42684-10;P42684-4_620;599;620;599;605;584;605;584	ABL2	P42684;P42684-6;P42684-5;P42684-7;P42684-3;P42684-2;P42684-10;P42684-4	S	620;599;620;599;605;584;605;584	8.32619	4.01921	9.06301	9.08135	8.80877	9.12233	8.6341	9.13719	8.41829	9.09232	8.03842	8.85349	9.20619	8.60584	8.86197	8.78165	9.19708
P42684;P42684-6;P42684-5;P42684-7;P42684-3;P42684-2;P42684-10;P42684-4_654;633;654;633;639;618;639;618	ABL2	P42684;P42684-6;P42684-5;P42684-7;P42684-3;P42684-2;P42684-10;P42684-4	S	654;633;654;633;639;618;639;618	3.33381	8.39915	3.33381	3.33381	6.67229	3.33381	3.33381	3.33381	3.33381	3.33381	6.66761	7.1914	3.33381	3.33381	3.33381	3.33381	3.33381
P42684;P42684-6;P42684-5;P42684-7;P42684-3;P42684-2;P42684-10;P42684-4_655;634;655;634;640;619;640;619	ABL2	P42684;P42684-6;P42684-5;P42684-7;P42684-3;P42684-2;P42684-10;P42684-4	S	655;634;655;634;640;619;640;619	3.33381	8.39915	7.89395	3.33381	8.17602	8.30187	7.85941	7.70894	7.29613	3.33381	6.66761	3.33381	3.33381	3.33381	7.8788	8.04821	8.36829
P42684;P42684-6;P42684-5;P42684-7;P42684-8_31;31;31;31;31	ABL2	P42684;P42684-6;P42684-5;P42684-7;P42684-8	S	31;31;31;31;31	3.55033	8.4192	7.79015	7.73545	8.07248	7.87652	7.62863	8.03409	7.10066	8.1756	3.55033	7.16378	7.98669	7.26174	3.55033	7.71414	7.88716
P42684;P42684-6;P42684-5;P42684-7;P42684-3;P42684-2;P42684-10;P42684-4_915;894;812;791;900;879;797;776	ABL2	P42684;P42684-6;P42684-5;P42684-7;P42684-3;P42684-2;P42684-10;P42684-4	S	915;894;812;791;900;879;797;776	3.65374	3.65374	3.65374	3.65374	3.65374	7.30748	3.65374	3.65374	3.65374	3.65374	3.65374	3.65374	3.65374	3.65374	3.65374	3.65374	3.65374
P42684;P42684-6;P42684-5;P42684-7;P42684-3;P42684-2;P42684-10;P42684-4_997;976;894;873;982;961;879;858	ABL2	P42684;P42684-6;P42684-5;P42684-7;P42684-3;P42684-2;P42684-10;P42684-4	S	997;976;894;873;982;961;879;858	3.58848	3.58848	3.58848	3.58848	3.58848	3.58848	3.58848	3.58848	3.58848	3.58848	3.58848	3.58848	7.17695	3.58848	3.58848	3.58848	7.77577
P42684;P42684-6;P42684-3;P42684-2_783;762;768;747	ABL2	P42684;P42684-6;P42684-3;P42684-2	S	783;762;768;747	3.88364	3.88364	3.88364	3.88364	3.88364	3.88364	7.76729	7.86518	3.88364	7.79687	3.88364	8.05193	3.88364	3.88364	3.88364	3.88364	3.88364
P42684;P42684-6;P42684-3;P42684-2_786;765;771;750	ABL2	P42684;P42684-6;P42684-3;P42684-2	S	786;765;771;750	3.63984	3.63984	7.27969	3.63984	3.63984	3.63984	3.63984	8.01891	3.63984	3.63984	3.63984	3.63984	3.63984	3.63984	7.39928	3.63984	3.63984
P42684;P42684-6;P42684-3;P42684-2_788;767;773;752	ABL2	P42684;P42684-6;P42684-3;P42684-2	S	788;767;773;752	3.46547	3.46547	3.46547	7.33577	3.46547	3.46547	3.46547	3.46547	3.46547	3.46547	3.46547	6.93094	3.46547	3.46547	3.46547	3.46547	7.79008
P42684;P42684-6;P42684-5;P42684-7;P42684-3;P42684-2;P42684-10;P42684-4_671;650;671;650;656;635;656;635	ABL2	P42684;P42684-6;P42684-5;P42684-7;P42684-3;P42684-2;P42684-10;P42684-4	S	671;650;671;650;656;635;656;635	3.71943	3.71943	7.75489	3.71943	3.71943	7.86369	7.7528	3.71943	3.71943	3.71943	3.71943	7.43886	7.86231	3.71943	7.49888	7.73727	7.92088
P42684;P42684-5;P42684-3;P42684-10_72;72;57;57	ABL2	P42684;P42684-5;P42684-3;P42684-10	S	72;72;57;57	3.45402	7.60247	7.70549	3.45402	7.64279	8.33907	7.5606	7.71241	3.45402	7.59519	3.45402	7.76449	7.99544	3.45402	3.45402	6.90803	8.04767
P42684;P42684-6;P42684-5;P42684-7;P42684-3;P42684-2;P42684-10;P42684-4_866;845;763;742;851;830;748;727	ABL2	P42684;P42684-6;P42684-5;P42684-7;P42684-3;P42684-2;P42684-10;P42684-4	S	866;845;763;742;851;830;748;727	3.4064	3.4064	3.4064	6.81279	3.4064	3.4064	3.4064	3.4064	3.4064	3.4064	3.4064	3.4064	3.4064	3.4064	3.4064	3.4064	7.55819
P42684;P42684-6;P42684-5;P42684-7;P42684-3;P42684-2;P42684-10;P42684-4_817;796;714;693;802;781;699;678	ABL2	P42684;P42684-6;P42684-5;P42684-7;P42684-3;P42684-2;P42684-10;P42684-4	S	817;796;714;693;802;781;699;678	3.81286	3.81286	3.81286	7.62573	3.81286	3.81286	3.81286	7.73883	3.81286	3.81286	3.81286	3.81286	3.81286	3.81286	3.81286	3.81286	3.81286
P42684;P42684-6;P42684-5;P42684-7;P42684-3;P42684-2;P42684-10;P42684-4_819;798;716;695;804;783;701;680	ABL2	P42684;P42684-6;P42684-5;P42684-7;P42684-3;P42684-2;P42684-10;P42684-4	S	819;798;716;695;804;783;701;680	3.68354	7.97502	3.68354	3.68354	3.68354	3.68354	7.83856	3.68354	3.68354	3.68354	7.36707	3.68354	3.68354	3.68354	3.68354	3.68354	3.68354
P42684;P42684-6;P42684-5;P42684-7;P42684-3;P42684-2;P42684-10;P42684-4_820;799;717;696;805;784;702;681	ABL2	P42684;P42684-6;P42684-5;P42684-7;P42684-3;P42684-2;P42684-10;P42684-4	S	820;799;717;696;805;784;702;681	3.57626	3.57626	8.09408	8.01272	3.57626	3.57626	3.57626	8.28247	3.57626	8.43483	7.36707	7.74106	7.85376	7.15252	7.76985	8.41454	7.4978
P42684;P42684-6;P42684-5;P42684-7;P42684-3;P42684-2;P42684-10;P42684-4_936;915;833;812;921;900;818;797	ABL2	P42684;P42684-6;P42684-5;P42684-7;P42684-3;P42684-2;P42684-10;P42684-4	S	936;915;833;812;921;900;818;797	7.06969	7.97657	7.41764	8.22397	7.94568	7.64296	7.48364	8.52776	7.32227	8.19479	7.57767	7.53522	8.02986	7.80802	3.53484	7.6902	8.47036
P42684;P42684-6;P42684-3;P42684-2_784;763;769;748	ABL2	P42684;P42684-6;P42684-3;P42684-2	T	784;763;769;748	3.81454	7.62909	3.81454	3.81454	3.81454	3.81454	3.81454	3.81454	3.81454	3.81454	3.81454	3.81454	3.81454	3.81454	3.81454	3.81454	3.81454
P42684;P42684-6;P42684-5;P42684-7;P42684-3;P42684-2;P42684-10;P42684-4_815;794;712;691;800;779;697;676	ABL2	P42684;P42684-6;P42684-5;P42684-7;P42684-3;P42684-2;P42684-10;P42684-4	T	815;794;712;691;800;779;697;676	3.82579	3.82579	3.82579	3.82579	3.82579	3.82579	3.82579	3.82579	3.82579	7.65159	3.82579	3.82579	3.82579	3.82579	3.82579	3.82579	3.82579
P42684;P42684-6;P42684-5;P42684-7;P42684-3;P42684-2;P42684-10;P42684-4_818;797;715;694;803;782;700;679	ABL2	P42684;P42684-6;P42684-5;P42684-7;P42684-3;P42684-2;P42684-10;P42684-4	T	818;797;715;694;803;782;700;679	7.59763	3.79881	3.79881	3.79881	3.79881	3.79881	3.79881	3.79881	3.79881	3.79881	3.79881	7.96249	3.79881	3.79881	3.79881	3.79881	3.79881
P42684;P42684-6;P42684-5;P42684-7;P42684-3;P42684-2;P42684-10;P42684-4_938;917;835;814;923;902;820;799	ABL2	P42684;P42684-6;P42684-5;P42684-7;P42684-3;P42684-2;P42684-10;P42684-4	T	938;917;835;814;923;902;820;799	3.66113	3.66113	3.66113	3.66113	7.94568	8.66668	7.48364	3.66113	7.32227	3.66113	7.57767	3.66113	3.66113	3.66113	8.23298	3.66113	8.36248
O14639-2;O14639-6;O14639_155;155;215	ABLIM1	O14639-2;O14639-6;O14639	S	155;155;215	3.8274	3.8274	3.8274	3.8274	3.8274	3.8274	3.8274	3.8274	3.8274	3.8274	3.8274	7.6548	3.8274	3.8274	3.8274	3.8274	3.8274
O14639-2;O14639-6;O14639;O14639-4;O14639-3;O14639-5_572;602;632;255;281;309	ABLIM1	O14639-2;O14639-6;O14639;O14639-4;O14639-3;O14639-5	S	572;602;632;255;281;309	3.67577	3.67577	3.67577	3.67577	3.67577	3.67577	3.67577	3.67577	3.67577	3.67577	3.67577	7.35154	3.67577	3.67577	3.67577	3.67577	3.67577
O14639-2;O14639-6;O14639;O14639-4;O14639-3;O14639-5_646;676;706;329;355;383	ABLIM1	O14639-2;O14639-6;O14639;O14639-4;O14639-3;O14639-5	S	646;676;706;329;355;383	3.3745	6.74899	8.1637	3.3745	7.55048	6.7753	8.53135	3.3745	7.53101	3.3745	7.66154	8.78247	3.3745	8.11415	8.15137	8.34734	8.82543
O14639-2;O14639-6;O14639;O14639-4;O14639-3;O14639-5_405;433;465;123;149;177	ABLIM1	O14639-2;O14639-6;O14639;O14639-4;O14639-3;O14639-5	S	405;433;465;123;149;177	3.536	3.536	3.536	3.536	3.536	3.536	7.1292	3.536	3.536	3.536	3.536	7.07201	3.536	3.536	3.536	3.536	7.32251
O14639-2;O14639-6;O14639;O14639-4;O14639-3;O14639-5_609;639;669;292;318;346	ABLIM1	O14639-2;O14639-6;O14639;O14639-4;O14639-3;O14639-5	S	609;639;669;292;318;346	3.78432	3.78432	3.78432	3.78432	3.78432	3.78432	8.0779	3.78432	3.78432	3.78432	3.78432	7.67528	3.78432	3.78432	3.78432	3.78432	7.56864
O14639-2;O14639-6;O14639;O14639-4;O14639-3;O14639-5_617;647;677;300;326;354	ABLIM1	O14639-2;O14639-6;O14639;O14639-4;O14639-3;O14639-5	S	617;647;677;300;326;354	3.73674	3.73674	7.47348	3.73674	3.73674	3.73674	3.73674	3.73674	3.73674	3.73674	3.73674	7.64121	3.73674	3.73674	3.73674	3.73674	3.73674
O14639-2;O14639-6;O14639;O14639-3;O14639-5_307;335;367;51;79	ABLIM1	O14639-2;O14639-6;O14639;O14639-3;O14639-5	S	307;335;367;51;79	3.67732	3.67732	8.19583	3.67732	3.67732	3.67732	7.89702	7.45	3.67732	3.67732	3.67732	7.99926	3.67732	3.67732	3.67732	7.35464	7.95271
O14639-2;O14639-6;O14639;O14639-4;O14639-3;O14639-5_362;390;422;80;106;134	ABLIM1	O14639-2;O14639-6;O14639;O14639-4;O14639-3;O14639-5	S	362;390;422;80;106;134	3.56986	3.56986	7.5965	3.56986	7.25581	3.56986	7.92813	7.13972	3.56986	7.68447	7.34378	3.56986	3.56986	3.56986	7.21148	7.91739	7.36075
O14639-2;O14639-6;O14639;O14639-4;O14639-3;O14639-5_526;556;586;209;235;263	ABLIM1	O14639-2;O14639-6;O14639;O14639-4;O14639-3;O14639-5	S	526;556;586;209;235;263	3.70509	3.70509	8.25356	3.70509	3.70509	3.70509	8.61428	7.51391	7.41018	8.10364	3.70509	8.41419	3.70509	7.79266	7.74084	8.06765	8.44082
O14639-2;O14639-6;O14639;O14639-4;O14639-3;O14639-5_527;557;587;210;236;264	ABLIM1	O14639-2;O14639-6;O14639;O14639-4;O14639-3;O14639-5	S	527;557;587;210;236;264	3.61616	3.61616	3.61616	3.61616	3.61616	3.61616	8.7299	7.58445	7.68907	3.61616	8.09687	8.22775	3.61616	7.23232	7.68367	3.61616	8.81837
O14639-2;O14639-6;O14639;O14639-4;O14639-3;O14639-5_480;510;540;163;189;217	ABLIM1	O14639-2;O14639-6;O14639;O14639-4;O14639-3;O14639-5	S	480;510;540;163;189;217	3.62523	3.62523	8.31777	3.62523	3.62523	3.62523	3.62523	3.62523	7.74617	7.81171	7.25046	8.38563	3.62523	7.83155	3.62523	7.45808	8.05932
O14639-2;O14639-6;O14639;O14639-4;O14639-3;O14639-5_392;420;452;110;136;164	ABLIM1	O14639-2;O14639-6;O14639;O14639-4;O14639-3;O14639-5	S	392;420;452;110;136;164	3.66275	3.66275	8.5653	3.66275	7.3255	3.66275	8.61263	8.0249	8.12726	8.48904	7.9018	7.98136	3.66275	8.02234	7.71918	8.28936	9.12793
O14639-2;O14639-6;O14639;O14639-4;O14639-3;O14639-5_395;423;455;113;139;167	ABLIM1	O14639-2;O14639-6;O14639;O14639-4;O14639-3;O14639-5	S	395;423;455;113;139;167	3.71367	3.71367	3.71367	7.5187	3.71367	3.71367	7.71693	3.71367	3.71367	7.9023	3.71367	7.52873	3.71367	3.71367	3.71367	7.54862	7.42734
O14639-2;O14639-6;O14639;O14639-4;O14639-3;O14639-5_398;426;458;116;142;170	ABLIM1	O14639-2;O14639-6;O14639;O14639-4;O14639-3;O14639-5	S	398;426;458;116;142;170	3.53932	3.53932	8.02291	3.53932	7.07863	3.53932	3.53932	7.3243	3.53932	7.97056	3.53932	8.43997	3.53932	7.80387	3.53932	8.17888	7.96944
O14639-2;O14639-6;O14639;O14639-4;O14639-3;O14639-5_595;625;655;278;304;332	ABLIM1	O14639-2;O14639-6;O14639;O14639-4;O14639-3;O14639-5	S	595;625;655;278;304;332	3.40311	3.40311	8.64917	6.80622	3.40311	6.98948	8.94476	8.31738	3.40311	8.62267	8.40838	9.33072	7.35556	8.58795	8.13267	8.84287	9.22535
O14639-2;O14639-6;O14639;O14639-4;O14639-3;O14639-5_371;399;431;89;115;143	ABLIM1	O14639-2;O14639-6;O14639;O14639-4;O14639-3;O14639-5	S	371;399;431;89;115;143	4.0426	4.0426	8.64173	4.0426	4.0426	4.0426	9.21847	8.5393	8.77046	9.03605	8.11012	9.26839	4.0426	8.41977	8.0852	9.11454	8.70678
O14639-2;O14639-6;O14639;O14639-4;O14639-3;O14639-5_375;403;435;93;119;147	ABLIM1	O14639-2;O14639-6;O14639;O14639-4;O14639-3;O14639-5	S	375;403;435;93;119;147	3.83509	3.83509	7.67019	3.83509	3.83509	3.83509	3.83509	3.83509	3.83509	3.83509	3.83509	3.83509	3.83509	3.83509	3.83509	8.1435	3.83509
O14639-2;O14639-6;O14639;O14639-3;O14639-5_292;320;352;36;64	ABLIM1	O14639-2;O14639-6;O14639;O14639-3;O14639-5	S	292;320;352;36;64	3.93016	3.93016	3.93016	3.93016	3.93016	3.93016	8.16596	7.86032	3.93016	8.51624	3.93016	8.73258	3.93016	3.93016	3.93016	3.93016	3.93016
O14639-2;O14639-6;O14639;O14639-4;O14639-3;O14639-5_580;610;640;263;289;317	ABLIM1	O14639-2;O14639-6;O14639;O14639-4;O14639-3;O14639-5	S	580;610;640;263;289;317	3.61375	3.61375	3.61375	3.61375	3.61375	3.61375	7.2275	3.61375	3.61375	3.61375	3.61375	3.61375	3.61375	3.61375	3.61375	3.61375	3.61375
O14639-4;O14639-3;O14639-5_131;157;185	ABLIM1	O14639-4;O14639-3;O14639-5	S	131;157;185	3.70481	3.70481	8.56511	3.70481	7.70701	3.70481	8.85399	7.66591	7.62602	7.40961	3.70481	9.00363	3.70481	7.46849	3.70481	8.22952	8.36253
O14639-2;O14639-6;O14639;O14639-4;O14639-3;O14639-5_407;435;467;125;151;179	ABLIM1	O14639-2;O14639-6;O14639;O14639-4;O14639-3;O14639-5	T	407;435;467;125;151;179	3.48813	3.48813	7.57101	3.48813	7.2479	3.48813	7.81306	3.48813	3.48813	3.48813	7.39483	7.79606	3.48813	6.97626	3.48813	7.18331	7.32405
O14639-2;O14639-6;O14639;O14639-4;O14639-3;O14639-5_610;640;670;293;319;347	ABLIM1	O14639-2;O14639-6;O14639;O14639-4;O14639-3;O14639-5	T	610;640;670;293;319;347	3.75551	3.75551	3.75551	3.75551	3.75551	3.75551	3.75551	3.75551	3.75551	3.75551	3.75551	7.51102	3.75551	3.75551	3.75551	3.75551	3.75551
O14639-2;O14639-6;O14639;O14639-4;O14639-3;O14639-5_369;397;429;87;113;141	ABLIM1	O14639-2;O14639-6;O14639;O14639-4;O14639-3;O14639-5	T	369;397;429;87;113;141	3.83509	7.71165	7.67019	3.83509	3.83509	3.83509	3.83509	3.83509	3.83509	3.83509	8.232	3.83509	3.83509	3.83509	3.83509	8.1435	8.83642
O14639-2;O14639-6;O14639;O14639-3;O14639-5_291;319;351;35;63	ABLIM1	O14639-2;O14639-6;O14639;O14639-3;O14639-5	T	291;319;351;35;63	3.81564	3.81564	8.27886	3.81564	7.63129	3.81564	3.81564	3.81564	3.81564	3.81564	3.81564	3.81564	3.81564	7.99837	3.81564	3.81564	8.52894
Q6H8Q1-4;Q6H8Q1-6;Q6H8Q1-8;Q6H8Q1-3;Q6H8Q1-7;Q6H8Q1-2;Q6H8Q1-5;Q6H8Q1;Q6H8Q1-9_51;294;294;294;294;294;294;294;294	ABLIM2	Q6H8Q1-4;Q6H8Q1-6;Q6H8Q1-8;Q6H8Q1-3;Q6H8Q1-7;Q6H8Q1-2;Q6H8Q1-5;Q6H8Q1;Q6H8Q1-9	S	51;294;294;294;294;294;294;294;294	3.78039	3.78039	3.78039	3.78039	3.78039	3.78039	3.78039	3.78039	3.78039	3.78039	3.78039	3.78039	3.78039	3.78039	3.78039	7.56077	3.78039
Q6H8Q1-4;Q6H8Q1-6;Q6H8Q1-8;Q6H8Q1-3;Q6H8Q1-7;Q6H8Q1-2;Q6H8Q1-5;Q6H8Q1;Q6H8Q1-9_132;375;364;375;364;364;364;364;364	ABLIM2	Q6H8Q1-4;Q6H8Q1-6;Q6H8Q1-8;Q6H8Q1-3;Q6H8Q1-7;Q6H8Q1-2;Q6H8Q1-5;Q6H8Q1;Q6H8Q1-9	S	132;375;364;375;364;364;364;364;364	4.04804	4.04804	4.04804	4.04804	4.04804	4.04804	4.04804	4.04804	4.04804	4.04804	4.04804	4.04804	4.04804	4.04804	4.04804	8.09608	4.04804
O94929;O94929-2;O94929-3_372;310;310	ABLIM3	O94929;O94929-2;O94929-3	S	372;310;310	3.4675	3.4675	8.07997	3.4675	6.935	3.4675	3.4675	7.98216	3.4675	3.4675	7.5653	3.4675	7.23284	8.43312	8.49279	3.4675	3.4675
O94929;O94929-2;O94929-3_373;311;311	ABLIM3	O94929;O94929-2;O94929-3	S	373;311;311	7.87598	3.54395	9.20622	9	8.58936	7.61968	7.0879	8.21368	3.54395	3.54395	8.72253	9.12055	8.87615	9.3751	9.64916	3.54395	7.12622
O94929;O94929-2;O94929-3_379;317;317	ABLIM3	O94929;O94929-2;O94929-3	S	379;317;317	3.94722	3.94722	7.89443	3.94722	3.94722	3.94722	3.94722	7.98216	3.94722	3.94722	3.94722	3.94722	3.94722	8.1994	7.95895	3.94722	3.94722
O94929;O94929-4;O94929-2;O94929-3_563;49;452;468	ABLIM3	O94929;O94929-4;O94929-2;O94929-3	S	563;49;452;468	3.89988	3.89988	3.89988	3.89988	3.89988	3.89988	3.89988	3.89988	3.89988	3.89988	3.89988	3.89988	3.89988	7.79976	3.89988	3.89988	3.89988
O94929;O94929-4;O94929-2;O94929-3_567;53;456;472	ABLIM3	O94929;O94929-4;O94929-2;O94929-3	S	567;53;456;472	3.72529	3.72529	8.35032	8.19482	3.72529	3.72529	3.72529	3.72529	7.45058	3.72529	7.86202	8.27064	7.90863	8.61791	8.60379	3.72529	3.72529
O94929;O94929-2;O94929-3_503;392;408	ABLIM3	O94929;O94929-2;O94929-3	S	503;392;408	4.07932	4.07932	8.82189	8.89422	4.07932	4.07932	4.07932	8.25681	4.07932	4.07932	9.03091	9.32734	8.15863	9.35425	9.64256	4.07932	4.07932
O94929;O94929-2;O94929-3_504;393;409	ABLIM3	O94929;O94929-2;O94929-3	S	504;393;409	3.51889	3.51889	8.4382	8.53272	7.03778	3.51889	3.51889	7.93104	3.51889	3.51889	8.63911	7.10893	3.51889	8.89598	9.48838	3.51889	3.51889
O94929;O94929-2;O94929-3_163;163;163	ABLIM3	O94929;O94929-2;O94929-3	S	163;163;163	3.35048	3.35048	6.70097	3.35048	3.35048	3.35048	3.35048	6.81236	3.35048	3.35048	3.35048	3.35048	3.35048	7.10772	7.245	3.35048	3.35048
O94929;O94929-2;O94929-3_388;326;326	ABLIM3	O94929;O94929-2;O94929-3	S	388;326;326	3.7164	3.7164	3.7164	7.57937	7.80686	7.4328	3.7164	7.6409	3.7164	3.7164	8.28628	3.7164	8.72655	9.10132	9.2013	3.7164	3.7164
O94929;O94929-2;O94929-3_277;277;277	ABLIM3	O94929;O94929-2;O94929-3	S	277;277;277	3.50117	3.50117	7.49486	3.50117	7.00234	3.50117	3.50117	3.50117	3.50117	7.07144	3.50117	7.12907	3.50117	8.00527	8.18405	3.50117	3.50117
O94929;O94929-2;O94929-3_280;280;280	ABLIM3	O94929;O94929-2;O94929-3	S	280;280;280	3.76395	3.76395	3.76395	3.76395	3.76395	3.76395	3.76395	3.76395	3.76395	3.76395	3.76395	3.76395	3.76395	7.52791	7.80962	3.76395	3.76395
O94929;O94929-2;O94929-3_282;282;282	ABLIM3	O94929;O94929-2;O94929-3	S	282;282;282	3.72237	3.72237	3.72237	8.0438	3.72237	3.72237	3.72237	7.5586	3.72237	3.72237	7.45217	7.98622	8.17216	7.44475	7.7131	3.72237	3.72237
O94929;O94929-2;O94929-3_290;290;290	ABLIM3	O94929;O94929-2;O94929-3	S	290;290;290	3.66876	3.66876	3.66876	3.66876	3.66876	3.66876	3.66876	3.66876	3.66876	3.66876	3.66876	3.66876	3.66876	3.66876	7.33752	3.66876	3.66876
O94929;O94929-4;O94929-2;O94929-3_583;69;472;488	ABLIM3	O94929;O94929-4;O94929-2;O94929-3	S	583;69;472;488	4.55223	4.55223	4.55223	4.55223	4.55223	4.55223	4.55223	4.55223	4.55223	4.55223	4.55223	4.55223	4.55223	9.10446	4.55223	4.55223	4.55223
O94929;O94929-4;O94929-2;O94929-3_585;71;474;490	ABLIM3	O94929;O94929-4;O94929-2;O94929-3	S	585;71;474;490	3.43307	3.43307	8.2222	8.76212	7.52713	6.86613	3.43307	7.71466	3.43307	3.43307	7.91889	7.99127	8.05308	3.43307	8.91039	3.43307	3.43307
O94929_408	ABLIM3	O94929	S	408	3.72516	3.72516	3.72516	7.45032	3.72516	3.72516	3.72516	7.4733	3.72516	3.72516	3.72516	7.66389	3.72516	7.7119	7.85908	3.72516	3.72516
O94929_409	ABLIM3	O94929	S	409	3.9004	3.9004	3.9004	3.9004	3.9004	3.9004	3.9004	7.8008	3.9004	3.9004	3.9004	3.9004	3.9004	3.9004	3.9004	3.9004	3.9004
O94929;O94929-4;O94929-2;O94929-3_570;56;459;475	ABLIM3	O94929;O94929-4;O94929-2;O94929-3	S	570;56;459;475	3.28889	3.28889	3.28889	3.28889	3.28889	3.28889	3.28889	3.28889	3.28889	3.28889	3.28889	6.90259	3.28889	6.70577	6.57778	3.28889	3.28889
O94929;O94929-4;O94929-2;O94929-3_576;62;465;481	ABLIM3	O94929;O94929-4;O94929-2;O94929-3	S	576;62;465;481	3.54079	3.54079	7.7505	7.08158	3.54079	3.54079	3.54079	7.5976	3.54079	3.54079	3.54079	3.54079	3.54079	7.62756	8.08652	3.54079	3.54079
O94929;O94929-2;O94929-3_459;348;364	ABLIM3	O94929;O94929-2;O94929-3	S	459;348;364	3.63495	3.63495	3.63495	3.63495	3.63495	3.63495	3.63495	3.63495	3.63495	3.63495	7.37357	3.63495	7.26989	8.18464	7.75753	3.63495	3.63495
O94929;O94929-2;O94929-3_394;332;332	ABLIM3	O94929;O94929-2;O94929-3	S	394;332;332	7.37376	3.6725	8.29013	8.66035	7.99466	3.6725	3.6725	7.80145	3.6725	3.6725	8.56178	8.60863	7.90549	8.72195	8.96357	7.34499	3.6725
O94929;O94929-4;O94929-2;O94929-3_599;85;488;504	ABLIM3	O94929;O94929-4;O94929-2;O94929-3	S	599;85;488;504	3.45726	3.45726	7.53573	3.45726	3.45726	3.45726	3.45726	3.45726	3.45726	3.45726	6.91452	7.40172	3.45726	7.75401	8.19986	3.45726	3.45726
O94929;O94929-4;O94929-2;O94929-3_607;93;496;512	ABLIM3	O94929;O94929-4;O94929-2;O94929-3	S	607;93;496;512	3.44908	3.44908	7.53321	3.44908	3.44908	3.44908	3.44908	3.44908	3.44908	3.44908	6.89816	7.17587	3.44908	7.70794	8.21996	3.44908	3.44908
O94929_337	ABLIM3	O94929	S	337	3.56809	3.56809	3.56809	3.56809	3.56809	3.56809	3.56809	7.13618	3.56809	3.56809	3.56809	3.56809	3.56809	3.56809	7.20859	3.56809	3.56809
O94929;O94929-2;O94929-3_493;382;398	ABLIM3	O94929;O94929-2;O94929-3	S	493;382;398	3.63241	3.63241	8.18281	7.7626	7.26482	3.63241	3.63241	3.63241	3.63241	3.63241	3.63241	7.6771	3.63241	3.63241	8.79774	3.63241	3.63241
O94929;O94929-2;O94929-3_276;276;276	ABLIM3	O94929;O94929-2;O94929-3	T	276;276;276	4.12034	4.12034	4.12034	4.12034	4.12034	4.12034	4.12034	4.12034	4.12034	4.12034	4.12034	4.12034	4.12034	8.24068	4.12034	4.12034	4.12034
O94929;O94929-2;O94929-3_279;279;279	ABLIM3	O94929;O94929-2;O94929-3	T	279;279;279	4.09202	4.09202	4.09202	4.09202	4.09202	4.09202	4.09202	4.09202	4.09202	4.09202	4.09202	4.09202	4.09202	4.09202	8.18405	4.09202	4.09202
O94929;O94929-2;O94929-3_461;350;366	ABLIM3	O94929;O94929-2;O94929-3	T	461;350;366	3.82084	3.82084	3.82084	7.64169	3.82084	3.82084	3.82084	3.82084	3.82084	3.82084	3.82084	3.82084	3.82084	3.82084	8.05882	3.82084	3.82084
O94929;O94929-4;O94929-2;O94929-3_543;29;432;448	ABLIM3	O94929;O94929-4;O94929-2;O94929-3	T	543;29;432;448	3.61082	3.61082	3.61082	3.61082	3.61082	3.61082	3.61082	7.22164	3.61082	3.61082	3.61082	3.61082	3.61082	8.0101	8.40776	3.61082	3.61082
O94929_421	ABLIM3	O94929	T	421	3.55799	3.55799	3.55799	7.11598	3.55799	3.55799	3.55799	8.29511	3.55799	3.55799	3.55799	7.85062	3.55799	3.55799	3.55799	3.55799	3.55799
O94929;O94929-4;O94929-2;O94929-3_597;83;486;502	ABLIM3	O94929;O94929-4;O94929-2;O94929-3	T	597;83;486;502	3.43272	3.43272	7.09098	6.86544	3.43272	3.43272	3.43272	3.43272	3.43272	3.43272	3.43272	3.43272	3.43272	7.09904	7.62568	3.43272	3.43272
Q12979_53	ABR	Q12979	S	53	3.67514	3.67514	3.67514	3.67514	3.67514	3.67514	3.67514	3.67514	3.67514	3.67514	3.67514	3.67514	3.67514	3.67514	3.67514	3.67514	7.35028
Q12979;Q12979-4;Q12979-2;Q12979-3_685;639;648;136	ABR	Q12979;Q12979-4;Q12979-2;Q12979-3	S	685;639;648;136	3.37647	6.75295	3.37647	3.37647	3.37647	3.37647	3.37647	3.37647	3.37647	3.37647	3.37647	3.37647	3.37647	3.37647	3.37647	3.37647	3.37647
Q12979;Q12979-4_72;26	ABR	Q12979;Q12979-4	S	72;26	3.70782	8.53052	3.70782	3.70782	3.70782	3.70782	3.70782	3.70782	3.70782	7.41565	3.70782	3.70782	3.70782	3.70782	3.70782	3.70782	7.7972
Q6UWZ7-2;Q6UWZ7_267;376	ABRAXAS1	Q6UWZ7-2;Q6UWZ7	S	267;376	3.35426	3.35426	3.35426	3.35426	3.35426	3.35426	3.35426	7.11885	3.35426	3.35426	3.35426	3.35426	3.35426	3.35426	6.70851	3.35426	3.35426
Q6UWZ7-2;Q6UWZ7_268;377	ABRAXAS1	Q6UWZ7-2;Q6UWZ7	S	268;377	3.48306	3.48306	3.48306	3.48306	3.48306	3.48306	3.48306	6.96613	3.48306	3.48306	6.98644	3.48306	3.48306	3.48306	3.48306	3.48306	3.48306
Q6UWZ7-2;Q6UWZ7_297;406	ABRAXAS1	Q6UWZ7-2;Q6UWZ7	S	297;406	3.34783	7.04162	7.22861	3.34783	7.11427	7.64207	7.81564	7.26118	3.34783	3.34783	7.24004	3.34783	3.34783	7.38017	6.69565	7.6524	6.92413
Q6UWZ7-2;Q6UWZ7_278;387	ABRAXAS1	Q6UWZ7-2;Q6UWZ7	S	278;387	3.58674	3.58674	3.58674	3.58674	7.17348	3.58674	3.58674	3.58674	3.58674	7.27872	3.58674	3.58674	3.58674	3.58674	3.58674	7.57088	3.58674
Q6UWZ7-2;Q6UWZ7_281;390	ABRAXAS1	Q6UWZ7-2;Q6UWZ7	T	281;390	3.51294	3.51294	3.51294	3.51294	7.17348	3.51294	7.02587	7.25592	3.51294	3.51294	3.51294	3.51294	3.51294	3.51294	7.49967	7.57088	3.51294
Q15018_280	ABRAXAS2	Q15018	S	280	3.52207	7.74834	7.80526	7.57523	8.3655	8.33716	7.79822	7.7458	3.52207	7.04414	3.52207	7.42695	8.25191	7.68774	8.16608	8.17316	7.83651
Q8N961_67	ABTB2	Q8N961	S	67	3.42647	3.42647	7.60617	3.42647	7.56183	7.33465	3.42647	3.42647	3.42647	3.42647	3.42647	3.42647	6.87321	6.85293	7.39961	7.70525	3.42647
Q8N961;Q8N961-2_365;179	ABTB2	Q8N961;Q8N961-2	S	365;179	3.64638	3.64638	7.89332	3.64638	7.73605	3.64638	3.64638	3.64638	3.64638	7.59501	3.64638	3.64638	7.9935	3.64638	7.29275	7.91822	7.90121
Q8N961_37	ABTB2	Q8N961	S	37	7.46051	3.37349	3.37349	3.37349	3.37349	3.37349	3.37349	3.37349	3.37349	6.74699	3.37349	3.37349	3.37349	3.37349	3.37349	3.37349	3.37349
Q13085;Q13085-4_50;87	ACACA	Q13085;Q13085-4	S	50;87	6.3568	6.82601	7.64007	3.04426	7.4483	3.04426	6.08852	3.04426	3.04426	3.04426	3.04426	3.04426	3.04426	7.75532	7.45559	7.30493	6.53299
Q13085;Q13085-4_23;60	ACACA	Q13085;Q13085-4	S	23;60	3.09753	3.09753	3.09753	3.09753	3.09753	6.94621	3.09753	3.09753	6.19506	3.09753	6.8084	3.09753	3.09753	3.09753	6.59072	3.09753	3.09753
Q13085;Q13085-4_25;62	ACACA	Q13085;Q13085-4	S	25;62	3.4357	3.4357	3.4357	3.4357	3.4357	3.4357	3.4357	3.4357	3.4357	3.4357	7.51555	3.4357	3.4357	3.4357	3.4357	6.8714	3.4357
Q13085;Q13085-4_29;66	ACACA	Q13085;Q13085-4	S	29;66	3.26917	6.53833	7.669	6.69351	7.89957	3.26917	6.64737	3.26917	3.26917	3.26917	7.64792	7.62549	7.66354	3.26917	7.46381	8.49448	3.26917
Q13085;Q13085-4_34;71	ACACA	Q13085;Q13085-4	S	34;71	3.46515	3.46515	6.9303	3.46515	7.10828	3.46515	3.46515	3.46515	3.46515	3.46515	3.46515	3.46515	3.46515	3.46515	3.46515	3.46515	3.46515
Q13085;Q13085-4;Q13085-2;Q13085-3_1257;1294;1199;1179	ACACA	Q13085;Q13085-4;Q13085-2;Q13085-3	S	1257;1294;1199;1179	3.42763	3.42763	6.85525	3.42763	3.42763	6.94924	3.42763	3.42763	3.42763	3.42763	3.42763	3.42763	3.42763	3.42763	3.42763	3.42763	3.42763
Q13085;Q13085-4;Q13085-2;Q13085-3_1259;1296;1201;1181	ACACA	Q13085;Q13085-4;Q13085-2;Q13085-3	S	1259;1296;1201;1181	3.36055	7.17737	7.78774	3.36055	7.73575	7.35381	3.36055	3.36055	3.36055	3.36055	3.36055	3.36055	3.36055	3.36055	7.27572	7.5004	6.72111
Q13085;Q13085-4;Q13085-2;Q13085-3_1263;1300;1205;1185	ACACA	Q13085;Q13085-4;Q13085-2;Q13085-3	S	1263;1300;1205;1185	3.43294	3.43294	7.78774	3.43294	7.26774	6.86588	3.43294	3.43294	3.43294	3.43294	3.43294	3.43294	3.43294	3.43294	3.43294	3.43294	3.43294
Q13085;Q13085-4_5;42	ACACA	Q13085;Q13085-4	S	5;42	3.53376	7.97879	8.1774	7.06752	7.63442	8.41814	8.12052	7.63139	3.53376	3.53376	7.40085	3.53376	7.93439	7.88761	8.08989	7.75587	8.06292
Q13085;Q13085-4;Q13085-2;Q13085-3_2327;2364;2269;2249	ACACA	Q13085;Q13085-4;Q13085-2;Q13085-3	S	2327;2364;2269;2249	3.10717	3.10717	3.10717	3.10717	3.10717	7.05861	6.88546	3.10717	3.10717	6.21433	3.10717	3.10717	3.10717	3.10717	3.10717	6.9202	6.61517
Q13085;Q13085-4;Q13085-2_77;114;19	ACACA	Q13085;Q13085-4;Q13085-2	S	77;114;19	3.65948	3.65948	7.31896	3.65948	3.65948	7.47471	3.65948	3.65948	3.65948	3.65948	3.65948	3.65948	3.65948	3.65948	3.65948	3.65948	3.65948
Q13085;Q13085-4;Q13085-2_78;115;20	ACACA	Q13085;Q13085-4;Q13085-2	S	78;115;20	3.60044	7.36277	3.60044	3.60044	3.60044	7.20087	3.60044	3.60044	3.60044	3.60044	3.60044	7.77353	3.60044	3.60044	3.60044	3.60044	7.41719
Q13085;Q13085-4;Q13085-2_80;117;22	ACACA	Q13085;Q13085-4;Q13085-2	S	80;117;22	8.212	8.72778	7.34283	8.15418	3.67141	7.57698	7.67622	7.9448	7.88306	7.48919	3.67141	7.82667	7.67992	3.67141	3.67141	3.67141	8.09477
Q13085;Q13085-4;Q13085-2;Q13085-3_835;872;777;757	ACACA	Q13085;Q13085-4;Q13085-2;Q13085-3	S	835;872;777;757	7.13221	7.38483	3.42958	3.42958	3.42958	3.42958	3.42958	7.09983	6.87541	6.85917	3.42958	3.42958	3.42958	3.42958	3.42958	3.42958	7.33373
O00763-2;O00763;O00763-3_1807;1877;1675	ACACB	O00763-2;O00763;O00763-3	S	1807;1877;1675	3.76062	3.76062	3.76062	3.76062	3.76062	3.76062	3.76062	3.76062	3.76062	3.76062	3.76062	3.76062	8.49436	7.52124	3.76062	3.76062	3.76062
O00763-2;O00763_35;35	ACACB	O00763-2;O00763	S	35;35	7.69593	3.63213	3.63213	3.63213	3.63213	3.63213	3.63213	3.63213	3.63213	3.63213	3.63213	3.63213	3.63213	3.63213	3.63213	7.26425	3.63213
O00763-2;O00763_37;37	ACACB	O00763-2;O00763	S	37;37	3.6118	7.633	3.6118	3.6118	3.6118	3.6118	3.6118	3.6118	3.6118	7.7808	3.6118	3.6118	3.6118	3.6118	7.22361	3.6118	3.6118
Q9H845_474	ACAD9	Q9H845	S	474	3.24328	3.24328	8.03142	6.89193	3.24328	6.48656	3.24328	7.43237	7.16969	3.24328	3.24328	6.98906	3.24328	6.98927	7.51207	3.24328	3.24328
Q9H845_337	ACAD9	Q9H845	S	337	3.22785	3.22785	3.22785	6.45571	3.22785	3.22785	3.22785	3.22785	3.22785	3.22785	3.22785	3.22785	3.22785	3.22785	6.67957	3.22785	3.22785
P11310;P11310-2_351;355	ACADM	P11310;P11310-2	T	351;355	3.37875	7.32103	3.37875	6.99654	3.37875	7.11259	3.37875	3.37875	3.37875	6.75751	3.37875	3.37875	3.37875	3.37875	3.37875	3.37875	3.37875
P49748-2;P49748;P49748-3_495;517;540	ACADVL	P49748-2;P49748;P49748-3	S	495;517;540	3.24412	3.24412	3.24412	3.24412	3.24412	6.48824	3.24412	3.24412	3.24412	3.24412	3.24412	3.24412	3.24412	3.24412	3.24412	3.24412	3.24412
P49748-2;P49748;P49748-3_500;522;545	ACADVL	P49748-2;P49748;P49748-3	S	500;522;545	6.58166	6.28364	3.0194	6.03881	6.33083	6.99723	3.0194	3.0194	3.0194	3.0194	3.0194	3.0194	3.0194	3.0194	6.47055	6.81323	6.31107
P49748-2;P49748;P49748-3_566;588;611	ACADVL	P49748-2;P49748;P49748-3	S	566;588;611	6.972	3.486	3.486	3.486	3.486	3.486	3.486	3.486	3.486	3.486	3.486	3.486	3.486	3.486	3.486	3.486	3.486
P49748-2;P49748;P49748-3_568;590;613	ACADVL	P49748-2;P49748;P49748-3	S	568;590;613	6.972	3.486	3.486	3.486	3.486	3.486	3.486	3.486	3.486	3.486	3.486	3.486	3.486	3.486	3.486	3.486	3.486
Q15057_575	ACAP2	Q15057	S	575	3.66173	7.32345	3.66173	3.66173	3.66173	3.66173	3.66173	3.66173	3.66173	3.66173	3.66173	3.66173	3.66173	3.66173	3.66173	3.66173	3.66173
Q15057_581	ACAP2	Q15057	S	581	7.22949	7.39316	3.40238	6.80477	7.1829	7.0459	3.40238	3.40238	3.40238	3.40238	3.40238	3.40238	3.40238	3.40238	3.40238	3.40238	3.40238
Q15057_519	ACAP2	Q15057	S	519	3.75494	3.75494	3.75494	3.75494	3.75494	3.75494	3.75494	3.75494	3.75494	7.50988	7.79044	3.75494	3.75494	3.75494	3.75494	3.75494	3.75494
Q15057_521	ACAP2	Q15057	S	521	8.5419	8.01942	3.5166	8.89734	7.67141	8.49872	3.5166	8.45381	3.5166	7.97489	8.38371	7.88892	7.03321	7.72522	8.43966	8.27162	8.76629
Q15057_378	ACAP2	Q15057	S	378	3.92394	3.92394	3.92394	3.92394	3.92394	3.92394	3.92394	7.84787	3.92394	3.92394	3.92394	3.92394	3.92394	3.92394	3.92394	3.92394	3.92394
Q15057_379	ACAP2	Q15057	S	379	3.80233	7.80176	8.07807	8.0737	7.69604	7.83042	7.60466	7.78497	3.80233	7.80504	7.80159	7.64505	8.71764	7.69968	7.64983	7.69098	7.88037
Q15057_381	ACAP2	Q15057	S	381	3.78258	3.78258	8.07156	3.78258	3.78258	3.78258	3.78258	3.78258	3.78258	3.78258	3.78258	3.78258	3.78258	3.78258	7.56517	3.78258	3.78258
Q15057_384	ACAP2	Q15057	S	384	3.89108	3.89108	8.59463	8.66813	8.34913	8.35494	3.89108	7.84787	3.89108	8.14176	7.78216	3.89108	8.38242	3.89108	3.89108	3.89108	3.89108
Q15057_387	ACAP2	Q15057	S	387	7.53615	3.49494	3.49494	3.49494	3.49494	3.49494	7.43049	7.54532	3.49494	7.06506	3.49494	6.98987	3.49494	3.49494	7.56517	3.49494	7.33605
Q15057_391	ACAP2	Q15057	S	391	3.80146	7.60291	3.80146	3.80146	3.80146	3.80146	3.80146	3.80146	3.80146	3.80146	3.80146	3.80146	3.80146	3.80146	3.80146	3.80146	3.80146
Q15057_569	ACAP2	Q15057	S	569	3.50269	10.141	9.48705	7.64299	9.70988	10.1579	9.56656	8.24281	3.50269	7.00539	9.40732	3.50269	3.50269	9.19405	3.50269	7.39548	10.2079
Q15057_382	ACAP2	Q15057	T	382	8.63762	8.64385	7.31022	3.65511	3.65511	3.65511	8.15108	3.65511	3.65511	3.65511	7.87945	3.65511	8.02733	3.65511	7.96416	8.2265	3.65511
Q96P50;Q96P50-4;Q96P50-1_543;273;501	ACAP3	Q96P50;Q96P50-4;Q96P50-1	S	543;273;501	3.53449	7.592	8.22159	3.53449	7.90524	7.06899	3.53449	3.53449	3.53449	3.53449	3.53449	7.91597	8.3374	7.6745	7.31476	3.53449	3.53449
Q96P50;Q96P50-4;Q96P50-1_544;274;502	ACAP3	Q96P50;Q96P50-4;Q96P50-1	S	544;274;502	3.68534	7.592	3.68534	3.68534	7.90524	8.214	7.91613	3.68534	3.68534	7.60348	3.68534	3.68534	3.68534	3.68534	8.05688	7.48232	7.37069
Q96P50;Q96P50-4;Q96P50-1_383;113;341	ACAP3	Q96P50;Q96P50-4;Q96P50-1	S	383;113;341	3.50241	7.0267	7.3247	7.58511	7.08982	3.50241	7.23234	7.00482	3.50241	3.50241	3.50241	7.03503	7.80649	3.50241	7.44118	3.50241	7.19527
Q96P50;Q96P50-4;Q96P50-1_388;118;346	ACAP3	Q96P50;Q96P50-4;Q96P50-1	S	388;118;346	3.58135	3.58135	3.58135	7.19462	3.58135	7.1627	3.58135	7.45378	3.58135	7.45747	3.58135	3.58135	3.58135	3.58135	3.58135	7.45195	3.58135
Q96P50;Q96P50-4;Q96P50-1_391;121;349	ACAP3	Q96P50;Q96P50-4;Q96P50-1	S	391;121;349	3.72598	3.72598	3.72598	3.72598	3.72598	3.72598	3.72598	3.72598	3.72598	3.72598	3.72598	3.72598	3.72598	3.72598	3.72598	7.45195	3.72598
Q96P50;Q96P50-4;Q96P50-1_381;111;339	ACAP3	Q96P50;Q96P50-4;Q96P50-1	T	381;111;339	3.61953	3.61953	3.61953	3.61953	3.61953	7.23905	3.61953	3.61953	3.61953	3.61953	3.61953	3.61953	3.61953	3.61953	3.61953	3.61953	3.61953
Q9H3P7_43	ACBD3	Q9H3P7	S	43	3.59799	7.77386	8.19745	7.2246	8.69468	8.46908	7.61939	7.29565	7.19597	7.49074	8.53377	7.31209	7.99425	8.19977	8.78086	8.78917	7.5267
Q9H3P7_315	ACBD3	Q9H3P7	S	315	3.34395	3.34395	3.34395	3.34395	3.34395	3.34395	3.34395	6.6879	3.34395	3.34395	3.34395	3.34395	3.34395	3.34395	3.34395	3.34395	3.34395
Q9H3P7_344	ACBD3	Q9H3P7	S	344	7.29136	3.64568	3.64568	3.64568	3.64568	3.64568	3.64568	3.64568	3.64568	3.64568	3.64568	3.64568	3.64568	3.64568	3.64568	3.64568	3.64568
Q9H3P7_345	ACBD3	Q9H3P7	S	345	7.75566	3.66501	3.66501	3.66501	3.66501	3.66501	3.66501	3.66501	3.66501	3.66501	3.66501	3.66501	3.66501	3.66501	7.33003	3.66501	3.66501
Q9H3P7_18	ACBD3	Q9H3P7	T	18	3.49266	3.49266	3.49266	3.49266	6.98532	3.49266	3.49266	3.49266	3.49266	3.49266	3.49266	3.49266	3.49266	3.49266	3.49266	3.49266	3.49266
Q8NC06;Q8NC06-2_166;166	ACBD4	Q8NC06;Q8NC06-2	S	166;166	3.47755	3.47755	3.47755	7.30879	3.47755	3.47755	7.87113	6.95511	3.47755	3.47755	3.47755	7.01699	3.47755	3.47755	7.43579	3.47755	7.93054
Q5T8D3-4;Q5T8D3-2;Q5T8D3-3;Q5T8D3_97;171;206;215	ACBD5	Q5T8D3-4;Q5T8D3-2;Q5T8D3-3;Q5T8D3	S	97;171;206;215	8.05888	3.54293	3.54293	7.89504	8.41272	8.14442	7.08585	7.92889	3.54293	7.81719	7.41238	7.20836	7.94409	8.18746	7.6805	7.78996	8.1129
Q5T8D3-4;Q5T8D3-2;Q5T8D3-3;Q5T8D3_326;400;435;444	ACBD5	Q5T8D3-4;Q5T8D3-2;Q5T8D3-3;Q5T8D3	S	326;400;435;444	3.18219	6.49451	6.57934	6.36437	6.85548	7.13465	3.18219	3.18219	3.18219	3.18219	3.18219	3.18219	3.18219	6.90544	7.25245	7.09727	6.84298
Q5T8D3-4;Q5T8D3-2;Q5T8D3-3;Q5T8D3_300;374;409;418	ACBD5	Q5T8D3-4;Q5T8D3-2;Q5T8D3-3;Q5T8D3	S	300;374;409;418	7.86616	7.91317	7.40878	3.58166	3.58166	7.22037	7.61496	7.30679	3.58166	7.16332	3.58166	3.58166	3.58166	3.58166	7.24422	3.58166	7.52515
Q5T8D3-4;Q5T8D3-2;Q5T8D3-3;Q5T8D3_270;344;379;388	ACBD5	Q5T8D3-4;Q5T8D3-2;Q5T8D3-3;Q5T8D3	S	270;344;379;388	7.0921	7.339	3.42323	7.11714	3.42323	7.12377	7.53901	3.42323	3.42323	3.42323	6.84646	3.42323	3.42323	3.42323	3.42323	3.42323	7.33551
Q5T8D3-4;Q5T8D3-2;Q5T8D3-3_62;136;171	ACBD5	Q5T8D3-4;Q5T8D3-2;Q5T8D3-3	S	62;136;171	3.50651	3.50651	3.50651	3.50651	3.50651	3.50651	8.38906	7.75172	3.50651	3.50651	7.01302	3.50651	3.50651	3.50651	3.50651	7.99735	3.50651
Q5T8D3-4;Q5T8D3-2;Q5T8D3-3;Q5T8D3_144;218;253;262	ACBD5	Q5T8D3-4;Q5T8D3-2;Q5T8D3-3;Q5T8D3	S	144;218;253;262	8.06201	3.64295	7.71208	3.64295	7.63872	3.64295	7.28591	7.31814	3.64295	7.46991	3.64295	3.64295	8.02108	3.64295	7.98531	3.64295	3.64295
Q5T8D3-4;Q5T8D3-2;Q5T8D3-3;Q5T8D3_303;377;412;421	ACBD5	Q5T8D3-4;Q5T8D3-2;Q5T8D3-3;Q5T8D3	T	303;377;412;421	4.01355	4.01355	4.01355	4.01355	8.0271	4.01355	4.01355	4.01355	4.01355	4.01355	4.01355	4.01355	4.01355	4.01355	4.01355	4.01355	4.01355
Q5T8D3-4;Q5T8D3-2;Q5T8D3-3_63;137;172	ACBD5	Q5T8D3-4;Q5T8D3-2;Q5T8D3-3	T	63;137;172	8.10932	7.39708	8.19935	8.04986	3.69854	8.41896	3.69854	3.69854	3.69854	3.69854	3.69854	3.69854	8.32367	7.70335	8.17389	3.69854	7.6692
Q9BR61_106	ACBD6	Q9BR61	S	106	3.47034	3.47034	3.47034	3.47034	6.94069	6.9747	3.47034	3.47034	3.47034	3.47034	3.47034	3.47034	3.47034	3.47034	7.28094	3.47034	3.47034
Q9BR61_108	ACBD6	Q9BR61	S	108	3.52081	3.52081	3.52081	3.52081	3.52081	3.52081	7.04161	3.52081	3.52081	3.52081	3.52081	3.52081	3.52081	3.52081	3.52081	3.52081	3.52081
Q96AP0-2;Q96AP0_111;111	ACD	Q96AP0-2;Q96AP0	S	111;111	3.86314	7.89834	8.17695	7.98335	7.99468	8.25557	7.82377	7.99686	8.051	7.97728	7.80686	3.86314	3.86314	8.30583	7.78712	7.95019	7.72628
Q96AP0-2;Q96AP0_396;399	ACD	Q96AP0-2;Q96AP0	S	396;399	3.44912	3.44912	3.44912	3.44912	3.44912	3.44912	3.44912	3.44912	3.44912	6.89824	3.44912	3.44912	3.44912	3.44912	3.44912	3.44912	3.44912
Q96AP0-2;Q96AP0_421;424	ACD	Q96AP0-2;Q96AP0	S	421;424	3.49507	7.81089	3.49507	7.46277	3.49507	8.05016	7.8022	6.99013	7.65503	3.49507	3.49507	3.49507	3.49507	3.49507	3.49507	7.74113	3.49507
Q96AP0-2;Q96AP0_422;425	ACD	Q96AP0-2;Q96AP0	S	422;425	3.61942	3.61942	3.61942	3.61942	7.96012	3.61942	7.23883	3.61942	3.61942	7.36486	3.61942	3.61942	3.61942	8.24111	3.61942	3.61942	7.63571
Q96AP0-2;Q96AP0_432;435	ACD	Q96AP0-2;Q96AP0	S	432;435	3.61942	7.40973	7.71492	3.61942	7.32038	7.86936	7.23883	3.61942	3.61942	7.81411	7.59627	3.61942	3.61942	7.58071	3.61942	7.24955	7.72222
Q96AP0-2;Q96AP0_419;422	ACD	Q96AP0-2;Q96AP0	T	419;422	3.70486	7.40973	3.70486	3.70486	3.70486	7.86936	3.70486	3.70486	3.70486	7.64071	3.70486	3.70486	3.70486	3.70486	3.70486	3.70486	7.72222
Q9UKV3-5;Q9UKV3_240;240	ACIN1	Q9UKV3-5;Q9UKV3	S	240;240	3.73984	8.43425	8.43914	3.73984	8.15	8.45933	8.47785	8.78745	3.73984	7.99365	7.47968	7.61065	3.73984	8.10126	7.60172	8.46832	8.59173
Q9UKV3-5;Q9UKV3_243;243	ACIN1	Q9UKV3-5;Q9UKV3	S	243;243	7.86949	8.14779	8.65371	8.09041	8.07476	8.27833	8.45259	8.68162	7.67391	7.83272	7.60328	3.80164	3.80164	7.79499	8.15008	8.31369	8.47955
Q9UKV3-3;Q9UKV3-2;Q9UKV3-5;Q9UKV3_474;505;1219;1232	ACIN1	Q9UKV3-3;Q9UKV3-2;Q9UKV3-5;Q9UKV3	S	474;505;1219;1232	3.28708	3.28708	6.57417	3.28708	3.28708	3.28708	3.28708	3.28708	3.28708	3.28708	3.28708	3.28708	3.28708	3.28708	3.28708	3.28708	3.28708
Q9UKV3-5;Q9UKV3_490;490	ACIN1	Q9UKV3-5;Q9UKV3	S	490;490	9.8661	8.89922	8.99059	9.73059	8.16005	8.7336	3.91733	9.1037	9.12888	9.40392	8.47559	8.43279	8.81504	8.93182	9.12821	7.83465	8.65361
Q9UKV3-5;Q9UKV3_561;561	ACIN1	Q9UKV3-5;Q9UKV3	S	561;561	8.48966	9.01418	8.79585	8.83685	8.697	8.61002	3.41779	7.30494	8.5179	3.41779	8.37502	8.59967	6.83557	8.12364	8.59283	8.12001	8.62658
Q9UKV3-5;Q9UKV3_410;410	ACIN1	Q9UKV3-5;Q9UKV3	S	410;410	3.21667	7.78575	7.75909	6.43334	7.92411	7.61211	7.17483	7.20198	3.21667	7.24738	3.21667	3.21667	3.21667	3.21667	7.90976	8.13561	7.10565
Q9UKV3-5;Q9UKV3_664;664	ACIN1	Q9UKV3-5;Q9UKV3	S	664;664	3.62501	7.84715	3.62501	3.62501	3.62501	3.62501	3.62501	7.70656	7.60385	7.81907	3.62501	3.62501	7.25002	3.62501	3.62501	3.62501	3.62501
Q9UKV3-5;Q9UKV3_665;665	ACIN1	Q9UKV3-5;Q9UKV3	S	665;665	3.59305	7.27406	7.56817	7.73123	7.30957	7.62612	3.59305	7.7832	3.59305	3.59305	3.59305	7.24393	3.59305	7.1861	3.59305	3.59305	7.44732
Q9UKV3-5;Q9UKV3_667;667	ACIN1	Q9UKV3-5;Q9UKV3	S	667;667	8.12995	3.56322	7.29088	3.56322	3.56322	3.56322	3.56322	8.03756	7.34534	7.81907	3.56322	3.56322	3.56322	7.12644	7.64544	3.56322	3.56322
Q9UKV3-5;Q9UKV3_478;478	ACIN1	Q9UKV3-5;Q9UKV3	S	478;478	7.51279	8.64129	8.29482	8.13763	3.7564	3.7564	3.7564	8.03474	3.7564	8.02045	3.7564	7.79006	7.77147	7.86247	8.15562	8.42606	3.7564
Q9UKV3-5;Q9UKV3_481;481	ACIN1	Q9UKV3-5;Q9UKV3	S	481;481	3.33508	6.67016	3.33508	3.33508	3.33508	3.33508	3.33508	3.33508	3.33508	3.33508	3.33508	3.33508	3.33508	3.33508	3.33508	7.34439	6.96693
Q9UKV3-5;Q9UKV3_698;698	ACIN1	Q9UKV3-5;Q9UKV3	S	698;698	3.68265	8.13369	7.95353	3.68265	8.1933	7.99232	7.43383	7.63042	3.68265	8.00256	7.40038	7.3653	7.69517	7.66968	7.91222	7.88868	7.56073
Q9UKV3-5;Q9UKV3_700;700	ACIN1	Q9UKV3-5;Q9UKV3	S	700;700	3.34914	6.86564	3.34914	3.34914	3.34914	6.69829	3.34914	3.34914	3.34914	3.34914	3.34914	3.34914	3.34914	3.34914	3.34914	6.69983	6.95784
Q9UKV3-5;Q9UKV3_551;551	ACIN1	Q9UKV3-5;Q9UKV3	S	551;551	3.44988	7.32218	7.36076	3.44988	3.44988	3.44988	3.44988	6.90161	3.44988	3.44988	7.54022	3.44988	3.44988	3.44988	3.44988	3.44988	6.89975
Q9UKV3-3;Q9UKV3-2;Q9UKV3-5;Q9UKV3_346;377;1091;1104	ACIN1	Q9UKV3-3;Q9UKV3-2;Q9UKV3-5;Q9UKV3	S	346;377;1091;1104	3.51125	7.52422	3.51125	3.51125	3.51125	3.51125	7.16502	7.02251	3.51125	7.12262	3.51125	3.51125	7.07291	3.51125	3.51125	3.51125	3.51125
Q9UKV3-3;Q9UKV3-2;Q9UKV3-5;Q9UKV3_80;111;837;838	ACIN1	Q9UKV3-3;Q9UKV3-2;Q9UKV3-5;Q9UKV3	S	80;111;837;838	9.08995	9.03538	8.81231	8.60375	9.06965	8.74167	8.56436	8.69609	8.95446	8.8598	8.38888	8.36794	8.58424	8.64832	8.84742	9.06975	8.59966
Q9UKV3-5;Q9UKV3_115;115	ACIN1	Q9UKV3-5;Q9UKV3	S	115;115	3.5821	3.5821	7.49606	7.31252	7.33154	7.39268	3.5821	3.5821	3.5821	3.5821	3.5821	3.5821	3.5821	3.5821	7.16419	3.5821	3.5821
Q9UKV3-3;Q9UKV3-2;Q9UKV3_140;171;898	ACIN1	Q9UKV3-3;Q9UKV3-2;Q9UKV3	S	140;171;898	10.2922	9.44929	9.49562	10.2679	9.55455	9.23232	9.12322	9.9558	9.47417	10.0392	9.04525	9.21909	7.75513	9.25423	9.9494	9.24404	9.44655
Q9UKV3-3;Q9UKV3-2;Q9UKV3_67;98;825	ACIN1	Q9UKV3-3;Q9UKV3-2;Q9UKV3	S	67;98;825	9.5377	9.90823	8.52155	8.92439	3.78219	8.06761	7.87762	9.13929	8.11618	8.11166	7.56438	7.8137	7.96498	7.88574	8.5515	8.16855	8.38515
Q9UKV3-3;Q9UKV3-2;Q9UKV3_70;101;828	ACIN1	Q9UKV3-3;Q9UKV3-2;Q9UKV3	S	70;101;828	3.64301	7.28602	3.64301	3.64301	3.64301	7.77142	3.64301	3.64301	3.64301	3.64301	3.64301	3.64301	3.64301	3.64301	3.64301	3.64301	3.64301
Q9UKV3-3;Q9UKV3-2;Q9UKV3-5;Q9UKV3_57;88;815;815	ACIN1	Q9UKV3-3;Q9UKV3-2;Q9UKV3-5;Q9UKV3	S	57;88;815;815	3.88836	8.41651	8.09892	8.44802	8.24607	8.54616	8.44069	8.3932	3.88836	3.88836	3.88836	3.88836	7.77673	8.19853	8.46014	3.88836	8.24038
Q9UKV3-3;Q9UKV3-2;Q9UKV3-5;Q9UKV3_105;136;862;863	ACIN1	Q9UKV3-3;Q9UKV3-2;Q9UKV3-5;Q9UKV3	S	105;136;862;863	8.38656	8.14373	3.66613	7.81655	3.66613	7.65706	7.71995	7.75729	7.55426	7.69207	3.66613	7.53034	7.493	7.33227	7.59272	7.74973	7.96436
Q9UKV3-5;Q9UKV3_655;655	ACIN1	Q9UKV3-5;Q9UKV3	S	655;655	8.18511	9.44427	8.35994	7.92503	8.09763	8.14821	7.30144	8.1687	3.61971	3.61971	7.23942	8.86442	3.61971	8.14433	8.11056	9.11038	9.21772
Q9UKV3-5;Q9UKV3_657;657	ACIN1	Q9UKV3-5;Q9UKV3	S	657;657	9.08502	3.96252	9.03071	7.92503	9.04171	9.07274	9.35826	9.08522	9.23224	9.13881	8.27835	3.96252	8.75725	8.98514	9.20752	8.31026	8.28499
Q9UKV3-5;Q9UKV3_729;729	ACIN1	Q9UKV3-5;Q9UKV3	S	729;729	4.01182	9.07783	9.3682	4.01182	9.43986	8.86681	9.4214	9.63314	8.86821	8.02365	8.84179	4.01182	8.27547	9.41479	8.83997	9.20778	8.87261
Q9UKV3-5;Q9UKV3_710;710	ACIN1	Q9UKV3-5;Q9UKV3	S	710;710	9.49101	10.0216	9.8008	9.85619	9.65945	9.53559	9.62023	9.6524	9.28435	9.72444	9.07407	9.23481	9.45391	9.43227	9.67843	9.52184	10.003
Q9UKV3-5;Q9UKV3_714;714	ACIN1	Q9UKV3-5;Q9UKV3	S	714;714	7.72668	7.80635	7.89266	7.8801	7.92037	7.92294	7.58036	7.57812	7.55074	8.42924	3.72271	3.72271	7.71749	7.48103	7.44542	3.72271	7.82289
Q9UKV3-3;Q9UKV3-2;Q9UKV3-5;Q9UKV3_223;254;968;981	ACIN1	Q9UKV3-3;Q9UKV3-2;Q9UKV3-5;Q9UKV3	S	223;254;968;981	3.75796	3.75796	3.75796	3.75796	3.75796	3.75796	3.75796	3.75796	3.75796	7.51592	3.75796	3.75796	3.75796	3.75796	3.75796	3.75796	3.75796
Q9UKV3-3;Q9UKV3-2;Q9UKV3-5;Q9UKV3_225;256;970;983	ACIN1	Q9UKV3-3;Q9UKV3-2;Q9UKV3-5;Q9UKV3	S	225;256;970;983	3.6408	7.58223	3.6408	7.2816	8.04454	7.72172	7.50756	7.40859	3.6408	3.6408	3.6408	7.32294	3.6408	3.6408	3.6408	8.10068	7.60814
Q9UKV3-3;Q9UKV3-2;Q9UKV3-5;Q9UKV3_403;434;1148;1161	ACIN1	Q9UKV3-3;Q9UKV3-2;Q9UKV3-5;Q9UKV3	S	403;434;1148;1161	3.75162	9.07493	8.92976	3.75162	8.58191	7.50324	8.97899	8.11782	3.75162	3.75162	8.14461	8.07952	8.39772	3.75162	8.56204	8.84412	9.02657
Q9UKV3-3;Q9UKV3-2;Q9UKV3-5;Q9UKV3_229;260;974;987	ACIN1	Q9UKV3-3;Q9UKV3-2;Q9UKV3-5;Q9UKV3	S	229;260;974;987	8.10428	4.05214	4.05214	4.05214	4.05214	4.05214	4.05214	4.05214	4.05214	4.05214	4.05214	4.05214	4.05214	4.05214	4.05214	4.05214	4.05214
Q9UKV3-3;Q9UKV3-2;Q9UKV3-5;Q9UKV3_232;263;977;990	ACIN1	Q9UKV3-3;Q9UKV3-2;Q9UKV3-5;Q9UKV3	S	232;263;977;990	3.42047	3.42047	7.09833	3.42047	6.93244	6.97595	3.42047	3.42047	3.42047	3.42047	3.42047	3.42047	3.42047	6.84095	6.87836	3.42047	7.25016
Q9UKV3-5;Q9UKV3_386;386	ACIN1	Q9UKV3-5;Q9UKV3	S	386;386	9.02406	9.03559	9.65911	9.37218	8.86346	9.16679	8.73188	9.24204	8.9957	9.32208	8.85828	8.77119	4.36594	9.25322	9.43288	9.19401	8.9885
Q9UKV3-5;Q9UKV3_388;388	ACIN1	Q9UKV3-5;Q9UKV3	S	388;388	8.89455	9.07577	9.64013	9.29561	9.10887	9.22125	8.88647	9.30655	8.9957	9.39819	8.93151	8.81347	7.27228	9.31886	9.4727	9.11207	9.03518
Q9UKV3-3;Q9UKV3-2;Q9UKV3_137;168;895	ACIN1	Q9UKV3-3;Q9UKV3-2;Q9UKV3	S	137;168;895	3.42813	9.4743	8.14899	7.48272	7.47224	7.3216	3.42813	3.42813	3.42813	3.42813	7.74759	3.42813	3.42813	7.53453	8.29708	6.85626	3.42813
Q9UKV3-5;Q9UKV3_595;595	ACIN1	Q9UKV3-5;Q9UKV3	S	595;595	7.33651	8.41598	8.06517	8.17585	7.76888	7.73904	3.66826	7.56373	3.66826	7.7778	8.00557	3.66826	3.66826	8.18559	8.38806	7.81412	8.1099
Q9UKV3-5;Q9UKV3_598;598	ACIN1	Q9UKV3-5;Q9UKV3	S	598;598	7.36868	8.34872	8.04078	9.12476	8.21171	8.48774	8.47351	8.45704	3.66812	3.66812	8.37476	3.66812	3.66812	8.264	8.52878	7.33623	8.24955
Q9UKV3-5;Q9UKV3_593;593	ACIN1	Q9UKV3-5;Q9UKV3	S	593;593	7.36868	8.66962	8.04078	9.12476	8.21171	8.48774	8.47351	8.45704	3.66812	8.76441	8.37476	3.66812	3.66812	8.264	8.52878	7.33623	8.24955
Q9UKV3-5;Q9UKV3_513;513	ACIN1	Q9UKV3-5;Q9UKV3	S	513;513	3.61419	3.61419	3.61419	3.61419	3.61419	3.61419	3.61419	3.61419	3.61419	7.22837	3.61419	3.61419	3.61419	3.61419	3.61419	3.61419	3.61419
Q9UKV3-3;Q9UKV3-2;Q9UKV3-5;Q9UKV3_246;277;991;1004	ACIN1	Q9UKV3-3;Q9UKV3-2;Q9UKV3-5;Q9UKV3	S	246;277;991;1004	10.0223	9.99182	9.96207	8.42177	9.63494	9.7268	9.76562	9.97648	9.89456	10.1876	9.39293	9.59595	9.70086	9.81419	9.784	9.80227	9.79999
Q9UKV3-5;Q9UKV3_328;328	ACIN1	Q9UKV3-5;Q9UKV3	S	328;328	7.54132	7.88295	7.97773	7.355	7.54773	7.3753	3.6125	7.60614	3.6125	7.69213	7.22499	3.6125	3.6125	7.572	3.6125	3.6125	7.62396
Q9UKV3-5;Q9UKV3_365;365	ACIN1	Q9UKV3-5;Q9UKV3	S	365;365	8.74205	9.32865	9.27135	9.01176	3.54942	3.54942	8.83082	9.08977	8.59473	7.40212	8.68979	8.66882	7.09885	8.74777	9.04699	8.85634	9.21795
Q9UKV3-5_882	ACIN1	Q9UKV3-5	S	882	3.93894	3.93894	3.93894	7.87788	3.93894	3.93894	3.93894	3.93894	3.93894	3.93894	3.93894	3.93894	3.93894	3.93894	3.93894	3.93894	3.93894
Q9UKV3-5_885	ACIN1	Q9UKV3-5	S	885	7.9543	9.17187	9.01822	8.35219	9.2261	9.09639	8.99681	8.32024	9.14217	8.52146	7.67707	8.69546	8.24651	8.94929	8.88387	7.8657	8.79904
Q9UKV3-5;Q9UKV3_216;216	ACIN1	Q9UKV3-5;Q9UKV3	S	216;216	9.76205	8.82241	8.9036	9.42438	8.84858	8.64304	4.18261	9.09244	8.93257	9.25173	8.74926	8.54047	8.47461	8.73587	8.86468	8.36522	8.64464
Q9UKV3-5_825	ACIN1	Q9UKV3-5	S	825	8.6613	9.34195	8.0767	3.71669	7.92888	3.71669	7.59326	8.45515	7.43337	3.71669	3.71669	3.71669	3.71669	3.71669	3.71669	7.72132	7.71232
Q9UKV3-5_828	ACIN1	Q9UKV3-5	S	828	3.82277	3.82277	3.82277	3.82277	3.82277	7.64555	3.82277	3.82277	3.82277	3.82277	3.82277	3.82277	3.82277	3.82277	3.82277	3.82277	3.82277
Q9UKV3-5;Q9UKV3_208;208	ACIN1	Q9UKV3-5;Q9UKV3	S	208;208	7.61169	6.96548	8.37803	3.48274	3.48274	8.16298	3.48274	8.17103	7.75445	7.86085	7.75216	3.48274	7.70417	3.48274	3.48274	3.48274	3.48274
Q9UKV3-5;Q9UKV3_210;210	ACIN1	Q9UKV3-5;Q9UKV3	S	210;210	3.89348	8.01896	3.89348	3.89348	3.89348	3.89348	3.89348	8.01501	3.89348	3.89348	3.89348	3.89348	3.89348	8.10864	3.89348	3.89348	7.78695
Q9UKV3-5;Q9UKV3_254;254	ACIN1	Q9UKV3-5;Q9UKV3	T	254;254	7.66374	3.65988	3.65988	7.97654	8.2473	8.28902	7.89575	8.06554	7.31976	8.42788	3.65988	3.65988	3.65988	7.8337	8.40763	8.02051	3.65988
Q9UKV3-5;Q9UKV3_563;563	ACIN1	Q9UKV3-5;Q9UKV3	T	563;563	3.89677	7.79354	3.89677	3.89677	3.89677	3.89677	8.40655	7.87717	3.89677	3.89677	3.89677	3.89677	3.89677	3.89677	3.89677	8.21263	3.89677
Q9UKV3-5;Q9UKV3_414;414	ACIN1	Q9UKV3-5;Q9UKV3	T	414;414	3.38639	7.32378	7.46228	3.38639	7.50971	7.44147	3.38639	6.77278	3.38639	3.38639	3.38639	3.38639	7.48993	6.97292	7.71396	7.89747	7.09488
Q9UKV3-5;Q9UKV3_682;682	ACIN1	Q9UKV3-5;Q9UKV3	T	682;682	3.57546	7.52639	3.57546	3.57546	7.4755	3.57546	3.57546	7.15092	3.57546	7.53816	3.57546	3.57546	3.57546	3.57546	7.36309	3.57546	7.36654
Q9UKV3-5;Q9UKV3_697;697	ACIN1	Q9UKV3-5;Q9UKV3	T	697;697	3.73119	3.73119	3.73119	3.73119	7.98808	7.71266	3.73119	7.80236	3.73119	3.73119	3.73119	3.73119	7.54629	3.73119	7.46237	3.73119	3.73119
Q9UKV3-5;Q9UKV3_699;699	ACIN1	Q9UKV3-5;Q9UKV3	T	699;699	3.37287	3.37287	3.37287	6.74573	3.37287	3.37287	3.37287	7.19785	3.37287	3.37287	3.37287	3.37287	3.37287	3.37287	3.37287	3.37287	3.37287
Q9UKV3-3;Q9UKV3-2;Q9UKV3-5;Q9UKV3_82;113;839;840	ACIN1	Q9UKV3-3;Q9UKV3-2;Q9UKV3-5;Q9UKV3	T	82;113;839;840	3.76885	3.76885	3.76885	3.76885	3.76885	3.76885	7.53769	3.76885	3.76885	3.76885	3.76885	3.76885	7.76568	3.76885	7.62466	3.76885	3.76885
Q9UKV3-3;Q9UKV3-2;Q9UKV3_144;175;902	ACIN1	Q9UKV3-3;Q9UKV3-2;Q9UKV3	T	144;175;902	3.8281	3.8281	3.8281	3.8281	3.8281	3.8281	3.8281	3.8281	3.8281	3.8281	3.8281	3.8281	3.8281	3.8281	3.8281	3.8281	7.6562
Q9UKV3-5;Q9UKV3_269;269	ACIN1	Q9UKV3-5;Q9UKV3	T	269;269	3.70242	3.70242	7.47251	3.70242	3.70242	3.70242	3.70242	7.40484	3.70242	3.70242	3.70242	3.70242	3.70242	3.70242	3.70242	3.70242	3.70242
Q9UKV3-5;Q9UKV3_363;363	ACIN1	Q9UKV3-5;Q9UKV3	T	363;363	4.37998	4.37998	4.37998	4.37998	8.83515	8.75995	4.37998	4.37998	4.37998	4.37998	4.37998	4.37998	4.37998	4.37998	4.37998	4.37998	4.37998
Q9UKV3-5_889	ACIN1	Q9UKV3-5	T	889	3.77435	3.77435	3.77435	3.77435	3.77435	7.54871	3.77435	3.77435	3.77435	3.77435	3.77435	3.77435	3.77435	3.77435	3.77435	3.77435	3.77435
P25106_347	ACKR3	P25106	S	347	4.0213	4.0213	4.0213	4.0213	4.0213	4.0213	4.0213	4.0213	4.0213	4.0213	4.0213	4.0213	4.0213	4.0213	4.0213	8.04259	4.0213
P25106_350	ACKR3	P25106	S	350	3.59213	3.59213	7.95216	3.59213	3.59213	3.59213	3.59213	3.59213	3.59213	7.69989	3.59213	8.24981	7.18426	3.59213	3.59213	9.02264	3.59213
P25106_355	ACKR3	P25106	S	355	3.59213	3.59213	3.59213	3.59213	3.59213	3.59213	3.59213	3.59213	3.59213	3.59213	3.59213	3.59213	7.18426	3.59213	3.59213	8.06452	3.59213
P25106_352	ACKR3	P25106	T	352	3.74783	3.74783	3.74783	3.74783	3.74783	3.74783	3.74783	3.74783	3.74783	3.74783	3.74783	3.74783	3.74783	3.74783	3.74783	7.49565	3.74783
P53396_481	ACLY	P53396	S	481	9.77872	9.2316	8.92934	9.8414	8.76828	8.49494	8.44801	9.38376	8.95181	9.38125	8.33801	8.69259	8.88043	8.43486	8.37717	8.75241	8.89409
P53396;P53396-2;P53396-3_1100;1090;829	ACLY	P53396;P53396-2;P53396-3	S	1100;1090;829	3.22642	6.45285	7.28012	3.22642	3.22642	3.22642	6.7771	3.22642	3.22642	3.22642	3.22642	3.22642	3.22642	3.22642	6.88168	3.22642	7.03907
P53396;P53396-2;P53396-3_839;829;568	ACLY	P53396;P53396-2;P53396-3	S	839;829;568	3.47941	7.08199	6.95882	3.47941	3.47941	7.05402	3.47941	3.47941	3.47941	3.47941	3.47941	3.47941	3.47941	3.47941	3.47941	3.47941	3.47941
P53396;P53396-2;P53396-3_442;442;181	ACLY	P53396;P53396-2;P53396-3	S	442;442;181	4.2497	8.49939	4.2497	4.2497	4.2497	4.2497	4.2497	4.2497	4.2497	4.2497	4.2497	4.2497	4.2497	4.2497	4.2497	4.2497	4.2497
P53396;P53396-2;P53396-3_451;451;190	ACLY	P53396;P53396-2;P53396-3	S	451;451;190	3.77946	3.77946	3.77946	3.77946	3.77946	3.77946	3.77946	3.77946	3.77946	3.77946	3.77946	3.77946	3.77946	3.77946	3.77946	3.77946	7.55892
P53396;P53396-2;P53396-3_663;653;392	ACLY	P53396;P53396-2;P53396-3	S	663;653;392	3.22466	3.22466	6.91684	3.22466	3.22466	3.22466	3.22466	3.22466	3.22466	3.22466	3.22466	3.22466	3.22466	3.22466	6.44932	3.22466	7.15036
P53396;P53396-2;P53396-3_455;455;194	ACLY	P53396;P53396-2;P53396-3	S	455;455;194	9.77528	7.868	8.63271	10.3631	3.934	3.934	10.527	9.69588	3.934	10.0561	9.14439	8.37182	10.9382	7.96181	8.51441	9.87958	8.26735
P53396;P53396-2;P53396-3_457;457;196	ACLY	P53396;P53396-2;P53396-3	S	457;457;196	9.90558	10.3406	10.7231	7.70977	3.48059	9.76337	7.02469	9.72059	9.34805	8.25276	9.045	10.508	6.96119	10.4481	9.96571	8.74411	7.7999
P53396;P53396-2;P53396-3_447;447;186	ACLY	P53396;P53396-2;P53396-3	T	447;447;186	7.50432	3.72063	8.34833	8.57067	7.44126	7.74041	7.76389	3.72063	3.72063	3.72063	3.72063	3.72063	3.72063	7.78076	8.08861	3.72063	8.4906
P53396;P53396-2;P53396-3_453;453;192	ACLY	P53396;P53396-2;P53396-3	T	453;453;192	3.64252	3.64252	7.50403	3.64252	7.28505	3.64252	3.64252	3.64252	3.64252	3.64252	3.64252	3.64252	3.64252	3.64252	3.64252	3.64252	3.64252
P21399_138	ACO1	P21399	S	138	4.02522	4.02522	4.02522	4.02522	4.02522	4.02522	4.02522	4.02522	8.05044	4.02522	4.02522	4.02522	4.02522	4.02522	4.02522	4.02522	4.02522
P21399_628	ACO1	P21399	T	628	3.53867	3.53867	3.53867	3.53867	3.53867	7.22621	3.53867	7.24373	3.53867	3.53867	3.53867	3.53867	3.53867	3.53867	3.53867	3.53867	7.07734
Q99798_559	ACO2	Q99798	S	559	3.72987	3.72987	7.45975	3.72987	3.72987	3.72987	3.72987	3.72987	3.72987	3.72987	3.72987	3.72987	7.5016	7.56874	3.72987	7.67736	3.72987
Q86TX2;P49753_56;118	ACOT2;ACOT1	Q86TX2;P49753	T	56;118	3.51151	3.51151	7.11196	3.51151	3.51151	3.51151	3.51151	3.51151	3.51151	3.51151	3.51151	3.51151	3.51151	3.51151	3.51151	3.51151	7.02302
O00154-4;O00154-6;O00154-7;O00154;O00154-5_285;276;317;327;297	ACOT7	O00154-4;O00154-6;O00154-7;O00154;O00154-5	S	285;276;317;327;297	6.77083	7.10967	3.24455	7.04278	3.24455	6.4891	3.24455	3.24455	3.24455	3.24455	3.24455	3.24455	7.08308	6.53052	6.7724	3.24455	6.70972
Q9Y305;Q9Y305-3;Q9Y305-2;Q9Y305-4_244;184;211;253	ACOT9	Q9Y305;Q9Y305-3;Q9Y305-2;Q9Y305-4	S	244;184;211;253	3.28752	3.28752	6.57504	3.28752	3.28752	3.28752	3.28752	3.28752	3.28752	3.28752	3.28752	3.28752	3.28752	3.28752	3.28752	3.28752	3.28752
Q15067-2;Q15067_11;11	ACOX1	Q15067-2;Q15067	S	11;11	3.36948	6.73896	3.36948	3.36948	3.36948	3.36948	3.36948	3.36948	3.36948	3.36948	3.36948	3.36948	3.36948	3.36948	3.36948	3.36948	3.36948
Q15067-2;Q15067_13;13	ACOX1	Q15067-2;Q15067	S	13;13	3.36948	6.73896	3.36948	3.36948	3.36948	3.36948	3.36948	3.36948	3.36948	3.36948	3.36948	3.36948	3.36948	3.36948	3.36948	3.36948	3.36948
Q15067-2;Q15067_26;26	ACOX1	Q15067-2;Q15067	S	26;26	6.90324	7.0422	7.37006	7.35795	7.87649	7.34379	7.59001	6.89807	6.49338	7.25737	3.24669	3.24669	7.23402	7.65814	7.69663	7.09046	7.08508
Q15067-2;Q15067_30;30	ACOX1	Q15067-2;Q15067	T	30;30	3.52508	3.52508	3.52508	3.52508	3.52508	3.52508	7.05017	3.52508	3.52508	3.52508	3.52508	3.52508	3.52508	3.52508	3.52508	3.52508	3.52508
O95573_353	ACSL3	O95573	S	353	6.92494	3.39787	3.39787	3.39787	3.39787	3.39787	3.39787	6.79574	3.39787	3.39787	3.39787	3.39787	3.39787	3.39787	3.39787	3.39787	3.39787
O95573_683	ACSL3	O95573	S	683	3.35715	7.05589	3.35715	6.73907	7.34926	7.477	7.21993	6.85776	6.7143	3.35715	3.35715	7.09797	3.35715	7.31549	7.81416	7.49221	7.09324
O95573_688	ACSL3	O95573	T	688	3.4718	3.4718	7.65523	7.37411	7.92732	3.4718	7.56789	3.4718	3.4718	3.4718	7.96876	6.9436	8.05176	7.60677	8.14017	3.4718	7.18294
O95573_691	ACSL3	O95573	T	691	3.62398	3.62398	3.62398	7.29149	3.62398	7.91301	3.62398	3.62398	3.62398	3.62398	7.24796	3.62398	3.62398	3.62398	3.62398	3.62398	3.62398
O60488-2;O60488_16;57	ACSL4	O60488-2;O60488	S	16;57	3.64484	3.64484	7.60719	7.91208	8.84028	8.05309	3.64484	3.64484	3.64484	7.28967	3.64484	7.81323	8.01816	7.72055	7.64728	3.64484	3.64484
O60488-2;O60488_633;674	ACSL4	O60488-2;O60488	S	633;674	6.46952	3.17116	7.72116	3.17116	7.59635	7.96349	3.17116	6.34232	3.17116	3.17116	3.17116	3.17116	3.17116	7.25587	3.17116	3.17116	7.45404
O60488-2;O60488_406;447	ACSL4	O60488-2;O60488	S	406;447	7.0993	3.54965	7.43105	3.54965	8.0214	8.25764	3.54965	3.54965	3.54965	3.54965	7.32602	7.49426	7.71253	7.52916	7.94504	3.54965	7.92104
O60488-2;O60488_26;67	ACSL4	O60488-2;O60488	S	26;67	3.34141	3.34141	3.34141	3.34141	6.87898	6.68281	3.34141	3.34141	3.34141	3.34141	3.34141	3.34141	3.34141	3.34141	3.34141	3.34141	3.34141
O60488-2;O60488_638;679	ACSL4	O60488-2;O60488	T	638;679	3.4718	3.4718	7.65523	7.37411	7.92732	3.4718	7.56789	3.4718	3.4718	3.4718	7.96876	6.9436	8.05176	7.60677	8.14017	3.4718	7.18294
O60488-2;O60488_641;682	ACSL4	O60488-2;O60488	T	641;682	3.62398	3.62398	3.62398	7.29149	3.62398	7.91301	3.62398	3.62398	3.62398	3.62398	7.24796	3.62398	3.62398	3.62398	3.62398	3.62398	3.62398
Q9ULC5-3_28	ACSL5	Q9ULC5-3	S	28	3.70013	3.70013	7.40025	3.70013	3.70013	3.70013	3.70013	3.70013	3.70013	3.70013	3.70013	3.70013	7.75215	7.75176	3.70013	3.70013	3.70013
Q9NR19;Q9NR19-2_265;265	ACSS2	Q9NR19;Q9NR19-2	S	265;265	4.18639	8.37278	4.18639	4.18639	4.18639	4.18639	4.18639	4.18639	4.18639	4.18639	4.18639	4.18639	4.18639	4.18639	4.18639	4.18639	4.18639
Q9NR19;Q9NR19-2_267;267	ACSS2	Q9NR19;Q9NR19-2	S	267;267	3.85096	8.49305	8.66216	7.70193	8.19042	8.81287	8.274	8.44738	3.85096	8.21414	8.20345	8.41171	8.70701	8.83762	8.62993	8.19087	8.79065
Q9NR19;Q9NR19-2_28;28	ACSS2	Q9NR19;Q9NR19-2	S	28;28	3.04758	9.40445	3.04758	8.13935	6.09516	3.04758	3.04758	3.04758	3.04758	3.04758	7.09223	3.04758	3.04758	3.04758	3.04758	3.04758	3.04758
Q9NR19;Q9NR19-2_30;30	ACSS2	Q9NR19;Q9NR19-2	S	30;30	8.95971	3.81507	9.44509	8.69249	7.63014	9.02978	8.93433	9.07819	8.30874	8.6886	9.11493	9.14442	9.42073	9.54757	9.49707	9.17831	9.43618
Q9NR19;Q9NR19-2_264;264	ACSS2	Q9NR19;Q9NR19-2	T	264;264	3.8163	3.8163	3.8163	3.8163	3.8163	3.8163	3.8163	3.8163	3.8163	3.8163	3.8163	3.8163	7.6326	3.8163	3.8163	3.8163	3.8163
P63267;P68032;P68133;P62736_67;68;68;68	ACTA1;ACTC1;ACTG2;ACTA2	P63267;P68032;P68133;P62736	T	67;68;68;68	3.26688	7.20142	6.80128	3.26688	3.26688	7.10282	3.26688	3.26688	3.26688	3.26688	3.26688	3.26688	3.26688	7.32337	6.53375	3.26688	6.86738
P60709_14	ACTB	P60709	S	14	3.14174	8.26351	8.26802	6.71924	7.75233	8.23511	8.38243	3.14174	7.43142	6.28347	7.87062	8.57314	7.97475	7.98465	8.82403	7.83044	8.47322
P60709;P63261_199;199	ACTB;ACTG1	P60709;P63261	S	199;199	7.35952	7.75476	8.02766	7.6906	3.47552	7.73766	7.56269	7.87674	3.47552	3.47552	3.47552	7.54462	3.47552	6.95104	3.47552	3.47552	7.81868
P60709;P63261_303;303	ACTB;ACTG1	P60709;P63261	T	303;303	3.70847	3.70847	3.70847	3.70847	3.70847	3.70847	3.70847	3.70847	3.70847	3.70847	3.70847	3.70847	7.41694	3.70847	3.70847	3.70847	3.70847
P60709;P63261_201;201	ACTB;ACTG1	P60709;P63261	T	201;201	3.76937	3.76937	3.76937	3.76937	3.76937	3.76937	3.76937	3.76937	3.76937	3.76937	3.76937	3.76937	3.76937	3.76937	3.76937	3.76937	7.53875
P60709;P63261_202;202	ACTB;ACTG1	P60709;P63261	T	202;202	3.58852	3.58852	3.58852	3.58852	3.58852	7.17704	3.58852	7.79452	3.58852	3.58852	3.58852	3.58852	3.58852	3.58852	3.58852	3.58852	7.72509
P60709;P63261_203;203	ACTB;ACTG1	P60709;P63261	T	203;203	8.13233	3.38435	3.38435	7.91991	6.76871	8.0801	8.16951	8.18592	7.27119	7.81798	7.94867	3.38435	8.33556	7.16066	7.96814	8.1592	8.57143
P60709;P63261_160;160	ACTB;ACTG1	P60709;P63261	T	160;160	3.37548	6.81135	7.49398	3.37548	3.37548	6.87943	6.75096	3.37548	3.37548	3.37548	3.37548	3.37548	7.26939	3.37548	3.37548	3.37548	7.10081
P60709;P63261_106;106	ACTB;ACTG1	P60709;P63261	T	106;106	3.59798	3.59798	7.91489	3.59798	7.43105	7.55741	7.36264	7.54585	3.59798	7.19596	7.64481	3.59798	7.89965	7.45631	7.55674	3.59798	7.88096
P60709;P63261;Q6S8J3_232;232;932	ACTB;ACTG1;POTEE	P60709;P63261;Q6S8J3	S	232;232;932	3.37646	3.37646	6.99251	3.37646	7.4465	3.37646	3.37646	3.37646	3.37646	3.37646	3.37646	3.37646	3.37646	3.37646	7.41128	6.75292	7.25789
P60709;P63261;Q6S8J3_233;233;933	ACTB;ACTG1;POTEE	P60709;P63261;Q6S8J3	S	233;233;933	3.19146	3.19146	7.10381	3.19146	6.38292	3.19146	6.53318	3.19146	3.19146	3.19146	3.19146	3.19146	3.19146	7.28942	3.19146	3.19146	7.25887
P60709;P63261;Q6S8J3_234;234;934	ACTB;ACTG1;POTEE	P60709;P63261;Q6S8J3	S	234;234;934	3.22717	6.45434	3.22717	3.22717	3.22717	3.22717	3.22717	3.22717	3.22717	3.22717	3.22717	3.22717	3.22717	3.22717	3.22717	3.22717	3.22717
P60709;P63261;Q6S8J3_218;218;918	ACTB;ACTG1;POTEE	P60709;P63261;Q6S8J3	Y	218;218;918	3.48462	3.48462	3.48462	6.96923	3.48462	3.48462	3.48462	3.48462	3.48462	3.48462	3.48462	3.48462	3.48462	3.48462	3.48462	3.48462	3.48462
P63261_14	ACTG1	P63261	S	14	3.44326	7.99516	7.30377	7.50773	8.29372	8.24472	8.26862	3.44326	7.32968	3.44326	7.90733	7.28461	8.15787	6.88652	8.37515	8.02292	8.18773
P60709;P63261;P63267;P68032;P68133;P62736_52;52;53;54;54;54	ACTG1;ACTG2;ACTA2;ACTB;ACTA1;ACTC1	P60709;P63261;P63267;P68032;P68133;P62736	S	52;52;53;54;54;54	3.55538	3.55538	7.59287	7.47741	7.36362	7.13196	3.55538	7.42307	3.55538	7.11076	3.55538	3.55538	3.55538	3.55538	3.55538	3.55538	7.51652
P60709;P63261;P63267;P68032;P68133;P62736_60;60;61;62;62;62	ACTG1;ACTG2;ACTA2;ACTB;ACTA1;ACTC1	P60709;P63261;P63267;P68032;P68133;P62736	S	60;60;61;62;62;62	7.80492	8.04569	8.00011	3.44363	7.64399	7.86238	7.6689	8.46143	3.44363	7.73856	6.88727	7.64181	3.44363	7.75306	7.91062	7.83561	7.871
P60709;P63261;P63267;P63267-2;P68032;P68133;P62736_323;323;324;281;325;325;325	ACTG1;ACTG2;ACTA2;ACTB;ACTA1;ACTC1	P60709;P63261;P63267;P63267-2;P68032;P68133;P62736	S	323;323;324;281;325;325;325	7.62233	7.38673	7.73442	7.93055	7.58815	7.69022	6.94708	7.49169	3.46919	6.93838	3.46919	3.46919	7.1582	7.82222	7.74468	3.46919	7.75131
P60709;P63261;P63267;P63267-2;P68032;P68133;P62736_318;318;319;276;320;320;320	ACTG1;ACTG2;ACTA2;ACTB;ACTA1;ACTC1	P60709;P63261;P63267;P63267-2;P68032;P68133;P62736	T	318;318;319;276;320;320;320	3.44608	3.44608	3.44608	3.44608	6.92187	6.89217	3.44608	3.44608	3.44608	3.44608	3.44608	3.44608	7.5463	3.44608	3.44608	3.44608	7.08703
P60709;P63261;P63267;P63267-2;P68032;P68133;P62736_324;324;325;282;326;326;326	ACTG1;ACTG2;ACTA2;ACTB;ACTA1;ACTC1	P60709;P63261;P63267;P63267-2;P68032;P68133;P62736	T	324;324;325;282;326;326;326	3.46182	3.46182	7.06962	3.46182	7.22645	3.46182	3.46182	3.46182	3.46182	3.46182	3.46182	3.46182	3.46182	3.46182	3.46182	6.92363	7.42217
O96019;O96019-2_233;191	ACTL6A	O96019;O96019-2	S	233;191	9.05845	9.02661	9.34617	9.15915	8.97076	9.17683	8.90703	9.15696	8.93507	9.4704	8.4687	8.57109	9.248	9.02676	9.18913	8.8949	8.97246
Q9H568_52	ACTL8	Q9H568	S	52	3.449	3.449	3.449	7.62486	3.449	3.449	3.449	3.449	3.449	3.449	3.449	6.898	3.449	3.449	3.449	3.449	3.449
P12814;P12814-3_763;763	ACTN1	P12814;P12814-3	S	763;763	7.13663	3.38287	8.18566	7.54197	3.38287	7.51355	6.76632	6.76574	3.38287	6.87606	7.82511	3.38287	3.38287	8.10794	8.17969	7.43923	7.29122
P12814;P12814-3;P12814-2;P12814-4_348;348;348;348	ACTN1	P12814;P12814-3;P12814-2;P12814-4	S	348;348;348;348	3.49588	7.54127	7.91914	3.49588	7.86786	8.08564	6.99176	7.31115	3.49588	3.49588	7.25615	8.38084	7.21274	7.86944	8.07474	7.83643	7.93724
P12814;P12814-3;P12814-2;P12814-4_677;677;677;677	ACTN1	P12814;P12814-3;P12814-2;P12814-4	S	677;677;677;677	3.43152	7.43456	6.86304	7.24794	7.46321	7.46297	3.43152	3.43152	3.43152	3.43152	3.43152	7.81342	3.43152	7.42262	3.43152	3.43152	3.43152
P12814;P12814-3;P12814-2;P12814-4_91;91;91;91	ACTN1	P12814;P12814-3;P12814-2;P12814-4	S	91;91;91;91	3.49014	8.08237	3.49014	3.49014	3.49014	3.49014	7.71125	3.49014	3.49014	3.49014	3.49014	3.49014	7.72382	7.204	3.49014	3.49014	6.98027
P12814;P12814-3_765;765	ACTN1	P12814;P12814-3	T	765;765	7.45879	3.72939	3.72939	3.72939	7.73605	7.51355	3.72939	3.72939	3.72939	3.72939	3.72939	3.72939	3.72939	3.72939	7.6528	3.72939	3.72939
P12814;P12814-3;P12814-2;P12814-4_230;230;230;230	ACTN1	P12814;P12814-3;P12814-2;P12814-4	T	230;230;230;230	3.42193	6.84385	3.42193	3.42193	3.42193	7.01957	3.42193	3.42193	3.42193	3.42193	3.42193	3.42193	3.42193	3.42193	3.42193	3.42193	3.42193
P12814;P12814-3;P12814-2;P12814-4_426;426;426;426	ACTN1	P12814;P12814-3;P12814-2;P12814-4	T	426;426;426;426	3.37911	7.09329	6.97924	3.37911	7.29435	6.75823	3.37911	3.37911	3.37911	3.37911	3.37911	3.37911	3.37911	3.37911	7.21824	3.37911	7.06105
P12814;P12814-3;P12814-2;P12814-4_193;193;193;193	ACTN1	P12814;P12814-3;P12814-2;P12814-4	Y	193;193;193;193	3.36156	7.37539	7.58822	7.70478	7.39276	7.17938	7.6594	6.79325	3.36156	3.36156	3.36156	7.72927	7.91034	3.36156	6.72312	7.40707	7.84675
P35609_237	ACTN2	P35609	T	237	3.22608	3.22608	3.22608	3.22608	3.22608	3.22608	3.22608	3.22608	3.22608	3.22608	3.22608	3.22608	7.38228	3.22608	6.98406	3.22608	6.45217
P35609;P35609-2_473;473	ACTN2	P35609;P35609-2	Y	473;473	3.92773	3.92773	3.92773	3.92773	3.92773	3.92773	3.92773	3.92773	3.92773	3.92773	3.92773	7.85547	3.92773	3.92773	3.92773	3.92773	3.92773
O43707;O43707-2;O43707-3_656;437;266	ACTN4	O43707;O43707-2;O43707-3	S	656;437;266	3.43952	3.43952	3.43952	3.43952	3.43952	3.43952	3.43952	3.43952	3.43952	3.43952	3.43952	3.43952	3.43952	3.43952	3.43952	3.43952	6.87904
O43707;O43707-2_447;228	ACTN4	O43707;O43707-2	S	447;228	3.52497	3.52497	3.52497	3.52497	3.52497	3.52497	3.52497	7.04994	3.52497	3.52497	3.52497	3.52497	3.52497	3.52497	3.52497	3.52497	3.52497
O43707;O43707-2;O43707-3_507;288;117	ACTN4	O43707;O43707-2;O43707-3	S	507;288;117	3.53986	3.53986	7.41478	3.53986	7.515	7.50205	3.53986	3.53986	3.53986	3.53986	3.53986	7.07972	7.64046	7.26864	7.75222	3.53986	7.59229
O43707;O43707-2_381;162	ACTN4	O43707;O43707-2	S	381;162	3.46802	3.46802	6.93605	3.46802	3.46802	3.46802	3.46802	3.46802	3.46802	3.46802	3.46802	3.46802	3.46802	3.46802	3.46802	3.46802	3.46802
O43707;O43707-2;O43707-3_844;625;454	ACTN4	O43707;O43707-2;O43707-3	T	844;625;454	3.35225	3.35225	6.70451	3.35225	3.35225	3.35225	3.35225	3.35225	3.35225	3.35225	3.35225	3.35225	3.35225	3.35225	6.78396	3.35225	3.35225
O43707;O43707-2_445;226	ACTN4	O43707;O43707-2	T	445;226	6.2469	3.12345	3.12345	3.12345	3.12345	3.12345	3.12345	3.12345	3.12345	3.12345	3.12345	3.12345	3.12345	3.12345	7.21682	3.12345	7.06427
O43707;O43707-2;P12814;P12814-3;P12814-2;P12814-4_423;204;404;404;404;404	ACTN4;ACTN1	O43707;O43707-2;P12814;P12814-3;P12814-2;P12814-4	S	423;204;404;404;404;404	3.80028	7.91132	7.84601	7.60057	3.80028	7.80339	3.80028	7.71593	3.80028	3.80028	3.80028	7.64883	7.73245	3.80028	3.80028	3.80028	7.92455
O43707;P12814;P12814-3;P12814-2;P12814-4_265;246;246;246;246	ACTN4;ACTN1	O43707;P12814;P12814-3;P12814-2;P12814-4	Y	265;246;246;246;246	3.01865	6.0373	3.01865	3.01865	3.01865	6.35607	3.01865	3.01865	3.01865	3.01865	3.01865	3.01865	3.01865	3.01865	3.01865	3.01865	3.01865
O43707;P12814;P12814-3;P12814-2;P12814-4;P35609;P35609-2_159;140;140;140;140;147;147	ACTN4;ACTN2;ACTN1	O43707;P12814;P12814-3;P12814-2;P12814-4;P35609;P35609-2	S	159;140;140;140;140;147;147	3.78709	8.55729	8.71619	8.21371	8.35153	8.22901	7.58682	3.78709	3.78709	7.73648	8.15344	8.13431	8.39336	8.20218	8.5978	7.57418	7.74867
O43707;O43707-2;P12814;P12814-3;P12814-2;P12814-4;P35609;P35609-2_359;140;340;340;340;340;347;347	ACTN4;ACTN2;ACTN1	O43707;O43707-2;P12814;P12814-3;P12814-2;P12814-4;P35609;P35609-2	T	359;140;340;340;340;340;347;347	3.58549	3.58549	7.29196	3.58549	7.18093	7.17097	3.58549	3.58549	3.58549	3.58549	3.58549	3.58549	3.58549	3.58549	7.44967	3.58549	3.58549
O43707;O43707-2;P12814;P12814-3;P12814-2;P12814-4;P35609;P35609-2_362;143;343;343;343;343;350;350	ACTN4;ACTN2;ACTN1	O43707;O43707-2;P12814;P12814-3;P12814-2;P12814-4;P35609;P35609-2	T	362;143;343;343;343;343;350;350	3.44187	3.44187	3.44187	3.44187	3.44187	3.44187	3.44187	3.44187	3.44187	3.44187	3.44187	3.44187	3.44187	6.88374	3.44187	3.44187	7.26445
O43707;P12814;P12814-3;P12814-2;P12814-4;P35609;P35609-2_163;144;144;144;144;151;151	ACTN4;ACTN2;ACTN1	O43707;P12814;P12814-3;P12814-2;P12814-4;P35609;P35609-2	T	163;144;144;144;144;151;151	4.0112	4.0112	4.0112	4.0112	4.0112	4.0112	4.0112	8.0224	4.0112	4.0112	4.0112	4.0112	4.0112	4.0112	4.0112	4.0112	4.0112
Q9NZ32_241	ACTR10	Q9NZ32	S	241	3.31528	6.63055	3.31528	7.05384	3.31528	7.05671	3.31528	3.31528	3.31528	3.31528	3.31528	3.31528	3.31528	3.31528	7.86844	3.31528	3.31528
Q9NZ32_414	ACTR10	Q9NZ32	S	414	8.15699	3.90497	8.5834	3.90497	3.90497	3.90497	3.90497	8.59832	3.90497	8.08806	8.02058	8.34397	8.24722	7.80994	8.45894	3.90497	8.91702
Q9NZ32_415	ACTR10	Q9NZ32	T	415	4.06031	8.38919	4.06031	4.06031	8.37749	8.12062	8.30219	4.06031	4.06031	4.06031	4.06031	4.06031	4.06031	4.06031	4.06031	8.63836	4.06031
P61160;P61160-2_207;212	ACTR2	P61160;P61160-2	S	207;212	3.32697	3.32697	3.32697	6.99533	3.32697	6.65393	3.32697	3.32697	3.32697	3.32697	3.32697	3.32697	3.32697	3.32697	3.32697	3.32697	7.20427
P61160;P61160-2_117;122	ACTR2	P61160;P61160-2	T	117;122	3.53195	7.23914	3.53195	3.53195	3.53195	7.24242	3.53195	3.53195	3.53195	3.53195	3.53195	3.53195	3.53195	7.25637	7.12149	7.37146	7.0639
P61158_232	ACTR3	P61158	S	232	3.40969	3.40969	6.81938	3.40969	3.40969	3.40969	3.40969	3.40969	3.40969	3.40969	3.40969	3.40969	3.40969	3.40969	3.40969	3.40969	3.40969
P61158_325	ACTR3	P61158	S	325	3.45474	3.45474	6.94905	3.45474	3.45474	3.45474	3.45474	3.45474	3.45474	3.45474	3.45474	3.45474	6.90947	3.45474	6.97363	3.45474	3.45474
P61158_119	ACTR3	P61158	T	119	3.40749	3.40749	3.40749	3.40749	3.40749	6.98707	3.40749	3.40749	3.40749	3.40749	3.40749	3.40749	3.40749	6.81497	3.40749	3.40749	3.40749
P61158_326	ACTR3	P61158	T	326	3.21697	3.21697	3.21697	3.21697	3.21697	7.18852	3.21697	6.43393	3.21697	3.21697	3.21697	3.21697	3.21697	7.00461	3.21697	3.21697	6.81684
Q9H981;Q9H981-2_132;21	ACTR8	Q9H981;Q9H981-2	S	132;21	7.64039	8.05102	7.77319	8.24465	8.54959	8.70503	8.4028	8.08813	8.06176	8.27372	3.65169	7.92844	7.30337	8.19611	8.0519	7.71526	7.99543
Q9H981;Q9H981-2;Q9H981-3_444;333;149	ACTR8	Q9H981;Q9H981-2;Q9H981-3	S	444;333;149	6.86187	3.43094	3.43094	7.56208	3.43094	7.31897	7.07936	7.03077	3.43094	7.1451	3.43094	3.43094	3.43094	3.43094	3.43094	3.43094	3.43094
Q9H981;Q9H981-2;Q9H981-3_412;301;117	ACTR8	Q9H981;Q9H981-2;Q9H981-3	S	412;301;117	7.80357	8.37589	7.85102	8.12266	8.2534	8.12687	8.03176	7.90408	3.61157	7.91219	3.61157	7.55876	7.22314	7.75199	3.61157	7.2278	7.83732
Q04771_226	ACVR1	Q04771	S	226	3.45152	7.53902	7.37941	7.19083	3.45152	3.45152	3.45152	3.45152	3.45152	3.45152	3.45152	3.45152	3.45152	3.45152	3.45152	3.45152	6.90304
O14672;O14672-2_740;439	ADAM10	O14672;O14672-2	S	740;439	3.6746	7.95192	7.68083	3.6746	3.6746	7.54373	3.6746	3.6746	3.6746	3.6746	3.6746	7.34919	3.6746	7.36181	3.6746	3.6746	8.1816
P78536_791	ADAM17	P78536	S	791	9.3427	8.25353	8.12965	8.69168	7.27364	8.27521	8.663	9.10376	7.99254	8.04654	8.3639	7.87863	8.94164	8.47687	8.23986	8.06162	9.70063
P78536_721	ADAM17	P78536	S	721	3.52059	3.52059	3.52059	3.52059	3.52059	3.52059	3.52059	3.52059	3.52059	3.52059	3.52059	3.52059	3.52059	3.52059	3.52059	7.04118	3.52059
P78536_735	ADAM17	P78536	T	735	8.01983	8.34607	7.69582	8.18216	3.48839	8.50437	8.04533	7.78502	3.48839	6.97679	8.29338	8.20963	8.32508	8.17275	8.22018	8.26536	9.06404
P78536_822	ADAM17	P78536	T	822	3.9242	3.9242	3.9242	3.9242	3.9242	3.9242	3.9242	3.9242	3.9242	3.9242	7.8484	3.9242	3.9242	3.9242	3.9242	3.9242	3.9242
Q9H013-2;Q9H013_802;802	ADAM19	Q9H013-2;Q9H013	S	802;802	3.75768	3.75768	3.75768	7.76516	3.75768	8.48127	3.75768	7.51536	3.75768	3.75768	3.75768	3.75768	3.75768	3.75768	3.75768	3.75768	3.75768
Q9H013-2;Q9H013_818;818	ADAM19	Q9H013-2;Q9H013	S	818;818	3.37416	3.37416	3.37416	7.81319	7.03617	7.3437	3.37416	7.7403	3.37416	3.37416	3.37416	3.37416	3.37416	3.37416	6.74831	3.37416	3.37416
Q9H013-2;Q9H013_779;779	ADAM19	Q9H013-2;Q9H013	T	779;779	3.27923	3.27923	3.27923	8.3172	7.50248	8.23891	3.27923	7.99946	3.27923	6.55845	3.27923	3.27923	7.40917	7.29859	7.51722	3.27923	7.18368
Q9P0K1-5;Q9P0K1_821;857	ADAM22	Q9P0K1-5;Q9P0K1	S	821;857	8.32016	3.55753	3.55753	3.55753	3.55753	7.33415	3.55753	7.6973	7.11505	3.55753	3.55753	3.55753	8.12891	8.08075	3.55753	3.55753	3.55753
Q9P0K1-5;Q9P0K1;Q9P0K1-4;Q9P0K1-3;Q9P0K1-2_798;834;798;834;798	ADAM22	Q9P0K1-5;Q9P0K1;Q9P0K1-4;Q9P0K1-3;Q9P0K1-2	S	798;834;798;834;798	8.00529	8.11076	7.81206	8.12863	3.49006	3.49006	7.64689	7.96549	7.60516	8.1881	3.49006	3.49006	3.49006	8.01526	6.98013	3.49006	7.54212
Q9P0K1-5;Q9P0K1;Q9P0K1-2_834;870;863	ADAM22	Q9P0K1-5;Q9P0K1;Q9P0K1-2	S	834;870;863	7.70691	3.67946	3.67946	3.67946	3.67946	3.67946	3.67946	3.67946	3.67946	7.35892	3.67946	3.67946	3.67946	3.67946	3.67946	3.67946	3.67946
Q9P0K1-5;Q9P0K1;Q9P0K1-2_837;873;866	ADAM22	Q9P0K1-5;Q9P0K1;Q9P0K1-2	S	837;873;866	3.41516	7.48176	7.53084	3.41516	3.41516	3.41516	7.53396	3.41516	7.05541	7.49277	6.83032	3.41516	3.41516	7.2167	3.41516	3.41516	3.41516
Q9P0K1-5;Q9P0K1;Q9P0K1-2_841;877;870	ADAM22	Q9P0K1-5;Q9P0K1;Q9P0K1-2	S	841;877;870	3.76285	7.5257	3.76285	3.76285	3.76285	3.76285	3.76285	3.76285	3.76285	3.76285	3.76285	3.76285	3.76285	3.76285	3.76285	3.76285	3.76285
Q9P0K1-2_821	ADAM22	Q9P0K1-2	S	821	3.30002	7.56271	7.24419	3.30002	3.30002	6.95726	7.51829	6.94247	3.30002	6.60004	3.30002	3.30002	3.30002	7.60233	3.30002	3.30002	7.11437
Q9P0K1-5;Q9P0K1_824;860	ADAM22	Q9P0K1-5;Q9P0K1	T	824;860	4.02963	4.02963	4.02963	8.05926	4.02963	4.02963	4.02963	4.02963	4.02963	4.02963	4.02963	4.02963	4.02963	4.02963	4.02963	4.02963	4.02963
Q8TC27_306	ADAM32	Q8TC27	Y	306	3.6618	3.6618	7.63065	3.6618	3.6618	3.6618	3.6618	3.6618	3.6618	3.6618	3.6618	7.71595	3.6618	3.6618	7.90642	3.6618	7.3236
P78325-2;P78325_693;758	ADAM8	P78325-2;P78325	S	693;758	4.05815	4.05815	4.05815	4.05815	4.05815	8.11629	4.05815	4.05815	4.05815	4.05815	4.05815	4.05815	4.05815	4.05815	4.05815	4.05815	4.05815
Q13443_758	ADAM9	Q13443	S	758	9.1951	8.15288	9.21871	9.14816	8.75554	9.00895	8.297	8.90177	8.11476	8.39108	9.08916	8.63898	8.9657	9.0258	8.82459	8.60862	9.62967
Q13443_817	ADAM9	Q13443	S	817	3.57371	3.57371	3.57371	3.57371	3.57371	3.57371	3.57371	3.57371	3.57371	3.57371	3.57371	3.57371	3.57371	3.57371	3.57371	3.57371	7.14741
Q13443_738	ADAM9	Q13443	S	738	8.05389	3.67713	7.41478	3.67713	3.67713	3.67713	7.71757	3.67713	3.67713	3.67713	3.67713	3.67713	3.67713	7.35425	3.67713	3.67713	8.45827
Q13443_799	ADAM9	Q13443	S	799	8.10507	3.32401	3.32401	3.32401	3.32401	3.32401	3.32401	6.83642	3.32401	3.32401	3.32401	3.32401	3.32401	6.64803	7.10038	3.32401	7.777
Q13443_761	ADAM9	Q13443	T	761	8.23275	7.34498	8.06678	8.76033	8.00361	8.78926	7.10225	7.83132	7.58098	7.46016	8.27166	8.18413	7.76516	8.32009	8.32915	7.8148	9.02636
Q13443_819	ADAM9	Q13443	T	819	3.76456	3.76456	3.76456	3.76456	3.76456	3.76456	3.76456	3.76456	3.76456	3.76456	3.76456	3.76456	3.76456	3.76456	3.76456	3.76456	7.52912
Q13443_735	ADAM9	Q13443	T	735	3.76168	3.76168	7.52335	3.76168	3.76168	3.76168	3.76168	3.76168	3.76168	3.76168	3.76168	3.76168	3.76168	7.59664	3.76168	3.76168	8.15039
P58397-3;P58397_1074;1159	ADAMTS12	P58397-3;P58397	S	1074;1159	3.71265	3.71265	3.71265	3.71265	3.71265	3.71265	3.71265	3.71265	3.71265	3.71265	3.71265	3.71265	3.71265	7.61367	7.4253	3.71265	3.71265
Q8N6G6_976	ADAMTSL1	Q8N6G6	S	976	3.72262	3.72262	3.72262	3.72262	3.72262	3.72262	3.72262	3.72262	3.72262	3.72262	3.72262	3.72262	3.72262	3.72262	7.44525	3.72262	3.72262
P82987-2;P82987_631;631	ADAMTSL3	P82987-2;P82987	S	631;631	3.72551	3.72551	3.72551	3.72551	3.72551	7.45103	3.72551	3.72551	3.72551	3.72551	3.72551	3.72551	3.72551	3.72551	3.72551	3.72551	3.72551
Q6ZMM2-2;Q6ZMM2_199;199	ADAMTSL5	Q6ZMM2-2;Q6ZMM2	S	199;199	4.21725	4.21725	4.21725	4.21725	8.43451	4.21725	4.21725	4.21725	4.21725	4.21725	4.21725	4.21725	4.21725	4.21725	9.01521	4.21725	4.21725
P55265-4;P55265;P55265-2;P55265-3_155;112;112;112	ADAR	P55265-4;P55265;P55265-2;P55265-3	S	155;112;112;112	3.27182	3.27182	3.27182	7.57807	6.85478	6.8985	6.98062	6.54363	3.27182	7.07488	3.27182	3.27182	3.27182	6.78904	7.12909	6.91637	6.83529
P55265-4;P55265;P55265-5_857;814;519	ADAR	P55265-4;P55265;P55265-5	S	857;814;519	3.62551	7.33424	3.62551	3.62551	3.62551	3.62551	3.62551	3.62551	3.62551	3.62551	3.62551	3.62551	7.25101	3.62551	7.34916	3.62551	3.62551
P55265-4;P55265;P55265-5_868;825;530	ADAR	P55265-4;P55265;P55265-5	S	868;825;530	9.74236	9.73326	9.92555	9.98164	9.55333	9.23456	9.75617	9.71666	9.55071	9.87761	9.29432	9.35869	6.87597	9.44113	9.61099	9.35024	9.46998
P55265-4;P55265;P55265-2;P55265-3;P55265-5_657;614;614;614;319	ADAR	P55265-4;P55265;P55265-2;P55265-3;P55265-5	S	657;614;614;614;319	3.1749	7.93873	7.70372	3.1749	7.20856	7.88053	7.56732	6.86529	3.1749	3.1749	6.69857	7.23167	7.45648	7.4042	8.09331	6.3498	7.74195
P55265-4;P55265;P55265-2;P55265-3;P55265-5_642;599;599;599;304	ADAR	P55265-4;P55265;P55265-2;P55265-3;P55265-5	S	642;599;599;599;304	3.38252	3.38252	3.38252	7.63847	3.38252	3.38252	3.38252	7.43659	7.14989	6.76505	3.38252	3.38252	3.38252	3.38252	3.38252	3.38252	3.38252
P55265-4;P55265;P55265-2;P55265-3;P55265-5_648;605;605;605;310	ADAR	P55265-4;P55265;P55265-2;P55265-3;P55265-5	S	648;605;605;605;310	7.03452	3.51726	3.51726	3.51726	3.51726	3.51726	3.51726	9.04406	3.51726	3.51726	3.51726	3.51726	3.51726	3.51726	3.51726	3.51726	3.51726
P55265-4;P55265;P55265-5_866;823;528	ADAR	P55265-4;P55265;P55265-5	S	866;823;528	3.53062	3.53062	3.53062	3.53062	7.06124	3.53062	3.53062	3.53062	3.53062	3.53062	3.53062	3.53062	3.53062	3.53062	3.53062	3.53062	3.53062
P55265-4;P55265;P55265-2;P55265-3_200;157;157;157	ADAR	P55265-4;P55265;P55265-2;P55265-3	T	200;157;157;157	3.64647	3.64647	3.64647	3.64647	3.64647	3.64647	7.29294	3.64647	3.64647	3.64647	3.64647	3.64647	7.94492	3.64647	3.64647	3.64647	3.64647
P55265-4;P55265;P55265-5_851;808;513	ADAR	P55265-4;P55265;P55265-5	T	851;808;513	3.35063	7.52624	7.45229	3.35063	7.51871	3.35063	7.68054	7.38358	3.35063	6.9482	6.70126	3.35063	7.26865	7.45113	3.35063	7.45246	7.27264
P55265-4;P55265;P55265-2;P55265-3;P55265-5_644;601;601;601;306	ADAR	P55265-4;P55265;P55265-2;P55265-3;P55265-5	T	644;601;601;601;306	7.98456	8.49163	7.9062	8.28221	7.75514	8.31024	8.20878	3.83023	7.80662	7.94193	7.66047	7.72923	8.07135	7.92223	8.56306	8.04942	8.50222
P55265-4;P55265;P55265-2;P55265-3;P55265-5_646;603;603;603;308	ADAR	P55265-4;P55265;P55265-2;P55265-3;P55265-5	T	646;603;603;603;308	3.51678	3.51678	3.51678	3.51678	3.51678	3.51678	3.51678	7.03355	3.51678	7.20228	3.51678	3.51678	7.34375	3.51678	3.51678	3.51678	7.05187
P78563-2;P78563-4;P78563;P78563-5_698;726;738;787	ADARB1	P78563-2;P78563-4;P78563;P78563-5	S	698;726;738;787	3.3843	3.3843	3.3843	3.3843	3.3843	3.3843	3.3843	3.3843	3.3843	3.3843	3.3843	3.3843	3.3843	3.3843	6.7686	3.3843	3.3843
P78563-2;P78563-4;P78563;P78563-5;P78563-6;P78563-3_26;54;26;75;26;26	ADARB1	P78563-2;P78563-4;P78563;P78563-5;P78563-6;P78563-3	S	26;54;26;75;26;26	8.10825	8.58594	9.01257	8.27618	7.7002	8.1927	7.44878	8.13988	7.84243	8.72985	3.72439	3.72439	3.72439	8.41268	8.7513	3.72439	8.56012
P78563-2;P78563-4;P78563;P78563-5;P78563-6;P78563-3_304;332;304;353;304;304	ADARB1	P78563-2;P78563-4;P78563;P78563-5;P78563-6;P78563-3	T	304;332;304;353;304;304	3.06859	6.13718	3.06859	6.16944	3.06859	6.6259	3.06859	3.06859	3.06859	3.06859	3.06859	3.06859	3.06859	3.06859	6.34994	6.28932	3.06859
P78563-2;P78563-4;P78563;P78563-5_700;728;740;789	ADARB1	P78563-2;P78563-4;P78563;P78563-5	T	700;728;740;789	6.42047	6.75131	3.21023	3.21023	3.21023	3.21023	3.21023	3.21023	3.21023	3.21023	3.21023	3.21023	3.21023	3.21023	3.21023	6.79373	3.21023
Q9BUB4-2;Q9BUB4_42;191	ADAT1	Q9BUB4-2;Q9BUB4	S	42;191	3.79399	8.27571	3.79399	8.2124	8.24263	8.66743	7.9216	8.53822	7.58798	3.79399	3.79399	3.79399	8.72436	8.51202	3.79399	8.03274	3.79399
Q9BUB4-2;Q9BUB4_78;227	ADAT1	Q9BUB4-2;Q9BUB4	S	78;227	3.32078	8.13569	7.43333	3.32078	7.6364	8.25121	3.32078	3.32078	3.32078	3.32078	3.32078	6.64156	7.80269	7.98798	3.32078	3.32078	3.32078
Q3MIX3_41	ADCK5	Q3MIX3	S	41	6.11447	3.05723	3.05723	3.05723	3.05723	3.05723	3.05723	3.05723	3.05723	3.05723	3.05723	3.05723	3.05723	3.05723	6.62858	6.54291	6.94818
O60266;O60266-2_524;157	ADCY3	O60266;O60266-2	S	524;157	7.22815	3.61407	3.61407	3.61407	3.61407	3.61407	3.61407	3.61407	3.61407	3.61407	3.61407	3.61407	3.61407	7.83513	3.61407	3.61407	3.61407
O60266;O60266-2_525;158	ADCY3	O60266;O60266-2	S	525;158	8.49371	7.21915	3.60958	8.4794	7.55079	8.35651	8.14101	7.68791	3.60958	7.8903	3.60958	7.93946	7.34041	7.68143	8.1685	7.92946	8.1557
O60266_39	ADCY3	O60266	S	39	3.42264	6.85775	3.42264	7.33841	3.42264	3.42264	7.54308	3.42264	3.42264	6.84528	3.42264	3.42264	3.42264	3.42264	6.90788	3.42264	7.58401
O60266;O60266-2_580;213	ADCY3	O60266;O60266-2	S	580;213	3.30943	3.30943	6.61886	3.30943	7.02249	6.76017	3.30943	3.30943	3.30943	3.30943	7.15946	3.30943	3.30943	6.79154	3.30943	7.3237	3.30943
O43306-2;O43306_576;576	ADCY6	O43306-2;O43306	S	576;576	3.62981	7.6329	8.03362	7.25962	7.95321	7.37871	7.51884	7.51599	3.62981	3.62981	7.52653	7.70237	7.99099	7.77903	8.2191	8.18787	8.39126
O43306-2;O43306_54;54	ADCY6	O43306-2;O43306	S	54;54	8.463	8.35805	8.67896	8.50028	8.42379	8.04972	8.05938	8.60205	8.02472	8.45056	7.93938	8.44046	8.60403	8.44981	8.56923	8.75349	8.96778
O43306-2;O43306_56;56	ADCY6	O43306-2;O43306	T	56;56	3.8588	3.8588	3.8588	8.50028	3.8588	3.8588	7.85096	3.8588	3.8588	3.8588	7.7176	3.8588	3.8588	3.8588	3.8588	3.8588	3.8588
P40145_58	ADCY8	P40145	S	58	3.63327	3.63327	3.63327	3.63327	3.63327	3.63327	3.63327	3.63327	3.63327	3.63327	3.63327	3.63327	3.63327	3.63327	3.63327	3.63327	7.26653
P40145_646	ADCY8	P40145	S	646	3.58475	3.58475	3.58475	3.58475	3.58475	3.58475	3.58475	3.58475	3.58475	3.58475	3.58475	3.58475	3.58475	3.58475	3.58475	3.58475	7.16949
P40145_614	ADCY8	P40145	S	614	4.05783	4.05783	4.05783	4.05783	4.05783	4.05783	4.05783	4.05783	4.05783	4.05783	4.05783	4.05783	4.05783	4.05783	4.05783	4.05783	8.11566
O60503_1307	ADCY9	O60503	S	1307	3.52125	8.53185	8.41929	8.70525	3.52125	8.01559	8.67141	8.09003	3.52125	8.10225	3.52125	8.94249	7.04249	7.92076	8.09918	8.3842	8.71406
O60503_610	ADCY9	O60503	S	610	3.45088	3.45088	7.84019	3.45088	3.45088	3.45088	3.45088	3.45088	3.45088	3.45088	3.45088	3.45088	3.45088	3.45088	6.90176	3.45088	3.45088
O60503_611	ADCY9	O60503	S	611	6.92783	3.46391	7.84019	3.46391	7.55894	3.46391	3.46391	3.46391	3.46391	3.46391	3.46391	3.46391	3.46391	3.46391	3.46391	3.46391	3.46391
O60503_365	ADCY9	O60503	S	365	3.63649	3.63649	7.72096	7.55719	8.02933	7.49141	7.91739	7.92842	3.63649	7.67516	7.6684	7.95299	3.63649	7.27299	7.87852	7.75817	8.1033
O60503_688	ADCY9	O60503	S	688	3.35631	3.35631	3.35631	3.35631	3.35631	3.35631	3.35631	3.35631	3.35631	3.35631	3.35631	3.35631	7.13758	3.35631	3.35631	3.35631	6.71262
O60503_691	ADCY9	O60503	S	691	3.39936	6.79873	7.04905	3.39936	3.39936	3.39936	3.39936	3.39936	3.39936	3.39936	3.39936	3.39936	3.39936	3.39936	3.39936	3.39936	7.36643
O60503_357	ADCY9	O60503	S	357	7.8384	3.36118	3.36118	3.36118	6.72237	3.36118	3.36118	3.36118	3.36118	3.36118	3.36118	3.36118	3.36118	3.36118	3.36118	3.36118	3.36118
O60503_1292	ADCY9	O60503	S	1292	7.03446	3.51723	3.51723	3.51723	3.51723	3.51723	3.51723	3.51723	3.51723	3.51723	3.51723	3.51723	3.51723	3.51723	3.51723	3.51723	3.51723
O60503_1257	ADCY9	O60503	S	1257	3.54682	3.54682	7.13034	3.54682	7.32969	3.54682	3.54682	3.54682	3.54682	7.89624	3.54682	3.54682	3.54682	3.54682	3.54682	7.09364	8.20115
O60503_1259	ADCY9	O60503	S	1259	7.84794	7.17428	7.89353	7.48296	7.75429	6.86592	7.26005	3.43296	3.43296	7.89624	3.43296	3.43296	3.43296	7.32792	7.37634	3.43296	3.43296
O60503_1269	ADCY9	O60503	S	1269	3.39522	3.39522	7.2031	3.39522	7.35909	3.39522	3.39522	3.39522	3.39522	3.39522	3.39522	3.39522	3.39522	3.39522	7.02087	6.79043	3.39522
O60503_690	ADCY9	O60503	T	690	3.69313	3.69313	7.38626	3.69313	3.69313	3.69313	3.69313	3.69313	3.69313	3.69313	3.69313	3.69313	3.69313	3.69313	3.69313	3.69313	3.69313
P35611;P35611-3;P35611-5;P35611-2;P35611-6;P35611-4_12;12;12;12;12;12	ADD1	P35611;P35611-3;P35611-5;P35611-2;P35611-6;P35611-4	S	12;12;12;12;12;12	3.8942	8.69218	8.64065	8.31202	8.10277	9.11674	8.4138	8.81815	8.30063	8.21216	7.7884	8.43356	8.0109	8.31576	8.31598	3.8942	9.13508
P35611;P35611-3;P35611-2;P35611-6;P35611-4_481;512;481;512;481	ADD1	P35611;P35611-3;P35611-2;P35611-6;P35611-4	S	481;512;481;512;481	3.53049	3.53049	3.53049	3.53049	7.06098	3.53049	3.53049	3.53049	3.53049	3.53049	3.53049	3.53049	3.53049	3.53049	7.13884	7.28792	3.53049
P35611;P35611-3_600;631	ADD1	P35611;P35611-3	S	600;631	8.07819	7.95302	8.13874	8.37219	7.76477	8.65439	7.7838	8.1726	7.99054	8.18845	7.11618	8.29335	3.55809	3.55809	8.0722	7.7672	3.55809
P35611;P35611-3_613;644	ADD1	P35611;P35611-3	S	613;644	8.20296	3.51966	3.51966	8.16647	3.51966	7.11837	3.51966	3.51966	7.42114	7.03931	3.51966	7.58423	3.51966	7.58284	8.02072	7.1139	3.51966
P35611;P35611-3;P35611-5;P35611-2;P35611-6;P35611-4_464;464;464;464;464;464	ADD1	P35611;P35611-3;P35611-5;P35611-2;P35611-6;P35611-4	S	464;464;464;464;464;464	8.11117	9.07012	3.6882	3.6882	3.6882	3.6882	7.37641	7.69668	3.6882	7.8304	8.79273	3.6882	3.6882	3.6882	3.6882	3.6882	9.5269
P35611;P35611-3;P35611-5;P35611-2;P35611-6;P35611-4_465;465;465;465;465;465	ADD1	P35611;P35611-3;P35611-5;P35611-2;P35611-6;P35611-4	S	465;465;465;465;465;465	9.60161	3.60178	3.60178	9.18601	9.26078	9.47189	9.3186	7.69668	8.45824	9.25033	3.60178	9.46435	7.20356	9.45081	9.69208	3.60178	8.20481
P35611;P35611-3;P35611-5;P35611-2;P35611-6;P35611-4_133;133;133;133;133;133	ADD1	P35611;P35611-3;P35611-5;P35611-2;P35611-6;P35611-4	S	133;133;133;133;133;133	7.15908	3.57954	3.57954	3.57954	3.57954	3.57954	3.57954	3.57954	3.57954	3.57954	3.57954	3.57954	3.57954	3.57954	3.57954	3.57954	3.57954
P35611;P35611-3;P35611-2;P35611-6;P35611-4_586;617;586;617;617	ADD1	P35611;P35611-3;P35611-2;P35611-6;P35611-4	S	586;617;586;617;617	9.31122	7.55268	8.81004	8.2171	8.40583	8.69575	7.93703	9.78279	8.07683	8.28392	3.77634	8.20561	8.23311	9.05473	8.82194	3.77634	8.62826
P35611;P35611-3;P35611-5;P35611-2;P35611-6;P35611-4_408;408;408;408;408;408	ADD1	P35611;P35611-3;P35611-5;P35611-2;P35611-6;P35611-4	S	408;408;408;408;408;408	3.81603	7.65322	8.20725	3.81603	7.63606	8.01371	7.63206	3.81603	3.81603	3.81603	3.81603	3.81603	3.81603	3.81603	7.95795	3.81603	8.18203
P35611;P35611-3;P35611-5;P35611-2;P35611-6;P35611-4_423;423;423;423;423;423	ADD1	P35611;P35611-3;P35611-5;P35611-2;P35611-6;P35611-4	S	423;423;423;423;423;423	4.22792	4.22792	4.22792	4.22792	4.22792	8.45583	4.22792	4.22792	4.22792	4.22792	4.22792	4.22792	4.22792	4.22792	4.22792	4.22792	4.22792
P35611;P35611-3;P35611-5;P35611-2;P35611-6;P35611-4_427;427;427;427;427;427	ADD1	P35611;P35611-3;P35611-5;P35611-2;P35611-6;P35611-4	S	427;427;427;427;427;427	3.87397	3.87397	3.87397	3.87397	3.87397	8.16311	3.87397	3.87397	3.87397	3.87397	3.87397	3.87397	3.87397	3.87397	3.87397	3.87397	7.74795
P35611;P35611-3;P35611-5;P35611-2;P35611-6;P35611-4_431;431;431;431;431;431	ADD1	P35611;P35611-3;P35611-5;P35611-2;P35611-6;P35611-4	S	431;431;431;431;431;431	3.67791	8.24799	8.90657	3.67791	8.12942	8.63643	7.86561	3.67791	3.67791	3.67791	7.37155	7.35583	3.67791	8.2054	3.67791	7.62091	8.52435
P35611;P35611-3;P35611-5;P35611-2;P35611-6;P35611-4_436;436;436;436;436;436	ADD1	P35611;P35611-3;P35611-5;P35611-2;P35611-6;P35611-4	S	436;436;436;436;436;436	3.92585	8.2677	9.4815	3.92585	8.97327	8.99364	3.92585	8.16905	3.92585	7.8517	8.21721	3.92585	8.44872	8.17894	8.13712	8.91877	8.63298
P35611;P35611-3;P35611-5;P35611-2;P35611-6;P35611-4_59;59;59;59;59;59	ADD1	P35611;P35611-3;P35611-5;P35611-2;P35611-6;P35611-4	S	59;59;59;59;59;59	3.315	3.315	3.315	3.315	6.63001	3.315	3.315	3.315	3.315	3.315	3.315	3.315	3.315	3.315	3.315	3.315	3.315
P35611;P35611-3;P35611-5;P35611-2;P35611-6;P35611-4_64;64;64;64;64;64	ADD1	P35611;P35611-3;P35611-5;P35611-2;P35611-6;P35611-4	S	64;64;64;64;64;64	3.40902	3.40902	7.20961	3.40902	3.40902	6.81805	3.40902	3.40902	3.40902	3.40902	3.40902	3.40902	3.40902	3.40902	6.991	3.40902	3.40902
P35611;P35611-3;P35611-2;P35611-6_532;563;532;563	ADD1	P35611;P35611-3;P35611-2;P35611-6	S	532;563;532;563	3.5113	3.5113	7.71695	7.15555	3.5113	7.38895	3.5113	3.5113	3.5113	3.5113	3.5113	3.5113	3.5113	7.17002	7.16453	3.5113	7.02261
P35611;P35611-3;P35611-5;P35611-2;P35611-6;P35611-4_355;355;355;355;355;355	ADD1	P35611;P35611-3;P35611-5;P35611-2;P35611-6;P35611-4	S	355;355;355;355;355;355	7.09787	7.31166	8.72323	7.56393	3.54894	7.69368	7.318	7.75377	3.54894	7.28977	3.54894	7.35043	3.54894	8.28068	7.7377	7.58263	3.54894
P35611;P35611-3;P35611-5;P35611-2;P35611-6;P35611-4_358;358;358;358;358;358	ADD1	P35611;P35611-3;P35611-5;P35611-2;P35611-6;P35611-4	S	358;358;358;358;358;358	9.16487	9.47161	9.79185	9.18773	9.25036	9.81596	9.50622	9.90918	8.96373	9.57887	9.23853	9.55533	9.22328	9.36701	9.66279	9.5481	9.99504
P35611;P35611-3;P35611-5;P35611-2;P35611-6;P35611-4_366;366;366;366;366;366	ADD1	P35611;P35611-3;P35611-5;P35611-2;P35611-6;P35611-4	S	366;366;366;366;366;366	3.77469	3.77469	7.5678	7.56393	3.77469	7.69368	3.77469	7.83567	3.77469	7.54938	3.77469	3.77469	3.77469	3.77469	7.7377	3.77469	3.77469
P35611;P35611-3;P35611-5;P35611-2;P35611-6;P35611-4_353;353;353;353;353;353	ADD1	P35611;P35611-3;P35611-5;P35611-2;P35611-6;P35611-4	S	353;353;353;353;353;353	4.14034	4.14034	8.69175	4.14034	4.14034	4.14034	4.14034	4.14034	4.14034	4.14034	4.14034	4.14034	4.14034	8.28068	4.14034	4.14034	4.14034
P35611-2;P35611-6;P35611-4_600;631;631	ADD1	P35611-2;P35611-6;P35611-4	S	600;631;631	8.07819	7.95302	8.13874	8.37219	7.76477	8.65439	7.7838	8.1726	7.99054	8.18845	7.11618	8.29335	3.55809	3.55809	8.0722	7.7672	3.55809
P35611-2;P35611-6;P35611-4_613;644;644	ADD1	P35611-2;P35611-6;P35611-4	S	613;644;644	8.20296	3.51966	3.51966	8.16647	3.51966	7.11837	3.51966	3.51966	7.42114	7.03931	3.51966	7.58423	3.51966	7.58284	8.02072	7.1139	3.51966
P35611;P35611-3;P35611-5;P35611-2;P35611-6;P35611-4_11;11;11;11;11;11	ADD1	P35611;P35611-3;P35611-5;P35611-2;P35611-6;P35611-4	T	11;11;11;11;11;11	9.12979	9.60089	3.96118	9.43685	8.73064	3.96118	9.26461	3.96118	3.96118	3.96118	7.97936	3.96118	8.98906	3.96118	7.92236	9.22509	3.96118
P35611;P35611-3;P35611-2;P35611-6;P35611-4_480;511;480;511;480	ADD1	P35611;P35611-3;P35611-2;P35611-6;P35611-4	T	480;511;480;511;480	3.84682	3.84682	3.84682	3.84682	3.84682	3.84682	3.84682	3.84682	3.84682	3.84682	3.84682	3.84682	7.69364	3.84682	3.84682	3.84682	3.84682
P35611;P35611-3_614;645	ADD1	P35611;P35611-3	T	614;645	7.96962	3.75557	3.75557	8.29784	3.75557	8.2524	3.75557	8.06273	3.75557	7.70315	3.75557	7.51114	3.75557	7.58284	8.02072	3.75557	8.07896
P35611;P35611-3;P35611-5;P35611-2;P35611-6;P35611-4_364;364;364;364;364;364	ADD1	P35611;P35611-3;P35611-5;P35611-2;P35611-6;P35611-4	T	364;364;364;364;364;364	3.4203	3.4203	7.05467	3.4203	6.8406	8.00998	3.4203	3.4203	3.4203	3.4203	3.4203	3.4203	7.23272	7.66148	3.4203	3.4203	3.4203
P35611-2;P35611-6;P35611-4_614;645;645	ADD1	P35611-2;P35611-6;P35611-4	T	614;645;645	7.96962	3.75557	3.75557	8.29784	3.75557	8.2524	3.75557	8.06273	3.75557	7.70315	3.75557	7.51114	3.75557	7.58284	8.02072	3.75557	8.07896
P35611;P35611-3;P35611-5;P35611-2;P35611-6;P35611-4_419;419;419;419;419;419	ADD1	P35611;P35611-3;P35611-5;P35611-2;P35611-6;P35611-4	Y	419;419;419;419;419;419	4.03683	4.03683	8.07366	4.03683	4.03683	4.03683	4.03683	4.03683	4.03683	4.03683	4.03683	4.03683	4.03683	4.03683	4.03683	4.03683	4.03683
P35611;P35611-3;P35611-5;P35611-2;P35611-6;P35611-4_349;349;349;349;349;349	ADD1	P35611;P35611-3;P35611-5;P35611-2;P35611-6;P35611-4	Y	349;349;349;349;349;349	4.14034	4.14034	8.69175	4.14034	4.14034	4.14034	4.14034	4.14034	4.14034	4.14034	4.14034	4.14034	4.14034	8.28068	4.14034	4.14034	4.14034
P35611;P35611-3;P35612;Q9UEY8-2;Q9UEY8_726;757;713;661;693	ADD1;ADD3;ADD2	P35611;P35611-3;P35612;Q9UEY8-2;Q9UEY8	S	726;757;713;661;693	3.38043	8.1823	8.45641	6.76085	7.86752	8.39014	8.4902	8.28612	7.05863	8.08576	8.22225	8.7054	7.40252	3.38043	7.887	8.8145	8.40375
P35611;P35611-3;P35612;Q9UEY8-2;Q9UEY8_724;755;711;659;691	ADD1;ADD3;ADD2	P35611;P35611-3;P35612;Q9UEY8-2;Q9UEY8	T	724;755;711;659;691	8.08542	7.66879	8.20435	8.28676	7.87469	8.713	8.14467	8.69947	7.51827	8.47748	8.10206	7.06412	7.3703	8.2317	8.26458	7.86897	8.39738
P35612_693	ADD2	P35612	S	693	3.54019	3.54019	7.51141	3.54019	7.08038	3.54019	3.54019	3.54019	3.54019	3.54019	3.54019	7.22808	3.54019	3.54019	8.43143	8.26603	3.54019
P35612_697	ADD2	P35612	S	697	3.50182	3.50182	3.50182	7.00364	3.50182	3.50182	3.50182	3.50182	3.50182	3.50182	3.50182	3.50182	3.50182	3.50182	8.37891	3.50182	3.50182
P35612_699	ADD2	P35612	S	699	3.54019	3.54019	7.51141	8.4357	7.08038	3.54019	3.54019	3.54019	3.54019	3.54019	3.54019	7.22808	3.54019	7.54343	8.40803	8.26603	3.54019
P35612_701	ADD2	P35612	S	701	3.8803	7.80492	3.8803	8.36824	3.8803	3.8803	3.8803	3.8803	3.8803	3.8803	3.8803	8.33876	3.8803	7.7606	7.92616	7.9702	8.64585
P35612_703	ADD2	P35612	S	703	4.57641	4.57641	4.57641	4.57641	4.57641	4.57641	4.57641	4.57641	4.57641	4.57641	4.57641	4.57641	4.57641	4.57641	9.15283	4.57641	4.57641
P35612_613	ADD2	P35612	S	613	3.46183	7.79734	3.46183	9.0695	7.93965	3.46183	8.17795	6.92366	7.43934	3.46183	3.46183	8.88804	3.46183	7.69052	8.86803	8.18314	8.50965
P35612_617	ADD2	P35612	S	617	3.4455	7.79734	3.4455	8.68574	7.93965	3.4455	7.9658	6.92366	7.43934	3.4455	6.89101	8.93173	3.4455	7.69052	8.75059	8.14672	8.39235
P35612_592	ADD2	P35612	S	592	3.52448	8.16058	3.52448	3.52448	7.47786	3.52448	8.40544	7.68794	8.06367	7.04895	3.52448	9.11296	3.52448	8.17396	8.85448	8.46873	8.65994
P35612_596	ADD2	P35612	S	596	3.56902	7.82113	3.56902	8.7217	3.56902	3.56902	7.8133	7.13804	7.83463	3.56902	3.56902	8.7321	3.56902	7.4416	8.79585	8.30151	8.3862
P35612_600	ADD2	P35612	S	600	3.56902	7.82113	3.56902	8.74306	3.56902	3.56902	7.99576	7.13804	7.67507	3.56902	3.56902	8.84103	3.56902	7.4416	8.79743	8.63505	8.3862
P35612;P35612-4;P35612-3;P35612-2;P35612-8;P35612-9_396;396;396;396;411;412	ADD2	P35612;P35612-4;P35612-3;P35612-2;P35612-8;P35612-9	S	396;396;396;396;411;412	3.26883	3.26883	3.26883	7.0272	3.26883	3.26883	6.53765	3.26883	3.26883	3.26883	3.26883	7.02699	3.26883	3.26883	6.92878	3.26883	6.62814
P35612;P35612-4;P35612-3;P35612-5;P35612-6;P35612-2;P35612-8;P35612-9_512;512;512;206;206;512;527;528	ADD2	P35612;P35612-4;P35612-3;P35612-5;P35612-6;P35612-2;P35612-8;P35612-9	S	512;512;512;206;206;512;527;528	6.6217	6.84095	3.31085	3.31085	3.31085	3.31085	3.31085	3.31085	3.31085	3.31085	3.31085	3.31085	3.31085	3.31085	3.31085	3.31085	3.31085
P35612;P35612-4;P35612-3;P35612-5;P35612-6;P35612-7;P35612-2;P35612-8;P35612-9_11;11;11;11;11;11;11;26;27	ADD2	P35612;P35612-4;P35612-3;P35612-5;P35612-6;P35612-7;P35612-2;P35612-8;P35612-9	S	11;11;11;11;11;11;11;26;27	3.63263	3.63263	3.63263	7.26527	3.63263	3.63263	3.63263	3.63263	3.63263	3.63263	3.63263	3.63263	3.63263	3.63263	3.63263	3.63263	3.63263
P35612_621	ADD2	P35612	S	621	3.50277	3.50277	3.50277	7.63752	3.50277	3.50277	3.50277	3.50277	3.50277	3.50277	3.50277	3.50277	3.50277	3.50277	7.7353	3.50277	7.00554
[truncated: 52,346 more rows]

## Sheet: normalized_PP_log10_no_imput_re
ProteinID_site	Gene	ProteinID	Gene	amino acid	position	A204	G401	G401_R2	G401_R3	HS729	HT1080	KHOS-240S	KHOS-NP	MES-SA	RD	RD_R2	RD_R3	RD-ES	RD-ES_R2	RD-ES_R3	SK-ES-1	SK-LMS-1	SW1353	SW1353_R2	SW1353_R3	SW684	SW872	SW982	SYO-1	VA-ES-BJ
[truncated: 59,851 more rows]
