# Supplementary material for: Illuminating phenotypic drug responses of sarcoma cells to kinase inhibitors by phosphoproteomics
Source: Mol Syst Biol. 2023 Dec 18;20(1):28–55. doi: 10.1038/s44320-023-00004-7 (PMC10883282; doi:10.1038/s44320-023-00004-7)
Supplement: Supplementary file 7 — Dataset EV6 [file 44320_2023_4_MOESM7_ESM.xlsx]

## Sheet: Info
This table shows the normalized activity landscapes of sarcoma lines.
Tab	Comment
Activity landscapes	By summing up a, b, c, d matrices
Druggable activity landscapes	Activity landscape filtering for druggable targets according to human protein atlas and proteomics DB
a. Kinase abundance	Table EV4_Full proteomes (with imputation) filtering for kinases and the variation of abundance was shown by z-score
b. Kinase phosphorylation	Table EV5_Phosphoproteomes (with imputation) filtering for kinases and the variation of abundance was shown by z-score
c. Kinase active loop	Table EV5_Phosphoproteomes (with imputation) filtering for kinases active loop list and the variation of abundance was shown by z-score
d. Substrate phosphorylation	Table EV5_Phosphoproteomes (with imputation) filtering for kinase-substrate list (Frejno et al, 2020) and the variation of abundance was shown by z-score
Kinase list	pkinfam (n=514) downloaded from Uniprot
Kinase active loop list	Phosphorylation sites on the active loop (n=736) downloaded from Phomics (Munk et al, 2016)

## Sheet: Activity landscapes
GeneName	A204	G401	HS729	HT1080	KHOS-240S	KHOS-NP	MES-SA	RD	RD-ES	SK-ES-1	SK-LMS-1	SW1353	SW684	SW872	SW982	SYO-1	VA-ES-BJ
AAK1	-0.322033	-0.465764	3.81862	-0.0155899	0.707019	-1.23563	-0.10822	1.87158	-5.29248	-1.69496	0.0511367	1.47913	0.353842	0.240746	-0.136782	-0.714154	1.46354
ABL1	-0.170479	1.99978	3.22681	-0.919333	-1.5692	-0.60017	-0.795731	2.62876	-7.37622	-0.0515232	-2.34848	0.979722	1.07621	0.314418	-0.252158	1.24583	2.61177
ABL2	-1.773	0.336853	1.18126	0.791817	0.697117	2.36142	-0.170342	2.46933	-3.60438	-0.779128	-5.62725	1.20284	2.12817	-2.96295	1.2111	0.272362	2.2648
ACVR1	0.343588	2.84567	3.03813	0.682083	-0.274292	0.386958	-2.72373	0.67318	-5.36868	0.969778	-0.0720003	-1.25489	-1.14911	-1.58156	0.376647	0.661942	2.44631
ACVR1B	-0.619706	1.08328	-0.619706	1.35916	-0.619706	-0.619706	-0.619706	-0.619706	1.76032	1.76452	-0.619706	1.46918	-0.619706	-0.619706	-0.619706	-0.619706	-0.619706
ACVR2A	-0.530414	-0.530414	-0.530414	-0.530414	-0.530414	2.10652	-0.530414	2.01241	-0.530414	-0.530414	-0.530414	-0.530414	1.36578	-0.530414	1.41068	-0.530414	-0.530414
ADCK1	0.589605	0.732451	0.526723	0.916246	-1.30239	-1.30239	0.671461	-1.30239	0.693003	0.957849	0.417788	0.818584	0.652009	-1.30239	-1.30239	-1.30239	0.838623
ADCK5	0.646823	-1.34083	0.508462	-1.34083	-1.34083	-1.34083	-1.34083	-1.34083	-1.34083	0.676614	-1.34083	-1.34083	0.7573	0.634482	2.62101	3.2019	3.0209
AKT1	-1.61445	1.73564	1.88141	-0.129873	1.46551	0.611033	-0.266709	2.7398	-6.08424	-2.39692	-0.545674	0.649919	0.513784	0.402641	1.11199	-0.810426	0.736562
AKT2	0.641882	2.27695	1.48292	1.36243	-0.426801	-1.19371	1.74046	-0.992477	-7.53068	-2.0745	-0.60283	3.09375	1.97648	0.770319	-0.742922	0.192571	0.0261451
AKT3	2.60036	0.96043	1.2913	0.121284	-0.0473706	-0.588382	1.91504	1.71231	-2.7993	-1.51667	0.607218	2.55174	-2.27469	0.0742513	0.177333	-5.88157	1.09672
ALK	0.27439	-0.50463	0.0235917	0.236537	0.048184	-0.0217199	-0.896764	0.846734	-0.50981	3.94061	-0.745782	0.0205411	0.23479	0.353581	0.441195	-3.72353	-0.0179156
ALPK1	-0.459186	-1.78617	0.0177185	-1.78617	0.417609	-0.090874	-1.78617	0.0807249	-0.0503227	0.678508	1.34471	0.595675	0.251815	0.326267	0.315994	-1.78617	3.71604
ALPK2	-1.00535	-1.13756	1.9977	0.357898	1.10972	-1.45525	-1.57995	-0.640306	-1.00115	-1.57639	-3.14603	2.20391	2.20915	0.783889	1.51484	-1.47856	2.84345
ALPK3	-0.720197	0.900525	-0.308961	-0.656204	1.49477	0.232068	-1.68903	4.43636	-0.708814	-0.0386084	-0.19288	-0.746526	0.762918	-1.68903	-1.68903	0.787643	-0.17502
ANKK1	2.94057	-0.352267	-0.352267	-0.352267	-0.352267	-0.352267	-0.352267	-0.352267	-0.352267	2.34343	-0.352267	-0.352267	-0.352267	-0.352267	-0.352267	-0.352267	-0.352267
ARAF	0.302425	0.705567	2.54871	2.28138	-0.38256	0.457376	1.19996	-0.943788	-5.41467	0.570407	-0.954144	-1.08994	-1.74425	1.16648	0.935966	-2.63265	2.99374
ATM	0.42515	2.03371	2.25155	1.20277	-0.900439	0.527705	-0.510713	2.17529	-1.68923	-1.20316	0.826083	-6.0705	-0.0368146	1.67656	0.597691	-0.608792	-0.696854
ATR	-0.543005	1.59982	-0.077094	1.79774	1.78441	3.20547	1.81278	-0.864532	-2.21046	-1.08733	0.417428	-3.61485	-1.36668	-0.654669	1.36169	-3.48946	1.92873
AURKA	-2.50115	0.819303	0.285648	0.668682	3.00907	2.86757	-0.326773	-1.92235	-2.85054	2.78186	-0.0742926	-1.16526	-1.19179	-0.00876234	0.146584	-1.23742	0.699615
AURKB	-2.54689	1.17528	1.81668	2.64931	2.73148	3.23732	-0.858814	-2.39709	-2.89119	-0.774452	-2.2854	-1.20653	-2.3586	1.232	2.01871	-0.150673	0.608864
AURKC	-0.242536	-0.242536	-0.242536	-0.242536	-0.242536	-0.242536	-0.242536	-0.242536	-0.242536	-0.242536	-0.242536	3.88057	-0.242536	-0.242536	-0.242536	-0.242536	-0.242536
AXL	-1.98322	-0.695831	2.01099	1.24347	1.85214	1.30418	-0.799122	0.210683	-2.79977	-2.60524	1.00532	1.42757	1.91493	0.568101	0.982136	-4.52729	0.890969
BCKDK	2.876	4.27288	-1.72361	-1.57508	-1.19993	-2.4105	-0.130568	0.92251	-1.27822	-1.09928	-2.40545	-0.855584	-0.950851	-0.759601	-0.162758	0.689773	5.79026
BLK	-1.14934	-1.14934	-1.14934	0.978732	-1.14934	1.0047	-1.14934	0.961604	0.696854	0.588275	1.04236	0.794723	0.724822	0.609498	0.64381	-1.14934	-1.14934
BMP2K	-2.2524	-1.7575	1.93325	2.08206	0.87111	0.501066	-5.74088	-0.189534	-4.9078	-1.84575	1.32434	2.26759	0.375082	1.61956	2.30885	1.10756	2.30336
BMPR1A	0.617095	1.4739	0.372749	1.06188	-2.19664	0.815647	1.08914	1.03304	0.115221	-2.38694	-2.16746	0.118792	-2.28028	0.182422	0.489038	0.469435	1.19296
BMPR2	-1.47725	0.353065	1.27714	-2.27619	0.95463	1.0401	-0.0877004	2.11026	-5.16634	-2.48042	0.356823	0.20886	0.969892	0.466171	1.30962	0.81569	1.62565
BRAF	-0.64825	5.20292	-0.864492	0.507252	-3.66853	-3.77571	1.56067	0.758547	-0.311152	2.53008	-2.12576	-0.643708	-2.35082	1.46184	-0.119562	0.318286	2.16838
BRSK2	0.205447	2.63106	-1.09561	-2.1525	1.91505	2.23448	2.53273	0.910569	-2.0623	3.32217	-3.23999	2.17049	-2.37486	-1.25414	-0.984803	-1.24764	-1.51014
BUB1	-3.65864	0.711449	-1.3788	3.86628	3.61873	3.722	-0.362858	-0.621427	-2.79312	1.34906	-0.678815	-4.19642	-2.83376	-0.3796	1.11439	-0.206642	2.72817
BUB1B	-4.93577	-0.162897	1.31922	2.28995	3.42261	4.521	-0.481337	-0.317007	1.04358	2.95202	-2.03576	-2.86542	-0.343838	-4.55694	0.694708	-1.30234	0.758228
CAMK1	0.0376649	-2.36508	-1.5174	-1.73684	-1.40341	4.15794	3.13617	0.239486	-1.02838	-0.0854351	-0.192141	-0.830193	-6.43374	-0.682328	1.54228	4.80798	2.35341
CAMK1D	-1.24368	-4.17984	-1.3442	-1.56915	-1.31507	5.31429	0.421236	-0.917495	-1.11999	-1.10032	0.936104	-1.39438	-4.17984	2.44259	-1.41017	6.92417	3.73574
CAMK1G	-0.347858	1.19715	1.26595	-0.940582	-0.894471	-0.40018	-0.55089	-0.0453466	-0.472481	1.61069	-1.30978	0.860028	-2.192	1.0926	1.67255	-0.321078	-0.224292
CAMK2B	0.0550284	2.62764	-1.04863	-0.982786	0.819861	0.117598	-1.02686	2.36026	-3.86698	-2.23018	-0.980402	-0.791032	1.41364	-1.48135	0.555605	-1.90025	6.35884
CAMK2D	1.08377	2.48348	-1.22349	-1.01337	0.0696737	-0.405081	-0.0853092	3.27322	-6.5211	-1.97542	-0.466846	2.03351	0.591456	-1.08817	1.42222	-3.29533	5.11677
CAMK2G	3.07168	-1.07533	0.994735	-0.481158	-0.498598	0.356877	-3.50054	2.14872	-5.6142	-1.41824	0.0997745	0.44128	2.15691	-1.24487	0.517644	0.635195	3.41011
CAMK4	4.23514	-1.27437	-0.493377	1.11011	1.1746	-0.686624	-2.697	2.76474	-1.95617	-0.829965	-0.477692	-0.0049099	-1.87489	-1.00096	1.41718	0.192441	0.401753
CAMKK1	1.77925	1.03899	-0.319681	1.28065	-0.121405	-0.0265367	-0.549582	0.91212	-2.31709	0.0844035	-0.391732	1.17585	-4.96997	-0.37615	0.284215	0.101193	2.41546
CAMKK2	2.44041	0.882965	-3.32372	-1.28356	-2.369	-0.776073	0.163786	-0.648351	0.791314	0.84095	-2.62157	-1.41898	-1.28129	0.961559	0.651282	3.71628	3.27401
CAMKV	-1.76439	-0.316087	0.065993	-1.76439	-0.297032	-0.14805	3.08503	2.12675	3.24589	3.14891	-0.266574	0.00976405	-1.76439	-1.76439	-1.76439	-0.0682329	-1.76439
CASK	0.949433	0.528474	1.41638	0.212742	0.170652	-0.621238	-1.89847	1.06556	0.640796	-1.32642	-0.383047	0.514374	-6.12721	0.454943	1.06123	0.449279	2.89253
CDC42BPA	0.28456	-0.600735	0.66837	-0.262755	-2.30734	0.77602	0.631417	0.216841	-4.22765	-0.141843	-2.18802	0.340119	2.99299	-0.270042	1.1647	-0.111417	3.03478
CDC42BPB	-0.353451	2.20802	-0.042177	-1.75379	2.56441	0.452207	-0.443226	0.320141	-5.74404	-0.525069	-0.321728	-0.411245	1.42457	-0.40068	0.596043	0.83281	1.5972
CDC42BPG	-1.70264	2.68439	-0.196272	-1.70264	0.525912	1.78288	-1.70264	2.17247	0.23034	0.561576	-1.70264	0.304124	0.10459	-1.70264	0.0763863	-0.0973667	0.364176
CDC7	-1.75416	1.48865	0.0654341	3.93538	1.03538	2.25332	-0.403414	0.191183	3.59087	3.1252	-4.45851	-4.83791	-4.29767	0.139306	-0.584996	0.418236	0.0937044
CDK1	-0.788257	1.90313	2.08544	3.05749	1.84652	3.95969	-0.0587451	0.29497	-0.572078	-2.08391	-2.45967	-1.81694	-7.73497	0.615679	2.40153	-0.652513	0.00264326
CDK10	1.14057	0.159421	1.01363	1.54938	1.10982	1.69577	-1.61102	0.615923	1.67692	0.0466106	-4.36214	-1.61333	-0.11872	1.03696	1.04794	-3.0781	-0.309646
CDK11A	-1.27943	2.45339	0.20765	0.843774	0.630975	2.15602	-1.36017	1.31267	-0.01613	1.30483	-3.09961	-4.49515	0.382872	-0.172045	0.218189	-0.034691	0.946862
CDK12	-1.30878	3.83231	3.40031	1.5923	2.25481	3.73689	0.804073	2.25593	-3.17766	-5.51481	-7.17281	-3.38122	-2.97486	1.74538	1.28771	0.722203	1.89823
CDK13	-3.60579	2.16092	2.07835	-0.321852	-0.0915521	2.61839	-3.3271	-0.206392	1.71257	2.61513	-4.2899	-1.76118	-1.72485	0.449402	-1.84792	3.22732	2.31447
CDK14	-3.97841	-2.05941	2.03523	1.27039	1.14261	-2.31308	-2.7388	2.52881	-0.726567	0.961889	-2.47808	1.38544	0.139203	0.0512331	0.788113	3.0889	0.902529
CDK16	1.64755	0.343351	2.36041	0.654652	-1.23732	0.635908	-1.1246	1.98098	-5.27546	-2.02577	-0.990706	0.647408	1.87923	1.05206	1.20537	-3.13329	1.38022
CDK17	-3.62764	0.732824	-2.07452	5.18528	0.619871	4.0254	-0.948537	-0.62183	-5.84485	0.836907	0.301382	0.0908648	-0.544829	-1.49469	0.835127	-2.4261	4.95532
CDK18	2.17316	2.45489	-1.89666	-1.36207	-2.2226	-2.52014	0.643863	2.69497	-2.31392	0.579329	-2.11409	1.32342	-0.734521	0.713855	1.70367	-1.12109	1.99792
CDK19	0.888944	1.1111	1.15753	-2.95862	0.979963	-0.087168	-1.41862	1.89941	0.700648	-0.728994	-1.3506	-2.05943	-0.61478	-1.28059	0.315187	1.51831	1.92771
CDK20	-0.805412	1.12778	-0.805412	-0.805412	-0.805412	-0.805412	0.988905	1.43132	-0.805412	1.25751	-0.805412	0.813048	1.27375	-0.805412	-0.805412	-0.805412	1.16181
CDK3	-2.43519	-0.954282	0.403658	2.13797	-0.348837	-0.417036	0.984163	-0.848188	-1.01434	1.08729	-0.408501	-0.767629	-1.33552	0.527761	1.29656	1.13127	0.960836
CDK4	0.27353	2.13982	0.627705	2.05498	0.552916	0.828122	0.952096	0.199167	0.51452	2.45626	-1.69752	-3.42491	-1.59598	-0.947585	-0.00723065	-1.45585	-1.47004
CDK5	-0.172963	-0.543458	0.674717	-0.792825	-1.00223	-2.58694	0.85027	-0.728722	-2.94439	0.211455	-0.771518	-0.520317	1.36073	1.87724	1.79205	0.763654	2.53324
CDK6	-0.662619	-0.803041	0.00434345	2.11272	0.970209	0.747927	0.361352	4.5516	-4.90103	-2.00537	-0.422186	-1.20286	-1.25038	0.604975	1.09672	-0.0262623	0.823901
CDK7	-4.75702	3.35536	0.688396	4.43573	5.02096	3.54347	-0.0787032	-0.217309	-4.43639	1.03362	-5.71352	-3.217	-3.73017	2.67513	2.50096	-2.98551	1.88201
CDK8	-1.40575	-0.776925	1.01982	-0.783648	0.438531	1.3325	1.44719	-0.173659	-0.190066	0.592708	-0.527095	-0.786755	-0.798759	-1.85203	0.027417	1.41773	1.01878
CDK9	-2.07103	1.6471	-0.942811	2.45444	3.39902	2.35245	0.966519	0.117187	-1.52724	2.09873	-3.97227	-1.86885	-2.88098	-2.23082	0.148986	1.22844	1.08115
CDKL1	-0.0768529	0.21072	0.717268	0.472294	0.710471	1.33059	-1.97387	0.352627	0.0595342	-0.0758293	-1.97387	-1.97387	0.545698	0.650351	0.51259	0.264973	0.247174
CDKL5	2.11007	-2.23861	-1.59739	0.629016	-0.208002	1.91475	-0.043889	2.92697	-0.428991	1.02866	-1.43471	0.0565435	-2.08843	0.0729618	0.0859175	-2.65868	1.87381
CHEK1	-2.16383	0.295907	1.20391	2.69305	0.957478	3.29516	2.74712	-0.3818	-1.00783	1.78012	-3.37889	-2.29425	-5.08378	0.898893	-0.0879893	0.577379	-0.0506358
CHEK2	-4.36704	3.74148	0.926732	-2.19884	1.39554	0.669606	-1.66761	3.46964	-4.16717	1.67348	-1.44915	-0.436731	1.8713	1.63804	-6.79035	1.35897	4.33211
CHUK	-1.47891	-0.475552	1.84004	0.491224	0.258648	2.40348	3.07243	-0.490526	-1.7366	-0.702717	-4.85069	-1.22825	0.904487	-1.29652	-0.628912	-0.189996	4.10837
CIT	4.1538	-0.510554	1.94669	0.854496	0.834817	0.799495	-0.202533	-2.71259	-1.72871	1.3229	1.45578	-1.43888	-1.71154	0.783788	1.33374	-2.81714	-2.36357
CLK1	-4.38277	2.74548	-0.228086	0.522751	0.2658	1.7859	1.11138	1.20141	0.747916	1.4295	-2.5843	-3.15956	-2.41534	-0.197579	0.530002	-0.0368801	2.66438
CLK2	-1.64323	3.34665	1.33294	-1.48394	-0.506386	1.80996	1.35318	2.20465	0.852989	1.43918	-6.63427	-1.58072	-1.23334	-0.487805	0.526429	0.492079	0.211635
CLK3	-1.2078	0.735653	1.89947	3.24924	3.10118	4.26968	-1.30408	-1.07663	-1.11959	-1.32954	-1.73379	-2.17273	-5.75752	1.47276	0.467768	-0.108325	0.614252
CLK4	-3.32357	0.433845	2.56157	0.536653	0.468595	0.203016	-0.317901	0.397148	-3.33001	-0.72096	-2.09891	-0.819823	-1.04754	0.468963	2.63592	2.1096	1.8434
CSK	-1.52158	-0.535139	-1.39454	0.644513	1.03128	0.971105	-0.751607	-1.34787	0.685462	-0.391198	-0.900849	0.208966	0.324087	0.288483	1.24388	-0.686976	2.132
CSNK1A1	-1.20123	1.86355	0.59629	0.409465	2.82756	2.46118	1.8941	2.13889	-3.7428	1.28533	-1.80927	-5.13488	-4.69392	0.222166	1.13671	0.291831	1.45501
CSNK1A1L	-0.407778	-0.000629534	2.3579	1.3761	-0.0429519	3.43963	-1.22494	0.0174553	0.676691	-1.99757	-2.01929	-0.315995	-1.41733	-1.83262	2.05228	0.0652449	-0.726193
CSNK1D	-3.22081	4.27917	2.885	1.56545	1.5484	0.517165	0.680912	-0.0980406	-5.32816	0.869631	-5.06963	-1.19651	-0.472887	0.318103	0.428755	1.05018	1.24326
CSNK1E	-3.3991	2.39987	-1.18123	2.61398	0.00230077	1.79017	-1.78369	1.65913	-1.57879	3.84318	-3.84495	-1.72495	-1.84866	0.0104623	1.96979	1.44749	-0.37501
CSNK1G1	-1.60845	2.48943	2.45861	-2.39542	1.81386	0.244471	-1.05054	-0.232581	-0.742022	-4.15949	-0.615155	-0.0149084	-0.0977778	-0.189165	2.39155	-0.141021	1.84862
CSNK1G2	-0.110792	2.90041	1.91276	-1.87691	1.26653	-1.71792	0.156742	1.80525	0.958401	2.35303	-2.16128	-0.471089	-3.23371	-1.19264	-1.37255	1.02811	-0.244344
CSNK1G3	-3.00026	2.80215	2.2311	-0.215347	1.63123	0.973108	-0.892094	0.839409	-3.21389	0.214854	-0.469269	-3.34843	-5.33376	1.73001	1.95861	2.6257	1.46687
CSNK2A1	1.5089	2.66422	-1.13095	2.15333	3.76055	0.886412	-2.92218	0.32605	-1.43515	-0.828565	-2.01409	-2.44243	-1.431	-1.06864	1.2939	-1.54908	2.22876
CSNK2A2	1.40423	-0.279338	1.72548	2.6018	2.425	1.66768	-2.86099	2.43472	-3.36387	-0.862541	-3.06066	-2.17945	-2.11916	1.01056	0.117198	-0.0231724	1.36252
DAPK1	-3.8525	-0.954841	-1.32664	2.16414	3.11286	-2.05754	-1.63485	1.36561	-1.5172	1.05556	-2.48482	2.58319	1.22202	0.362449	0.177477	2.32226	-0.53717
DAPK2	-0.968127	3.64343	-0.811619	-1.93117	0.808616	1.27813	-4.88995	1.66819	2.53886	1.84632	-4.88995	1.0102	-2.16818	1.82748	2.39341	-1.48486	0.129208
DAPK3	-4.31423	1.94973	4.07294	0.642912	1.25408	1.99721	-1.34291	-2.23416	-5.55306	-2.38538	-0.60527	1.31108	-0.477532	1.11242	1.8675	-0.358294	3.06296
DCLK1	-0.520947	-0.163984	1.52757	-1.27263	-2.62192	-1.38934	-3.50426	2.34003	-0.326733	1.61886	-2.79523	-1.68323	1.43427	1.56363	1.70142	0.718196	3.37429
DCLK2	2.25948	-2.09139	2.67832	-0.905039	1.74441	0.0923436	-1.60805	0.312419	-3.24223	-0.41961	-0.720287	2.26995	0.148713	0.0904711	1.13716	-2.70322	0.956567
DDR1	0.296185	2.18407	-1.34346	-0.566963	0.913152	0.619725	0.39358	0.343253	-0.611814	-0.431135	-1.83984	-1.58739	0.469121	-0.227177	0.76532	0.24668	0.376693
DDR2	2.93429	2.53075	3.19159	0.33371	0.485669	-0.341751	-0.552851	0.797899	-0.737769	0.308993	0.190331	0.261033	0.227543	0.0406306	0.868259	-6.65468	-3.88365
DMPK	-4.10007	1.11926	0.539934	1.92543	0.293475	0.729448	-1.79393	1.61219	-3.15871	-1.46321	-0.936681	0.436306	3.80254	1.01758	-0.0674172	-1.61503	1.65888
DSTYK	0.264479	-0.0315769	0.0266267	-0.195194	0.580708	-0.144614	-0.0666497	0.323252	-0.123489	-3.39322	-0.819939	0.78698	0.622465	0.0601945	0.232268	1.38293	0.494776
DYRK1A	-2.15271	3.39951	3.42914	-0.920217	-1.02293	0.363985	-0.904713	0.847572	-1.15127	0.656063	-0.78631	-0.15811	-5.1946	1.71842	0.0486901	1.38045	0.447024
DYRK1B	0.49038	2.26155	-0.107789	0.2637	-0.980334	1.05512	-1.11632	2.91088	-3.07875	-1.44548	0.273425	-1.44553	0.29721	-0.358364	2.29782	-1.19554	-0.12198
DYRK2	-0.433958	-0.588724	2.27444	0.853557	1.06552	-1.3115	0.868971	2.17948	-0.54742	0.106051	0.530448	1.48378	-4.22127	0.869673	-2.29122	-1.33753	0.499698
EEF2K	0.140629	2.23658	-1.3485	4.11892	3.79255	-1.26292	1.38972	0.452792	-3.18163	-1.12826	-0.999021	-0.254206	-1.85245	1.27516	0.447794	0.190086	-4.01724
EGFR	-4.91774	-1.85421	1.11589	1.4939	1.71078	2.38863	-4.79368	1.00571	-3.43566	-3.16737	2.34724	-1.20657	1.26219	1.78554	1.836	0.870901	3.55845
EIF2AK1	-0.376561	-0.568418	1.88241	-0.672874	2.1523	2.21297	-3.20181	-0.151809	-0.607099	0.227229	-1.37283	-0.255447	-0.559344	-0.255771	-0.295621	2.24853	-0.405859
EIF2AK2	-2.57122	-0.263611	0.942464	-2.14786	2.86355	1.57874	-0.487312	1.38815	-5.2526	-0.363154	1.258	-3.16383	0.922865	1.25059	4.25221	0.448282	-0.655265
EIF2AK3	1.00158	0.471441	1.77659	-0.617239	-0.823748	0.117859	1.27309	1.70936	-1.81868	-4.7508	-0.597794	-0.432949	0.827218	-0.332575	-0.823298	-0.359916	3.37987
EIF2AK4	1.95281	-1.0547	-0.777083	-0.459763	0.769038	2.79504	0.529309	0.860864	-3.45862	0.257042	0.0180093	0.0977196	0.544036	-1.51841	2.97738	-3.40251	-0.13016
EPHA2	2.87888	2.12849	2.789	3.00066	-0.697938	3.38972	-3.10198	-2.03159	-4.37827	-3.91604	-4.21679	-5.53254	1.74991	0.832321	2.08727	-0.189314	5.20819
EPHA3	-2.44159	-2.44159	1.51677	-2.44159	1.39421	1.01081	-2.44159	3.8963	-0.899321	2.30681	-0.701592	-0.504708	-0.377119	3.59677	-0.314477	-2.44159	1.28351
EPHA4	-1.88645	-1.88645	0.557998	-0.322798	0.320137	0.34465	-1.88645	0.066229	0.845671	4.88983	0.147601	-0.560707	0.416094	0.104586	0.246694	-1.88645	0.489805
EPHA5	-0.226954	-0.17903	3.08567	-0.999704	2.19116	-2.40571	-2.40571	-0.28155	-0.746471	-0.24998	0.430962	-2.40571	2.64022	-0.459224	-0.437288	-0.485563	2.93488
EPHA7	4.37166	-2.58112	-0.398506	-2.58112	-1.06668	-1.12553	-2.58112	5.17674	0.0180103	-0.401378	-1.03615	-1.6075	-0.497406	-0.805899	-0.500518	6.6066	-0.990079
EPHB1	-0.780483	0.442211	0.00146114	0.202548	-0.216832	-3.84959	0.147377	0.589413	-0.717563	-0.0123166	4.08483	0.202114	-0.324736	0.282862	-0.344519	0.0621771	0.231051
EPHB2	-4.99984	-3.63779	3.38909	3.50209	4.71534	4.09254	-2.72306	-4.99984	-1.10547	-1.46727	-2.03429	-2.05127	-3.19775	4.06924	-0.919386	2.81255	4.55512
EPHB3	-1.00229	-0.145735	0.251581	-0.241461	-0.654439	-0.503083	-3.22222	5.23528	0.829646	0.489195	-0.0817331	0.0397003	-0.386431	-0.015631	-0.0425903	0.800548	-1.35034
EPHB4	1.90822	0.157432	2.01961	-1.48323	-2.48483	-1.50442	-2.43653	2.55069	0.0932668	2.23056	-0.253377	-5.11262	0.564163	-0.904468	1.01217	2.68846	0.954895
EPHB6	-0.165202	0.34045	0.14852	-3.78863	0.117439	0.236889	-0.223036	0.199126	0.632977	0.193661	0.25082	0.195229	0.292734	0.170905	0.365403	0.496044	0.536675
ERBB2	2.4757	2.1952	1.29505	-0.470931	-1.1341	-1.52249	1.39261	0.475387	-1.94019	-1.09709	-3.18632	0.532039	-3.68342	0.287742	0.0167258	2.93272	1.43136
ERN1	-2.43652	0.304872	0.657777	-0.289822	0.589271	0.693814	-2.43652	0.660606	0.422885	0.111467	0.103172	-0.779987	0.624721	0.149703	0.730705	0.228091	0.665756
FASTK	1.15301	0.157097	-2.16666	4.15839	0.599463	0.613182	2.71123	-1.50638	-1.9943	3.12789	-3.35007	-1.34282	-2.00072	-0.9188	-2.83616	2.06892	1.52674
FER	-1.12349	3.29747	1.73775	0.920741	0.117343	-0.15084	-2.5325	0.190711	-4.2973	-2.11719	-2.83266	0.74711	-0.0186517	1.80593	1.4572	-1.36136	4.15974
FES	-1.43415	1.283	3.65323	1.05146	-1.43415	3.05727	-1.43415	-1.43415	-1.43415	-1.43415	-1.43415	-1.43415	-1.43415	3.41857	3.31214	-1.43415	-1.43415
FGFR1	2.3865	3.59829	1.88205	-1.82008	2.27026	-0.237085	-1.6016	-1.33985	-2.20057	0.331097	-2.28883	-0.997847	-1.16752	-2.17897	-0.258946	3.06222	0.56089
FGFR2	-1.40282	4.97859	-1.40282	-1.40282	-1.40282	-1.40282	-1.40282	2.72177	-1.40282	0.517972	-1.40282	0.639795	-1.40282	-1.40282	-1.40282	5.04366	1.52926
FGFR3	-0.103476	1.85689	-0.229397	-2.34245	-0.347773	-0.426218	2.4735	-0.515097	-2.34245	3.80216	-2.34245	-0.252577	-0.10507	-0.0603149	-0.0326474	1.30688	-0.339512
FGFR4	0.389653	-1.4006	-0.736071	-2.84912	-0.854447	0.768998	-1.54688	3.9293	1.09579	2.19522	-2.84912	-0.759252	-0.611745	-0.566989	-0.539322	0.419259	3.91534
FLT1	-0.994027	-0.994027	1.33443	0.58967	0.558442	1.18164	-0.994027	0.434458	-0.994027	-0.994027	1.22747	0.924708	0.489565	1.21184	-0.994027	-0.994027	-0.994027
FRK	-0.768273	-0.768273	0.957699	-0.768273	-0.768273	-0.768273	-0.768273	-0.768273	-0.768273	1.75607	-0.768273	-0.768273	1.1496	-0.768273	-0.768273	-0.768273	6.12418
FYN	-2.37693	-1.42657	2.05149	0.828623	1.39372	-0.33116	-3.05675	2.56107	-6.38861	1.22581	0.257043	0.318573	0.637091	-0.452348	1.91969	1.39676	1.4425
GAK	0.206134	1.59092	3.22725	0.641329	0.760159	0.57635	-0.120273	0.028846	-2.8609	0.532408	-2.18435	-1.4171	-1.81548	-1.32615	1.04076	0.43392	0.686185
GRK4	-0.655791	0.79006	1.04754	-0.371895	1.61735	-0.744227	1.03671	-1.93292	-0.694948	0.300615	-0.817736	-0.135452	-0.804566	-0.467436	1.88649	-0.173528	0.119739
GRK5	-2.33136	-0.542384	-0.0846384	-1.01018	1.68597	0.734987	1.95267	-2.43513	-1.90136	0.264064	-0.958685	-1.86501	-1.8928	1.33991	2.26153	2.61218	2.17025
GSK3A	-5.98001	4.03333	2.73398	-2.17407	0.199027	1.98868	-0.438622	1.4255	-5.38476	3.02981	-3.26519	-1.37186	0.453492	0.793093	2.19406	-2.11273	3.87628
GSK3B	-2.10304	2.74624	1.46801	1.13206	-0.63401	0.84648	0.0562149	1.92729	-6.56309	-0.177236	-2.22783	0.943803	-2.23734	-0.612812	1.14219	2.08989	2.20319
GUCY2D	1.61245	-0.534097	-0.534097	-0.534097	1.73005	-0.534097	1.47187	-0.534097	-0.534097	-0.534097	-0.534097	2.12889	-0.534097	-0.534097	-0.534097	-0.534097	-0.534097
HIPK1	-1.29866	-0.113231	-1.19007	-1.01077	2.23619	2.73916	-0.647706	1.49925	-3.21918	-3.42502	-1.6265	0.319475	0.416467	1.06279	2.01569	1.97775	0.264372
HIPK4	-1.51519	0.818898	2.20242	0.682035	-0.0114483	-1.51519	0.875038	-1.51519	-1.51519	2.5455	-1.51519	-1.51519	0.193835	0.65587	0.0594951	-1.51519	2.5847
HUNK	-0.886572	-0.886572	4.16223	-0.886572	-0.886572	-0.886572	-0.886572	4.89902	-0.886572	1.08516	-0.886572	-0.886572	-0.886572	-0.886572	-0.886572	1.37901	-0.886572
IGF1R	-6.67505	4.97153	-0.771184	-3.32846	3.28556	0.80076	-1.41353	-0.772982	-3.12151	2.0693	3.05533	-2.93827	-1.63593	2.62487	-3.05914	2.87497	4.03373
IKBKB	-0.91538	-2.28987	1.46731	0.438058	1.17517	1.08644	-0.503152	1.22781	-1.28078	2.6092	0.903677	-0.396627	2.59994	-3.09374	2.39121	-5.15846	-0.260806
IKBKE	-2.02834	1.14399	1.08726	2.04639	-1.31372	0.289584	3.89705	1.64736	-4.40156	-2.07657	-2.95084	-0.671258	0.602937	0.612458	1.2269	-0.201506	1.08985
ILK	-1.61325	2.17219	2.5988	-1.15248	1.94125	-1.66174	0.477577	1.61422	-4.65862	-2.18996	-0.155868	1.4859	1.05419	1.14607	0.298623	-2.58464	1.22773
INSR	-2.89288	1.17864	0.338696	-0.764381	-0.0478134	-1.02461	0.25066	-1.82207	-0.864329	2.52295	-0.43424	2.12179	-0.175218	-0.569137	-0.591376	-0.0663001	2.83962
IRAK1	-2.33342	0.0578472	-0.0711065	3.18704	2.28402	4.91891	-1.19875	-0.759541	-8.60818	-0.289568	1.56045	-4.34506	0.552668	1.12787	0.305491	-0.248087	3.85941
IRAK2	-0.987404	1.64473	1.67492	-0.0388713	-0.229231	1.81688	-2.44343	-2.44343	-2.44343	-0.457667	-0.464298	-0.849065	-0.556486	1.73875	1.86314	-0.719465	2.89433
IRAK3	-2.89404	1.06611	0.797651	-2.26233	1.3949	5.25613	-1.26388	-0.22646	-0.462421	-0.636558	-1.25846	-1.87243	1.19575	0.647171	-0.827135	0.25782	1.0882
IRAK4	0.923312	-0.974825	0.760613	-1.28501	-1.46009	-0.365943	-0.72193	-0.0854533	-1.13153	0.917937	1.07714	0.561345	1.1596	-0.409142	0.867542	-1.20058	1.36702
JAK1	-3.74766	-0.352572	1.65867	-1.30188	1.88476	0.839727	-2.54192	0.0320237	-0.315536	-0.611964	-1.52763	1.23163	1.68381	0.836174	1.29026	-1.27271	2.21481
JAK2	1.22655	1.65408	-3.00605	-0.0330847	0.661025	2.33095	0.647688	1.57233	-6.90625	1.27404	0.420481	-0.458068	-0.174988	2.07108	0.0159954	-1.18726	-0.108522
JAK3	-1.35531	0.369415	-1.35531	-1.35531	-1.35531	-0.184399	8.72773	-1.35531	1.02686	0.914252	-1.35531	-1.35531	-0.0495455	1.01475	0.378724	-1.35531	-1.35531
KALRN	-2.12369	-0.530855	1.63958	0.000137989	-2.12369	0.23011	-2.12369	-0.398448	1.30551	3.4102	-2.12369	0.187997	2.12751	1.44922	-2.12369	1.85936	-0.661888
KIT	1.40972	-1.70855	0.21064	-1.70855	-0.370328	-1.70855	-0.279761	-1.70855	3.19076	3.4988	-1.70855	-1.70855	2.91042	-1.70855	-0.456278	-1.70855	3.55439
KSR1	-1.22757	0.56539	2.74731	-0.276035	1.35843	-0.409987	-1.84621	1.47655	-0.186801	0.520633	-5.71954	0.0269525	0.730963	1.5761	0.752708	0.125122	-0.214013
KSR2	0.0300244	0.167011	0.877086	-0.0225751	-0.235605	-2.03126	0.101773	0.370817	-0.020424	-0.123885	-2.03126	3.79912	-2.03126	0.0280406	-2.03126	0.0118494	3.14181
LATS1	-0.873754	-1.69592	4.13249	-0.111794	2.42563	4.92963	-0.339364	-2.89095	-5.99391	-0.908809	-5.09285	-0.613398	0.203156	-0.422323	-0.0955152	3.1456	4.20208
LATS2	1.55006	1.14355	-0.593852	0.941781	-4.57501	-0.360782	3.10284	1.19317	-4.47939	-1.31927	-3.0192	-0.104709	0.574162	0.455175	-0.661039	2.81836	3.33416
LIMK1	1.36882	1.14842	0.154355	-2.61949	0.421042	0.912889	-1.88724	2.28645	-3.86457	0.487181	0.735907	0.316925	2.08188	1.66876	1.94113	-6.7144	1.56194
LIMK2	-1.01283	2.6911	0.235437	-0.889497	1.796	-0.0472773	0.0716839	2.65721	-4.54252	-1.06337	-2.69873	1.94994	1.53183	0.874496	0.492167	-1.11247	-0.933179
LMTK2	-0.66227	2.16394	-3.85665	-2.38621	1.08935	1.97373	-2.60582	0.379041	-0.598512	0.910409	-0.942281	2.85106	-0.312875	0.68177	-0.220576	-1.1465	2.68239
LRRK1	1.39597	0.862367	0.938635	1.15052	0.859696	-0.906153	1.09503	-0.906153	-0.906153	-0.906153	-0.906153	-0.906153	1.09625	-0.906153	-0.906153	-0.906153	0.756914
LRRK2	-1.43243	1.52256	-0.600181	-1.08414	-0.638743	1.15659	-0.847558	-1.84835	-0.667788	3.04589	-1.13873	-0.759877	0.0883679	-0.637014	1.34767	-0.927282	3.42102
LYN	-3.71631	2.25693	1.2201	-0.424642	2.71225	2.23346	1.16311	-1.96649	-3.47489	1.90468	-1.43557	-2.42354	-2.67619	0.725278	2.601	-1.97156	3.27238
MAP2K1	-1.34533	0.446236	1.74216	0.37573	1.97688	3.66611	-1.3011	4.4521	-4.50361	-4.67904	1.00216	-1.80723	0.0926362	0.43654	2.42107	-3.82749	0.852173
MAP2K2	-0.96604	1.87296	3.58145	-0.825286	0.463518	2.92416	0.20433	2.90568	-7.19893	-3.8867	-1.03245	-1.10576	0.497641	-0.117112	2.40629	-1.56955	1.8458
MAP2K3	-0.569569	0.55458	4.54738	-0.53463	4.83983	-0.451641	-2.02312	-0.413134	-6.96251	-2.08235	-1.89301	-0.0751746	-0.140895	1.42305	4.74884	-2.84765	1.88002
MAP2K4	-2.8848	1.609	3.86277	-0.633443	3.07315	2.69138	-0.500091	-1.46495	-7.82575	-1.27056	-5.40012	2.51532	-0.33776	-0.0695161	3.4764	-0.0495395	3.2085
MAP2K5	-1.4096	2.4788	1.99915	-1.51355	0.0303896	-1.03077	0.787667	-0.145434	-2.90679	1.14632	-0.350919	0.778426	-1.25485	-0.132444	1.32673	0.794826	-0.597957
MAP2K6	-2.74136	1.70178	1.19133	1.16476	0.762441	-1.99364	2.18385	1.23127	-1.13866	2.30422	-4.1373	-0.839385	-1.32735	1.06662	0.916926	0.719494	-1.06499
MAP2K7	-0.66779	2.68585	1.18468	0.645678	2.78763	1.02989	1.34554	0.954008	-3.34985	-0.283451	-2.78659	-1.94248	-2.94248	-1.24191	-1.50777	2.55705	1.53199
MAP3K1	-0.63656	0.244836	0.97358	1.3365	0.948003	1.73109	-2.81321	1.47481	-4.77717	-5.64227	-2.13635	0.812315	1.40793	3.05342	3.26898	-1.85691	2.61102
MAP3K11	-0.492432	0.627473	2.076	-0.383042	0.239116	1.39478	-4.58284	-0.771009	-3.22114	-0.419393	-3.21644	1.5417	1.1786	1.38152	3.56114	-1.86087	2.94684
MAP3K13	-0.690418	-0.690418	-0.690418	-0.690418	1.66588	-0.690418	-0.690418	-0.690418	-0.690418	-0.690418	1.80372	-0.690418	-0.690418	-0.690418	-0.690418	-0.690418	6.19626
MAP3K15	-0.78627	4.8597	-0.78627	-0.78627	0.826319	-0.78627	-0.78627	-0.78627	-0.78627	-0.78627	-0.78627	-0.78627	-0.78627	-0.78627	-0.78627	-0.78627	5.32176
MAP3K2	-0.241187	0.0688761	4.58393	0.00978642	1.73739	1.31066	2.38039	-0.574398	-5.43451	-7.77893	0.707931	1.41361	0.387859	-0.993988	-0.5097	1.84291	1.08937
MAP3K3	-2.39848	-0.00304702	1.66607	0.611581	0.78019	0.316769	0.208154	0.667471	-6.34594	0.0414869	0.823883	1.02764	0.379328	1.03743	0.742402	0.010802	0.434263
MAP3K4	-1.5056	1.11704	-1.09445	2.4836	3.19401	2.79453	-1.9047	-0.211079	-3.40565	-1.57442	-1.03462	0.655656	-0.384144	-2.40992	1.31425	-0.861777	2.82728
MAP3K5	-6.35911	-0.722375	-1.37273	1.344	1.18734	1.36454	-1.1928	0.405962	-3.17225	0.824965	1.56011	-0.943354	1.30056	1.74284	1.96914	-0.745113	2.80827
MAP3K6	-0.863888	1.0448	-1.78714	-1.22532	1.13219	1.6839	-1.82983	-1.88691	-5.64993	-0.084413	2.01488	1.68671	0.105116	1.13827	1.61694	0.553005	2.35162
MAP3K7	-3.46319	3.02015	2.75233	1.52766	1.23634	0.544648	-3.92522	2.01602	-4.83354	0.913747	-2.93652	1.79958	0.683898	-2.30744	0.231491	0.51087	2.22919
MAP4K2	1.69051	1.15772	-0.275544	-0.570899	-2.43049	-0.0395639	0.686498	0.011073	1.11282	1.43072	0.608215	-3.14379	-4.58823	1.03546	1.65048	0.848946	0.81607
MAP4K3	-0.4688	1.64006	-3.01053	1.34984	1.45151	1.17276	1.04584	1.27506	-3.90045	-3.269	0.686996	1.19189	0.269342	-0.72994	0.38279	0.442274	0.470354
MAP4K4	-4.72982	2.52541	1.2558	1.64942	1.00812	2.19623	-0.819505	1.37933	-5.35378	-2.19401	-0.199489	2.34386	-1.6126	1.87513	1.01922	-0.118776	-0.224554
MAP4K5	-2.10115	1.18508	1.22902	0.506083	-0.340464	-0.0217772	-0.398253	1.74308	-7.63979	-1.7289	0.150054	0.508868	3.11788	0.264982	1.65777	0.192329	1.6752
MAPK1	-1.26452	1.29884	1.54912	2.80124	-0.358314	3.65606	-1.57775	2.84318	-11.358	-1.43552	0.018291	-0.106153	2.76951	1.06756	1.47288	-2.04324	0.666846
MAPK11	-0.568218	1.44792	-0.450141	1.49641	1.03005	0.471032	0.175131	0.010229	-5.32355	1.54082	-2.07101	1.16542	-1.22142	0.0341286	0.138469	0.821456	1.30328
MAPK12	-1.52778	4.39841	-1.78869	1.15611	-0.210204	-2.15125	1.40438	0.142611	-0.909455	4.83505	-2.68371	0.503452	-3.50675	-0.768172	1.3924	0.490847	-0.777244
MAPK13	-0.626075	-1.27794	1.06764	0.563559	-1.25234	-0.77709	0.268493	-0.238383	-1.21468	3.74224	-0.47484	-1.85507	-1.60366	-0.0395382	-1.0963	-2.06877	6.88276
MAPK14	-4.90772	-0.401014	3.54955	0.380017	2.19203	1.67779	-0.644225	1.37458	-7.15368	-1.50932	-1.11765	0.623211	0.601452	1.47575	2.90636	-1.23187	2.18475
MAPK3	1.57385	0.234678	2.14601	0.426825	-0.350346	0.760273	-2.13132	1.08391	-7.51013	-4.78863	0.134633	1.02325	0.42758	1.43921	4.56075	-2.30507	3.27452
MAPK4	-1.73073	1.75022	0.264195	-0.122693	2.88825	2.93733	0.215084	-1.73073	-0.583437	6.22304	-1.73073	-1.73073	-1.73073	-1.73073	-1.73073	-1.73073	0.273867
MAPK7	-0.395859	4.52969	5.36433	-2.35984	0.703739	4.5406	2.65904	-2.84223	-4.34033	1.78734	-2.58459	-2.57997	-1.62743	-0.751815	1.48052	-3.68165	0.0984546
MAPK8	-2.11222	2.375	2.17058	1.5692	4.5904	3.98131	1.06969	-2.44179	-3.41422	-2.37581	-3.64759	-0.661873	-3.50886	-2.41313	3.89605	-2.84403	3.76728
MAPK9	-0.699836	4.11417	0.698561	-1.08974	4.328	2.78821	-2.37301	-1.12976	-5.18403	-1.16343	-3.59209	-3.29145	2.4759	-2.80777	4.20779	-2.55145	5.26992
MAPKAPK3	1.87708	0.454479	-0.43749	0.0386846	-0.678707	-0.522439	1.48232	1.27062	-0.554463	-0.656158	1.50198	2.16939	-0.410127	-0.546527	-0.595839	-4.93512	0.542311
MAPKAPK5	0.149338	2.61078	-0.584749	-1.26995	2.66044	2.75601	3.41271	0.734835	-6.75658	2.18493	0.220649	0.641366	-2.39477	-2.54576	-3.08333	-0.519172	1.78326
MARK1	0.46236	5.16724	1.55307	0.946587	2.13503	3.40147	-1.01714	-3.70025	-4.94808	-0.320897	-2.95174	-1.9222	0.0549882	-0.221696	1.0511	-1.60514	1.91529
MARK2	2.08286	3.33118	0.0334565	1.77488	-1.7929	1.5733	-2.68026	0.909955	-2.35783	1.0236	-5.88986	0.494942	1.13248	-0.0934917	0.12979	1.16037	-0.832486
MARK3	-0.453987	6.2345	1.27976	-2.78514	1.49649	1.70699	0.542109	0.188433	-3.62958	2.29389	-3.98183	1.6434	-0.320757	-1.53594	-2.3126	0.134301	-0.500052
MARK4	-2.56027	1.72499	-1.02099	-1.20906	-1.28963	-2.28332	0.048706	1.63406	-1.06469	3.1696	-1.94285	1.24676	-0.564007	-0.428777	-0.0566835	2.10268	2.49348
MAST1	-0.582483	2.23369	1.11729	-0.257821	1.11849	-2.44604	2.08293	-2.19311	-2.27429	0.285138	-1.85975	-1.72094	0.652005	-1.64853	0.245281	2.68665	2.56148
MAST2	0.768221	-0.720879	2.59862	-2.00976	0.221226	-0.854258	-1.73651	-0.737534	-2.76083	0.946377	-2.34588	0.485076	1.63428	5.01201	-0.733284	0.729713	-0.496585
MAST3	2.05041	0.733778	0.0832354	-1.13554	0.553962	-0.15902	0.0550551	0.972406	-4.7551	0.879706	-0.518893	-3.04159	-1.39787	0.290324	0.439117	3.57143	1.37858
MAST4	-0.858966	-1.57988	2.30983	1.3898	-0.185023	2.18884	-2.94046	1.08699	-3.39078	-1.20968	1.46615	0.418962	0.359086	-0.434135	2.95903	-0.13354	-1.44623
MASTL	-3.85164	-1.04795	1.38947	0.425473	2.80247	3.84372	0.206352	-1.28941	-5.03151	2.47475	-1.10388	-0.536633	-3.00112	-2.18654	2.32908	2.67583	1.90153
MATK	2.29261	-0.596466	-0.596466	-0.596466	-0.596466	-0.596466	-0.596466	-0.596466	-0.596466	-0.596466	-0.596466	-0.596466	-0.596466	-0.596466	-0.596466	6.65439	-0.596466
MELK	-1.97392	0.44732	2.30322	0.240105	-1.67327	2.73675	-0.795303	-0.720353	-3.71853	0.577433	-4.6595	-0.814491	2.55321	0.200603	2.72947	2.18774	0.379515
MERTK	0.802561	1.08254	-1.12487	-1.12487	0.536694	1.14722	0.589074	0.681177	0.571685	0.987801	-1.12487	-1.12487	-1.12487	-1.12487	-1.12487	0.227385	1.24792
MET	-5.29232	-3.34282	0.347285	0.469014	1.68066	1.47028	-1.10142	-0.300454	-4.05492	-3.55793	1.60367	1.93934	3.91937	0.100028	4.15311	-4.02231	5.9894
MINK1	0.563363	0.619152	2.00726	0.275092	1.34396	-0.184155	-0.660092	0.273447	-5.81841	-1.79514	0.664626	-0.54988	0.899136	1.5959	1.86897	-2.15743	1.05419
MKNK1	-1.23209	-0.312098	1.78955	1.01457	1.0484	0.467394	1.5843	2.12771	-5.20177	1.84078	-3.25262	-0.421261	0.791955	0.733693	2.56107	-0.585573	-2.954
MKNK2	1.09812	3.51795	1.4088	0.845814	1.76242	-0.0870193	1.70815	-1.64259	-6.55938	-0.898775	-1.45141	0.75896	-3.25216	0.67492	1.70171	-1.94337	2.35787
MLKL	-0.766204	-4.42991	-0.677605	4.46626	-0.712723	2.05025	-0.181445	-0.801589	-1.50495	-1.08906	-0.544546	-1.37903	-0.611755	-0.45155	4.99715	-0.870973	2.50768
MTOR	-1.16987	2.52233	0.879046	-1.81452	3.11869	2.19504	-1.66322	1.75915	-3.61076	0.644171	-6.39923	-1.9306	1.58825	0.61843	1.05259	1.47902	0.731471
MUSK	-0.35134	-0.35134	-0.35134	-0.35134	-0.35134	-0.35134	-0.35134	2.99657	-0.35134	-0.35134	-0.35134	-0.35134	-0.35134	2.27354	-0.35134	-0.35134	-0.35134
MYLK	-3.47745	-2.3559	1.05503	3.99047	2.2308	1.67515	-1.27658	-0.91926	-2.0017	-2.86409	1.74552	2.20775	0.0879188	0.942645	2.16656	-2.6802	-0.526679
MYO3B	-0.242536	3.88057	-0.242536	-0.242536	-0.242536	-0.242536	-0.242536	-0.242536	-0.242536	-0.242536	-0.242536	-0.242536	-0.242536	-0.242536	-0.242536	-0.242536	-0.242536
NEK1	-1.05183	0.0566131	0.0399858	-0.304884	0.370697	-1.91532	-1.88173	2.10184	-3.89531	1.07066	-1.30918	2.367	2.6592	-0.511871	2.17344	0.382769	-0.352077
NEK2	-1.07454	1.78369	1.54017	1.71627	-1.85648	-2.04921	0.62696	-2.60091	0.128705	2.13889	-2.82223	-2.81084	1.86818	1.34367	2.98035	-1.95813	1.04546
NEK3	1.01552	3.39918	-2.0303	-5.67426	-0.0660616	0.995031	1.45963	2.39683	-1.54098	0.946126	-2.73814	-0.97651	-0.989842	-0.180392	0.329074	1.64918	2.0059
NEK4	0.353567	3.46082	-0.158851	-0.0211897	0.540906	2.94208	-0.130439	-0.358676	-3.31281	-1.2271	-2.48988	-0.0603118	-2.91442	2.05673	1.31987	-0.943835	0.943531
NEK6	0.243067	1.12468	-0.246073	0.126552	1.18112	1.15197	-3.00762	1.93602	-1.4873	-1.1754	-1.77596	-1.44763	0.120851	0.499008	0.768304	0.774671	1.21375
NEK7	-2.59149	-3.28811	4.75475	-1.25916	4.06756	-1.17771	-1.64742	-1.16744	-2.30374	-2.08393	-1.69444	-0.493446	4.28291	-1.65638	3.57006	1.70396	0.984052
NEK8	0.229374	0.308087	1.13731	0.203714	-3.41123	-0.0619568	-0.563217	-0.765511	-0.0754842	-0.154111	0.208935	0.401782	0.33631	0.819238	0.351411	0.902165	0.133184
NEK9	3.97484	2.00096	-0.274456	-0.72813	-0.913148	2.07399	-0.136675	3.19934	-6.56129	1.04676	-0.94253	-3.13172	1.94103	-0.0503059	-1.95304	-1.06901	1.52339
NPR1	0.910702	0.979989	0.581008	0.694032	-1.44609	0.62527	-0.0187912	0.432106	-1.44609	0.290896	0.230897	1.09683	-1.44609	0.590544	0.816953	-1.44609	-1.44609
NPR2	0.21646	-2.76667	0.479138	-0.295485	0.250086	2.61159	-0.24152	0.337092	-2.76667	-0.370579	-0.489236	3.94047	-0.0447447	0.295267	0.303635	-0.78041	-0.678422
NRBP1	-2.02737	1.80126	3.51441	0.80667	0.245876	0.940844	-2.43321	-0.202477	-4.06786	-2.21197	-0.917025	2.27221	-1.92966	2.05898	-0.540126	-0.340217	3.02966
NRBP2	2.06532	3.20828	1.41015	0.184025	-4.67639	-1.7299	0.65446	2.40697	-7.49663	-0.287952	-4.8233	0.742414	0.703516	1.97104	2.71308	1.13495	1.81998
NRK	-1.22743	1.78344	3.00941	-3.83221	0.960582	1.35073	-1.57497	3.56082	-1.5158	-1.99285	-1.56152	0.725116	-0.680011	2.87086	2.37302	-1.95133	-2.29786
NTRK3	-0.707157	-0.707157	1.79107	-0.707157	1.33688	-0.707157	-0.707157	-0.707157	1.18433	-0.707157	-0.707157	1.40014	0.977522	-0.707157	-0.707157	1.08879	-0.707157
NUAK1	-2.71164	3.89695	2.91618	-0.398683	2.29022	2.2115	-2.10045	-2.08172	-2.44237	-2.17612	-0.158215	-0.33563	-1.70696	0.171619	3.31404	0.766961	-1.45568
OBSCN	2.77413	0.354464	-1.49737	0.393135	-1.49737	0.311793	0.67251	4.31752	0.483393	0.420785	-1.49737	0.246167	-1.49737	-1.49737	-1.49737	-1.49737	0.507729
OXSR1	-2.00178	2.90729	4.20666	-2.52789	3.04506	3.24296	-1.36045	-2.35563	-5.22999	-1.84934	-2.70902	-0.258417	-0.0831007	1.74087	3.60527	1.57612	-1.94863
PAK1	-1.37081	2.77225	0.709219	-2.28561	1.8287	2.56913	-1.29062	-1.01274	-3.83141	-1.08734	-2.29743	-0.455473	-2.80738	1.16622	3.55517	1.2962	2.54193
PAK2	-1.7948	4.3921	1.8929	1.77304	0.0622575	0.735657	-0.134542	-1.32242	-5.39218	-3.25734	1.35512	-0.401126	0.404511	-0.778304	0.503159	-0.57262	2.53459
PAK3	-0.401991	-0.0695031	0.278569	-0.140721	0.620474	3.94469	-0.17826	-0.112568	-1.03548	0.179949	-0.269013	-0.262597	-3.90831	-0.0864392	2.12346	-0.791233	0.108974
PAK4	2.00941	3.75923	0.509564	3.8268	-0.278813	-0.295535	-2.03104	0.419672	-7.45801	-1.02128	1.10449	-4.33563	-0.431916	2.8409	-3.53314	-1.97967	6.89494
PAK6	1.66722	-2.10905	2.20506	-2.58009	1.08539	5.92319	-2.60278	-0.438965	-1.95602	-0.677257	-0.94093	-2.83367	-0.711859	2.8182	1.17647	-0.654902	0.629995
PAN3	-0.230888	0.798394	1.44627	0.789216	-0.652712	0.638459	-0.589358	-5.17092	0.978189	1.88002	-3.1983	-0.219848	0.459433	0.252951	1.19808	0.120631	1.50038
PASK	-6.60182	3.2999	-2.214	1.60599	4.04173	0.498239	1.37249	-1.07141	-2.64013	0.916888	-2.01962	-0.0964632	-1.30602	0.82995	0.0352851	0.237718	3.11129
PBK	-2.28858	-1.41771	1.01719	3.57584	5.16273	2.8497	-1.62109	-2.8906	-4.64245	-1.66505	-0.0135076	1.06902	-2.40174	0.975318	1.32691	-0.434467	1.39849
PDGFRA	2.96976	-2.68392	0.885255	-0.714324	1.84464	-0.215498	-1.15558	-2.68392	-0.646606	1.05819	-0.764706	-2.68392	-1.31917	0.711528	0.434291	5.05075	-0.0867765
PDGFRB	-0.810906	7.91938	2.78556	0.0626811	0.365653	-0.172169	-0.0384014	0.205885	-1.91519	-0.171245	-4.92457	0.539609	-2.76114	0.19665	-0.0333478	-1.39971	0.151255
PDIK1L	-0.890793	-0.890793	1.20679	1.39404	-0.890793	-0.890793	1.58417	-0.890793	2.24959	4.25492	-0.890793	-0.890793	-0.890793	-0.890793	-0.890793	-0.890793	-0.890793
PDK1	-0.0231133	0.374345	-0.162633	-0.214899	0.998633	1.62242	-0.52151	-2.31718	-1.06517	-4.26415	-0.267799	1.95068	1.59123	1.16688	-0.233538	-0.424167	1.78997
PDK2	0.16797	1.1297	-1.06411	-2.16292	-0.473929	-0.549797	0.25721	1.00482	0.0896034	0.422629	0.962731	-0.528362	0.3263	1.28809	0.768714	0.227211	-1.86587
PDK3	-2.12951	1.48313	0.220029	-0.926129	0.445375	0.681874	-0.544548	-0.694077	1.46359	0.179551	-1.25841	0.389197	0.691286	1.02208	-1.0676	0.437482	-0.393321
PDPK1	-1.40017	1.39998	1.9571	-0.855429	-0.36218	1.4024	0.686339	-0.708894	-8.20507	0.726265	-1.27344	1.37682	0.0322583	0.11569	2.53818	1.04044	1.52969
PEAK1	-2.88354	-0.558729	2.98071	0.824703	1.65443	0.13983	-2.32265	-0.108212	-2.48307	-0.464282	-3.1232	1.6405	2.2678	0.0952462	1.11478	2.19258	-0.966904
PHKG2	-2.28552	0.693185	0.135617	-1.26292	0.816934	1.03147	-1.73301	1.3213	-0.701435	-0.367922	-1.87239	-0.112551	-2.98309	0.323167	-1.00413	0.14588	7.85541
PIK3C2A	-0.480886	2.17686	-0.138397	-0.76507	2.66936	-0.255898	0.789433	-0.0527914	-5.10698	1.14124	-1.96783	0.480846	0.304344	0.842605	0.359273	1.12033	-1.11644
PIK3CA	-3.07058	0.46772	2.21789	0.933371	0.254335	0.0876452	-0.204075	-1.60535	-2.93309	-2.4656	2.02334	0.660534	-0.517789	0.554281	2.16783	1.06767	0.361856
PIK3CB	-1.8631	0.574769	-0.104135	0.523216	-0.390205	-0.450633	0.0204207	-1.22425	-1.4393	-1.13127	0.928416	0.641713	0.417191	0.465588	1.67868	-0.132971	1.48586
PIK3CD	-0.737084	0.445631	-0.427902	-0.267605	0.211591	3.03865	-0.371638	-2.83531	-0.867262	-2.83531	-0.607372	0.177814	3.37847	-0.406105	2.52863	-0.347839	-0.0773483
PIK3R4	-0.12266	3.05096	3.7472	-0.136564	-0.440779	3.35021	-1.39017	-1.76914	-3.04299	-0.78608	-3.72104	-1.83578	0.656791	1.39406	1.74188	-0.103093	-0.592797
PIM3	-1.40239	1.85021	-0.291966	2.34643	1.95249	-0.214191	1.75587	-0.149956	-2.82018	-0.484241	-0.364587	1.20156	-0.807292	-0.378218	-0.426533	-0.901539	-0.865477
PINK1	1.38763	1.40125	1.73117	1.85079	0.996678	-0.443956	-0.61136	-2.47597	-2.47597	-0.710697	0.973623	-0.0105163	-0.260344	1.87585	1.72376	-2.47597	-2.47597
PKMYT1	-0.560316	-1.27879	-0.266624	-0.584036	3.86356	1.90533	-0.270202	-3.46244	-0.189437	1.23287	-0.12359	-2.75931	1.05576	-0.484927	1.40187	0.340397	0.179878
PKN1	-0.429976	1.86684	3.09009	1.23076	-1.92812	1.3012	3.68751	0.817163	-5.09866	1.12086	-0.338935	-0.651303	-7.25683	1.41737	3.40372	-4.48875	2.25706
PKN2	-0.313926	1.20341	2.9025	-1.4764	0.342714	5.83233	-1.48483	-0.273779	-3.52045	-0.85082	-2.83623	-2.84032	0.545621	0.96689	2.1791	0.815875	-1.19167
PKN3	2.37584	2.91793	-0.647519	-4.91455	0.00552755	3.09391	0.356979	0.850531	-1.9922	1.00417	-2.59694	-2.56349	-2.06957	2.3218	0.499316	3.86084	-2.50258
PLK1	-4.46366	4.46739	2.78884	3.02524	2.72245	4.51491	-2.64943	-3.25411	-3.44141	2.55228	-3.60632	-4.44451	-5.07305	1.9107	2.75228	1.70558	0.492829
PLK2	-2.69022	-2.06069	2.22665	1.87316	2.33329	0.0117739	-0.000167196	-0.31748	-2.34243	-4.90198	-2.76937	2.26503	-0.134886	0.692149	3.07912	-0.376801	3.11285
PLK4	0.127782	0.304901	0.286074	-1.618	2.138	2.79747	0.314404	-1.07993	-1.7667	2.62741	-1.99821	-5.6056	0.0530237	2.57	0.146833	0.142202	0.56034
POMK	0.256288	-0.252887	0.440041	-0.511406	1.42271	1.31646	0.0633121	0.360184	0.587385	0.684393	-1.88579	-0.446267	0.946221	-0.704377	-2.3398	0.240741	-0.177217
PRKAA1	-0.728715	2.90271	3.2907	-0.690058	-0.892787	-0.254376	0.00676176	0.114846	-3.78822	-1.04802	-1.05684	-0.554192	-1.16872	0.94188	2.27618	-3.86068	4.50954
PRKAA2	-2.50958	0.27865	0.432222	-1.22404	3.97342	5.04109	-3.23967	-2.79419	-4.0639	-3.38035	0.603068	2.68894	2.83593	-2.35037	3.64806	1.39347	-1.33275
PRKACA	0.0664562	1.06638	2.87567	-1.77928	-0.247296	-0.091369	1.62914	1.86006	-4.24033	-1.94039	-0.83833	-0.460791	2.13266	-0.665931	0.600505	-0.4922	0.525041
PRKACB	0.798097	-2.40021	1.81579	-1.00243	0.836941	2.30919	-0.705754	-0.561946	-2.85276	2.6262	1.54416	-2.90493	-0.904775	-0.322058	1.74003	-1.26921	1.25366
PRKCA	-2.36113	3.2838	3.38304	0.768004	3.04205	2.37665	-2.66684	-4.44088	-6.75017	-2.99268	-1.75629	0.806884	0.477308	1.46621	2.78247	1.34891	1.23268
PRKCB	-3.19898	1.84719	1.14766	-0.139145	-0.459992	-0.741743	-1.57128	-0.266162	1.15896	5.82793	-1.45025	0.667544	-2.76144	-0.0485148	-0.882995	-0.965	1.83621
PRKCD	-2.20432	2.44875	0.267155	4.31336	1.07166	2.46935	1.34454	-1.35495	-10.5536	-2.09157	-0.332068	-1.55682	-2.08171	2.857	3.26014	0.206324	1.93673
PRKCE	-2.40541	2.83798	0.228202	0.114932	1.28776	1.13219	-0.668346	-1.90883	-3.54245	-5.62484	0.242767	1.58307	1.21343	0.621483	2.30469	1.23154	1.35184
PRKCG	-2.22179	-0.0785686	-0.310428	1.19928	-1.9964	-0.251582	-0.20626	0.0779478	-2.03741	0.680467	-0.98729	0.52002	0.250052	-0.581754	1.98824	1.51699	2.43848
PRKCI	-5.00458	3.8234	3.27485	0.585162	2.7128	0.0523274	3.5728	-6.18417	-1.85142	-4.70398	-1.58052	1.7915	-3.91726	2.47667	1.85406	1.58769	1.51067
PRKCQ	-2.70355	-0.695539	-0.685807	-2.37361	3.64085	2.67253	0.860235	0.468596	0.100422	-1.50722	-1.98558	2.71226	-1.83561	-0.849938	1.31534	-0.258494	1.12512
PRKCZ	0.716627	5.06656	-1.96478	-2.24122	-0.117063	3.97614	-0.713793	-1.77499	-5.56589	-1.85133	-0.547938	-2.58771	-1.83363	3.00863	3.56518	2.41871	0.446495
PRKD1	-0.76098	-1.51719	2.61697	-2.06344	1.40118	-0.109811	-3.46004	2.72642	-2.91764	-1.84727	1.00338	1.82051	1.94818	1.48908	2.07561	-3.13857	0.733621
PRKD2	0.347127	3.85828	1.25087	-1.24476	-1.74567	0.905887	-0.118671	3.35306	-6.55996	0.85433	-2.59661	-1.57502	-1.08665	-0.612549	2.60768	-0.028353	2.39101
PRKD3	0.703738	-5.0612	0.984944	0.308563	3.10502	2.70878	-0.81725	2.90238	-6.94367	0.557031	-6.59367	0.312445	1.15281	0.0146792	1.04463	5.27597	0.344814
PRKDC	-1.1788	0.522129	3.22041	-2.06732	0.864622	1.79099	-0.363095	0.290552	-2.55128	1.44248	-1.60155	-4.56644	-0.633787	0.872542	1.35795	2.36366	0.236929
PRKG1	4.43189	4.91236	1.2458	-0.64134	-2.83687	-2.29066	0.10298	2.73684	-3.36317	-3.14093	1.06219	1.63758	-1.8076	-0.942538	-0.0205785	0.952183	-2.03813
PRKG2	0.859316	-0.608996	-0.535213	-0.00508087	0.462639	-1.85367	2.97376	-0.101648	0.409697	0.0820735	-0.191996	0.314477	3.16988	-0.525257	-1.74056	-1.67974	-1.02967
PRKX	-0.71987	4.53831	-0.187095	-0.880891	-0.104525	-0.658727	-2.94413	-0.536005	-0.596348	-0.328766	-2.94413	-2.94413	-0.229955	-0.282742	4.81397	-0.56098	4.56601
PRPF4B	-4.45397	2.7924	2.08581	0.179945	1.54572	0.533302	0.185453	-2.41319	0.200405	0.0342234	-1.93678	-3.43974	-0.0929062	-0.503625	0.220253	0.676624	4.38607
PTK2	-5.08443	4.42016	0.515756	-0.65672	-0.330685	2.76231	0.795783	4.45698	-7.30663	1.2807	-2.1222	-1.70566	-1.85469	-0.914951	1.58478	1.22675	2.93275
PTK2B	-2.8714	0.798088	5.11608	-0.244522	3.2534	0.945964	-2.8714	-0.924053	-2.8714	-2.8714	-2.8714	0.5843	2.55286	-2.8714	2.56906	0.279951	2.29727
PTK6	-0.272719	0.147524	2.02431	-0.324792	1.46214	-1.69709	1.03581	0.727453	-2.71227	-0.973384	-1.0374	-0.059131	-0.142143	2.23939	0.0853152	-0.388858	-0.114158
PTK7	3.01902	2.53869	-0.0915386	-3.58015	-1.29292	0.748643	-1.64355	1.95712	-0.916983	1.16814	-2.2486	-1.16136	-0.547273	0.746847	0.453342	0.858665	-0.00808863
PXK	0.159546	2.6605	1.82251	-0.170526	2.12049	0.0342688	-0.798067	-0.651774	-6.01348	-2.13984	2.6732	-0.672422	0.932284	-0.735924	1.03087	-2.213	1.96136
RAF1	-3.53558	1.53735	3.73541	3.22349	2.45394	4.86262	3.49255	-1.23884	-8.23358	-2.98315	-3.09227	-0.87104	-0.599235	-1.48003	1.11971	-0.544391	2.15305
RIOK1	-1.78045	0.963233	0.271404	2.23376	0.339878	0.961717	1.34148	-1.89349	-2.14265	1.79827	-0.838283	-2.11556	-2.09051	0.467508	0.0642866	0.944618	1.4748
RIOK2	0.0109471	1.61991	0.322927	1.71084	0.492375	1.69521	0.866554	-1.96889	-3.80298	2.49553	-0.0896585	-0.642657	-4.51088	-0.40547	1.88193	0.397239	-0.0729274
RIOK3	-0.192742	1.02362	1.98378	0.80625	1.13001	1.63749	0.834806	-2.54301	-3.61146	0.188985	0.397241	0.183747	-2.40998	0.654009	1.5043	-2.10947	0.522421
RIPK1	0.365736	3.58599	0.94737	1.41966	0.902942	0.686446	1.96186	-2.01228	-4.69303	-3.06868	-2.28542	0.432042	1.65829	0.286079	0.594335	-2.54433	1.76299
RIPK2	2.67983	0.553212	1.73357	-0.398613	1.64275	2.71381	-2.39701	-2.02781	-8.13246	-3.05431	1.34482	-2.12857	0.376172	0.242143	1.57056	-2.32221	7.60413
RIPK4	1.15579	-1.56919	0.42621	-2.08304	0.966664	1.78051	-1.85069	-1.64372	1.02574	1.3903	-3.34431	-3.34431	1.81903	0.83657	1.59113	1.14499	1.69831
RNASEL	-0.400591	-3.3373	0.666343	0.542738	-0.476157	-0.318668	-0.335468	0.764896	-0.130462	0.452152	-0.321904	1.01026	0.996522	0.165276	0.0477272	-0.0759572	0.750595
ROCK1	1.75433	1.73208	3.02413	0.528649	1.17509	1.1174	-0.668631	-0.0983912	-4.41468	-3.45243	0.0104829	0.939401	-0.672016	-3.19181	1.46845	-0.168673	0.91661
ROCK2	3.01677	-1.78554	2.38573	-1.16985	-0.135757	0.337368	-0.126238	-1.54889	-5.25696	-4.24295	2.66144	-0.208116	-0.443859	1.42102	1.22448	1.81873	2.05262
ROR1	-3.99027	-0.840861	-1.86518	-0.717174	2.60904	1.62601	-1.00027	-0.916649	-1.08088	-0.144186	-0.277347	1.94507	1.60636	-0.543515	1.78971	-0.25228	2.05242
ROR2	-0.0704184	-0.49769	-0.225021	-0.074219	2.71213	-0.692438	-1.85867	-1.85867	-1.85867	-0.140667	-1.85867	2.59691	-1.85867	2.58965	2.13577	2.81799	-1.85867
ROS1	0.0394364	0.361769	0.226442	-0.0990413	0.519584	0.525557	0.367415	0.320137	0.0456774	0.388261	0.253466	0.489025	0.310005	0.358189	-3.74769	0.162077	-0.520306
RPS6KA1	-4.05065	6.00387	1.37822	0.440715	0.413292	1.25557	1.24346	-2.82847	-4.3955	-1.64611	-5.67367	0.954532	0.0679859	2.7844	2.19044	0.332281	1.52963
RPS6KA3	3.21733	-2.9724	1.93081	0.484346	0.915941	-0.402697	0.735445	0.570329	-4.38663	-0.928735	-2.06961	-2.98684	2.27306	1.41922	1.3632	-1.44858	2.28582
RPS6KA4	1.8667	3.14133	1.65145	0.256284	0.672674	0.31133	-0.311409	-3.35793	-4.40537	-1.86345	-2.36161	1.95872	0.909415	2.34375	-0.201088	-1.24248	0.631686
RPS6KA5	-0.521663	-0.989412	1.75947	-1.14731	1.22896	0.126892	-2.31272	-2.16442	-5.3855	0.29051	-2.07163	-1.96588	1.2775	2.5084	7.15636	-0.562716	2.77314
RPS6KA6	-3.78938	2.27141	2.53483	-1.17568	1.49047	-0.00506839	-0.0539729	-0.0092894	-0.755139	-1.61018	2.13161	-0.538372	-0.155482	-0.00824836	0.0965218	-0.605311	0.181301
RPS6KB1	1.86037	3.39964	0.544018	-0.327826	1.60353	0.658923	1.64535	1.86288	-5.07847	-2.06488	-3.15256	-2.80859	-1.15199	0.90846	-0.131978	2.11666	0.116463
RPS6KB2	1.6222	1.98761	-0.0894009	-0.685621	1.07032	9.96353	1.33615	0.00661785	-3.48252	-2.85551	-2.16966	-0.424833	-3.44189	-0.474919	-0.212187	-1.1084	-1.04148
RPS6KC1	-0.447234	1.31482	-0.782306	-1.2826	0.234674	0.406147	1.50923	-1.37549	-3.85872	-0.940176	-1.75825	2.45529	2.87911	-1.20988	1.13105	1.30105	0.423288
RPS6KL1	-0.242536	-0.242536	-0.242536	-0.242536	3.88057	-0.242536	-0.242536	-0.242536	-0.242536	-0.242536	-0.242536	-0.242536	-0.242536	-0.242536	-0.242536	-0.242536	-0.242536
SBK2	1.48184	-0.768622	1.0791	-0.768622	-0.768622	1.11315	-0.768622	0.760231	-0.768622	-0.768622	0.37347	-0.768622	-0.768622	-0.768622	0.876765	-0.768622	2.00167
SCYL1	-3.48779	1.11504	3.28232	-0.62871	1.59281	1.16388	1.34902	-2.54809	-2.68937	-0.279333	-0.920633	-2.33568	-0.468992	1.60537	1.54944	1.2634	0.437327
SCYL2	-1.69115	3.01535	1.44041	-0.00375012	0.359738	-3.0061	-0.00832546	-1.10622	-0.316297	0.256827	0.498901	2.46448	1.82136	-1.81516	-1.12697	-0.844141	0.0610587
SCYL3	0.126144	0.86486	1.00371	0.379497	-2.74101	1.30789	-0.195823	0.238553	3.18568	-0.591243	-3.91032	-0.994238	-0.3955	-0.653534	1.05273	1.39452	-0.0719243
SGK2	-2.52916	-0.637182	0.713585	-0.524961	-0.91723	-0.727695	0.465334	-1.01545	-1.92567	-1.27255	-1.73033	-0.323666	-0.055938	0.357826	0.680199	0.428313	9.01457
SGK3	2.64433	3.42559	0.260584	0.71006	-1.3377	2.25616	-0.508314	-2.9429	-4.72265	-3.42677	-0.370498	0.11902	0.520931	0.270533	0.108037	2.00716	0.986412
SIK1	-0.380403	3.59605	0.274224	1.34307	1.00743	-0.837069	0.0559941	4.53905	-2.92091	0.274122	-0.990384	-2.10847	-3.34715	-1.62184	-3.04238	1.10132	3.05735
SIK2	-3.09536	6.00066	-0.072556	-1.22997	0.549122	-0.464787	-1.29883	1.09508	-3.19778	-1.81895	-0.114332	0.226714	-1.57019	0.453732	0.189161	2.32846	2.01983
SIK3	-0.523146	2.40502	-0.454406	1.55515	-0.375558	1.71796	0.344658	-1.95362	0.289442	0.764095	-0.0757855	1.70637	-3.68016	-0.517162	-0.880345	-0.191312	-0.131206
SLK	-1.76832	1.68243	1.49375	1.01612	-1.25501	5.32078	1.74566	-0.11138	-7.37932	-2.56174	-1.21217	-0.591763	-0.838782	-3.6234	3.45893	1.96608	2.65813
SMG1	0.897742	0.678635	2.38326	-1.54002	2.52372	1.01832	0.193711	0.0863471	-1.24628	-0.203836	-5.84737	-1.26484	0.635665	-0.0149373	0.0417116	0.578355	1.07981
SNRK	-1.00755	0.791282	1.73609	2.74011	-0.156273	1.5586	-2.64629	0.447299	-1.16411	1.69806	-3.31761	0.838682	0.17939	0.409797	1.32741	-0.782478	-2.6524
SPEG	-3.02517	-1.14302	0.659835	0.753323	-0.016125	-0.275694	-0.16356	2.32156	-0.304723	0.501102	-2.86209	1.67858	1.08991	0.192083	1.32015	-2.04038	1.31421
SRC	0.381474	1.83253	0.492929	-0.99477	-1.96875	-1.22709	1.30581	2.60464	-3.51293	0.095916	-1.55505	0.203318	-2.85137	0.671696	-0.439267	-0.477972	5.4389
SRPK1	0.368587	1.90638	-0.658601	1.44389	1.98325	4.41166	2.68539	-1.23299	-3.17656	0.195501	-0.999608	-1.65199	-9.27754	-0.186407	0.501868	0.225073	3.46208
SRPK2	2.63727	0.495529	0.150422	-3.81115	-0.612886	-0.618089	-4.28283	6.21228	-3.77454	3.87174	-4.83346	0.0376506	0.0221718	0.984747	-0.382473	1.74752	2.1561
SRPK3	-0.689299	-0.689299	-0.689299	1.65482	-0.689299	-0.689299	-0.689299	6.47298	-0.689299	-0.689299	-0.689299	-0.689299	-0.689299	-0.689299	-0.689299	1.52238	-0.689299
STK10	-1.80511	1.56924	1.58841	1.07622	3.50779	3.18565	1.27423	1.41607	-8.96886	-4.71886	-0.0985641	-1.54539	-1.39659	1.98634	4.19212	-1.71007	0.447365
STK11	-0.985747	2.08879	1.48067	0.329198	1.82877	-0.126105	-0.967248	-0.853658	-3.50254	-1.58148	-0.629601	-3.17632	2.79369	-0.321631	0.709673	0.565551	2.34799
STK16	1.37279	0.62413	-1.43141	1.72378	0.402737	2.14218	-0.141958	-1.41467	0.993637	0.544165	-1.10062	-1.78419	-1.1238	-1.18025	1.09303	-1.90946	1.18991
STK17A	-2.32009	1.90921	-0.0811141	2.15103	2.83053	3.19043	-1.0409	0.357332	-6.1168	-1.4971	0.0925631	0.0508736	0.650431	0.955782	1.0162	-3.84164	1.69325
STK17B	-2.43542	-2.43542	0.260079	2.37744	0.206435	2.93442	-2.43542	3.08831	-0.895382	-0.417956	0.110216	0.0361968	0.204858	-0.311292	0.162645	-0.208405	-0.241312
STK24	-1.05821	1.85415	0.742448	6.09805	-1.5773	2.78505	-0.125775	-0.798866	-6.31265	-1.58561	-4.32624	0.0592921	-1.24883	2.3487	3.21793	-2.76007	2.68792
STK25	0.43084	1.57403	-1.46954	1.00025	-1.3302	1.24553	0.0264755	1.24335	-3.61156	-0.354252	0.353908	0.934669	-2.53412	-2.80343	-0.462611	2.21949	3.53717
STK26	-3.0737	-2.80582	1.29731	1.66195	1.67715	2.80885	-2.78859	-0.0852374	1.67487	-5.30557	-0.144018	2.49756	0.120902	1.47212	2.22018	-3.09503	1.86707
STK3	-2.9896	-0.38368	-0.378706	0.514888	1.92694	2.21165	0.803595	0.574039	-2.65791	0.412738	-4.39651	-0.604789	-3.19575	0.912807	1.72647	4.42467	1.09914
STK32B	5.18366	-1.25544	0.925621	-1.25544	0.780134	0.537474	-1.25544	-1.25544	0.586805	0.347068	-1.25544	-1.25544	-1.25544	0.562898	0.787171	-1.25544	0.332671
STK32C	1.46715	2.05479	-4.47762	-0.597967	1.21943	-0.281752	1.70329	0.707917	-0.542987	-1.12139	-1.28162	-2.42875	0.34812	0.404862	0.618282	-0.240552	2.4488
STK33	-0.996353	1.99891	-0.971283	1.41997	4.74551	1.02355	-0.550989	3.14938	-4.78213	-1.52579	-1.03766	0.753987	-0.987067	-0.761426	-1.58034	-1.32229	1.42402
STK35	0.254296	0.971364	-2.96103	0.784458	1.39359	1.80862	-0.166443	-0.616734	2.55142	0.601601	-1.69035	-0.795912	-0.372797	0.515053	-3.37146	0.0226879	1.07164
STK36	-1.18569	1.48291	3.12014	-1.22541	0.176063	1.24966	1.16026	0.591859	-1.66064	-1.28085	-3.39611	-3.39611	-1.57012	-1.6752	3.01116	3.46452	1.13355
STK38	2.98186	1.83884	1.81232	1.09001	1.85201	2.06728	-1.72079	-3.18606	-7.92974	-4.41309	-1.70106	2.98785	-1.93488	2.79876	1.23589	3.09923	-0.878421
STK38L	-2.06922	3.32229	-2.16266	-0.817085	1.66964	2.72395	0.135589	1.07405	-0.983387	-3.28608	-3.57428	0.618505	-2.35225	2.61786	-0.447064	4.43007	-0.899934
STK39	0.301999	-2.90629	1.69102	0.733712	1.05222	3.0668	-0.21731	1.01547	-3.93561	0.193355	-1.94661	0.399896	-3.41133	-0.197016	2.20686	-0.640312	2.59314
STK4	-3.71368	-0.775776	0.0703989	-0.10995	1.59132	1.81146	-3.0079	0.00515678	-4.16234	-1.55729	0.756136	-1.41134	1.24502	2.56338	2.09517	2.49641	2.10384
STK40	-0.272806	0.179746	-0.624097	0.627771	-0.0448476	0.687595	-0.591527	0.109692	-0.721268	-1.13161	0.0987542	0.878733	-0.738647	-0.917481	-0.177763	-0.75658	3.39433
STRADA	-0.399566	-0.884012	2.52852	-1.2546	1.47449	1.12309	0.0754377	1.3651	-2.92929	-1.16395	-1.44649	-1.78088	1.7334	-1.65044	1.90482	0.594334	0.710028
STRADB	-2.21083	5.06533	-2.21083	0.439168	-0.0804854	0.0997402	-0.507887	0.659559	0.109842	-0.111548	0.0671511	0.486135	-0.0940149	-2.21083	0.282157	-0.182206	0.399549
TAOK1	2.49424	0.573339	2.62346	-0.340702	-2.22906	-0.884259	-1.10842	-0.520498	-2.49272	0.439222	-1.11201	1.58094	-2.49089	0.859335	0.91679	-0.393705	2.08492
TAOK2	3.30931	0.357188	1.89733	-0.675688	-1.3603	-1.88172	-1.92438	-1.55883	-1.77104	-1.23812	-2.35656	0.983739	0.915115	-0.92916	1.44896	1.58319	3.20095
TAOK3	0.989405	-2.40377	0.957786	0.471708	1.30003	1.00824	0.672418	-2.10293	-4.29731	-0.657867	1.02218	-0.758806	1.65688	1.24247	1.32903	-2.56141	2.13195
TBCK	0.0710602	1.36894	-2.41709	-1.18933	0.753956	2.01514	0.673311	1.48836	-0.424276	-2.52409	-3.31414	-1.20412	1.35528	0.139474	1.49708	1.09264	0.617795
TBK1	-1.68103	3.30216	5.50799	1.4116	-1.01693	-0.545707	-1.58619	-2.72042	-5.97667	-0.545365	-2.84059	0.626979	-2.23052	-0.733831	5.89949	-0.678303	3.80734
TEC	-1.27059	-1.27059	0.806639	-1.27059	1.27928	1.06103	-1.27059	0.142612	-1.27059	0.4798	0.625855	0.616369	0.491576	0.422073	0.940116	-1.27059	0.758186
TEK	-0.739505	-0.739505	6.28316	0.617073	-0.739505	-0.739505	2.11924	-0.739505	-0.739505	-0.739505	-0.739505	-0.739505	-0.739505	0.59409	-0.739505	-0.739505	-0.739505
TESK2	0.519677	2.69379	3.67626	-2.94273	2.72499	-0.89368	-2.47902	1.84591	-2.70022	-0.677075	1.57626	-2.98733	0.361261	2.43918	0.451346	-2.26807	-1.34055
TGFBR1	-2.05304	-1.33549	3.49128	0.74835	2.26236	0.939553	-2.7775	1.55425	-2.71333	-3.60409	-1.23493	-1.54025	1.54791	4.17358	1.06544	-2.49168	1.96757
TGFBR2	-3.40128	-3.36247	2.07178	2.06746	0.0422609	1.49953	0.829175	1.59924	-2.23069	-2.1024	-2.37283	0.215863	1.4895	1.25126	1.58582	-0.122052	0.939852
TIE1	1.49635	-0.784567	-0.784567	1.29613	-0.784567	0.973814	-0.784567	0.885879	1.79022	-0.784567	0.740043	-0.784567	-0.784567	0.663236	-0.784567	-0.784567	-0.784567
TLK1	0.450958	1.00529	1.42509	1.07167	0.017492	1.72204	0.596715	3.03886	-1.89476	1.37346	-4.7785	-0.787436	-5.50632	-0.026379	-0.279645	3.46166	-0.890208
TLK2	0.93201	1.21538	1.4398	0.607201	2.44957	0.0998682	-0.514942	2.14286	-1.71893	2.64284	-2.22532	-2.36063	-3.05435	0.592049	0.57816	-1.03913	-1.78644
TNIK	-5.01276	-2.01066	0.0168223	1.88054	0.915412	-1.71194	-1.75839	2.29033	-4.58852	-5.25846	1.21412	2.49743	2.41803	1.84723	5.40334	-0.806921	2.6644
TNK1	1.16993	-1.57779	-1.57779	-1.57779	2.73268	2.91548	-1.57779	-1.57779	-1.57779	-0.067007	-1.57779	-0.236002	-1.57779	3.16238	2.05783	-1.57779	2.46479
TNK2	-1.51463	3.41558	3.50425	2.55443	-4.15909	-2.74347	1.25172	2.54983	-6.33992	-2.32877	1.64061	2.75549	-1.85565	2.04031	3.22143	-2.47739	-1.51474
TP53RK	-0.360227	-0.867733	1.3306	0.743388	1.77713	-0.528793	-1.80084	-0.917342	0.158271	-2.28223	2.01775	-0.438732	3.53647	-1.30204	1.32775	-0.188128	-2.2053
TRIB3	-2.47036	-0.152766	1.42431	1.86685	0.578778	-0.0356731	-0.979092	-0.691566	-2.00739	-0.842363	-0.655621	-0.810274	-0.837181	2.81696	-0.750878	1.3336	2.21267
TRIO	-1.07073	0.954186	1.92349	1.32016	1.96317	-0.150495	-2.27146	-0.119287	-5.06011	-2.84722	-0.752827	1.57897	0.704891	0.62293	1.2478	1.38513	0.571403
TRPM7	-4.4273	2.77971	1.04395	-1.6409	-1.684	2.66916	6.3793	-2.53852	0.487472	0.0452024	-0.998893	-2.68966	0.943002	-3.34439	0.625429	0.409079	1.94135
TSSK3	-0.585004	-0.25437	1.01602	0.847494	-0.368985	-0.195748	-1.23419	0.371626	0.113545	-0.700123	-0.974968	2.28509	1.03139	0.373582	-0.0423254	-2.00557	0.322535
TTK	0.0241605	-1.19568	1.77606	2.84061	3.28252	4.07084	-1.5148	-0.793767	-1.97907	2.716	-3.80303	-2.54756	-2.42366	-0.203509	0.0802647	-0.98341	0.654018
TTN	-0.999966	-0.897237	0.714935	-0.648615	0.731924	1.46312	1.67731	2.69709	0.456391	-1.34134	-1.91419	-2.92649	-0.261087	0.0870066	1.40285	0.27999	-0.521708
TYK2	-2.75307	1.79345	1.13836	-0.980192	1.81293	-2.1708	-0.544291	1.79261	-2.91042	-0.0396482	-1.56828	-1.03676	0.869588	0.193106	-1.66157	1.32459	4.74039
TYRO3	3.39811	0.00137565	1.30449	1.58604	-0.193696	-1.16271	-0.34471	-1.64781	-2.30174	-1.72217	-0.269777	-0.0645253	-1.35082	-1.759	-2.65179	2.02927	5.14948
UHMK1	1.0462	-1.51033	0.0750339	1.52934	-0.0691125	-0.335802	-1.25883	-0.558052	0.840498	1.22133	-1.28319	0.479824	-2.47294	1.36165	-0.374188	-0.201065	1.50963
ULK2	0.480375	0.965835	3.36062	-0.172249	-0.294603	0.901795	-3.75413	-1.76995	-1.25669	1.68469	-1.87187	-0.725805	-0.517194	0.158713	1.21782	0.28166	1.31098
ULK3	1.35394	0.0451753	-0.828255	1.60837	1.42982	1.62147	-0.848596	0.859689	-6.07109	0.967239	-4.2072	0.68872	2.14427	-0.1768	0.394348	1.45137	-0.432471
VRK1	-1.89285	-0.591509	0.440029	0.134525	3.49708	1.60249	-2.00766	0.179057	1.38382	1.7798	1.30373	-2.65768	-4.13319	-0.255637	1.50652	1.17443	-1.46295
VRK2	1.83129	-0.388378	-0.830643	2.39621	-0.426287	1.53547	-2.93665	-1.75865	-1.05343	0.555862	3.23565	-1.35258	-1.21389	-1.45199	0.188441	0.516874	1.15271
VRK3	0.975831	0.691599	-1.43251	1.24158	-1.27494	-4.74694	-0.854586	2.50248	1.33151	1.54117	-0.112363	-0.63936	0.593963	0.0445752	-0.348471	-0.242329	0.728801
WEE1	0.401173	1.12031	-0.431456	3.14868	1.13792	2.50391	-0.975442	-0.0757636	-2.87535	2.52607	-4.32895	-3.44587	-2.10977	0.824725	0.642657	1.06635	0.870807
WNK1	0.999752	6.2018	2.68236	-2.49545	1.19898	2.1103	-0.141806	2.16297	-4.07175	-2.12129	-4.48739	-1.84005	-1.09859	-0.273736	0.374869	-0.592218	1.39124
WNK2	0.0318478	3.62702	-1.23114	-1.40545	1.37484	-1.89098	-0.0821902	1.17724	2.75007	0.864607	-2.90746	-2.32977	0.0854069	-1.44097	0.342937	1.24579	-0.211794
WNK3	0.958366	1.56414	1.45465	-1.52456	1.27539	-1.44678	-1.42939	1.29571	-0.510247	1.51772	-3.15041	-0.00422945	-0.921655	1.32934	-3.15041	1.68113	1.06125
WNK4	-4.8462	2.18852	3.12845	-0.0148911	4.06429	3.55341	-3.51567	-3.06954	-4.8462	-3.19921	-1.73649	0.388617	-4.8462	3.33409	4.72322	1.94173	2.75209
YES1	-0.180756	1.10988	1.87532	-2.57207	1.84532	3.49512	-2.65983	2.49823	0.0203765	0.807205	-0.714855	-4.52228	-1.09475	-0.434355	-1.60391	1.44409	0.687267

## Sheet: Druggable activity landscapes
GeneName	A204	G401	HS729	HT1080	KHOS-240S	KHOS-NP	MES-SA	RD	RD-ES	SK-ES-1	SK-LMS-1	SW1353	SW684	SW872	SW982	SYO-1	VA-ES-BJ
AAK1	-0.322033	-0.465764	3.81862	-0.0155899	0.707019	-1.23563	-0.10822	1.87158	-5.29248	-1.69496	0.0511367	1.47913	0.353842	0.240746	-0.136782	-0.714154	1.46354
ABL1	-0.170479	1.99978	3.22681	-0.919333	-1.5692	-0.60017	-0.795731	2.62876	-7.37622	-0.0515232	-2.34848	0.979722	1.07621	0.314418	-0.252158	1.24583	2.61177
ABL2	-1.773	0.336853	1.18126	0.791817	0.697117	2.36142	-0.170342	2.46933	-3.60438	-0.779128	-5.62725	1.20284	2.12817	-2.96295	1.2111	0.272362	2.2648
ACVR1	0.343588	2.84567	3.03813	0.682083	-0.274292	0.386958	-2.72373	0.67318	-5.36868	0.969778	-0.0720003	-1.25489	-1.14911	-1.58156	0.376647	0.661942	2.44631
ACVR1B	-0.619706	1.08328	-0.619706	1.35916	-0.619706	-0.619706	-0.619706	-0.619706	1.76032	1.76452	-0.619706	1.46918	-0.619706	-0.619706	-0.619706	-0.619706	-0.619706
ADCK1	0.589605	0.732451	0.526723	0.916246	-1.30239	-1.30239	0.671461	-1.30239	0.693003	0.957849	0.417788	0.818584	0.652009	-1.30239	-1.30239	-1.30239	0.838623
AKT1	-1.61445	1.73564	1.88141	-0.129873	1.46551	0.611033	-0.266709	2.7398	-6.08424	-2.39692	-0.545674	0.649919	0.513784	0.402641	1.11199	-0.810426	0.736562
AKT2	0.641882	2.27695	1.48292	1.36243	-0.426801	-1.19371	1.74046	-0.992477	-7.53068	-2.0745	-0.60283	3.09375	1.97648	0.770319	-0.742922	0.192571	0.0261451
AKT3	2.60036	0.96043	1.2913	0.121284	-0.0473706	-0.588382	1.91504	1.71231	-2.7993	-1.51667	0.607218	2.55174	-2.27469	0.0742513	0.177333	-5.88157	1.09672
ALK	0.27439	-0.50463	0.0235917	0.236537	0.048184	-0.0217199	-0.896764	0.846734	-0.50981	3.94061	-0.745782	0.0205411	0.23479	0.353581	0.441195	-3.72353	-0.0179156
ALPK3	-0.720197	0.900525	-0.308961	-0.656204	1.49477	0.232068	-1.68903	4.43636	-0.708814	-0.0386084	-0.19288	-0.746526	0.762918	-1.68903	-1.68903	0.787643	-0.17502
ARAF	0.302425	0.705567	2.54871	2.28138	-0.38256	0.457376	1.19996	-0.943788	-5.41467	0.570407	-0.954144	-1.08994	-1.74425	1.16648	0.935966	-2.63265	2.99374
ATM	0.42515	2.03371	2.25155	1.20277	-0.900439	0.527705	-0.510713	2.17529	-1.68923	-1.20316	0.826083	-6.0705	-0.0368146	1.67656	0.597691	-0.608792	-0.696854
ATR	-0.543005	1.59982	-0.077094	1.79774	1.78441	3.20547	1.81278	-0.864532	-2.21046	-1.08733	0.417428	-3.61485	-1.36668	-0.654669	1.36169	-3.48946	1.92873
AURKA	-2.50115	0.819303	0.285648	0.668682	3.00907	2.86757	-0.326773	-1.92235	-2.85054	2.78186	-0.0742926	-1.16526	-1.19179	-0.00876234	0.146584	-1.23742	0.699615
AURKB	-2.54689	1.17528	1.81668	2.64931	2.73148	3.23732	-0.858814	-2.39709	-2.89119	-0.774452	-2.2854	-1.20653	-2.3586	1.232	2.01871	-0.150673	0.608864
AURKC	-0.242536	-0.242536	-0.242536	-0.242536	-0.242536	-0.242536	-0.242536	-0.242536	-0.242536	-0.242536	-0.242536	3.88057	-0.242536	-0.242536	-0.242536	-0.242536	-0.242536
AXL	-1.98322	-0.695831	2.01099	1.24347	1.85214	1.30418	-0.799122	0.210683	-2.79977	-2.60524	1.00532	1.42757	1.91493	0.568101	0.982136	-4.52729	0.890969
BCKDK	2.876	4.27288	-1.72361	-1.57508	-1.19993	-2.4105	-0.130568	0.92251	-1.27822	-1.09928	-2.40545	-0.855584	-0.950851	-0.759601	-0.162758	0.689773	5.79026
BLK	-1.14934	-1.14934	-1.14934	0.978732	-1.14934	1.0047	-1.14934	0.961604	0.696854	0.588275	1.04236	0.794723	0.724822	0.609498	0.64381	-1.14934	-1.14934
BMP2K	-2.2524	-1.7575	1.93325	2.08206	0.87111	0.501066	-5.74088	-0.189534	-4.9078	-1.84575	1.32434	2.26759	0.375082	1.61956	2.30885	1.10756	2.30336
BMPR1A	0.617095	1.4739	0.372749	1.06188	-2.19664	0.815647	1.08914	1.03304	0.115221	-2.38694	-2.16746	0.118792	-2.28028	0.182422	0.489038	0.469435	1.19296
BMPR2	-1.47725	0.353065	1.27714	-2.27619	0.95463	1.0401	-0.0877004	2.11026	-5.16634	-2.48042	0.356823	0.20886	0.969892	0.466171	1.30962	0.81569	1.62565
BRAF	-0.64825	5.20292	-0.864492	0.507252	-3.66853	-3.77571	1.56067	0.758547	-0.311152	2.53008	-2.12576	-0.643708	-2.35082	1.46184	-0.119562	0.318286	2.16838
BUB1	-3.65864	0.711449	-1.3788	3.86628	3.61873	3.722	-0.362858	-0.621427	-2.79312	1.34906	-0.678815	-4.19642	-2.83376	-0.3796	1.11439	-0.206642	2.72817
BUB1B	-4.93577	-0.162897	1.31922	2.28995	3.42261	4.521	-0.481337	-0.317007	1.04358	2.95202	-2.03576	-2.86542	-0.343838	-4.55694	0.694708	-1.30234	0.758228
CAMK1G	-0.347858	1.19715	1.26595	-0.940582	-0.894471	-0.40018	-0.55089	-0.0453466	-0.472481	1.61069	-1.30978	0.860028	-2.192	1.0926	1.67255	-0.321078	-0.224292
CAMK2D	1.08377	2.48348	-1.22349	-1.01337	0.0696737	-0.405081	-0.0853092	3.27322	-6.5211	-1.97542	-0.466846	2.03351	0.591456	-1.08817	1.42222	-3.29533	5.11677
CAMK2G	3.07168	-1.07533	0.994735	-0.481158	-0.498598	0.356877	-3.50054	2.14872	-5.6142	-1.41824	0.0997745	0.44128	2.15691	-1.24487	0.517644	0.635195	3.41011
CAMK4	4.23514	-1.27437	-0.493377	1.11011	1.1746	-0.686624	-2.697	2.76474	-1.95617	-0.829965	-0.477692	-0.0049099	-1.87489	-1.00096	1.41718	0.192441	0.401753
CAMKK2	2.44041	0.882965	-3.32372	-1.28356	-2.369	-0.776073	0.163786	-0.648351	0.791314	0.84095	-2.62157	-1.41898	-1.28129	0.961559	0.651282	3.71628	3.27401
CASK	0.949433	0.528474	1.41638	0.212742	0.170652	-0.621238	-1.89847	1.06556	0.640796	-1.32642	-0.383047	0.514374	-6.12721	0.454943	1.06123	0.449279	2.89253
CDC42BPA	0.28456	-0.600735	0.66837	-0.262755	-2.30734	0.77602	0.631417	0.216841	-4.22765	-0.141843	-2.18802	0.340119	2.99299	-0.270042	1.1647	-0.111417	3.03478
CDC42BPB	-0.353451	2.20802	-0.042177	-1.75379	2.56441	0.452207	-0.443226	0.320141	-5.74404	-0.525069	-0.321728	-0.411245	1.42457	-0.40068	0.596043	0.83281	1.5972
CDC42BPG	-1.70264	2.68439	-0.196272	-1.70264	0.525912	1.78288	-1.70264	2.17247	0.23034	0.561576	-1.70264	0.304124	0.10459	-1.70264	0.0763863	-0.0973667	0.364176
CDK1	-0.788257	1.90313	2.08544	3.05749	1.84652	3.95969	-0.0587451	0.29497	-0.572078	-2.08391	-2.45967	-1.81694	-7.73497	0.615679	2.40153	-0.652513	0.00264326
CDK10	1.14057	0.159421	1.01363	1.54938	1.10982	1.69577	-1.61102	0.615923	1.67692	0.0466106	-4.36214	-1.61333	-0.11872	1.03696	1.04794	-3.0781	-0.309646
CDK12	-1.30878	3.83231	3.40031	1.5923	2.25481	3.73689	0.804073	2.25593	-3.17766	-5.51481	-7.17281	-3.38122	-2.97486	1.74538	1.28771	0.722203	1.89823
CDK13	-3.60579	2.16092	2.07835	-0.321852	-0.0915521	2.61839	-3.3271	-0.206392	1.71257	2.61513	-4.2899	-1.76118	-1.72485	0.449402	-1.84792	3.22732	2.31447
CDK16	1.64755	0.343351	2.36041	0.654652	-1.23732	0.635908	-1.1246	1.98098	-5.27546	-2.02577	-0.990706	0.647408	1.87923	1.05206	1.20537	-3.13329	1.38022
CDK17	-3.62764	0.732824	-2.07452	5.18528	0.619871	4.0254	-0.948537	-0.62183	-5.84485	0.836907	0.301382	0.0908648	-0.544829	-1.49469	0.835127	-2.4261	4.95532
CDK3	-2.43519	-0.954282	0.403658	2.13797	-0.348837	-0.417036	0.984163	-0.848188	-1.01434	1.08729	-0.408501	-0.767629	-1.33552	0.527761	1.29656	1.13127	0.960836
CDK4	0.27353	2.13982	0.627705	2.05498	0.552916	0.828122	0.952096	0.199167	0.51452	2.45626	-1.69752	-3.42491	-1.59598	-0.947585	-0.00723065	-1.45585	-1.47004
CDK5	-0.172963	-0.543458	0.674717	-0.792825	-1.00223	-2.58694	0.85027	-0.728722	-2.94439	0.211455	-0.771518	-0.520317	1.36073	1.87724	1.79205	0.763654	2.53324
CDK6	-0.662619	-0.803041	0.00434345	2.11272	0.970209	0.747927	0.361352	4.5516	-4.90103	-2.00537	-0.422186	-1.20286	-1.25038	0.604975	1.09672	-0.0262623	0.823901
CDK7	-4.75702	3.35536	0.688396	4.43573	5.02096	3.54347	-0.0787032	-0.217309	-4.43639	1.03362	-5.71352	-3.217	-3.73017	2.67513	2.50096	-2.98551	1.88201
CDK9	-2.07103	1.6471	-0.942811	2.45444	3.39902	2.35245	0.966519	0.117187	-1.52724	2.09873	-3.97227	-1.86885	-2.88098	-2.23082	0.148986	1.22844	1.08115
CDKL5	2.11007	-2.23861	-1.59739	0.629016	-0.208002	1.91475	-0.043889	2.92697	-0.428991	1.02866	-1.43471	0.0565435	-2.08843	0.0729618	0.0859175	-2.65868	1.87381
CHEK1	-2.16383	0.295907	1.20391	2.69305	0.957478	3.29516	2.74712	-0.3818	-1.00783	1.78012	-3.37889	-2.29425	-5.08378	0.898893	-0.0879893	0.577379	-0.0506358
CHEK2	-4.36704	3.74148	0.926732	-2.19884	1.39554	0.669606	-1.66761	3.46964	-4.16717	1.67348	-1.44915	-0.436731	1.8713	1.63804	-6.79035	1.35897	4.33211
CHUK	-1.47891	-0.475552	1.84004	0.491224	0.258648	2.40348	3.07243	-0.490526	-1.7366	-0.702717	-4.85069	-1.22825	0.904487	-1.29652	-0.628912	-0.189996	4.10837
CIT	4.1538	-0.510554	1.94669	0.854496	0.834817	0.799495	-0.202533	-2.71259	-1.72871	1.3229	1.45578	-1.43888	-1.71154	0.783788	1.33374	-2.81714	-2.36357
CLK1	-4.38277	2.74548	-0.228086	0.522751	0.2658	1.7859	1.11138	1.20141	0.747916	1.4295	-2.5843	-3.15956	-2.41534	-0.197579	0.530002	-0.0368801	2.66438
CLK2	-1.64323	3.34665	1.33294	-1.48394	-0.506386	1.80996	1.35318	2.20465	0.852989	1.43918	-6.63427	-1.58072	-1.23334	-0.487805	0.526429	0.492079	0.211635
CLK3	-1.2078	0.735653	1.89947	3.24924	3.10118	4.26968	-1.30408	-1.07663	-1.11959	-1.32954	-1.73379	-2.17273	-5.75752	1.47276	0.467768	-0.108325	0.614252
CLK4	-3.32357	0.433845	2.56157	0.536653	0.468595	0.203016	-0.317901	0.397148	-3.33001	-0.72096	-2.09891	-0.819823	-1.04754	0.468963	2.63592	2.1096	1.8434
CSK	-1.52158	-0.535139	-1.39454	0.644513	1.03128	0.971105	-0.751607	-1.34787	0.685462	-0.391198	-0.900849	0.208966	0.324087	0.288483	1.24388	-0.686976	2.132
CSNK1A1	-1.20123	1.86355	0.59629	0.409465	2.82756	2.46118	1.8941	2.13889	-3.7428	1.28533	-1.80927	-5.13488	-4.69392	0.222166	1.13671	0.291831	1.45501
CSNK1D	-3.22081	4.27917	2.885	1.56545	1.5484	0.517165	0.680912	-0.0980406	-5.32816	0.869631	-5.06963	-1.19651	-0.472887	0.318103	0.428755	1.05018	1.24326
CSNK1E	-3.3991	2.39987	-1.18123	2.61398	0.00230077	1.79017	-1.78369	1.65913	-1.57879	3.84318	-3.84495	-1.72495	-1.84866	0.0104623	1.96979	1.44749	-0.37501
CSNK1G1	-1.60845	2.48943	2.45861	-2.39542	1.81386	0.244471	-1.05054	-0.232581	-0.742022	-4.15949	-0.615155	-0.0149084	-0.0977778	-0.189165	2.39155	-0.141021	1.84862
CSNK1G2	-0.110792	2.90041	1.91276	-1.87691	1.26653	-1.71792	0.156742	1.80525	0.958401	2.35303	-2.16128	-0.471089	-3.23371	-1.19264	-1.37255	1.02811	-0.244344
CSNK1G3	-3.00026	2.80215	2.2311	-0.215347	1.63123	0.973108	-0.892094	0.839409	-3.21389	0.214854	-0.469269	-3.34843	-5.33376	1.73001	1.95861	2.6257	1.46687
CSNK2A1	1.5089	2.66422	-1.13095	2.15333	3.76055	0.886412	-2.92218	0.32605	-1.43515	-0.828565	-2.01409	-2.44243	-1.431	-1.06864	1.2939	-1.54908	2.22876
CSNK2A2	1.40423	-0.279338	1.72548	2.6018	2.425	1.66768	-2.86099	2.43472	-3.36387	-0.862541	-3.06066	-2.17945	-2.11916	1.01056	0.117198	-0.0231724	1.36252
DDR1	0.296185	2.18407	-1.34346	-0.566963	0.913152	0.619725	0.39358	0.343253	-0.611814	-0.431135	-1.83984	-1.58739	0.469121	-0.227177	0.76532	0.24668	0.376693
DDR2	2.93429	2.53075	3.19159	0.33371	0.485669	-0.341751	-0.552851	0.797899	-0.737769	0.308993	0.190331	0.261033	0.227543	0.0406306	0.868259	-6.65468	-3.88365
DMPK	-4.10007	1.11926	0.539934	1.92543	0.293475	0.729448	-1.79393	1.61219	-3.15871	-1.46321	-0.936681	0.436306	3.80254	1.01758	-0.0674172	-1.61503	1.65888
DSTYK	0.264479	-0.0315769	0.0266267	-0.195194	0.580708	-0.144614	-0.0666497	0.323252	-0.123489	-3.39322	-0.819939	0.78698	0.622465	0.0601945	0.232268	1.38293	0.494776
DYRK1A	-2.15271	3.39951	3.42914	-0.920217	-1.02293	0.363985	-0.904713	0.847572	-1.15127	0.656063	-0.78631	-0.15811	-5.1946	1.71842	0.0486901	1.38045	0.447024
DYRK1B	0.49038	2.26155	-0.107789	0.2637	-0.980334	1.05512	-1.11632	2.91088	-3.07875	-1.44548	0.273425	-1.44553	0.29721	-0.358364	2.29782	-1.19554	-0.12198
EGFR	-4.91774	-1.85421	1.11589	1.4939	1.71078	2.38863	-4.79368	1.00571	-3.43566	-3.16737	2.34724	-1.20657	1.26219	1.78554	1.836	0.870901	3.55845
EIF2AK1	-0.376561	-0.568418	1.88241	-0.672874	2.1523	2.21297	-3.20181	-0.151809	-0.607099	0.227229	-1.37283	-0.255447	-0.559344	-0.255771	-0.295621	2.24853	-0.405859
EIF2AK3	1.00158	0.471441	1.77659	-0.617239	-0.823748	0.117859	1.27309	1.70936	-1.81868	-4.7508	-0.597794	-0.432949	0.827218	-0.332575	-0.823298	-0.359916	3.37987
EIF2AK4	1.95281	-1.0547	-0.777083	-0.459763	0.769038	2.79504	0.529309	0.860864	-3.45862	0.257042	0.0180093	0.0977196	0.544036	-1.51841	2.97738	-3.40251	-0.13016
EPHA2	2.87888	2.12849	2.789	3.00066	-0.697938	3.38972	-3.10198	-2.03159	-4.37827	-3.91604	-4.21679	-5.53254	1.74991	0.832321	2.08727	-0.189314	5.20819
EPHA3	-2.44159	-2.44159	1.51677	-2.44159	1.39421	1.01081	-2.44159	3.8963	-0.899321	2.30681	-0.701592	-0.504708	-0.377119	3.59677	-0.314477	-2.44159	1.28351
EPHA4	-1.88645	-1.88645	0.557998	-0.322798	0.320137	0.34465	-1.88645	0.066229	0.845671	4.88983	0.147601	-0.560707	0.416094	0.104586	0.246694	-1.88645	0.489805
EPHA5	-0.226954	-0.17903	3.08567	-0.999704	2.19116	-2.40571	-2.40571	-0.28155	-0.746471	-0.24998	0.430962	-2.40571	2.64022	-0.459224	-0.437288	-0.485563	2.93488
EPHA7	4.37166	-2.58112	-0.398506	-2.58112	-1.06668	-1.12553	-2.58112	5.17674	0.0180103	-0.401378	-1.03615	-1.6075	-0.497406	-0.805899	-0.500518	6.6066	-0.990079
EPHB2	-4.99984	-3.63779	3.38909	3.50209	4.71534	4.09254	-2.72306	-4.99984	-1.10547	-1.46727	-2.03429	-2.05127	-3.19775	4.06924	-0.919386	2.81255	4.55512
EPHB3	-1.00229	-0.145735	0.251581	-0.241461	-0.654439	-0.503083	-3.22222	5.23528	0.829646	0.489195	-0.0817331	0.0397003	-0.386431	-0.015631	-0.0425903	0.800548	-1.35034
EPHB4	1.90822	0.157432	2.01961	-1.48323	-2.48483	-1.50442	-2.43653	2.55069	0.0932668	2.23056	-0.253377	-5.11262	0.564163	-0.904468	1.01217	2.68846	0.954895
EPHB6	-0.165202	0.34045	0.14852	-3.78863	0.117439	0.236889	-0.223036	0.199126	0.632977	0.193661	0.25082	0.195229	0.292734	0.170905	0.365403	0.496044	0.536675
ERBB2	2.4757	2.1952	1.29505	-0.470931	-1.1341	-1.52249	1.39261	0.475387	-1.94019	-1.09709	-3.18632	0.532039	-3.68342	0.287742	0.0167258	2.93272	1.43136
ERN1	-2.43652	0.304872	0.657777	-0.289822	0.589271	0.693814	-2.43652	0.660606	0.422885	0.111467	0.103172	-0.779987	0.624721	0.149703	0.730705	0.228091	0.665756
FER	-1.12349	3.29747	1.73775	0.920741	0.117343	-0.15084	-2.5325	0.190711	-4.2973	-2.11719	-2.83266	0.74711	-0.0186517	1.80593	1.4572	-1.36136	4.15974
FES	-1.43415	1.283	3.65323	1.05146	-1.43415	3.05727	-1.43415	-1.43415	-1.43415	-1.43415	-1.43415	-1.43415	-1.43415	3.41857	3.31214	-1.43415	-1.43415
FGFR1	2.3865	3.59829	1.88205	-1.82008	2.27026	-0.237085	-1.6016	-1.33985	-2.20057	0.331097	-2.28883	-0.997847	-1.16752	-2.17897	-0.258946	3.06222	0.56089
FGFR2	-1.40282	4.97859	-1.40282	-1.40282	-1.40282	-1.40282	-1.40282	2.72177	-1.40282	0.517972	-1.40282	0.639795	-1.40282	-1.40282	-1.40282	5.04366	1.52926
FGFR3	-0.103476	1.85689	-0.229397	-2.34245	-0.347773	-0.426218	2.4735	-0.515097	-2.34245	3.80216	-2.34245	-0.252577	-0.10507	-0.0603149	-0.0326474	1.30688	-0.339512
FGFR4	0.389653	-1.4006	-0.736071	-2.84912	-0.854447	0.768998	-1.54688	3.9293	1.09579	2.19522	-2.84912	-0.759252	-0.611745	-0.566989	-0.539322	0.419259	3.91534
FLT1	-0.994027	-0.994027	1.33443	0.58967	0.558442	1.18164	-0.994027	0.434458	-0.994027	-0.994027	1.22747	0.924708	0.489565	1.21184	-0.994027	-0.994027	-0.994027
FRK	-0.768273	-0.768273	0.957699	-0.768273	-0.768273	-0.768273	-0.768273	-0.768273	-0.768273	1.75607	-0.768273	-0.768273	1.1496	-0.768273	-0.768273	-0.768273	6.12418
FYN	-2.37693	-1.42657	2.05149	0.828623	1.39372	-0.33116	-3.05675	2.56107	-6.38861	1.22581	0.257043	0.318573	0.637091	-0.452348	1.91969	1.39676	1.4425
GAK	0.206134	1.59092	3.22725	0.641329	0.760159	0.57635	-0.120273	0.028846	-2.8609	0.532408	-2.18435	-1.4171	-1.81548	-1.32615	1.04076	0.43392	0.686185
GSK3A	-5.98001	4.03333	2.73398	-2.17407	0.199027	1.98868	-0.438622	1.4255	-5.38476	3.02981	-3.26519	-1.37186	0.453492	0.793093	2.19406	-2.11273	3.87628
GSK3B	-2.10304	2.74624	1.46801	1.13206	-0.63401	0.84648	0.0562149	1.92729	-6.56309	-0.177236	-2.22783	0.943803	-2.23734	-0.612812	1.14219	2.08989	2.20319
GUCY2D	1.61245	-0.534097	-0.534097	-0.534097	1.73005	-0.534097	1.47187	-0.534097	-0.534097	-0.534097	-0.534097	2.12889	-0.534097	-0.534097	-0.534097	-0.534097	-0.534097
IGF1R	-6.67505	4.97153	-0.771184	-3.32846	3.28556	0.80076	-1.41353	-0.772982	-3.12151	2.0693	3.05533	-2.93827	-1.63593	2.62487	-3.05914	2.87497	4.03373
IKBKB	-0.91538	-2.28987	1.46731	0.438058	1.17517	1.08644	-0.503152	1.22781	-1.28078	2.6092	0.903677	-0.396627	2.59994	-3.09374	2.39121	-5.15846	-0.260806
IKBKE	-2.02834	1.14399	1.08726	2.04639	-1.31372	0.289584	3.89705	1.64736	-4.40156	-2.07657	-2.95084	-0.671258	0.602937	0.612458	1.2269	-0.201506	1.08985
INSR	-2.89288	1.17864	0.338696	-0.764381	-0.0478134	-1.02461	0.25066	-1.82207	-0.864329	2.52295	-0.43424	2.12179	-0.175218	-0.569137	-0.591376	-0.0663001	2.83962
IRAK1	-2.33342	0.0578472	-0.0711065	3.18704	2.28402	4.91891	-1.19875	-0.759541	-8.60818	-0.289568	1.56045	-4.34506	0.552668	1.12787	0.305491	-0.248087	3.85941
IRAK3	-2.89404	1.06611	0.797651	-2.26233	1.3949	5.25613	-1.26388	-0.22646	-0.462421	-0.636558	-1.25846	-1.87243	1.19575	0.647171	-0.827135	0.25782	1.0882
IRAK4	0.923312	-0.974825	0.760613	-1.28501	-1.46009	-0.365943	-0.72193	-0.0854533	-1.13153	0.917937	1.07714	0.561345	1.1596	-0.409142	0.867542	-1.20058	1.36702
JAK1	-3.74766	-0.352572	1.65867	-1.30188	1.88476	0.839727	-2.54192	0.0320237	-0.315536	-0.611964	-1.52763	1.23163	1.68381	0.836174	1.29026	-1.27271	2.21481
JAK2	1.22655	1.65408	-3.00605	-0.0330847	0.661025	2.33095	0.647688	1.57233	-6.90625	1.27404	0.420481	-0.458068	-0.174988	2.07108	0.0159954	-1.18726	-0.108522
JAK3	-1.35531	0.369415	-1.35531	-1.35531	-1.35531	-0.184399	8.72773	-1.35531	1.02686	0.914252	-1.35531	-1.35531	-0.0495455	1.01475	0.378724	-1.35531	-1.35531
KALRN	-2.12369	-0.530855	1.63958	0.000137989	-2.12369	0.23011	-2.12369	-0.398448	1.30551	3.4102	-2.12369	0.187997	2.12751	1.44922	-2.12369	1.85936	-0.661888
KIT	1.40972	-1.70855	0.21064	-1.70855	-0.370328	-1.70855	-0.279761	-1.70855	3.19076	3.4988	-1.70855	-1.70855	2.91042	-1.70855	-0.456278	-1.70855	3.55439
LATS1	-0.873754	-1.69592	4.13249	-0.111794	2.42563	4.92963	-0.339364	-2.89095	-5.99391	-0.908809	-5.09285	-0.613398	0.203156	-0.422323	-0.0955152	3.1456	4.20208
LIMK1	1.36882	1.14842	0.154355	-2.61949	0.421042	0.912889	-1.88724	2.28645	-3.86457	0.487181	0.735907	0.316925	2.08188	1.66876	1.94113	-6.7144	1.56194
LIMK2	-1.01283	2.6911	0.235437	-0.889497	1.796	-0.0472773	0.0716839	2.65721	-4.54252	-1.06337	-2.69873	1.94994	1.53183	0.874496	0.492167	-1.11247	-0.933179
LRRK2	-1.43243	1.52256	-0.600181	-1.08414	-0.638743	1.15659	-0.847558	-1.84835	-0.667788	3.04589	-1.13873	-0.759877	0.0883679	-0.637014	1.34767	-0.927282	3.42102
LYN	-3.71631	2.25693	1.2201	-0.424642	2.71225	2.23346	1.16311	-1.96649	-3.47489	1.90468	-1.43557	-2.42354	-2.67619	0.725278	2.601	-1.97156	3.27238
MAP2K1	-1.34533	0.446236	1.74216	0.37573	1.97688	3.66611	-1.3011	4.4521	-4.50361	-4.67904	1.00216	-1.80723	0.0926362	0.43654	2.42107	-3.82749	0.852173
MAP2K2	-0.96604	1.87296	3.58145	-0.825286	0.463518	2.92416	0.20433	2.90568	-7.19893	-3.8867	-1.03245	-1.10576	0.497641	-0.117112	2.40629	-1.56955	1.8458
MAP2K3	-0.569569	0.55458	4.54738	-0.53463	4.83983	-0.451641	-2.02312	-0.413134	-6.96251	-2.08235	-1.89301	-0.0751746	-0.140895	1.42305	4.74884	-2.84765	1.88002
MAP2K5	-1.4096	2.4788	1.99915	-1.51355	0.0303896	-1.03077	0.787667	-0.145434	-2.90679	1.14632	-0.350919	0.778426	-1.25485	-0.132444	1.32673	0.794826	-0.597957
MAP2K6	-2.74136	1.70178	1.19133	1.16476	0.762441	-1.99364	2.18385	1.23127	-1.13866	2.30422	-4.1373	-0.839385	-1.32735	1.06662	0.916926	0.719494	-1.06499
MAP3K1	-0.63656	0.244836	0.97358	1.3365	0.948003	1.73109	-2.81321	1.47481	-4.77717	-5.64227	-2.13635	0.812315	1.40793	3.05342	3.26898	-1.85691	2.61102
MAP3K11	-0.492432	0.627473	2.076	-0.383042	0.239116	1.39478	-4.58284	-0.771009	-3.22114	-0.419393	-3.21644	1.5417	1.1786	1.38152	3.56114	-1.86087	2.94684
MAP3K2	-0.241187	0.0688761	4.58393	0.00978642	1.73739	1.31066	2.38039	-0.574398	-5.43451	-7.77893	0.707931	1.41361	0.387859	-0.993988	-0.5097	1.84291	1.08937
MAP3K3	-2.39848	-0.00304702	1.66607	0.611581	0.78019	0.316769	0.208154	0.667471	-6.34594	0.0414869	0.823883	1.02764	0.379328	1.03743	0.742402	0.010802	0.434263
MAP3K4	-1.5056	1.11704	-1.09445	2.4836	3.19401	2.79453	-1.9047	-0.211079	-3.40565	-1.57442	-1.03462	0.655656	-0.384144	-2.40992	1.31425	-0.861777	2.82728
MAP3K5	-6.35911	-0.722375	-1.37273	1.344	1.18734	1.36454	-1.1928	0.405962	-3.17225	0.824965	1.56011	-0.943354	1.30056	1.74284	1.96914	-0.745113	2.80827
MAP3K6	-0.863888	1.0448	-1.78714	-1.22532	1.13219	1.6839	-1.82983	-1.88691	-5.64993	-0.084413	2.01488	1.68671	0.105116	1.13827	1.61694	0.553005	2.35162
MAP3K7	-3.46319	3.02015	2.75233	1.52766	1.23634	0.544648	-3.92522	2.01602	-4.83354	0.913747	-2.93652	1.79958	0.683898	-2.30744	0.231491	0.51087	2.22919
MAP4K2	1.69051	1.15772	-0.275544	-0.570899	-2.43049	-0.0395639	0.686498	0.011073	1.11282	1.43072	0.608215	-3.14379	-4.58823	1.03546	1.65048	0.848946	0.81607
MAP4K3	-0.4688	1.64006	-3.01053	1.34984	1.45151	1.17276	1.04584	1.27506	-3.90045	-3.269	0.686996	1.19189	0.269342	-0.72994	0.38279	0.442274	0.470354
MAP4K4	-4.72982	2.52541	1.2558	1.64942	1.00812	2.19623	-0.819505	1.37933	-5.35378	-2.19401	-0.199489	2.34386	-1.6126	1.87513	1.01922	-0.118776	-0.224554
MAP4K5	-2.10115	1.18508	1.22902	0.506083	-0.340464	-0.0217772	-0.398253	1.74308	-7.63979	-1.7289	0.150054	0.508868	3.11788	0.264982	1.65777	0.192329	1.6752
MAPK1	-1.26452	1.29884	1.54912	2.80124	-0.358314	3.65606	-1.57775	2.84318	-11.358	-1.43552	0.018291	-0.106153	2.76951	1.06756	1.47288	-2.04324	0.666846
MAPK11	-0.568218	1.44792	-0.450141	1.49641	1.03005	0.471032	0.175131	0.010229	-5.32355	1.54082	-2.07101	1.16542	-1.22142	0.0341286	0.138469	0.821456	1.30328
MAPK12	-1.52778	4.39841	-1.78869	1.15611	-0.210204	-2.15125	1.40438	0.142611	-0.909455	4.83505	-2.68371	0.503452	-3.50675	-0.768172	1.3924	0.490847	-0.777244
MAPK14	-4.90772	-0.401014	3.54955	0.380017	2.19203	1.67779	-0.644225	1.37458	-7.15368	-1.50932	-1.11765	0.623211	0.601452	1.47575	2.90636	-1.23187	2.18475
MAPK3	1.57385	0.234678	2.14601	0.426825	-0.350346	0.760273	-2.13132	1.08391	-7.51013	-4.78863	0.134633	1.02325	0.42758	1.43921	4.56075	-2.30507	3.27452
MAPK7	-0.395859	4.52969	5.36433	-2.35984	0.703739	4.5406	2.65904	-2.84223	-4.34033	1.78734	-2.58459	-2.57997	-1.62743	-0.751815	1.48052	-3.68165	0.0984546
MAPK8	-2.11222	2.375	2.17058	1.5692	4.5904	3.98131	1.06969	-2.44179	-3.41422	-2.37581	-3.64759	-0.661873	-3.50886	-2.41313	3.89605	-2.84403	3.76728
MAPK9	-0.699836	4.11417	0.698561	-1.08974	4.328	2.78821	-2.37301	-1.12976	-5.18403	-1.16343	-3.59209	-3.29145	2.4759	-2.80777	4.20779	-2.55145	5.26992
MAPKAPK3	1.87708	0.454479	-0.43749	0.0386846	-0.678707	-0.522439	1.48232	1.27062	-0.554463	-0.656158	1.50198	2.16939	-0.410127	-0.546527	-0.595839	-4.93512	0.542311
MAPKAPK5	0.149338	2.61078	-0.584749	-1.26995	2.66044	2.75601	3.41271	0.734835	-6.75658	2.18493	0.220649	0.641366	-2.39477	-2.54576	-3.08333	-0.519172	1.78326
MARK1	0.46236	5.16724	1.55307	0.946587	2.13503	3.40147	-1.01714	-3.70025	-4.94808	-0.320897	-2.95174	-1.9222	0.0549882	-0.221696	1.0511	-1.60514	1.91529
MARK2	2.08286	3.33118	0.0334565	1.77488	-1.7929	1.5733	-2.68026	0.909955	-2.35783	1.0236	-5.88986	0.494942	1.13248	-0.0934917	0.12979	1.16037	-0.832486
MARK3	-0.453987	6.2345	1.27976	-2.78514	1.49649	1.70699	0.542109	0.188433	-3.62958	2.29389	-3.98183	1.6434	-0.320757	-1.53594	-2.3126	0.134301	-0.500052
MARK4	-2.56027	1.72499	-1.02099	-1.20906	-1.28963	-2.28332	0.048706	1.63406	-1.06469	3.1696	-1.94285	1.24676	-0.564007	-0.428777	-0.0566835	2.10268	2.49348
MASTL	-3.85164	-1.04795	1.38947	0.425473	2.80247	3.84372	0.206352	-1.28941	-5.03151	2.47475	-1.10388	-0.536633	-3.00112	-2.18654	2.32908	2.67583	1.90153
MELK	-1.97392	0.44732	2.30322	0.240105	-1.67327	2.73675	-0.795303	-0.720353	-3.71853	0.577433	-4.6595	-0.814491	2.55321	0.200603	2.72947	2.18774	0.379515
MERTK	0.802561	1.08254	-1.12487	-1.12487	0.536694	1.14722	0.589074	0.681177	0.571685	0.987801	-1.12487	-1.12487	-1.12487	-1.12487	-1.12487	0.227385	1.24792
MET	-5.29232	-3.34282	0.347285	0.469014	1.68066	1.47028	-1.10142	-0.300454	-4.05492	-3.55793	1.60367	1.93934	3.91937	0.100028	4.15311	-4.02231	5.9894
MINK1	0.563363	0.619152	2.00726	0.275092	1.34396	-0.184155	-0.660092	0.273447	-5.81841	-1.79514	0.664626	-0.54988	0.899136	1.5959	1.86897	-2.15743	1.05419
MTOR	-1.16987	2.52233	0.879046	-1.81452	3.11869	2.19504	-1.66322	1.75915	-3.61076	0.644171	-6.39923	-1.9306	1.58825	0.61843	1.05259	1.47902	0.731471
MUSK	-0.35134	-0.35134	-0.35134	-0.35134	-0.35134	-0.35134	-0.35134	2.99657	-0.35134	-0.35134	-0.35134	-0.35134	-0.35134	2.27354	-0.35134	-0.35134	-0.35134
MYLK	-3.47745	-2.3559	1.05503	3.99047	2.2308	1.67515	-1.27658	-0.91926	-2.0017	-2.86409	1.74552	2.20775	0.0879188	0.942645	2.16656	-2.6802	-0.526679
NEK1	-1.05183	0.0566131	0.0399858	-0.304884	0.370697	-1.91532	-1.88173	2.10184	-3.89531	1.07066	-1.30918	2.367	2.6592	-0.511871	2.17344	0.382769	-0.352077
NEK2	-1.07454	1.78369	1.54017	1.71627	-1.85648	-2.04921	0.62696	-2.60091	0.128705	2.13889	-2.82223	-2.81084	1.86818	1.34367	2.98035	-1.95813	1.04546
NEK3	1.01552	3.39918	-2.0303	-5.67426	-0.0660616	0.995031	1.45963	2.39683	-1.54098	0.946126	-2.73814	-0.97651	-0.989842	-0.180392	0.329074	1.64918	2.0059
NEK7	-2.59149	-3.28811	4.75475	-1.25916	4.06756	-1.17771	-1.64742	-1.16744	-2.30374	-2.08393	-1.69444	-0.493446	4.28291	-1.65638	3.57006	1.70396	0.984052
NEK8	0.229374	0.308087	1.13731	0.203714	-3.41123	-0.0619568	-0.563217	-0.765511	-0.0754842	-0.154111	0.208935	0.401782	0.33631	0.819238	0.351411	0.902165	0.133184
NEK9	3.97484	2.00096	-0.274456	-0.72813	-0.913148	2.07399	-0.136675	3.19934	-6.56129	1.04676	-0.94253	-3.13172	1.94103	-0.0503059	-1.95304	-1.06901	1.52339
NPR1	0.910702	0.979989	0.581008	0.694032	-1.44609	0.62527	-0.0187912	0.432106	-1.44609	0.290896	0.230897	1.09683	-1.44609	0.590544	0.816953	-1.44609	-1.44609
NPR2	0.21646	-2.76667	0.479138	-0.295485	0.250086	2.61159	-0.24152	0.337092	-2.76667	-0.370579	-0.489236	3.94047	-0.0447447	0.295267	0.303635	-0.78041	-0.678422
NTRK3	-0.707157	-0.707157	1.79107	-0.707157	1.33688	-0.707157	-0.707157	-0.707157	1.18433	-0.707157	-0.707157	1.40014	0.977522	-0.707157	-0.707157	1.08879	-0.707157
OBSCN	2.77413	0.354464	-1.49737	0.393135	-1.49737	0.311793	0.67251	4.31752	0.483393	0.420785	-1.49737	0.246167	-1.49737	-1.49737	-1.49737	-1.49737	0.507729
PAK2	-1.7948	4.3921	1.8929	1.77304	0.0622575	0.735657	-0.134542	-1.32242	-5.39218	-3.25734	1.35512	-0.401126	0.404511	-0.778304	0.503159	-0.57262	2.53459
PAK3	-0.401991	-0.0695031	0.278569	-0.140721	0.620474	3.94469	-0.17826	-0.112568	-1.03548	0.179949	-0.269013	-0.262597	-3.90831	-0.0864392	2.12346	-0.791233	0.108974
PAK4	2.00941	3.75923	0.509564	3.8268	-0.278813	-0.295535	-2.03104	0.419672	-7.45801	-1.02128	1.10449	-4.33563	-0.431916	2.8409	-3.53314	-1.97967	6.89494
PAK6	1.66722	-2.10905	2.20506	-2.58009	1.08539	5.92319	-2.60278	-0.438965	-1.95602	-0.677257	-0.94093	-2.83367	-0.711859	2.8182	1.17647	-0.654902	0.629995
PDGFRA	2.96976	-2.68392	0.885255	-0.714324	1.84464	-0.215498	-1.15558	-2.68392	-0.646606	1.05819	-0.764706	-2.68392	-1.31917	0.711528	0.434291	5.05075	-0.0867765
PDGFRB	-0.810906	7.91938	2.78556	0.0626811	0.365653	-0.172169	-0.0384014	0.205885	-1.91519	-0.171245	-4.92457	0.539609	-2.76114	0.19665	-0.0333478	-1.39971	0.151255
PDK1	-0.0231133	0.374345	-0.162633	-0.214899	0.998633	1.62242	-0.52151	-2.31718	-1.06517	-4.26415	-0.267799	1.95068	1.59123	1.16688	-0.233538	-0.424167	1.78997
PDK3	-2.12951	1.48313	0.220029	-0.926129	0.445375	0.681874	-0.544548	-0.694077	1.46359	0.179551	-1.25841	0.389197	0.691286	1.02208	-1.0676	0.437482	-0.393321
PDPK1	-1.40017	1.39998	1.9571	-0.855429	-0.36218	1.4024	0.686339	-0.708894	-8.20507	0.726265	-1.27344	1.37682	0.0322583	0.11569	2.53818	1.04044	1.52969
PHKG2	-2.28552	0.693185	0.135617	-1.26292	0.816934	1.03147	-1.73301	1.3213	-0.701435	-0.367922	-1.87239	-0.112551	-2.98309	0.323167	-1.00413	0.14588	7.85541
PIK3CA	-3.07058	0.46772	2.21789	0.933371	0.254335	0.0876452	-0.204075	-1.60535	-2.93309	-2.4656	2.02334	0.660534	-0.517789	0.554281	2.16783	1.06767	0.361856
PIK3CD	-0.737084	0.445631	-0.427902	-0.267605	0.211591	3.03865	-0.371638	-2.83531	-0.867262	-2.83531	-0.607372	0.177814	3.37847	-0.406105	2.52863	-0.347839	-0.0773483
PINK1	1.38763	1.40125	1.73117	1.85079	0.996678	-0.443956	-0.61136	-2.47597	-2.47597	-0.710697	0.973623	-0.0105163	-0.260344	1.87585	1.72376	-2.47597	-2.47597
PKMYT1	-0.560316	-1.27879	-0.266624	-0.584036	3.86356	1.90533	-0.270202	-3.46244	-0.189437	1.23287	-0.12359	-2.75931	1.05576	-0.484927	1.40187	0.340397	0.179878
PKN1	-0.429976	1.86684	3.09009	1.23076	-1.92812	1.3012	3.68751	0.817163	-5.09866	1.12086	-0.338935	-0.651303	-7.25683	1.41737	3.40372	-4.48875	2.25706
PKN2	-0.313926	1.20341	2.9025	-1.4764	0.342714	5.83233	-1.48483	-0.273779	-3.52045	-0.85082	-2.83623	-2.84032	0.545621	0.96689	2.1791	0.815875	-1.19167
PLK1	-4.46366	4.46739	2.78884	3.02524	2.72245	4.51491	-2.64943	-3.25411	-3.44141	2.55228	-3.60632	-4.44451	-5.07305	1.9107	2.75228	1.70558	0.492829
PLK4	0.127782	0.304901	0.286074	-1.618	2.138	2.79747	0.314404	-1.07993	-1.7667	2.62741	-1.99821	-5.6056	0.0530237	2.57	0.146833	0.142202	0.56034
POMK	0.256288	-0.252887	0.440041	-0.511406	1.42271	1.31646	0.0633121	0.360184	0.587385	0.684393	-1.88579	-0.446267	0.946221	-0.704377	-2.3398	0.240741	-0.177217
PRKAA1	-0.728715	2.90271	3.2907	-0.690058	-0.892787	-0.254376	0.00676176	0.114846	-3.78822	-1.04802	-1.05684	-0.554192	-1.16872	0.94188	2.27618	-3.86068	4.50954
PRKACA	0.0664562	1.06638	2.87567	-1.77928	-0.247296	-0.091369	1.62914	1.86006	-4.24033	-1.94039	-0.83833	-0.460791	2.13266	-0.665931	0.600505	-0.4922	0.525041
PRKACB	0.798097	-2.40021	1.81579	-1.00243	0.836941	2.30919	-0.705754	-0.561946	-2.85276	2.6262	1.54416	-2.90493	-0.904775	-0.322058	1.74003	-1.26921	1.25366
PRKCA	-2.36113	3.2838	3.38304	0.768004	3.04205	2.37665	-2.66684	-4.44088	-6.75017	-2.99268	-1.75629	0.806884	0.477308	1.46621	2.78247	1.34891	1.23268
PRKCB	-3.19898	1.84719	1.14766	-0.139145	-0.459992	-0.741743	-1.57128	-0.266162	1.15896	5.82793	-1.45025	0.667544	-2.76144	-0.0485148	-0.882995	-0.965	1.83621
PRKCD	-2.20432	2.44875	0.267155	4.31336	1.07166	2.46935	1.34454	-1.35495	-10.5536	-2.09157	-0.332068	-1.55682	-2.08171	2.857	3.26014	0.206324	1.93673
PRKCG	-2.22179	-0.0785686	-0.310428	1.19928	-1.9964	-0.251582	-0.20626	0.0779478	-2.03741	0.680467	-0.98729	0.52002	0.250052	-0.581754	1.98824	1.51699	2.43848
PRKCI	-5.00458	3.8234	3.27485	0.585162	2.7128	0.0523274	3.5728	-6.18417	-1.85142	-4.70398	-1.58052	1.7915	-3.91726	2.47667	1.85406	1.58769	1.51067
PRKCQ	-2.70355	-0.695539	-0.685807	-2.37361	3.64085	2.67253	0.860235	0.468596	0.100422	-1.50722	-1.98558	2.71226	-1.83561	-0.849938	1.31534	-0.258494	1.12512
PRKD1	-0.76098	-1.51719	2.61697	-2.06344	1.40118	-0.109811	-3.46004	2.72642	-2.91764	-1.84727	1.00338	1.82051	1.94818	1.48908	2.07561	-3.13857	0.733621
PRKD2	0.347127	3.85828	1.25087	-1.24476	-1.74567	0.905887	-0.118671	3.35306	-6.55996	0.85433	-2.59661	-1.57502	-1.08665	-0.612549	2.60768	-0.028353	2.39101
PRKD3	0.703738	-5.0612	0.984944	0.308563	3.10502	2.70878	-0.81725	2.90238	-6.94367	0.557031	-6.59367	0.312445	1.15281	0.0146792	1.04463	5.27597	0.344814
PRKDC	-1.1788	0.522129	3.22041	-2.06732	0.864622	1.79099	-0.363095	0.290552	-2.55128	1.44248	-1.60155	-4.56644	-0.633787	0.872542	1.35795	2.36366	0.236929
PRKG1	4.43189	4.91236	1.2458	-0.64134	-2.83687	-2.29066	0.10298	2.73684	-3.36317	-3.14093	1.06219	1.63758	-1.8076	-0.942538	-0.0205785	0.952183	-2.03813
PRKX	-0.71987	4.53831	-0.187095	-0.880891	-0.104525	-0.658727	-2.94413	-0.536005	-0.596348	-0.328766	-2.94413	-2.94413	-0.229955	-0.282742	4.81397	-0.56098	4.56601
PTK2	-5.08443	4.42016	0.515756	-0.65672	-0.330685	2.76231	0.795783	4.45698	-7.30663	1.2807	-2.1222	-1.70566	-1.85469	-0.914951	1.58478	1.22675	2.93275
PTK2B	-2.8714	0.798088	5.11608	-0.244522	3.2534	0.945964	-2.8714	-0.924053	-2.8714	-2.8714	-2.8714	0.5843	2.55286	-2.8714	2.56906	0.279951	2.29727
PTK6	-0.272719	0.147524	2.02431	-0.324792	1.46214	-1.69709	1.03581	0.727453	-2.71227	-0.973384	-1.0374	-0.059131	-0.142143	2.23939	0.0853152	-0.388858	-0.114158
RAF1	-3.53558	1.53735	3.73541	3.22349	2.45394	4.86262	3.49255	-1.23884	-8.23358	-2.98315	-3.09227	-0.87104	-0.599235	-1.48003	1.11971	-0.544391	2.15305
RIPK2	2.67983	0.553212	1.73357	-0.398613	1.64275	2.71381	-2.39701	-2.02781	-8.13246	-3.05431	1.34482	-2.12857	0.376172	0.242143	1.57056	-2.32221	7.60413
RIPK4	1.15579	-1.56919	0.42621	-2.08304	0.966664	1.78051	-1.85069	-1.64372	1.02574	1.3903	-3.34431	-3.34431	1.81903	0.83657	1.59113	1.14499	1.69831
ROCK1	1.75433	1.73208	3.02413	0.528649	1.17509	1.1174	-0.668631	-0.0983912	-4.41468	-3.45243	0.0104829	0.939401	-0.672016	-3.19181	1.46845	-0.168673	0.91661
ROCK2	3.01677	-1.78554	2.38573	-1.16985	-0.135757	0.337368	-0.126238	-1.54889	-5.25696	-4.24295	2.66144	-0.208116	-0.443859	1.42102	1.22448	1.81873	2.05262
ROR1	-3.99027	-0.840861	-1.86518	-0.717174	2.60904	1.62601	-1.00027	-0.916649	-1.08088	-0.144186	-0.277347	1.94507	1.60636	-0.543515	1.78971	-0.25228	2.05242
ROR2	-0.0704184	-0.49769	-0.225021	-0.074219	2.71213	-0.692438	-1.85867	-1.85867	-1.85867	-0.140667	-1.85867	2.59691	-1.85867	2.58965	2.13577	2.81799	-1.85867
ROS1	0.0394364	0.361769	0.226442	-0.0990413	0.519584	0.525557	0.367415	0.320137	0.0456774	0.388261	0.253466	0.489025	0.310005	0.358189	-3.74769	0.162077	-0.520306
RPS6KA1	-4.05065	6.00387	1.37822	0.440715	0.413292	1.25557	1.24346	-2.82847	-4.3955	-1.64611	-5.67367	0.954532	0.0679859	2.7844	2.19044	0.332281	1.52963
RPS6KA3	3.21733	-2.9724	1.93081	0.484346	0.915941	-0.402697	0.735445	0.570329	-4.38663	-0.928735	-2.06961	-2.98684	2.27306	1.41922	1.3632	-1.44858	2.28582
RPS6KA4	1.8667	3.14133	1.65145	0.256284	0.672674	0.31133	-0.311409	-3.35793	-4.40537	-1.86345	-2.36161	1.95872	0.909415	2.34375	-0.201088	-1.24248	0.631686
RPS6KA5	-0.521663	-0.989412	1.75947	-1.14731	1.22896	0.126892	-2.31272	-2.16442	-5.3855	0.29051	-2.07163	-1.96588	1.2775	2.5084	7.15636	-0.562716	2.77314
RPS6KA6	-3.78938	2.27141	2.53483	-1.17568	1.49047	-0.00506839	-0.0539729	-0.0092894	-0.755139	-1.61018	2.13161	-0.538372	-0.155482	-0.00824836	0.0965218	-0.605311	0.181301
RPS6KB1	1.86037	3.39964	0.544018	-0.327826	1.60353	0.658923	1.64535	1.86288	-5.07847	-2.06488	-3.15256	-2.80859	-1.15199	0.90846	-0.131978	2.11666	0.116463
SCYL1	-3.48779	1.11504	3.28232	-0.62871	1.59281	1.16388	1.34902	-2.54809	-2.68937	-0.279333	-0.920633	-2.33568	-0.468992	1.60537	1.54944	1.2634	0.437327
SIK1	-0.380403	3.59605	0.274224	1.34307	1.00743	-0.837069	0.0559941	4.53905	-2.92091	0.274122	-0.990384	-2.10847	-3.34715	-1.62184	-3.04238	1.10132	3.05735
SIK2	-3.09536	6.00066	-0.072556	-1.22997	0.549122	-0.464787	-1.29883	1.09508	-3.19778	-1.81895	-0.114332	0.226714	-1.57019	0.453732	0.189161	2.32846	2.01983
SIK3	-0.523146	2.40502	-0.454406	1.55515	-0.375558	1.71796	0.344658	-1.95362	0.289442	0.764095	-0.0757855	1.70637	-3.68016	-0.517162	-0.880345	-0.191312	-0.131206
SLK	-1.76832	1.68243	1.49375	1.01612	-1.25501	5.32078	1.74566	-0.11138	-7.37932	-2.56174	-1.21217	-0.591763	-0.838782	-3.6234	3.45893	1.96608	2.65813
SPEG	-3.02517	-1.14302	0.659835	0.753323	-0.016125	-0.275694	-0.16356	2.32156	-0.304723	0.501102	-2.86209	1.67858	1.08991	0.192083	1.32015	-2.04038	1.31421
SRC	0.381474	1.83253	0.492929	-0.99477	-1.96875	-1.22709	1.30581	2.60464	-3.51293	0.095916	-1.55505	0.203318	-2.85137	0.671696	-0.439267	-0.477972	5.4389
STK10	-1.80511	1.56924	1.58841	1.07622	3.50779	3.18565	1.27423	1.41607	-8.96886	-4.71886	-0.0985641	-1.54539	-1.39659	1.98634	4.19212	-1.71007	0.447365
STK11	-0.985747	2.08879	1.48067	0.329198	1.82877	-0.126105	-0.967248	-0.853658	-3.50254	-1.58148	-0.629601	-3.17632	2.79369	-0.321631	0.709673	0.565551	2.34799
STK16	1.37279	0.62413	-1.43141	1.72378	0.402737	2.14218	-0.141958	-1.41467	0.993637	0.544165	-1.10062	-1.78419	-1.1238	-1.18025	1.09303	-1.90946	1.18991
STK3	-2.9896	-0.38368	-0.378706	0.514888	1.92694	2.21165	0.803595	0.574039	-2.65791	0.412738	-4.39651	-0.604789	-3.19575	0.912807	1.72647	4.42467	1.09914
STK4	-3.71368	-0.775776	0.0703989	-0.10995	1.59132	1.81146	-3.0079	0.00515678	-4.16234	-1.55729	0.756136	-1.41134	1.24502	2.56338	2.09517	2.49641	2.10384
STRADA	-0.399566	-0.884012	2.52852	-1.2546	1.47449	1.12309	0.0754377	1.3651	-2.92929	-1.16395	-1.44649	-1.78088	1.7334	-1.65044	1.90482	0.594334	0.710028
TAOK1	2.49424	0.573339	2.62346	-0.340702	-2.22906	-0.884259	-1.10842	-0.520498	-2.49272	0.439222	-1.11201	1.58094	-2.49089	0.859335	0.91679	-0.393705	2.08492
TAOK2	3.30931	0.357188	1.89733	-0.675688	-1.3603	-1.88172	-1.92438	-1.55883	-1.77104	-1.23812	-2.35656	0.983739	0.915115	-0.92916	1.44896	1.58319	3.20095
TAOK3	0.989405	-2.40377	0.957786	0.471708	1.30003	1.00824	0.672418	-2.10293	-4.29731	-0.657867	1.02218	-0.758806	1.65688	1.24247	1.32903	-2.56141	2.13195
TBCK	0.0710602	1.36894	-2.41709	-1.18933	0.753956	2.01514	0.673311	1.48836	-0.424276	-2.52409	-3.31414	-1.20412	1.35528	0.139474	1.49708	1.09264	0.617795
TBK1	-1.68103	3.30216	5.50799	1.4116	-1.01693	-0.545707	-1.58619	-2.72042	-5.97667	-0.545365	-2.84059	0.626979	-2.23052	-0.733831	5.89949	-0.678303	3.80734
TEC	-1.27059	-1.27059	0.806639	-1.27059	1.27928	1.06103	-1.27059	0.142612	-1.27059	0.4798	0.625855	0.616369	0.491576	0.422073	0.940116	-1.27059	0.758186
TEK	-0.739505	-0.739505	6.28316	0.617073	-0.739505	-0.739505	2.11924	-0.739505	-0.739505	-0.739505	-0.739505	-0.739505	-0.739505	0.59409	-0.739505	-0.739505	-0.739505
TGFBR1	-2.05304	-1.33549	3.49128	0.74835	2.26236	0.939553	-2.7775	1.55425	-2.71333	-3.60409	-1.23493	-1.54025	1.54791	4.17358	1.06544	-2.49168	1.96757
TGFBR2	-3.40128	-3.36247	2.07178	2.06746	0.0422609	1.49953	0.829175	1.59924	-2.23069	-2.1024	-2.37283	0.215863	1.4895	1.25126	1.58582	-0.122052	0.939852
TNIK	-5.01276	-2.01066	0.0168223	1.88054	0.915412	-1.71194	-1.75839	2.29033	-4.58852	-5.25846	1.21412	2.49743	2.41803	1.84723	5.40334	-0.806921	2.6644
TNK1	1.16993	-1.57779	-1.57779	-1.57779	2.73268	2.91548	-1.57779	-1.57779	-1.57779	-0.067007	-1.57779	-0.236002	-1.57779	3.16238	2.05783	-1.57779	2.46479
TNK2	-1.51463	3.41558	3.50425	2.55443	-4.15909	-2.74347	1.25172	2.54983	-6.33992	-2.32877	1.64061	2.75549	-1.85565	2.04031	3.22143	-2.47739	-1.51474
TP53RK	-0.360227	-0.867733	1.3306	0.743388	1.77713	-0.528793	-1.80084	-0.917342	0.158271	-2.28223	2.01775	-0.438732	3.53647	-1.30204	1.32775	-0.188128	-2.2053
TRIO	-1.07073	0.954186	1.92349	1.32016	1.96317	-0.150495	-2.27146	-0.119287	-5.06011	-2.84722	-0.752827	1.57897	0.704891	0.62293	1.2478	1.38513	0.571403
TRPM7	-4.4273	2.77971	1.04395	-1.6409	-1.684	2.66916	6.3793	-2.53852	0.487472	0.0452024	-0.998893	-2.68966	0.943002	-3.34439	0.625429	0.409079	1.94135
TTN	-0.999966	-0.897237	0.714935	-0.648615	0.731924	1.46312	1.67731	2.69709	0.456391	-1.34134	-1.91419	-2.92649	-0.261087	0.0870066	1.40285	0.27999	-0.521708
TYK2	-2.75307	1.79345	1.13836	-0.980192	1.81293	-2.1708	-0.544291	1.79261	-2.91042	-0.0396482	-1.56828	-1.03676	0.869588	0.193106	-1.66157	1.32459	4.74039
ULK3	1.35394	0.0451753	-0.828255	1.60837	1.42982	1.62147	-0.848596	0.859689	-6.07109	0.967239	-4.2072	0.68872	2.14427	-0.1768	0.394348	1.45137	-0.432471
VRK1	-1.89285	-0.591509	0.440029	0.134525	3.49708	1.60249	-2.00766	0.179057	1.38382	1.7798	1.30373	-2.65768	-4.13319	-0.255637	1.50652	1.17443	-1.46295
WEE1	0.401173	1.12031	-0.431456	3.14868	1.13792	2.50391	-0.975442	-0.0757636	-2.87535	2.52607	-4.32895	-3.44587	-2.10977	0.824725	0.642657	1.06635	0.870807
WNK1	0.999752	6.2018	2.68236	-2.49545	1.19898	2.1103	-0.141806	2.16297	-4.07175	-2.12129	-4.48739	-1.84005	-1.09859	-0.273736	0.374869	-0.592218	1.39124
WNK4	-4.8462	2.18852	3.12845	-0.0148911	4.06429	3.55341	-3.51567	-3.06954	-4.8462	-3.19921	-1.73649	0.388617	-4.8462	3.33409	4.72322	1.94173	2.75209
YES1	-0.180756	1.10988	1.87532	-2.57207	1.84532	3.49512	-2.65983	2.49823	0.0203765	0.807205	-0.714855	-4.52228	-1.09475	-0.434355	-1.60391	1.44409	0.687267

## Sheet: a. Kinase abundance
GeneName	A204	G401	HS729	HT1080	KHOS-240S	KHOS-NP	MES-SA	RD	RD-ES	SK-ES-1	SK-LMS-1	SW1353	SW684	SW872	SW982	SYO-1	VA-ES-BJ
AAK1	-0.234366	-0.494738	1.89351	-0.237669	0.137838	-1.0083	-0.0633131	0.869498	-2.17894	-1.23063	-0.067214	1.72557	0.628544	0.188237	-0.17957	-0.386094	0.637632
ABL1	1.40321	1.05131	0.529048	-0.858981	-0.982786	-1.03595	-0.50974	1.65443	-1.65811	0.0689523	-1.51093	0.202522	0.374998	0.380398	-0.61257	0.719741	0.784463
ABL2	-0.580447	0.148124	0.285448	0.0798237	0.461479	0.533438	0.0774426	0.504517	0.175768	0.413251	-3.7331	0.263579	0.511999	0.0174046	0.385231	0.0367094	0.419334
ACVR1	-0.325223	-0.00442893	0.447008	0.253712	-0.271001	0.45094	-0.908144	0.356247	-3.5531	0.62722	0.268182	0.560695	0.666478	0.234027	0.337475	0.343829	0.51608
ACVR1B	-0.619706	1.08328	-0.619706	1.35916	-0.619706	-0.619706	-0.619706	-0.619706	1.76032	1.76452	-0.619706	1.46918	-0.619706	-0.619706	-0.619706	-0.619706	-0.619706
ACVR2A	-0.530414	-0.530414	-0.530414	-0.530414	-0.530414	2.10652	-0.530414	2.01241	-0.530414	-0.530414	-0.530414	-0.530414	1.36578	-0.530414	1.41068	-0.530414	-0.530414
ADCK1	0.589605	0.732451	0.526723	0.916246	-1.30239	-1.30239	0.671461	-1.30239	0.693003	0.957849	0.417788	0.818584	0.652009	-1.30239	-1.30239	-1.30239	0.838623
ADCK5	-0.805218	-0.805218	1.04408	-0.805218	-0.805218	-0.805218	-0.805218	-0.805218	-0.805218	1.21223	-0.805218	-0.805218	1.29292	1.1701	0.834722	1.47131	1.02683
AKT1	1.23239	0.230669	0.818129	-0.0568809	0.559433	0.884474	-0.982092	1.22357	-2.49976	-1.67733	0.329934	0.0705615	-0.195476	0.261732	0.641177	-0.695423	-0.145102
AKT2	-0.10919	1.01393	0.451003	1.39846	-1.41867	-0.836979	0.41032	0.239501	-2.69049	0.337518	-0.493599	1.25558	0.432393	-0.165648	-0.433914	0.0805664	0.52921
AKT3	0.427073	0.185025	0.562038	0.526828	0.603451	0.254666	-0.0992159	0.489506	-0.0319248	-0.704061	-0.300701	0.614684	0.403166	0.149357	0.359971	-3.63249	0.192625
ALK	-0.242536	-0.242536	-0.242536	-0.242536	-0.242536	-0.242536	-0.242536	-0.242536	-0.242536	3.88057	-0.242536	-0.242536	-0.242536	-0.242536	-0.242536	-0.242536	-0.242536
ALPK1	-0.105273	-1.43226	0.371631	-1.43226	0.771522	0.263039	-1.43226	0.434638	0.30359	1.03242	-1.43226	0.949588	0.605728	0.68018	0.669907	-1.43226	1.18431
ALPK2	-0.0177558	-0.149971	0.96426	0.0722301	0.657956	-2.15844	-0.592352	0.347286	-0.0135617	-0.588797	-2.15844	1.02797	0.909986	0.180836	0.620739	-0.490963	1.38901
ALPK3	0.267416	0.0501392	-0.701413	-0.701413	0.930837	-0.701413	-0.701413	1.96115	0.278799	-0.701413	-0.701413	-0.701413	1.75053	-0.701413	-0.701413	1.77526	-0.701413
ANKK1	2.94057	-0.352267	-0.352267	-0.352267	-0.352267	-0.352267	-0.352267	-0.352267	-0.352267	2.34343	-0.352267	-0.352267	-0.352267	-0.352267	-0.352267	-0.352267	-0.352267
ARAF	-0.071403	-0.135421	1.36913	1.02315	-0.232189	-0.167754	0.244344	-1.69242	-2.37064	-0.118013	-0.451364	-0.123773	0.556603	1.00218	0.333009	-0.68339	1.51795
ATM	0.469868	1.58051	0.626829	-0.18799	-1.63065	-0.714166	-0.524383	0.986961	0.313124	-0.643225	0.544428	-1.60771	-0.165858	0.935583	0.632278	1.02447	-1.64006
ATR	0.218325	-0.453354	-0.315921	2.21526	1.31453	1.1911	0.780245	-1.33246	-0.925898	-0.362726	0.89542	-1.52711	-0.8394	-0.558039	-0.238237	-0.106036	0.0442924
AURKA	-1.56423	-0.158463	-0.778569	0.40031	2.12827	1.89108	-0.196847	-1.22202	-0.588733	0.697351	-0.234418	-0.853289	-0.424881	0.319501	0.396681	-0.630516	0.818777
AURKB	-2.00792	0.327794	0.718467	0.759231	1.04875	1.50693	-0.463695	-1.73759	1.30356	0.596035	-0.541211	-0.840071	-0.866162	0.202425	0.434547	-0.348493	-0.0925922
AURKC	-0.242536	-0.242536	-0.242536	-0.242536	-0.242536	-0.242536	-0.242536	-0.242536	-0.242536	-0.242536	-0.242536	3.88057	-0.242536	-0.242536	-0.242536	-0.242536	-0.242536
AXL	-0.408245	-0.353029	0.783308	0.708893	0.827553	0.646392	-0.390789	0.141729	-1.22479	-1.03026	0.588131	0.68943	0.885	0.383788	0.492329	-2.95231	0.212876
BCKDK	0.651317	1.72988	-0.982641	-0.916709	-0.368643	-0.15392	-0.104826	-0.245985	-0.537119	-1.1571	-1.16398	-0.504471	-0.430529	1.3336	0.0118605	0.608802	2.23046
BLK	-1.14934	-1.14934	-1.14934	0.978732	-1.14934	1.0047	-1.14934	0.961604	0.696854	0.588275	1.04236	0.794723	0.724822	0.609498	0.64381	-1.14934	-1.14934
BMP2K	-1.16269	-0.839673	0.273249	0.733868	1.11189	0.839335	-2.1393	-0.841185	-1.30622	-0.915206	-0.0346897	0.953992	1.00377	0.565976	0.85718	0.147833	0.751871
BMPR1A	0.326758	0.691877	0.0583797	0.486926	-2.52422	0.234191	0.895739	0.681745	0.309081	0.196253	-2.52422	-0.153791	0.30292	-0.273642	0.0454944	0.571629	0.674887
BMPR2	-0.155495	0.068746	0.776862	-1.99288	0.5041	0.630878	0.133359	1.0615	-1.99288	-1.99288	0.0567972	0.0955064	0.460135	0.475005	0.759149	0.63299	0.4791
BRAF	-0.908911	1.14568	-0.908911	-0.908911	-0.908911	-0.908911	1.18043	1.00759	1.00444	0.87191	-0.908911	0.954263	-0.908911	0.750986	-0.908911	1.2649	-0.908911
BRSK2	1.27095	1.1891	-0.899499	-0.899499	1.11955	1.25554	0.816284	1.00913	-0.899499	0.448316	-0.899499	0.986618	-0.899499	-0.899499	-0.899499	-0.899499	-0.899499
BUB1	-2.01102	0.239412	-1.10664	0.740225	0.976421	1.96075	0.409414	-1.12047	-0.148444	0.0971975	-0.27138	-0.920293	-0.714831	-0.130028	0.429196	0.075486	1.495
BUB1B	-1.54089	-0.256388	0.901358	0.76853	1.16309	1.79976	0.642048	-0.753285	0.857528	0.962504	-0.362865	-0.425615	-1.22781	-1.49096	-0.199235	-0.913641	0.0758737
CAMK1	0.748746	-2.60277	0.176401	0.318075	0.200921	0.227916	0.311333	0.282505	-0.0182335	0.323406	0.520632	0.459429	-2.60277	0.0279989	0.602542	0.427758	0.59611
CAMK1D	0.358953	-2.57721	0.25844	0.0334847	0.287571	0.123714	0.0906108	0.685141	0.482647	0.502315	0.296459	0.208259	-2.57721	0.0664195	0.192469	0.615986	0.951945
CAMK1G	-0.793206	1.41156	1.34147	-0.793206	-0.793206	-0.793206	-0.793206	-0.793206	-0.793206	1.02056	-0.793206	0.700335	1.46189	0.641362	1.35489	-0.793206	-0.793206
CAMK2B	-0.790297	0.962835	-0.790297	-0.790297	1.05063	0.723734	-0.790297	1.29552	-0.790297	-0.790297	-0.790297	-0.790297	0.957449	-0.790297	1.03074	-0.790297	1.88206
CAMK2D	0.0499969	1.02941	-0.640922	-0.726849	0.273407	-0.0145208	0.821669	1.1465	-2.05006	-1.18784	-0.214598	0.739817	0.402031	-0.252298	0.797006	-1.64388	1.47112
CAMK2G	1.26437	-2.32693	0.746555	0.165539	-0.115414	0.326161	-1.94633	0.678356	-0.0784547	-0.784287	0.572348	-0.0379849	1.53859	-0.333951	0.299612	-0.491336	0.523156
CAMK4	1.03501	-2.37701	0.705745	0.762893	0.724762	0.530915	-2.37701	0.602169	0.0369893	-0.470972	0.333842	0.428584	0.25745	-0.240891	0.677141	-0.115802	-0.513818
CAMKK1	0.0854367	-0.595276	0.231512	0.543844	0.758859	0.102512	0.643309	0.0773798	0.796729	0.0669378	0.425629	0.936267	-3.45538	-0.281448	-0.2076	-0.572048	0.443339
CAMKK2	0.864524	0.251603	-2.1266	-0.461638	-0.242109	-2.02239	-0.0169297	-0.424626	1.13102	1.35916	-0.729158	0.0671374	0.214621	-0.2889	0.432364	1.28006	0.711866
CAMKV	-1.22841	0.219898	0.601978	-1.22841	0.238953	0.387936	1.2107	0.677625	1.49992	1.25052	0.269412	0.545749	-1.22841	-1.22841	-1.22841	0.467753	-1.22841
CASK	0.451584	0.308105	0.798019	-0.310681	0.0571248	-0.612299	-1.08292	0.480049	0.834464	-1.27705	-0.387669	0.345246	-2.59318	0.319009	0.467613	0.353254	1.84932
CDC42BPA	-0.262439	-1.16532	0.3384	-0.433995	-1.71216	0.589224	-0.232956	-0.389812	-1.35606	-0.250673	-0.556775	0.337854	1.99924	0.22534	1.1171	-0.0255193	1.77855
CDC42BPB	0.494408	1.31912	-0.167202	-1.07767	1.40761	-0.200891	-0.770131	0.29181	-2.598	-0.669754	-0.203092	0.176575	1.28297	-0.281926	0.393588	-0.328648	0.931222
CDC42BPG	-0.803163	1.30297	0.703206	-0.803163	1.42539	1.15106	-0.803163	1.18127	-0.803163	-0.803163	-0.803163	-0.803163	1.00407	-0.803163	-0.803163	-0.803163	1.26365
CDC7	-1.03113	0.269727	-0.225879	0.0712697	0.706734	1.58916	0.574217	0.0996002	0.0461902	1.43361	-1.93423	-1.38967	-1.45983	0.0768375	-0.111881	1.25014	0.0351342
CDK1	-0.786819	0.412911	1.2414	0.787261	-0.689142	0.860101	0.00791462	0.661992	1.20657	1.89138	-0.763476	-1.43406	-1.49066	-0.568111	-0.0785717	-0.192908	-1.06577
CDK10	0.271628	-0.150188	0.882958	0.721722	0.637257	1.15335	-1.84172	0.152143	1.48009	0.307168	-1.82418	-1.41178	-0.314521	0.510726	0.755369	-0.540149	-0.789861
CDK11A	-1.44136	1.41362	-0.375376	0.112751	0.653862	1.12501	-1.00277	0.471947	1.10054	0.296201	-1.83053	-1.75996	-0.287075	0.363781	0.127054	0.104979	0.927327
CDK12	-0.559484	0.381975	0.980459	0.444136	-0.487311	0.966216	0.524988	2.13509	0.437576	-0.0704175	-1.57821	-1.26328	-1.76927	-0.513728	0.168335	0.672002	-0.469069
CDK13	-1.08955	0.050413	0.338827	0.209545	-0.110044	0.610764	-1.46651	0.137446	2.52711	1.33874	-0.742007	-0.278813	-0.610019	-0.174809	-1.49691	0.802791	-0.0469716
CDK14	-1.44671	-1.44671	0.68082	-0.0380395	0.526886	-1.44671	-1.44671	1.16874	0.745054	0.915678	-1.44671	0.578383	0.68172	0.521574	0.252036	0.898201	0.302488
CDK16	0.372134	0.483263	1.39396	-0.771143	0.340166	-0.285845	-0.747779	0.78509	-0.571382	-2.17983	-0.444389	1.60601	0.41474	0.817555	0.214577	-1.70289	0.275773
CDK17	-1.42455	-0.603247	-1.11014	1.68351	0.0924872	1.94381	-0.734324	-0.355019	-1.04589	0.583741	0.226007	0.495609	-0.0243068	-0.720292	0.397551	-0.820972	1.41603
CDK18	0.928564	0.794171	-1.44967	-1.44967	-1.44967	-1.44967	-0.0855099	1.08834	0.561347	0.591043	0.25091	0.749817	0.83404	0.356667	0.596871	-1.44967	0.582096
CDK19	1.79057	0.393081	0.520156	-2.05699	-0.299611	-0.998648	-0.516994	0.7182	1.60227	0.172629	-0.448975	-1.15781	0.286843	-0.378966	-0.894924	0.249847	1.01933
CDK20	-0.805412	1.12778	-0.805412	-0.805412	-0.805412	-0.805412	0.988905	1.43132	-0.805412	1.25751	-0.805412	0.813048	1.27375	-0.805412	-0.805412	-0.805412	1.16181
CDK3	-0.827726	-1.13892	0.0970692	1.23881	-0.933866	-0.543491	0.742042	-0.403229	0.729524	2.22528	-0.497794	-0.962779	-0.279548	-0.0473398	-0.0371944	1.67015	-1.03099
CDK4	0.307858	1.66977	1.38998	0.695079	-0.384623	-0.396158	0.25498	0.20688	1.37661	1.31926	-0.953758	-0.805174	-1.59597	-0.878361	-0.487583	-1.03583	-0.682969
CDK5	-0.430987	-0.469937	-0.102823	-0.343879	-1.84003	-2.33446	0.0742221	0.919098	-0.529053	-0.416962	1.29826	0.880085	0.524165	0.646112	0.295902	0.462174	1.36811
CDK6	0.299113	-0.334059	-0.120118	0.469711	0.395822	0.423111	0.14899	0.853755	-2.53901	-2.53901	0.0855692	0.367886	0.312538	0.38776	0.361026	0.863141	0.563783
CDK7	-0.982917	0.753204	-0.0564587	1.04443	2.12443	0.797746	-0.546603	-1.11895	-0.459401	-0.680648	-1.23625	-1.05916	-0.736683	1.16002	0.952443	-0.502554	0.547354
CDK8	-0.111618	0.51721	0.12548	0.510488	-0.283954	0.404078	0.798141	1.12048	1.10407	0.396426	-1.25008	0.50738	-1.27869	-2.75632	-0.685811	0.538194	0.344531
CDK9	-0.363748	0.59322	-1.07398	0.537208	0.0826402	0.625475	0.231402	0.506291	1.3319	1.55562	-1.9307	-1.57672	-1.25336	-0.0644542	-0.611988	0.786074	0.625115
CDKL1	-0.0768529	0.21072	0.717268	0.472294	0.710471	1.33059	-1.97387	0.352627	0.0595342	-0.0758293	-1.97387	-1.97387	0.545698	0.650351	0.51259	0.264973	0.247174
CDKL5	1.15034	-0.886275	-0.886275	-0.886275	-0.886275	1.07799	1.23878	1.02062	-0.886275	1.01005	0.103171	1.09648	-0.886275	-0.886275	-0.886275	-0.886275	1.27903
CHEK1	-0.730142	-0.814402	0.15045	0.549064	0.71166	0.617311	1.03719	-0.641161	2.04046	0.511074	-0.757851	-0.209838	-2.12949	0.844452	-0.642879	0.524953	-1.06085
CHEK2	0.63474	0.336486	-0.377211	-0.101894	0.089039	-0.29442	0.487678	0.638433	0.209834	0.669666	-0.051826	-0.303502	0.448887	-0.0141056	-3.60828	0.713269	0.523207
CHUK	-0.912135	-0.797313	1.46308	0.635191	0.243001	2.09202	-0.228315	-0.391805	-1.51872	-0.793762	-0.955525	-0.229377	1.08405	-1.05152	0.380926	-0.0287381	1.00895
CIT	1.84349	-0.354311	0.955433	-0.009049	0.369809	0.407968	-0.0461682	-1.64688	-0.201395	0.713245	0.918429	-0.392481	-0.87188	0.886444	0.612688	-1.63806	-1.54729
CLK1	-2.27591	0.178816	0.041021	0.855365	0.312285	1.27781	0.333733	-0.29405	1.36083	0.309046	-1.69684	-0.935161	-1.18492	0.451398	0.485838	0.0182359	0.762515
CLK2	-0.321094	0.472184	-0.0969436	0.319677	0.028982	-0.0885005	0.627754	0.895718	0.94473	0.614551	-3.54872	0.0668906	0.0189449	0.0278269	-0.153517	0.568079	-0.376563
CLK3	-0.501072	-0.249144	0.139012	1.19743	1.15816	1.7199	0.00612436	-0.832778	0.886574	0.224452	-1.4328	-0.569285	-2.24855	0.818827	0.286603	-0.437139	-0.166324
CLK4	0.0180946	0.6331	0.573911	-0.502317	0.714938	0.726578	0.206636	0.0535272	0.0116541	0.155332	-3.49175	-0.518585	0.251864	-0.511376	0.817788	0.634021	0.226583
CSK	-1.27904	-0.292603	-1.15201	0.887049	1.27381	1.21364	-0.509072	-1.10534	0.927997	-0.148662	-0.658314	0.451502	0.566622	0.531019	1.48641	-0.444441	-1.74857
CSNK1A1	0.146902	0.82782	0.337344	0.482476	0.411909	0.512435	0.546197	0.573258	0.420352	0.433802	-2.07223	-2.07223	-2.07223	0.185529	0.371751	0.480349	0.486555
CSNK1A1L	0.127099	0.534248	0.614535	1.91098	0.491926	1.38516	-0.690058	0.552333	-1.04564	-1.46269	-1.48441	0.218882	-0.88245	-1.29774	0.619028	0.600123	-0.191316
CSNK1D	-0.721456	1.78601	0.80694	0.41098	0.677429	0.263799	0.778699	-0.196675	-1.03489	0.221656	-2.7835	-0.967309	-0.199869	-0.0509463	0.521632	0.415393	0.0721056
CSNK1E	-1.54556	1.66205	-1.5396	-0.063437	-0.238919	0.586533	-0.384286	0.296741	1.21044	1.33285	-1.39308	-0.0807852	0.388389	-0.334551	0.26712	0.990701	-1.15461
CSNK1G1	-0.766131	0.463392	0.642508	0.208916	0.231884	0.433184	0.0245312	0.301857	-0.13419	-3.64776	0.129803	0.588775	0.548129	0.0442057	0.589581	0.0906079	0.250704
CSNK1G2	-0.913075	1.34636	1.14227	-0.817937	0.862982	-1.71307	-0.950329	1.38644	0.386857	-0.3961	-1.05234	0.368709	-1.04534	1.03202	0.150521	0.855122	-0.643076
CSNK1G3	-1.76487	1.28307	0.855948	0.963176	0.77933	-0.0318419	-0.610326	0.471186	-1.52765	-0.842613	-0.419652	0.342916	-1.64241	0.407759	0.455854	1.39748	-0.117366
CSNK2A1	0.988783	1.01237	-0.650563	1.57708	1.40687	-0.432052	-1.82119	-0.245314	1.42401	-1.04541	-0.897968	-0.129852	0.091114	-0.699269	-0.964228	-0.029529	0.415144
CSNK2A2	-0.581074	0.895948	0.915146	0.941666	1.46519	0.750784	-0.85259	0.320654	0.085018	-2.4938	-1.15402	0.536958	0.397519	-0.127123	-1.20575	-0.187391	0.292851
DAPK1	-1.37773	-1.37773	0.145979	0.296132	0.839904	-1.37773	-1.37773	0.852997	1.12444	1.17475	-1.37773	1.24798	0.495306	0.481438	0.134985	0.411774	-0.317043
DAPK2	-1.11987	1.11346	0.344123	-1.11987	0.327209	0.575516	-1.11987	0.819376	1.39694	1.07007	-1.11987	0.607552	-1.11987	0.666051	0.91877	-1.11987	-1.11987
DAPK3	-1.81819	0.430115	2.35473	-0.344611	0.767506	0.503748	-1.28643	-0.824971	-0.619658	-0.881936	0.150795	0.599668	-0.532031	0.530016	0.123814	-0.345983	1.19342
DCLK1	-1.408	-1.408	1.04412	-1.408	0.238551	-1.408	-1.408	0.825898	0.489159	0.800763	0.0855008	-0.0663959	1.17156	0.860586	0.558923	0.063566	0.967793
DCLK2	1.26137	-0.207977	1.48138	-1.24006	0.926651	-0.0496654	0.275356	0.0185708	-1.35882	-0.608887	-0.467187	1.27345	-0.303572	0.114424	0.542944	-2.21906	0.561076
DDR1	0.296185	2.18407	-1.34346	-0.566963	0.913152	0.619725	0.39358	0.343253	-0.611814	-0.431135	-1.83984	-1.58739	0.469121	-0.227177	0.76532	0.24668	0.376693
DDR2	0.30795	0.376741	0.54054	0.17477	0.389338	0.000107207	-0.14639	0.603972	-0.119148	0.400227	0.172794	0.362721	0.467837	0.23409	0.698869	-3.61772	-0.846697
DMPK	-1.29938	0.57704	0.642483	0.764984	0.893194	0.821164	-1.29938	0.841185	-1.29938	-1.29938	-1.29938	0.72713	0.886426	0.614585	0.25097	-1.29938	0.777102
DSTYK	0.264479	-0.0315769	0.0266267	-0.195194	0.580708	-0.144614	-0.0666497	0.323252	-0.123489	-3.39322	-0.819939	0.78698	0.622465	0.0601945	0.232268	1.38293	0.494776
DYRK1A	-0.710005	1.36819	1.46817	-0.710005	-0.710005	1.28593	-0.710005	-0.710005	-0.710005	-0.710005	-0.710005	0.852245	-0.710005	1.53471	1.30081	-0.710005	-0.710005
DYRK1B	1.15295	2.21012	-0.5283	-0.5283	-0.5283	-0.5283	-0.5283	1.84143	-0.5283	-0.5283	-0.5283	-0.5283	-0.5283	-0.5283	1.6634	-0.5283	-0.5283
DYRK2	-1.01224	0.969266	0.898145	-1.01224	1.00052	-1.01224	0.797173	0.543273	-1.01224	-1.01224	0.824601	1.46051	0.914122	-1.01224	-1.01224	-1.01224	0.690295
EEF2K	0.364903	0.334061	-0.96015	1.32462	1.0854	0.224685	0.697921	0.169862	-2.25919	-0.861585	-0.144061	1.33919	0.273547	0.574836	0.033858	-0.446249	-1.75165
EGFR	-1.41255	-1.38641	0.157637	0.495483	0.948627	1.00564	-1.28849	0.453071	-1.32246	-1.81063	0.890523	0.522833	0.508166	0.919555	0.505167	0.0521647	0.761674
EIF2AK1	0.246134	0.0542773	0.514565	-0.0501786	0.574929	0.649508	-2.57912	0.470886	0.0155957	0.849924	-2.57912	0.367248	0.0633514	0.366924	0.327074	0.491158	0.216836
EIF2AK2	1.06242	-0.928332	-0.383456	-0.645641	1.15274	0.237407	-1.19644	0.718063	-1.03466	-0.839915	0.409634	-1.08404	0.107775	-0.157973	2.63548	0.0466003	-0.0996574
EIF2AK3	0.18837	0.447609	0.672695	0.0129126	-0.315903	-0.034862	0.548463	0.506409	-0.249691	-3.62823	-0.045629	0.219966	0.21267	0.127377	-0.132437	0.406146	1.06414
EIF2AK4	0.86126	-0.651401	-0.241052	-0.355699	0.812369	1.26128	0.180972	-0.078289	-1.12248	-0.462433	0.190755	1.24629	0.495593	-1.12068	1.71935	-2.10822	-0.627609
EPHA2	0.298697	0.154362	1.13392	1.03077	0.385572	1.08129	-1.22691	-1.95147	-0.24707	-1.54484	-0.437174	-0.583449	0.558126	0.0767793	1.04191	-1.00305	1.23253
EPHA3	-0.615244	-0.615244	-0.615244	-0.615244	1.36602	-0.615244	-0.615244	1.87208	0.927029	1.76778	-0.615244	-0.615244	-0.615244	1.45002	-0.615244	-0.615244	-0.615244
EPHA4	-1.64391	-1.64391	0.800533	-0.0802622	0.562672	0.587186	-1.64391	0.308765	1.08821	1.00926	0.390137	-0.318171	0.65863	0.347121	0.48923	-1.64391	0.73234
EPHA5	0.307788	0.355712	1.23923	-0.464962	0.767176	-1.87097	-1.87097	0.253192	-0.211729	0.284762	0.965704	-1.87097	0.986563	0.0755176	0.0974542	0.0491785	0.907317
EPHA7	0.671102	-1.68648	0.496137	-1.68648	-0.172036	-0.230885	-1.68648	1.04592	0.912653	0.493264	-0.141508	-0.71286	0.397237	0.0887437	0.394125	1.91297	-0.0954358
EPHB1	-0.242536	-0.242536	-0.242536	-0.242536	-0.242536	-0.242536	-0.242536	-0.242536	-0.242536	-0.242536	3.88057	-0.242536	-0.242536	-0.242536	-0.242536	-0.242536	-0.242536
EPHB2	-2.28959	-0.927529	0.667649	0.750921	0.766835	0.590068	-0.0127982	-2.28959	0.318287	-0.524508	0.675963	0.658984	-0.487493	0.622322	0.29083	0.484069	0.705571
EPHB3	-0.759756	0.0968004	0.494116	0.0010746	-0.411903	-0.260547	-2.97968	1.35471	1.07218	0.731731	0.160803	0.282236	-0.143895	0.226905	0.199945	1.04308	-1.1078
EPHB4	0.979307	1.09129	0.857718	-1.63742	-0.888816	-1.89542	-1.17371	0.856969	1.02112	0.62434	-0.451721	-0.190615	-0.32524	0.181996	-0.102598	1.41018	-0.357378
EPHB6	-0.165202	0.34045	0.14852	-3.78863	0.117439	0.236889	-0.223036	0.199126	0.632977	0.193661	0.25082	0.195229	0.292734	0.170905	0.365403	0.496044	0.536675
ERBB2	1.27233	1.19292	0.303636	-0.278629	-0.525191	-0.413669	0.736356	0.173635	-0.482759	-0.546955	-1.37008	0.503351	-2.66245	-0.00813895	0.136257	1.15757	0.811814
ERN1	-2.43652	0.304872	0.657777	-0.289822	0.589271	0.693814	-2.43652	0.660606	0.422885	0.111467	0.103172	-0.779987	0.624721	0.149703	0.730705	0.228091	0.665756
FASTK	0.615048	-0.182742	-0.79633	0.484023	0.0218967	0.384195	1.79201	-0.136041	-0.623969	-0.658126	-1.97974	0.027517	-0.630391	0.451534	-1.46583	1.67463	1.02231
FER	0.515332	0.157621	1.18228	0.965372	-0.211189	-0.402157	-0.893673	-0.0196047	-2.65848	-0.478362	-1.19383	0.3139	-0.586084	1.19444	0.818484	0.27747	1.01848
FES	-0.448863	-0.448863	2.19737	-0.448863	-0.448863	-0.448863	-0.448863	-0.448863	-0.448863	-0.448863	-0.448863	-0.448863	-0.448863	2.05454	2.03217	-0.448863	-0.448863
FGFR1	1.79432	1.04339	-0.166534	-1.61624	0.404505	-0.37795	-1.20264	0.476347	-0.384371	0.287139	-0.472629	0.818354	0.648677	-2.18422	-0.216694	0.733454	0.415097
FGFR2	-0.437104	2.78595	-0.437104	-0.437104	-0.437104	-0.437104	-0.437104	-0.437104	-0.437104	-0.437104	-0.437104	1.60551	-0.437104	-0.437104	-0.437104	1.728	-0.437104
FGFR3	-0.439336	1.50414	-0.439336	-0.439336	-0.439336	-0.439336	2.66973	-0.439336	-0.439336	1.97684	-0.439336	-0.439336	-0.439336	-0.439336	-0.439336	-0.439336	-0.439336
FGFR4	0.888593	-0.777686	-0.777686	-0.777686	-0.777686	-0.777686	0.524563	1.78757	1.28169	0.713417	-0.777686	-0.777686	-0.777686	-0.777686	-0.777686	0.967004	1.61403
FLT1	-0.994027	-0.994027	1.33443	0.58967	0.558442	1.18164	-0.994027	0.434458	-0.994027	-0.994027	1.22747	0.924708	0.489565	1.21184	-0.994027	-0.994027	-0.994027
FRK	-0.525737	-0.525737	1.20023	-0.525737	-0.525737	-0.525737	-0.525737	-0.525737	-0.525737	1.9986	-0.525737	-0.525737	1.39214	-0.525737	-0.525737	-0.525737	2.24361
FYN	-2.92828	-0.979815	0.788078	0.0555035	0.734459	-0.581125	-0.873606	1.02879	-0.557563	-0.223961	0.458792	0.965952	0.937152	-0.230349	0.629378	0.322303	0.454292
GAK	-0.0275001	1.1317	2.26395	-0.0962779	0.596261	-0.0602782	-0.107233	-0.71516	-0.90369	-0.16751	-2.19846	0.540109	0.141733	-1.3938	0.355498	0.78811	-0.147444
GRK4	-0.655791	0.79006	1.04754	-0.371895	1.61735	-0.744227	1.03671	-1.93292	-0.694948	0.300615	-0.817736	-0.135452	-0.804566	-0.467436	1.88649	-0.173528	0.119739
GRK5	1.29832	-0.814016	-0.813119	-0.75309	0.572465	-0.224843	-0.290008	0.258328	1.12197	1.07746	-1.02883	-0.419496	-2.23461	-0.161898	-0.117378	1.3328	1.19595
GSK3A	-0.0285062	1.79936	0.748334	-0.938185	0.507341	-0.576749	-1.1465	0.504152	-1.52562	0.88632	-0.498854	-0.461304	0.402978	-0.053039	0.603008	-1.69791	1.47518
GSK3B	-1.53158	0.766116	0.424247	1.04616	-0.793248	0.52128	-0.399293	0.651835	-1.56441	-1.19921	-0.941014	1.48579	-0.333873	-0.400423	-0.0410487	1.59624	0.712429
GUCY2D	1.61245	-0.534097	-0.534097	-0.534097	1.73005	-0.534097	1.47187	-0.534097	-0.534097	-0.534097	-0.534097	2.12889	-0.534097	-0.534097	-0.534097	-0.534097	-0.534097
HIPK1	0.639511	-1.70972	0.571644	-1.70972	0.78098	0.50753	-1.70972	0.791486	0.469709	-1.70972	0.482087	0.466558	0.507155	0.120606	0.538443	0.918313	0.0448604
HIPK4	-0.892816	1.44127	0.817637	-0.892816	0.610928	-0.892816	-0.892816	-0.892816	-0.892816	0.985156	-0.892816	-0.892816	0.816212	1.27825	0.681871	-0.892816	1.40402
HUNK	-0.350862	-0.350862	2.24146	-0.350862	-0.350862	-0.350862	-0.350862	3.02147	-0.350862	-0.350862	-0.350862	-0.350862	-0.350862	-0.350862	-0.350862	-0.350862	-0.350862
IGF1R	-3.59426	1.06931	0.27772	-0.24767	0.514634	0.615786	0.0729215	0.657971	-0.0407208	0.0838912	0.00784291	0.142521	-0.533786	0.184774	0.021655	0.191229	0.576175
IKBKB	-1.32227	-1.2892	0.646775	0.311762	0.311898	0.103108	-1.54542	-0.742053	0.17186	0.682343	0.914619	0.399274	1.78925	-0.547656	1.28511	-1.50652	0.337116
IKBKE	-0.895516	-0.895516	-0.895516	0.790342	-0.895516	-0.895516	1.4972	0.733414	-0.895516	-0.895516	-0.895516	1.38655	1.03272	0.988306	1.01837	0.612742	-0.895516
ILK	-1.19297	0.237192	0.650255	-0.0883526	0.132746	-0.160735	-0.602003	0.878279	-1.78549	-2.44878	0.605465	0.969304	0.891939	0.931822	0.832652	-0.089779	0.238448
INSR	0.34547	1.05508	0.98452	-1.88802	0.275967	-0.341594	0.422723	-1.88802	-0.068874	1.10963	0.219427	0.460796	-1.88802	0.239179	-0.438879	0.64751	0.753111
IRAK1	-1.60052	-0.400222	-0.307458	0.466981	1.56381	1.19583	-0.151802	0.101402	-2.23436	0.64745	1.45579	-0.848948	0.0711576	0.735594	-0.419656	-0.287538	0.0124928
IRAK2	-0.179986	0.606638	0.383391	0.768547	0.578187	0.647785	-1.63601	-1.63601	-1.63601	0.349751	0.34312	-0.0416465	0.250933	0.620391	0.751434	-1.63601	1.46548
IRAK3	0.593677	0.377244	0.810464	-1.46405	0.964942	0.684818	-1.46405	0.378506	0.782785	-0.0211492	-1.46405	-1.46405	0.929121	0.667917	-1.46405	0.546609	0.605327
IRAK4	0.923312	-0.974825	0.760613	-1.28501	-1.46009	-0.365943	-0.72193	-0.0854533	-1.13153	0.917937	1.07714	0.561345	1.1596	-0.409142	0.867542	-1.20058	1.36702
JAK1	-2.59693	-0.970603	0.806457	-0.151154	1.14552	0.175353	-1.39119	-0.547525	0.835192	0.538763	-0.376903	0.401535	0.712938	-0.177415	0.250262	-0.121988	1.46769
JAK2	0.867688	0.414626	-2.5154	0.352724	-0.290681	0.177776	0.0274477	0.0166805	-2.5154	0.850996	0.716371	0.538805	0.10485	0.682841	0.240378	-0.0107947	0.34109
JAK3	-0.870238	0.854486	-0.870238	-0.870238	-0.870238	0.300672	0.966588	-0.870238	1.51193	1.39932	-0.870238	-0.870238	0.435526	1.49982	0.863795	-0.870238	-0.870238
KALRN	-1.4334	0.159435	0.445747	0.690428	-1.4334	0.9204	-1.4334	0.291842	0.348686	1.29678	-1.4334	0.878288	0.80844	0.753317	-1.4334	0.545223	0.0284017
KIT	0.588899	-0.939469	0.979717	-0.939469	0.398749	-0.939469	0.489316	-0.939469	1.78072	1.60844	-0.939469	-0.939469	1.15676	-0.939469	0.312798	-0.939469	0.200357
KSR1	-1.54925	0.33952	1.83766	-0.063271	0.422747	-0.336736	-0.235325	0.114304	0.191412	0.51336	-2.72371	-0.271344	0.643399	1.16393	0.273195	0.00749789	-0.327394
KSR2	0.38426	0.521246	1.23132	0.33166	0.11863	-1.67702	0.456009	0.725053	0.333811	0.23035	-1.67702	1.12054	-1.67702	0.382276	-1.67702	0.366085	0.506853
LATS1	-0.743454	-0.660153	0.953754	0.66477	1.45457	1.25973	-0.621768	-0.823089	-1.24313	-0.233713	-1.86267	-0.0832466	0.606291	-0.932975	0.0172478	1.2851	0.96273
LATS2	0.212135	1.00814	0.179359	0.454185	-1.41927	-1.41927	1.07357	0.490202	-1.41927	-1.41927	-1.41927	0.0782689	0.497568	0.237069	0.674737	0.908271	1.28283
LIMK1	0.13712	0.387232	-1.11973	-0.735707	-0.290744	0.952927	-1.93923	1.56172	-1.29102	0.227022	0.384983	0.221061	0.581072	0.256524	0.812214	-1.46105	1.31561
LIMK2	0.490057	1.11895	-1.26735	0.548879	0.41332	-0.278057	-0.595438	1.87652	-0.789438	-1.40948	-0.924844	1.97597	0.125927	-0.480416	-0.430782	0.362901	-0.736713
LMTK2	0.08498	1.29989	0.246367	-1.40874	0.0325264	-0.0311376	-1.41212	0.0563422	1.00111	-0.227332	-1.56175	1.50961	-1.0014	-0.850486	0.491407	0.195685	1.57505
LRRK1	1.39597	0.862367	0.938635	1.15052	0.859696	-0.906153	1.09503	-0.906153	-0.906153	-0.906153	-0.906153	-0.906153	1.09625	-0.906153	-0.906153	-0.906153	0.756914
LRRK2	0.905438	1.11767	-0.994982	-0.994982	-0.994982	0.845112	-0.994982	0.489518	1.67008	0.560495	-0.994982	-0.994982	0.5609	-0.994982	0.898531	-0.994982	0.912116
LYN	-0.951941	1.14417	-0.426655	0.441601	1.10508	1.0847	0.076092	-1.36973	-0.710516	1.11938	-0.518364	0.340831	-1.79283	-0.371809	0.842314	-1.21512	1.20279
MAP2K1	-0.595841	-0.842013	0.504818	0.433159	1.38826	0.688849	-0.811249	2.28286	-1.23198	-1.81391	0.364214	0.286079	0.224951	-0.0785538	0.520751	-0.659839	-0.660545
MAP2K2	0.224728	0.455941	1.51832	-0.648337	-0.132689	-0.0092726	0.49614	2.04223	-2.08285	-1.22067	-0.135939	0.269938	1.06764	-0.833002	-0.034934	-0.906547	-0.0707039
MAP2K3	-0.487493	-0.41719	1.16823	0.212932	1.30726	-0.223719	-0.537337	0.301561	-2.19064	-0.24773	-1.18074	1.26265	0.566228	0.193637	0.716487	-1.49107	1.04694
MAP2K4	0.179858	1.17713	1.41504	-0.116926	0.391213	0.770734	-0.571634	-0.697459	-1.98972	-0.0102262	-2.38321	0.715237	-0.379448	0.238404	0.633295	0.145807	0.481897
MAP2K5	-1.2419	1.78053	1.23677	-1.93341	-0.551974	-1.28478	0.211729	-0.318395	-0.347557	0.770355	-0.209183	0.410086	1.30438	-0.402423	0.863357	0.269677	-0.55726
MAP2K6	-0.68432	0.770544	0.129373	0.317598	-0.325673	-1.09028	1.06071	0.805047	0.818142	1.28689	-2.93793	0.306717	-0.291145	0.613566	-0.333884	-0.101081	-0.34427
MAP2K7	2.35016	0.645047	0.308138	0.174916	0.512648	-0.413438	0.27023	0.0485682	-0.549865	0.892389	-1.0236	0.0627047	-1.88446	-1.01213	-1.31633	0.982339	-0.0473129
MAP3K1	-0.170786	-0.176088	0.55225	0.498457	0.531594	0.724973	-1.62661	0.702888	-0.0525605	-1.62661	-1.62661	0.323956	0.615738	1.11016	1.1202	-1.62661	0.725656
MAP3K11	-0.429087	1.30174	0.893969	0.0916593	-0.368343	0.300351	-2.44524	0.194437	-0.147808	-0.680773	-1.59352	0.625176	1.05575	0.935157	0.481099	-0.947461	0.732893
MAP3K13	-0.447883	-0.447883	-0.447883	-0.447883	1.90842	-0.447883	-0.447883	-0.447883	-0.447883	-0.447883	2.04625	-0.447883	-0.447883	-0.447883	-0.447883	-0.447883	2.31569
MAP3K15	-0.433728	2.49274	-0.433728	-0.433728	1.17886	-0.433728	-0.433728	-0.433728	-0.433728	-0.433728	-0.433728	-0.433728	-0.433728	-0.433728	-0.433728	-0.433728	2.4006
MAP3K2	0.272312	0.134156	1.57326	-0.40902	0.400213	-1.06983	1.30528	0.250677	-1.30302	-2.38452	0.657681	1.27251	-0.0493292	-0.544899	-0.428609	0.495648	-0.172515
MAP3K3	-2.52834	0.0735883	0.902344	0.406766	0.622758	-0.0912944	0.0330275	0.431107	-2.52834	-0.104802	0.597918	0.748386	0.217141	0.666418	0.345485	-0.103486	0.311317
MAP3K4	-1.60585	0.105035	-0.191754	1.34749	1.54444	0.943901	-1.14511	0.128999	-1.07034	-1.20239	-0.470786	1.01711	0.942733	-1.16728	-0.372431	0.614706	0.581519
MAP3K5	-2.49276	0.197352	-2.49276	0.571122	-0.19559	0.222608	-0.278078	-0.122185	0.694111	0.504709	0.470149	0.0290576	0.623817	0.630651	0.364205	0.225577	1.04801
MAP3K6	0.802434	0.0790833	-0.898806	0.0468001	-0.272364	0.613358	-0.705178	-0.415799	-3.1178	-0.269517	0.81375	0.631543	1.13501	0.193203	0.508815	-0.126593	0.982051
MAP3K7	-1.57372	0.734104	0.925196	0.343243	0.501312	0.819407	-1.86359	0.444833	-0.667344	-0.416934	-1.12064	1.58191	0.986087	-1.34004	0.0582166	0.0756196	0.512336
MAP4K2	0.951392	0.527236	-0.519266	-1.03099	-2.02424	-0.301773	0.426225	-0.509601	0.741857	0.848324	0.860496	-0.601993	-2.04643	0.769481	1.19748	0.27161	0.440186
MAP4K3	-0.681868	0.687722	-0.471849	0.68837	1.0838	0.718321	0.583513	0.868402	-1.36176	-2.94627	0.503565	0.5382	0.0657307	-0.628981	0.207153	0.229112	-0.0831651
MAP4K4	-1.44361	0.158206	-0.103143	1.18857	-0.317092	0.159245	-1.15987	1.76683	-0.21237	-1.49751	0.0577039	0.783503	1.15182	0.480203	0.134097	-1.74318	0.596599
MAP4K5	-0.660203	-0.253887	0.361836	-0.409136	1.35305	1.07114	-1.15492	1.03656	-2.44946	-0.273568	0.0143101	-0.600972	1.69119	-0.400021	0.55063	-0.093151	0.216594
MAPK1	-0.411759	0.424144	0.471998	0.994036	-0.479158	0.221532	-0.568079	0.837263	-2.00445	-0.741205	-0.485321	1.3948	2.11301	0.336806	-0.760537	-0.265048	-1.07803
MAPK11	0.601287	1.05686	-0.272406	0.708859	0.238022	0.338914	0.0588012	-0.146232	-2.45606	0.451957	-2.45606	-0.110708	-0.285031	0.549249	0.65014	0.327753	0.744645
MAPK12	-0.181382	1.77061	-0.761529	-0.0785238	0.753863	-0.526529	0.670114	0.612763	-1.52636	0.218853	-1.47121	0.609774	-2.019	0.253734	0.935424	0.801459	-0.0620706
MAPK13	-0.440569	-0.440569	2.23821	-0.440569	-0.440569	-0.440569	-0.440569	-0.440569	-0.440569	1.43975	-0.440569	-0.440569	-0.440569	-0.440569	-0.440569	-0.440569	2.49
MAPK14	-1.03483	-0.904578	0.81677	-0.355918	0.310796	0.413895	-1.07665	-0.27677	-1.03367	-1.43747	0.14564	1.86579	2.02762	0.497531	0.731404	-0.494339	-0.195207
MAPK3	1.07339	-0.856561	0.871749	-0.876987	-0.92711	-1.46198	-1.40908	-0.34798	-0.475171	-0.223759	-0.168652	0.794619	1.1113	0.379092	1.87266	-0.530016	1.17448
MAPK4	-0.774976	0.721016	1.21995	0.833063	1.64317	1.66966	-0.774976	-0.774976	0.372319	1.29059	-0.774976	-0.774976	-0.774976	-0.774976	-0.774976	-0.774976	-0.774976
MAPK7	-0.534686	-0.166663	2.53909	-1.11351	-0.355114	0.820228	-0.0191439	-0.692292	-1.01268	1.27389	-0.864917	-0.420531	-1.21673	0.847327	0.722589	-0.355365	0.548508
MAPK8	-1.03132	-0.430822	0.195488	1.48901	1.08579	1.09624	-1.0295	-1.12585	-0.385599	-1.74035	-0.562031	0.899276	-0.841491	-0.372728	1.14786	0.678587	0.927431
MAPK9	-0.145589	0.771233	1.48836	-0.440837	1.64557	0.0159119	-0.691807	-0.25971	-1.4234	-1.02589	-1.38353	-0.270689	0.841489	-1.01057	1.05057	-0.437691	1.27659
MAPKAPK3	-0.0865505	0.502584	-0.0267832	0.541172	0.254124	0.05531	0.0400507	0.175295	0.0915505	-0.0723216	0.676294	0.70033	0.577329	0.0319084	0.222594	-3.74134	0.0584517
MAPKAPK5	-1.0013	0.633944	0.122971	-0.197277	0.483433	0.846419	-0.30193	0.21765	-3.28111	1.17745	-0.0196553	-0.438133	0.612137	0.385225	-0.188125	0.698063	0.250232
MARK1	0.230475	1.26981	0.826122	0.480984	0.772493	1.03699	-1.13212	-1.13212	-1.13212	-1.13212	-1.13212	-1.13212	0.876418	0.814722	0.945555	-1.13212	0.671298
MARK2	-0.708336	2.07569	-0.181231	0.479021	0.700879	0.792741	-0.725608	-0.634071	0.859811	0.11728	-2.28619	0.136006	0.326648	-5.25945e-05	-0.0797525	0.656078	-1.52891
MARK3	0.192468	2.045	0.715897	-1.75798	1.37992	0.956067	0.781818	-0.689791	-1.18084	0.310806	-0.706836	0.170351	0.423901	-0.406347	-0.808212	-0.368203	-1.05802
MARK4	-2.02276	1.12808	0.389638	-2.02276	-0.0678804	-2.02276	0.469487	0.0419752	0.461243	0.535733	0.248071	0.330839	0.380271	0.542114	0.276383	0.688448	0.643882
MAST1	0.736922	0.932783	1.19607	-1.25237	1.11446	0.296927	0.544644	0.549856	-1.25237	-1.25237	-1.25237	-1.25237	1.11838	-1.25237	-0.0327307	0.583576	0.473345
MAST2	-0.359879	-0.672325	1.79055	-0.848062	0.450923	-0.490012	-1.52864	-1.49592	-0.542447	0.347123	-0.00848573	0.850066	1.03812	1.88281	-0.0255762	0.37117	-0.759417
MAST3	0.965165	0.302929	0.0125076	-0.818931	0.422131	-0.0172264	-0.0708763	0.236401	-3.11467	0.215968	0.222738	-0.739694	-0.397226	0.264081	0.137538	1.75758	0.621582
MAST4	-1.24531	-1.24531	0.993801	0.673122	0.142337	0.995423	-1.24531	0.544841	-1.24531	-1.24531	1.08369	0.816448	0.526793	-0.125489	1.18838	0.632498	-1.24531
MASTL	-2.02937	-1.63441	-0.182109	0.347087	1.35069	1.49477	0.490964	-0.57392	-0.44025	0.77157	-0.0853274	-1.15497	-0.151221	-0.489572	0.788291	1.13075	0.367022
MATK	-0.242536	-0.242536	-0.242536	-0.242536	-0.242536	-0.242536	-0.242536	-0.242536	-0.242536	-0.242536	-0.242536	-0.242536	-0.242536	-0.242536	-0.242536	3.88057	-0.242536
MELK	-0.704571	0.258628	1.74529	0.0254845	-0.734941	1.20548	-0.800624	-0.961221	-0.198031	-0.387516	-2.42254	0.0854306	0.494594	0.819232	1.17801	0.636831	-0.239526
MERTK	0.802561	1.08254	-1.12487	-1.12487	0.536694	1.14722	0.589074	0.681177	0.571685	0.987801	-1.12487	-1.12487	-1.12487	-1.12487	-1.12487	0.227385	1.24792
MET	-0.679221	-1.86896	0.261301	0.70543	0.6954	0.737614	-0.484084	-0.64402	-2.16285	-0.541995	0.899745	0.866058	0.655444	0.42811	0.804372	-0.825657	1.15331
MINK1	0.62895	0.546418	0.915208	-0.0515193	0.78712	-0.441657	-0.266499	0.0967742	-2.40747	-1.70647	0.533844	-0.0575935	0.515434	0.773246	0.920114	-1.52328	0.737383
MKNK1	-0.592958	0.612497	1.08191	0.744632	0.0930803	-0.551707	-0.109281	0.67853	-2.10562	0.761174	-0.156471	0.0824178	1.77108	0.225572	0.398688	-1.28081	-1.65273
MKNK2	0.613006	1.15399	0.833916	0.705162	0.589413	-1.29923	0.549054	-1.29923	-1.29923	0.599515	-1.29923	0.585807	-1.29923	0.558704	0.896738	-1.29923	0.710055
MLKL	0.117246	-3.54646	0.205845	0.881284	0.170727	0.435524	0.702005	0.0818617	-0.621495	-0.20561	0.338904	-0.495579	0.271695	0.431901	0.412079	0.0124773	0.807591
MTOR	-0.600942	0.832136	0.299472	-1.08011	1.64323	0.415525	-1.4904	0.787831	-0.725412	0.461269	-1.82156	-0.492922	1.64445	0.530941	-0.670767	0.452589	-0.185329
MUSK	-0.35134	-0.35134	-0.35134	-0.35134	-0.35134	-0.35134	-0.35134	2.99657	-0.35134	-0.35134	-0.35134	-0.35134	-0.35134	2.27354	-0.35134	-0.35134	-0.35134
MYLK	-0.98555	-0.868443	0.257367	1.67876	0.731992	0.465879	-1.09419	-0.811435	-0.266257	-0.927505	0.703806	2.02117	0.814728	-0.014192	0.447909	-1.28353	-0.870512
MYO3B	-0.242536	3.88057	-0.242536	-0.242536	-0.242536	-0.242536	-0.242536	-0.242536	-0.242536	-0.242536	-0.242536	-0.242536	-0.242536	-0.242536	-0.242536	-0.242536	-0.242536
NEK1	-0.025903	-0.332403	-0.296567	-0.157938	0.2366	-1.41485	-1.75558	0.962268	-0.809158	0.642527	-1.00703	1.75949	1.60372	-0.279856	0.943849	0.668673	-0.737855
NEK2	-0.537254	-0.537254	-0.537254	1.63326	-0.537254	-0.537254	-0.537254	-0.537254	1.66294	1.92684	-0.537254	-0.537254	-0.537254	-0.537254	-0.537254	1.76126	-0.537254
NEK3	0.654139	0.959619	-3.28774	-0.957519	-0.615067	0.51135	0.568768	0.65363	0.0999158	0.651149	-0.0780624	0.142456	-0.190815	-0.258577	-0.0731647	0.27711	0.942805
NEK4	-0.15775	1.41837	-0.279741	-0.630522	0.214285	0.989414	-0.73169	1.19346	-0.440257	-2.48734	0.395983	0.73488	-0.465234	0.878314	0.930794	-1.19966	-0.363295
NEK6	-0.294808	0.125374	-0.360003	-0.0144079	0.670985	0.440956	-3.4592	0.877013	-0.644726	-0.44655	0.337922	0.822523	0.466667	0.771732	0.266286	0.201028	0.239206
NEK7	-1.17269	-1.8693	1.61903	0.159645	0.919622	0.241096	-0.228613	0.251364	-0.884937	-0.665127	-0.275632	0.925362	1.42588	-0.237572	1.35072	-0.481369	-1.07748
NEK8	0.229374	0.308087	1.13731	0.203714	-3.41123	-0.0619568	-0.563217	-0.765511	-0.0754842	-0.154111	0.208935	0.401782	0.33631	0.819238	0.351411	0.902165	0.133184
NEK9	0.884161	1.3124	0.712081	-0.934625	-0.206122	0.480965	0.0254259	0.196169	-2.19767	-0.20677	0.256082	-0.584669	1.69272	0.0800748	-1.74574	0.654106	-0.418578
NPR1	0.910702	0.979989	0.581008	0.694032	-1.44609	0.62527	-0.0187912	0.432106	-1.44609	0.290896	0.230897	1.09683	-1.44609	0.590544	0.816953	-1.44609	-1.44609
NPR2	0.569862	-2.41327	0.83254	0.0579174	0.603488	0.156208	0.111882	0.690494	-2.41327	-0.0171775	-0.135834	1.09483	0.308657	0.648669	0.657037	-0.427008	-0.32502
NRBP1	-0.524415	-0.0704628	1.48856	0.742976	-0.0975354	0.0438473	-1.58872	-0.0641596	-2.21999	-0.923666	0.0909317	1.71404	0.0011058	0.417669	-0.209469	-0.0116758	1.21096
NRBP2	0.784383	0.935949	0.377736	0.0799885	-1.04025	-0.668239	-0.303555	0.271765	-0.982511	0.0736679	-3.03651	0.5101	0.91193	0.248048	0.970647	0.4698	0.397052
NRK	-0.891092	0.879768	1.11533	-0.891092	1.15529	0.88029	-0.891092	1.5543	-0.891092	-0.891092	-0.891092	0.339882	-0.891092	1.03684	1.05812	-0.891092	-0.891092
NTRK3	-0.707157	-0.707157	1.79107	-0.707157	1.33688	-0.707157	-0.707157	-0.707157	1.18433	-0.707157	-0.707157	1.40014	0.977522	-0.707157	-0.707157	1.08879	-0.707157
NUAK1	-0.900919	0.633675	1.30194	-0.900919	1.05257	0.926354	-0.900919	-0.900919	-0.900919	-0.900919	-0.900919	1.25514	-0.900919	0.653099	1.04572	1.23977	-0.900919
OBSCN	0.739218	0.701497	-1.15034	0.740169	-1.15034	0.658827	1.01954	1.14692	0.830427	0.767819	-1.15034	0.5932	-1.15034	-1.15034	-1.15034	-1.15034	0.854762
OXSR1	-0.127595	-0.226812	1.40148	0.126609	0.0202017	-0.0512626	-2.14351	-1.05639	-0.964615	-0.223241	0.482678	0.69038	2.05489	-0.267628	0.971725	0.389422	-1.07632
PAK1	-1.38123	0.464715	-0.374119	-0.605904	-0.290881	0.177678	-1.6423	0.277309	2.2096	0.657013	0.203201	0.476624	-1.94331	0.181056	0.930409	0.287256	0.372894
PAK2	-0.463471	1.57046	1.67657	1.31316	-0.82246	-0.33964	-0.639314	0.165303	-0.916803	-1.42199	1.38882	-0.409825	0.139073	-1.25272	-0.813306	0.463139	0.362992
PAK3	-0.344953	-0.344953	-0.344953	-0.344953	-0.344953	3.23076	-0.344953	-0.344953	-0.344953	-0.344953	-0.344953	-0.344953	-0.344953	-0.344953	1.94353	-0.344953	-0.344953
PAK4	0.269549	0.538103	0.154079	0.0718338	0.264274	0.273942	-1.27223	0.396172	-1.75843	-1.5689	0.495318	-0.281967	0.449068	1.21837	-0.536773	-0.938444	2.22604
PAK6	0.349083	-1.45257	0.837311	-1.45257	0.600486	1.30584	-1.45257	0.433653	0.403833	-1.45257	0.517301	0.649869	0.878343	0.471158	0.719448	0.0965276	-1.45257
PAN3	-0.22273	0.341294	0.459507	0.179052	-0.336768	0.611978	0.416313	-3.55558	0.717631	0.273583	-0.780633	0.363568	0.540637	-0.142007	0.746977	0.121196	0.265985
PASK	-2.22868	1.14676	-1.22945	0.0816883	1.57534	-0.112693	0.361237	0.247421	0.0505702	1.02693	-1.23559	-0.456235	-0.277856	-0.258506	-0.316797	0.0528174	1.57304
PBK	-0.458128	-1.08019	0.169826	1.21028	2.16162	1.40681	0.132713	-1.60916	-1.51978	-0.304731	0.0454269	-0.182271	-0.989392	0.552605	0.166196	0.344942	-0.046756
PDGFRA	1.37564	-1.54227	0.0988037	0.427318	1.00612	0.926144	-0.013939	-1.54227	0.495036	0.437007	0.376936	-1.54227	-0.177532	0.224153	-0.333142	1.32655	-1.54227
PDGFRB	-0.461225	0.752588	0.606563	0.680975	0.360836	0.680595	0.66745	0.68451	0.744618	0.152086	-2.26476	0.625496	-2.26476	0.409151	0.124456	-1.16698	-0.331604
PDIK1L	-0.353856	-0.353856	-0.353856	-0.353856	-0.353856	-0.353856	-0.353856	-0.353856	2.78653	2.52132	-0.353856	-0.353856	-0.353856	-0.353856	-0.353856	-0.353856	-0.353856
PDK1	0.154462	-0.537479	-0.591744	-0.248514	0.645317	0.744753	-1.07911	0.0733091	0.505225	-2.35752	-0.00668511	1.51397	1.34619	0.530986	-1.02526	-0.79014	1.12225
PDK2	0.16797	1.1297	-1.06411	-2.16292	-0.473929	-0.549797	0.25721	1.00482	0.0896034	0.422629	0.962731	-0.528362	0.3263	1.28809	0.768714	0.227211	-1.86587
PDK3	-2.12951	1.48313	0.220029	-0.926129	0.445375	0.681874	-0.544548	-0.694077	1.46359	0.179551	-1.25841	0.389197	0.691286	1.02208	-1.0676	0.437482	-0.393321
PDPK1	0.0102484	0.36317	2.01385	0.07365	-0.0794357	0.393143	-1.57147	-0.19554	-1.67515	-1.73265	-0.651436	1.2334	0.0635533	-0.10494	0.993121	0.495571	0.37091
PEAK1	-1.99064	-0.312854	1.37172	0.108005	1.08422	-0.00555493	-1.35594	-0.267089	-0.928767	-0.642008	-0.894008	0.802717	1.27761	0.622714	0.595859	1.19562	-0.661609
PHKG2	0.0351679	0.62666	0.817968	-1.05321	1.29887	1.18985	0.58767	1.40916	-0.262673	-1.87386	-1.82459	0.097749	-0.662407	0.730629	-0.460665	-0.135028	-0.521295
PIK3C2A	-0.644358	1.34884	0.535385	-0.489976	2.16036	-0.515494	0.352173	-0.489124	-1.4933	0.497061	-1.69638	0.35586	0.0122832	0.673901	-0.0450304	0.679835	-1.24204
PIK3CA	-1.5944	0.321214	1.39925	0.483698	-0.374826	-0.671864	-1.14775	-0.129175	-1.45692	-0.989427	1.60763	-0.0761166	0.958384	0.0993081	1.4416	0.57955	-0.450155
PIK3CB	-1.8631	0.574769	-0.104135	0.523216	-0.390205	-0.450633	0.0204207	-1.22425	-1.4393	-1.13127	0.928416	0.641713	0.417191	0.465588	1.67868	-0.132971	1.48586
PIK3CD	-0.289217	0.893498	0.0199642	0.180262	0.659458	1.00216	0.0762287	-2.38745	-0.419396	-2.38745	-0.159506	0.62568	1.05835	0.0417617	0.615105	0.100027	0.370518
PIK3R4	-0.182014	0.355531	1.49799	1.96765	-0.0436285	1.0443	0.714039	-1.84061	-0.938773	-0.607508	-1.61683	0.268429	0.633624	-0.300174	-0.30905	-0.27509	-0.367887
PIM3	-0.686818	1.57681	-0.686818	2.13684	1.13775	-0.686818	0.92631	-0.686818	0.772946	-0.686818	-0.686818	1.00434	-0.686818	-0.686818	-0.686818	-0.686818	-0.686818
PINK1	0.782852	1.08146	0.954826	0.766635	0.543823	-1.01138	-1.01138	-1.01138	-1.01138	-1.01138	0.702522	1.45407	-1.01138	0.938219	0.866669	-1.01138	-1.01138
PKMYT1	-0.981145	-0.984863	-0.276215	0.223266	2.33733	0.858412	-0.721032	-2.28824	0.601115	0.231355	-0.156806	-0.355623	0.425496	0.681136	0.728725	0.147801	-0.470716
PKN1	0.501116	0.422177	1.02223	0.319535	-0.881143	-0.0441988	1.03257	0.0797921	-1.41505	0.0829773	0.260136	-0.689659	-2.56212	0.565367	1.72329	-0.00933138	-0.40769
PKN2	0.670612	0.148164	1.41932	-1.49611	-0.0774788	2.00628	-0.947245	0.143245	-0.393956	0.206129	-1.38614	-0.397352	1.16039	-0.222484	0.580515	0.104545	-1.51844
PKN3	-0.124473	0.759999	-0.119239	-0.909428	0.536843	0.782769	0.539271	0.920856	-0.991339	1.40513	-1.64696	-1.04076	-0.753259	0.441563	0.701096	1.23105	-1.73313
PLK1	-2.0718	1.89446	0.299625	1.01635	0.976492	1.11407	0.115947	-1.49413	0.432115	0.105063	-0.65546	-0.659538	-0.965649	0.519419	0.0987997	-0.456704	-0.269058
PLK2	0.557132	-1.65463	0.703718	0.758447	0.907975	0.410976	0.553008	-0.510395	-1.65463	-1.65463	-1.65463	0.620683	0.336568	0.333249	0.911352	0.261287	0.774522
PLK4	-0.806689	-0.806689	0.977953	-0.806689	1.35256	1.21614	-0.806689	-0.806689	-0.806689	1.32632	-0.806689	-0.806689	0.88621	1.25502	1.05268	-0.806689	-0.806689
POMK	0.256288	-0.252887	0.440041	-0.511406	1.42271	1.31646	0.0633121	0.360184	0.587385	0.684393	-1.88579	-0.446267	0.946221	-0.704377	-2.3398	0.240741	-0.177217
PRKAA1	-0.678161	-0.175691	1.73611	-0.893947	0.203476	-0.187245	-1.39652	-0.474076	-0.120977	-0.568581	-0.0482141	-0.437699	1.34892	0.11559	1.39798	-1.50882	1.68786
PRKAA2	-0.801452	-0.801452	0.64378	-0.801452	1.22414	1.33224	-0.801452	-0.801452	-0.801452	-0.801452	0.977039	1.2205	1.20637	-0.801452	1.41044	-0.801452	-0.801452
PRKACA	0.746797	0.144415	1.22729	-1.97251	-0.935242	-0.433555	0.592968	1.36318	-1.34764	-0.911328	0.391498	0.0965292	1.81504	-0.205273	0.0397135	0.15087	-0.762744
PRKACB	0.696754	-2.42334	0.877702	-1.04678	-0.524453	1.03883	-1.31192	-0.00126003	0.159336	1.33938	0.69759	0.265888	1.22313	-0.764143	-0.366459	0.293248	-0.153484
PRKCA	-0.171216	0.678684	1.85433	-0.4138	0.901745	-0.431842	-1.17565	-1.33548	-1.66137	-1.26074	-0.0823267	0.993958	1.40138	0.234315	0.00343107	0.595601	-0.131014
PRKCB	0.325975	0.673435	0.937601	-0.734574	-0.734574	-0.734574	-0.734574	-0.734574	2.02368	2.04087	-0.734574	0.697703	-0.734574	-0.734574	-0.734574	-0.734574	0.646476
PRKCD	-0.144834	0.293083	-0.403112	1.24163	-0.455119	0.368855	0.0159218	0.367604	-3.20894	-0.916221	0.797944	0.623831	-0.107649	0.790673	0.809196	-0.392498	0.319628
PRKCE	0.6276	0.18288	0.170201	0.0180345	0.531818	0.0615616	-0.626432	0.517406	-2.48814	-2.48814	0.527926	0.758017	0.111743	0.127981	0.617237	0.533495	0.816815
PRKCG	0.444374	-2.02495	-0.221582	0.621313	-2.02495	0.276914	-2.02495	0.618793	0.710655	0.200529	0.729476	0.539206	-0.0614633	0.531139	0.614888	0.561195	0.509418
PRKCI	-1.30416	2.00179	1.17528	-0.538915	0.555809	0.415507	1.07478	-1.47516	-1.1786	-1.12852	0.567271	-0.365821	0.187047	-0.242409	-0.275101	-0.564649	1.09586
PRKCQ	-0.898405	-0.898405	-0.898405	-0.898405	1.38131	0.927016	1.1421	0.473437	-0.898405	-0.898405	-0.898405	0.850651	1.19906	-0.898405	0.900881	-0.898405	1.21119
PRKCZ	0.774195	1.2052	-1.14878	-1.14878	0.961808	0.806781	0.686784	-1.14878	-1.14878	-1.14878	0.787781	-1.14878	-1.14878	0.786475	0.852973	0.601767	0.577712
PRKD1	-1.05098	-2.04346	1.40041	-0.366142	0.375361	0.21392	-1.52956	1.71296	-0.511662	-0.741056	-0.235673	0.45751	0.891428	-0.00285127	1.01127	-0.0935338	0.512054
PRKD2	-0.890153	0.58857	0.522261	-0.830424	-0.253164	-0.109658	-0.255674	1.10736	-2.29059	0.290703	-1.05077	-0.343744	0.299864	0.0607032	2.33624	0.622518	0.195961
PRKD3	0.0676266	-3.32082	0.402598	-0.262067	1.02023	0.570769	0.00709452	0.62796	-0.666504	0.399575	-0.463686	-0.595212	0.710452	0.288453	0.264752	1.06366	-0.114888
PRKDC	-0.666801	-0.00450917	1.00188	-0.960677	0.757012	0.340198	-0.920167	0.423805	1.5471	1.72443	-1.0494	-1.72774	-0.0615418	-0.118727	-0.68156	1.17276	-0.776063
PRKG1	1.68627	1.36956	0.910753	0.658564	-1.01785	-1.01785	-1.01785	1.49435	0.256916	-1.01785	0.544738	-1.01785	0.147733	-1.01785	0.29847	-1.01785	-0.242419
PRKG2	-0.52751	-0.52751	-0.52751	-0.52751	1.98148	-0.52751	2.17652	-0.52751	1.15612	-0.52751	-0.52751	-0.52751	1.5435	-0.52751	-0.52751	-0.52751	-0.52751
PRKX	0.177669	0.168915	0.710444	0.0166482	0.793014	0.238812	-2.04659	0.361534	0.301191	0.568772	-2.04659	-2.04659	0.667584	0.614797	0.571175	0.336559	0.612649
PRPF4B	-1.31984	0.945576	0.940531	-0.268777	1.43079	-0.500753	-0.38512	-1.81452	1.32079	-0.574982	-0.61895	-1.23475	0.52425	-0.116085	-0.276041	0.513528	1.43434
PTK2	-0.257558	0.938929	-0.417468	-1.18203	-0.732476	1.62726	-0.399249	1.33444	0.295243	1.3211	-1.00677	-0.802706	-1.79126	-0.446047	0.173723	1.18406	0.16081
PTK2B	-0.52435	-0.52435	2.27638	-0.52435	1.83575	-0.52435	-0.52435	-0.52435	-0.52435	-0.52435	-0.52435	-0.52435	1.68153	-0.52435	1.02289	-0.52435	-0.52435
PTK6	1.98334	-0.611292	1.60183	-0.611292	1.65924	-0.611292	0.849389	-0.611292	-0.611292	-0.611292	-0.611292	-0.611292	-0.611292	1.24169	-0.611292	-0.611292	-0.611292
PTK7	1.95267	1.44933	-0.450669	-1.70541	-0.0664845	-0.0465537	-0.52894	0.983044	0.402558	0.331407	-1.97648	0.260165	-0.666531	0.176	-0.112989	0.702376	-0.703488
PXK	0.622762	0.41422	0.419951	0.623702	0.53119	0.343191	-0.756741	-0.996858	-1.92542	-1.71635	0.944611	0.420023	1.09197	0.622291	0.643158	-1.72997	0.448279
RAF1	-0.875138	0.395468	1.66489	-0.497494	0.462148	0.993976	1.18374	-0.182134	-2.46296	-0.870494	-0.761843	0.242594	0.619707	-0.832005	0.36277	0.824428	-0.267651
RIOK1	-0.0749101	0.907003	-0.276449	1.69135	-0.347348	0.977607	0.705134	-2.50979	-0.437106	0.828789	-1.33632	-0.410015	-0.384967	-0.185041	-0.535622	0.472386	0.915296
RIOK2	0.503032	0.82864	0.163387	1.02865	0.13552	0.913573	0.387845	-1.81748	-1.48403	1.12014	-0.309859	-0.249642	-2.24938	-0.308007	0.872751	0.353186	0.111672
RIOK3	0.0418936	0.557101	1.18382	0.14977	0.525094	0.761975	0.279527	-0.563571	-3.4552	-0.353348	0.393997	0.164564	-0.430544	0.0368168	0.744288	-0.130038	0.0938512
RIPK1	0.184992	0.414866	0.819539	-0.508074	0.636029	0.51581	-0.615306	-1.43076	-2.56219	-0.937836	-0.154571	0.365158	1.30774	0.672016	0.418332	-0.413482	1.28774
RIPK2	1.57753	-1.51212	0.335827	0.187838	0.199218	0.556613	-1.40269	-0.209912	-1.48241	-0.470693	0.761431	-0.289554	0.127674	-0.648409	0.574783	-0.462068	2.15694
RIPK4	0.726398	-1.47575	0.328993	-1.47575	0.469916	0.875369	-1.47575	0.224839	0.795487	0.560981	-1.47575	-1.47575	0.937795	0.550892	0.778278	0.387577	0.742226
RNASEL	-0.400591	-3.3373	0.666343	0.542738	-0.476157	-0.318668	-0.335468	0.764896	-0.130462	0.452152	-0.321904	1.01026	0.996522	0.165276	0.0477272	-0.0759572	0.750595
ROCK1	0.382746	-0.355061	1.63146	0.0948937	0.216573	0.100494	-1.09248	0.444584	-1.7368	-2.54348	0.969939	0.488545	0.892127	0.00564791	0.222694	-0.032963	0.311076
ROCK2	1.12261	-0.974749	0.670297	-0.563815	-1.35823	-0.905309	0.569817	0.652696	-1.6961	-1.59492	1.36821	0.353473	-0.193079	0.396262	0.386871	1.26149	0.504478
ROR1	-3.27931	-0.129897	-1.15421	-0.00620966	1.01263	0.226506	-0.289303	-0.205684	-0.369918	0.566778	0.433617	0.885385	0.574871	0.16745	0.353249	0.458685	0.755362
ROR2	0.552486	0.125214	0.397884	0.548685	1.14786	-0.0695335	-1.23576	-1.23576	-1.23576	0.482238	-1.23576	1.16863	-1.23576	0.985998	0.962855	1.11225	-1.23576
ROS1	0.0394364	0.361769	0.226442	-0.0990413	0.519584	0.525557	0.367415	0.320137	0.0456774	0.388261	0.253466	0.489025	0.310005	0.358189	-3.74769	0.162077	-0.520306
RPS6KA1	0.742343	2.65334	0.786769	-0.488492	0.014903	-0.197488	0.676759	-1.56098	-0.316416	-0.297004	-1.9004	-0.00962678	-0.310298	0.693861	0.062785	-0.0697088	-0.480345
RPS6KA3	1.9206	-2.24188	0.725275	-0.825659	0.519361	-0.0975802	0.759231	-0.669977	-1.23054	-0.843244	-0.160827	0.31714	0.829878	0.928013	0.0540675	-0.650823	0.66696
RPS6KA4	1.26435	0.539031	0.765342	0.106982	-0.0309177	-0.749525	-0.390133	-1.86566	-1.75794	0.0515533	0.453311	1.40682	1.22855	0.950444	-0.189092	-0.92468	-0.858451
RPS6KA5	0.142085	-1.19092	0.752704	-0.548293	0.901061	-0.415765	-0.480887	-1.79604	-1.24527	0.0777502	-0.210269	-0.0479101	1.40917	1.19464	1.6563	-0.957485	0.759134
RPS6KA6	-0.602126	1.25198	1.87907	-0.602126	1.20026	-0.602126	-0.602126	0.768064	-0.602126	-0.602126	2.12613	-0.602126	-0.602126	-0.602126	-0.602126	-0.602126	-0.602126
RPS6KB1	-0.24019	1.36943	0.902748	-1.28545	0.638379	0.152683	0.243699	0.878892	-1.58754	0.936241	-1.52871	-0.465337	-0.0984767	0.630784	-0.939279	1.42487	-1.03274
RPS6KB2	0.376331	1.179	0.819181	-0.666133	0.923667	2.24781	0.944237	0.369671	-0.859083	-1.41541	-1.30584	-0.516391	-1.09318	-0.102196	-0.0754062	-0.690339	-0.135907
RPS6KC1	0.996775	0.0508948	-0.238163	-0.997368	0.00165515	-0.180837	0.23724	0.0138584	-2.04061	-0.688491	-1.32693	1.56939	1.78955	-0.245746	0.185711	1.24983	-0.376762
RPS6KL1	-0.242536	-0.242536	-0.242536	-0.242536	3.88057	-0.242536	-0.242536	-0.242536	-0.242536	-0.242536	-0.242536	-0.242536	-0.242536	-0.242536	-0.242536	-0.242536	-0.242536
SBK2	1.48184	-0.768622	1.0791	-0.768622	-0.768622	1.11315	-0.768622	0.760231	-0.768622	-0.768622	0.37347	-0.768622	-0.768622	-0.768622	0.876765	-0.768622	2.00167
SCYL1	0.369685	-0.100029	2.01719	-1.57887	0.613265	0.0350971	0.189553	-0.152983	-1.44092	-1.10231	-1.10921	-0.187933	1.12538	1.16902	1.05844	-0.193363	-0.712016
SCYL2	0.394999	-0.12061	-0.12477	-0.348748	0.351329	-2.38035	0.383053	0.485274	1.1013	1.17423	1.1465	1.15699	0.21134	-1.24803	-1.54977	-0.127225	-0.50551
SCYL3	2.09633	0.3567	0.67159	0.282641	-0.770829	0.861733	-0.243176	-0.220419	-1.0316	-0.930144	-1.94014	0.975943	-0.5065	-0.755458	0.606333	1.14307	-0.596076
SGK2	-0.242536	-0.242536	-0.242536	-0.242536	-0.242536	-0.242536	-0.242536	-0.242536	-0.242536	-0.242536	-0.242536	-0.242536	-0.242536	-0.242536	-0.242536	-0.242536	3.88057
SGK3	0.693953	1.09723	0.0781777	0.307556	-0.410766	0.600312	-0.196211	-1.95262	-1.95262	-1.95262	0.538769	0.644582	0.368797	0.296757	0.630823	0.878559	0.329314
SIK1	1.6598	1.88784	-0.60373	-0.60373	0.557635	-0.60373	-0.60373	1.38521	-0.60373	-0.60373	-0.60373	-0.60373	-0.60373	-0.60373	-0.60373	-0.60373	1.75428
SIK2	-1.31887	2.53278	0.116976	-0.34951	0.732456	-0.0368044	-1.00548	-0.207315	-0.70117	-0.492596	-1.07579	1.38082	-0.981737	0.17192	0.332075	-0.184881	1.08713
SIK3	-0.911807	1.07308	-0.911807	1.0244	-0.911807	1.10525	1.19306	-0.911807	1.08657	0.804298	0.931299	0.988309	-0.911807	-0.911807	-0.911807	-0.911807	-0.911807
SLK	0.535023	-0.924601	0.365004	0.00735103	-0.193076	2.25378	-0.0198549	0.232442	-1.74996	-0.579074	-0.182507	-0.266127	0.32461	-1.89879	0.736108	0.0182083	1.34147
SMG1	0.483951	0.386928	1.76381	-1.2398	1.71565	0.725317	-0.256004	-0.294212	-0.287682	-0.607016	-2.39915	-0.719796	0.340771	0.114283	-0.201459	-0.174355	0.648758
SNRK	0.189485	0.602212	0.875394	0.714139	0.293686	0.718254	-1.99365	0.245626	0.339838	-0.232623	-1.99365	0.78774	0.382565	0.547952	0.687579	-0.170893	-1.99365
SPEG	-2.41855	-0.47244	-0.229797	0.723675	0.310143	0.254826	0.3406	0.952753	0.636896	0.393609	-0.0382079	0.893579	0.00784626	-0.262215	0.598177	-2.41855	0.727661
SRC	0.397387	-0.0460174	0.0272308	-0.929333	-0.791585	-1.71308	0.708734	0.907164	1.00548	0.824312	0.265106	0.453523	-1.68316	0.478655	-1.29094	-0.40962	1.79615
SRPK1	-0.551596	0.105602	-1.13278	-0.104639	1.11807	1.85137	1.75532	-1.53192	0.6307	-0.595052	-0.718875	-1.0094	-0.250688	-0.45016	-0.298422	-0.095659	1.27814
SRPK2	0.677908	0.686644	0.00637051	-0.901088	0.221631	-0.943763	-1.84441	1.80553	-0.749138	1.22881	-1.31595	0.608722	-0.857588	0.549477	-0.601981	0.889597	0.539223
SRPK3	-0.343081	-0.343081	-0.343081	-0.343081	-0.343081	-0.343081	-0.343081	3.27761	-0.343081	-0.343081	-0.343081	-0.343081	-0.343081	-0.343081	-0.343081	1.8686	-0.343081
STK10	0.131924	-0.102258	0.198733	-0.17512	1.14065	0.780282	0.149432	0.547568	-2.86285	-1.18454	0.0415186	0.199885	0.684037	0.401924	1.22159	-1.36733	0.194552
STK11	-1.17282	0.56087	1.8395	-0.0119906	0.692437	-0.323651	-1.76197	-0.292227	-1.69775	0.165482	-0.238251	0.613919	1.20983	-0.939308	1.11889	-0.183549	0.420578
STK16	0.690708	0.175386	-0.895961	0.181774	0.309412	1.67209	-0.236587	-1.8387	0.740881	-0.823561	-1.06475	-0.821353	1.50174	-0.746514	1.37991	-0.636957	0.412487
STK17A	-0.087848	0.677649	0.184033	0.593929	0.552373	0.92134	-1.68454	0.00712804	-1.68454	-1.68454	0.499901	0.564998	0.613119	0.600413	0.666986	-1.68454	0.944123
STK17B	-1.98875	-1.98875	0.706745	0.628142	0.653101	0.725376	-1.98875	0.793332	-0.448716	0.0287095	0.556882	0.482863	0.651524	0.135374	0.609311	0.238261	0.205354
STK24	-0.703543	-0.422248	1.22046	1.68302	-0.66452	0.549443	0.296013	0.116083	-1.48365	-1.50834	0.151907	0.360196	0.22973	0.85162	0.669225	-1.97654	0.631143
STK25	0.622859	-0.224791	-1.32497	0.982844	1.22304	0.332754	0.0871957	-0.297768	-0.671174	-1.67837	0.627705	1.48161	-1.2669	-1.45189	0.244465	0.0886675	1.22473
STK26	0.40966	-1.4347	0.281065	0.505154	0.404327	0.719489	-2.01886	0.75113	0.464008	-1.82221	0.500621	0.404374	0.908835	0.207811	0.715075	-1.56848	0.572699
STK3	-1.44421	-1.31306	-1.15129	-0.351332	0.94625	0.628461	-0.407767	0.0993896	0.642025	0.610567	-0.906985	-0.570566	0.0138925	-0.106095	0.767538	2.59581	-0.0526219
STK32B	1.30309	-1.0129	1.16816	-1.0129	1.02267	0.78001	-1.0129	-1.0129	0.829341	0.589604	-1.0129	-1.0129	-1.0129	0.805434	1.02971	-1.0129	0.575206
STK32C	0.296655	0.763413	-3.4981	0.0338505	0.596425	0.241578	0.695669	0.25481	0.0615155	-0.794431	-0.592703	0.0237438	0.506061	0.243346	0.341939	-0.0158748	0.842101
STK33	-0.795068	1.55592	-0.795068	1.35967	1.42271	1.18404	-0.795068	0.730188	-0.795068	-0.795068	-0.795068	0.785806	-0.795068	-0.795068	-0.795068	-0.795068	0.912343
STK35	-0.361317	0.362556	-2.03532	0.3231	1.18861	0.891168	-0.55315	-0.732804	1.88683	1.14706	-1.45264	-0.883322	-0.609735	0.476192	-0.0105943	0.253141	0.110219
STK36	-1.46444	1.18294	0.572501	-1.46444	0.415873	0.899983	0.80333	0.553153	0.271022	-1.46444	-1.46444	-1.46444	0.361545	0.256469	0.648982	0.629816	0.726594
STK38	0.624451	0.0403883	1.22621	-0.779708	1.01484	0.238763	-1.98916	-0.2917	-1.84037	-0.793193	-0.249439	1.55015	0.543668	0.966799	0.541376	-0.544695	-0.258374
STK38L	1.87119	0.0551976	0.630593	0.560988	-0.664906	-0.658659	-0.21683	0.921436	2.05392	-1.08221	-1.66946	-0.679301	-1.10167	-0.0753128	0.277997	0.0488712	-0.27186
STK39	0.141999	-2.60474	0.600926	0.201235	0.203508	0.701538	-1.07182	0.620156	-1.53577	0.152623	0.510694	0.205549	0.560509	0.288308	0.777359	-1.10269	1.35061
STK4	-1.58475	-1.05785	-0.102796	-0.193363	1.71313	0.993864	-0.757961	0.49035	0.718435	-0.520743	0.461468	-1.79591	0.45383	0.451796	0.320858	-0.970243	1.37989
STK40	-0.353219	-0.353219	-0.353219	-0.353219	-0.353219	-0.353219	-0.353219	-0.353219	2.43391	-0.353219	-0.353219	-0.353219	-0.353219	-0.353219	-0.353219	-0.353219	2.86437
STRADA	-1.02797	-1.27375	1.48031	-0.703402	1.3965	0.481759	-0.0192517	0.780144	-1.30037	-2.00006	0.182431	-0.151955	0.884467	-0.0215218	1.13857	0.0274571	0.126638
STRADB	-1.96829	1.18476	-1.96829	0.681703	0.16205	0.342276	-0.265351	0.902095	0.352378	0.130988	0.309687	0.728671	0.148521	-1.96829	0.524693	0.0603294	0.642085
TAOK1	1.01761	0.907379	1.62648	-0.502472	-1.60502	-0.64618	-1.28966	-1.34048	-0.976386	-0.111698	-0.836615	1.15737	0.0952133	0.559705	0.752395	0.2921	0.900261
TAOK2	1.54946	-0.21039	1.12741	-0.941232	-0.394827	-1.77136	-0.72887	-0.664522	-0.404446	-0.875756	-0.695825	0.341102	1.07758	-0.667061	0.870631	0.755414	1.63267
TAOK3	0.74444	-0.933505	0.304539	0.0924051	0.368779	0.418209	0.0269472	-0.632668	-2.82704	-0.995914	0.59418	0.711461	0.879458	0.52173	0.788834	-1.09115	1.0293
TBCK	-0.372075	0.815021	-2.2928	-1.52678	0.416788	1.02219	0.520978	0.940756	-0.454829	-0.511291	-1.30133	0.808682	1.11417	-0.271472	0.850755	0.539303	-0.298068
TBK1	-0.17348	1.44254	1.28829	-0.315417	-0.449913	-0.192653	-0.0928805	-1.1922	-2.31479	0.250595	-0.774507	0.690401	-0.47108	-0.673682	1.01482	0.576701	1.38727
TEC	-1.27059	-1.27059	0.806639	-1.27059	1.27928	1.06103	-1.27059	0.142612	-1.27059	0.4798	0.625855	0.616369	0.491576	0.422073	0.940116	-1.27059	0.758186
TEK	-0.496969	-0.496969	2.40259	0.859608	-0.496969	-0.496969	2.36177	-0.496969	-0.496969	-0.496969	-0.496969	-0.496969	-0.496969	0.836626	-0.496969	-0.496969	-0.496969
TESK2	-0.804121	1.16395	1.42383	-0.804121	1.35375	-0.804121	-0.804121	1.08966	0.945193	-0.804121	1.26335	-0.804121	-0.804121	0.801483	-0.804121	-0.804121	-0.804121
TGFBR1	-0.581932	0.135621	0.382996	0.439693	1.65567	0.50581	-1.30639	0.94524	-1.24222	-2.13298	0.236184	-0.0691376	1.0306	0.956791	0.547687	-1.02057	-0.483074
TGFBR2	-1.6759	-1.6759	0.756285	1.03568	0.288822	0.838944	0.476748	0.5465	-1.6759	-1.6759	0.597831	-0.0181005	0.720295	0.551945	0.77558	-0.0229437	0.156027
TIE1	1.49635	-0.784567	-0.784567	1.29613	-0.784567	0.973814	-0.784567	0.885879	1.79022	-0.784567	0.740043	-0.784567	-0.784567	0.663236	-0.784567	-0.784567	-0.784567
TLK1	0.410251	0.410115	0.279174	-0.54965	0.744348	0.964779	0.237562	0.994955	-0.458164	0.020537	-2.98281	0.591896	-1.0507	0.158884	0.0968327	1.10211	-0.970128
TLK2	0.710063	1.44295	1.06595	-0.554821	1.53195	-0.420573	-0.529875	1.14412	-0.00758656	0.957006	-1.23814	-1.47218	-1.05008	0.282765	0.0820528	-0.687459	-1.25615
TNIK	-0.0153606	-1.51916	0.351333	0.683438	0.418837	-0.726758	-1.51916	0.879476	-1.51916	-1.51916	0.554844	1.08629	0.97835	0.812296	0.543578	-0.509737	1.02007
TNK1	0.67753	-0.694573	-0.694573	-0.694573	1.4771	1.62926	-0.694573	-0.694573	-0.694573	-0.694573	-0.694573	-0.694573	-0.694573	1.78993	0.861683	-0.694573	1.2048
TNK2	-3.3357	0.591834	0.391781	0.239807	-1.0247	0.0566067	-0.153812	0.586555	-0.741838	-0.0693169	0.345569	0.709199	0.867313	0.346077	0.892258	0.16889	0.129477
TP53RK	-1.28372	0.15654	0.326542	-0.116976	0.754349	0.495479	-0.776571	0.10693	-0.513892	-1.25796	1.02685	-1.15022	2.5016	-0.277771	0.353705	0.836144	-1.18102
TRIB3	-0.448377	-0.448377	-0.448377	2.17345	-0.448377	-0.448377	-0.448377	-0.448377	-0.448377	-0.448377	-0.448377	-0.448377	-0.448377	2.19479	-0.448377	-0.448377	1.90903
TRIO	-0.40479	0.097715	1.10451	0.46379	0.841597	-0.26306	-1.78108	-0.18455	-1.99954	-1.76616	-0.103404	1.29188	0.519718	0.481964	0.671359	0.767058	0.262985
TRPM7	-1.78002	0.774183	-0.321443	-0.645985	-0.731295	0.540717	2.27838	-0.500468	1.34922	0.00746742	0.0582389	-1.36711	0.309936	-0.850325	-0.375673	0.586153	0.668022
TSSK3	-0.585004	-0.25437	1.01602	0.847494	-0.368985	-0.195748	-1.23419	0.371626	0.113545	-0.700123	-0.974968	2.28509	1.03139	0.373582	-0.0423254	-2.00557	0.322535
TTK	-0.551517	-0.843612	0.691753	1.14519	1.60886	1.5781	-1.57119	-1.43504	-1.04311	1.20183	0.418485	-0.464591	0.436248	-0.324493	-0.10587	-0.573671	-0.167388
TTN	0.35657	0.459299	0.264551	0.70792	0.993026	0.923723	1.05618	1.03265	0.322286	0.0151985	-2.56779	-1.56995	-1.06832	-0.678083	0.258559	-0.0170807	-0.488735
TYK2	-0.912299	1.11078	0.720417	-1.07854	0.504317	-0.330035	-0.766788	1.55173	-1.06965	-0.218188	-1.63047	-1.19054	0.512251	0.0991355	0.179196	0.986619	1.53206
TYRO3	2.08626	-0.629751	0.674064	0.674238	0.851221	-0.117795	0.700207	-0.602895	-1.25682	-0.677253	-1.25827	0.980392	-0.3059	-0.714085	-1.60687	0.960526	0.242745
UHMK1	0.500398	-1.29984	0.899349	0.405283	1.05063	0.622302	-1.29984	-1.29984	0.68345	-1.29984	-1.29984	0.783186	-1.29984	0.631676	0.812989	0.622307	0.787501
ULK2	-0.190469	-0.106534	2.24016	-0.3984	-0.918852	0.365561	-2.467	-0.482815	0.0304452	1.13428	-0.584729	0.561332	0.769943	-0.489372	0.565912	-0.451045	0.421585
ULK3	0.421543	-0.722609	-1.19161	0.266098	1.21177	1.28957	-0.885549	-0.131345	0.27085	0.151671	-1.82299	-0.109968	2.08971	-0.393634	-0.220736	0.850237	-1.07302
VRK1	-0.417463	0.261945	-0.395912	0.485846	0.905425	1.25854	-0.630989	-0.210877	1.63218	1.32368	0.199983	-1.68071	-0.663243	-0.369175	0.161643	0.274417	-2.13529
VRK2	1.36797	0.0874579	-0.0913872	0.723781	-0.876528	0.116316	-2.57547	-0.655755	-0.430576	0.429712	1.61077	0.326108	0.857951	-0.610011	0.454163	-1.10507	0.370571
VRK3	0.301658	0.196035	0.241822	0.140794	0.0204809	-3.76018	-0.0535663	0.552063	0.885515	-0.0368625	0.334953	-0.0676402	0.518732	0.0247502	0.30296	0.231786	0.166698
WEE1	1.60897	0.340083	-1.299	1.8	-0.0814672	0.27454	-0.87638	-0.911842	1.1273	0.969922	-1.87875	0.0384485	-0.600228	-0.240508	-0.627466	-0.00700683	0.363397
WNK1	0.638937	2.85611	1.12733	-0.835253	-0.0227973	0.104958	-0.751304	0.706898	-0.815215	-0.621048	-1.63827	-0.327593	-0.185423	0.283449	-0.122111	-0.611369	0.212692
WNK2	-0.378241	2.42358	0.0447404	-0.129566	0.361674	-0.6151	-0.595619	0.215626	2.11476	0.0992262	-1.63157	-1.05389	-0.645034	-0.165087	-0.130865	0.452035	-0.366665
WNK3	0.357423	0.718706	0.651532	-1.69537	0.54831	0.00826542	-1.69537	0.49037	0.944794	0.791106	-1.69537	0.0396282	0.533386	0.51731	-1.69537	0.839103	0.34155
WNK4	-1.11165	0.428532	0.60912	1.03365	1.08487	0.871766	-1.11165	-1.11165	-1.11165	-1.11165	0.415617	-1.11165	-1.11165	0.912343	1.15268	0.0683572	1.20462
YES1	-1.51924	0.941398	1.3972	-1.40692	1.03971	1.61485	-0.284458	0.0961741	-0.982749	-0.958483	0.961914	-0.38854	0.252396	-0.298168	-1.08238	0.865332	-0.248034

## Sheet: b. Kinase phosphorylation
GeneName	A204	G401	HS729	HT1080	KHOS-240S	KHOS-NP	MES-SA	RD	RD-ES	SK-ES-1	SK-LMS-1	SW1353	SW684	SW872	SW982	SYO-1	VA-ES-BJ
AAK1	-0.087667	0.0289732	1.92512	0.222079	0.569181	-0.227331	-0.0449064	1.00208	-3.11354	-0.464332	0.118351	-0.246449	-0.274702	0.0525093	0.0427876	-0.32806	0.825907
ABL1	0.240882	0.457106	0.822026	-0.134075	-0.33038	0.175574	0.25862	0.385307	-3.40053	0.55521	-1.09389	0.224109	0.094955	-0.161096	0.218106	1.01433	0.673743
ABL2	-1.26771	-0.19322	0.430851	0.0924546	0.189928	0.931749	-0.515275	1.33023	-1.74579	0.841972	-1.87888	0.567169	0.953995	-0.946008	0.1641	-0.263957	1.3084
ACVR1	-0.536779	1.91613	1.82035	1.70718	-0.536779	-0.536779	-0.536779	-0.536779	-0.536779	-0.536779	-0.536779	-0.536779	-0.536779	-0.536779	-0.536779	-0.536779	1.53448
ADCK5	1.45204	-0.535615	-0.535615	-0.535615	-0.535615	-0.535615	-0.535615	-0.535615	-0.535615	-0.535615	-0.535615	-0.535615	-0.535615	-0.535615	1.78629	1.73059	1.99407
AKT1	-3.31116	0.444804	0.579361	-0.434106	0.707	0.712446	0.368991	0.572775	-0.565752	-1.1192	0.244919	-0.239384	0.270037	0.0159389	0.71257	0.643046	0.397718
AKT2	-0.133646	0.56053	0.570892	-0.0832696	0.546151	0.279315	0.64078	-2.01955	-2.01955	-2.01955	-0.0201456	0.602078	0.659083	0.680648	0.503537	0.543474	0.709216
AKT3	0.167052	0.670832	0.817265	0.555623	0.780457	0.586317	0.609524	0.253577	-2.0073	-0.281122	0.2524	0.518267	-2.0073	0.0858642	0.234144	-2.0073	0.771687
ALPK1	-0.353913	-0.353913	-0.353913	-0.353913	-0.353913	-0.353913	-0.353913	-0.353913	-0.353913	-0.353913	2.77696	-0.353913	-0.353913	-0.353913	-0.353913	-0.353913	2.53173
ALPK2	-0.987593	-0.987593	1.03344	0.285668	0.45176	0.703188	-0.987593	-0.987593	-0.987593	-0.987593	-0.987593	1.17593	1.29916	0.603053	0.894097	-0.987593	1.45444
ALPK3	-0.987613	0.850386	0.392452	0.0452088	0.563931	0.933481	-0.987613	2.47521	-0.987613	0.662804	0.508533	-0.0451132	-0.987613	-0.987613	-0.987613	-0.987613	0.526392
ARAF	-0.351087	0.304963	1.28704	0.335328	-0.188421	0.864982	0.217251	-0.319935	-2.682	-0.223272	-0.636716	-0.273887	-1.06156	-0.389931	0.370772	1.08154	1.66494
ATM	0.0145365	0.283751	0.992483	-0.0404393	-0.387208	0.40732	-0.28274	0.594618	-0.61374	0.103491	0.226066	-3.41627	0.581631	0.745693	0.80012	0.514629	-0.523945
ATR	0.401248	0.498144	0.191294	0.624566	0.203466	0.529951	0.471758	0.38742	-0.360792	0.0539549	-0.0198016	-0.490574	0.290577	0.0809678	0.353038	-3.69456	0.479339
AURKB	-1.68197	0.661862	0.805823	0.505078	0.847793	0.801343	-0.0417941	0.0693734	-1.68197	0.23798	-1.68197	0.228795	-1.68197	0.774254	0.790001	0.739228	0.308136
AXL	-1.57498	-0.342802	1.22768	0.534575	1.02459	0.657783	-0.408332	0.0689539	-1.57498	-1.57498	0.417185	0.738142	1.02993	0.184313	0.489807	-1.57498	0.678093
BCKDK	1.58484	0.881746	-0.514385	0.62849	0.175901	-0.194845	0.52569	0.423779	-0.464782	-0.244982	-0.790127	-0.398742	-0.0779219	-2.71695	0.0647787	-0.548165	1.66567
BMP2K	-0.0815009	0.090379	0.420183	0.264265	0.767425	0.669935	-2.59338	0.300742	-2.59338	0.0776624	0.217775	0.456361	0.379521	0.297931	0.342449	0.313129	0.670495
BMPR2	-1.32176	0.284318	0.500276	-0.283311	0.450529	0.409223	-0.22106	1.04877	-3.17346	-0.487545	0.300026	0.113354	0.509757	-0.00883366	0.550469	0.182701	1.14655
BMX	-0.242536	-0.242536	3.88057	-0.242536	-0.242536	-0.242536	-0.242536	-0.242536	-0.242536	-0.242536	-0.242536	-0.242536	-0.242536	-0.242536	-0.242536	-0.242536	-0.242536
BRAF	0.29754	1.85494	0.419166	0.654883	-1.27766	-1.92482	0.184789	-0.42008	-0.837248	0.521266	-0.647777	-1.00918	-0.747351	0.183268	0.55927	0.543758	1.64524
BRSK1	0.945605	0.434377	0.0677269	-0.0930807	-0.115975	0.702	0.640126	0.844751	0.0284763	0.739136	-1.19165	-3.1234	-0.763866	0.197557	-0.480602	0.670775	0.498041
BRSK2	1.20649	0.832404	0.164332	-0.451134	0.711816	1.28061	0.785485	0.0587242	-1.83036	0.42694	-1.83036	0.443672	-1.83036	-0.200733	0.0227522	-0.320165	0.529883
BUB1	-1.47194	-0.0618451	0.059957	0.969888	1.27874	1.26396	-0.254934	0.167416	-1.04399	1.40689	-0.310486	-2.00093	-0.324672	0.103917	0.427352	-1.12185	0.912521
BUB1B	-1.90941	-0.347021	0.00465519	0.877336	1.59487	1.79977	0.362087	-0.0402311	-0.499002	1.01515	-0.187425	-0.954337	0.233362	-1.5805	0.270951	-0.816224	0.175975
CAMK1	-0.710776	-0.710776	-0.710776	-0.710776	-0.710776	1.5109	0.900852	-0.710776	-0.710776	-0.710776	1.26539	-0.710776	-0.710776	-0.710776	1.24595	1.48644	1.40901
CAMK1D	-0.534211	-0.534211	-0.534211	-0.534211	-0.534211	1.69338	-0.534211	-0.534211	-0.534211	-0.534211	-0.534211	-0.534211	-0.534211	1.43493	-0.534211	2.10931	1.70713
CAMK2B	-0.496754	1.28274	-0.496754	-0.496754	-0.496754	-0.496754	-0.496754	1.26696	-0.496754	-0.496754	-0.496754	-0.496754	-0.496754	-0.496754	0.978145	-0.496754	2.92996
CAMK2D	0.510993	0.601592	-0.617557	0.101863	0.154316	0.30222	0.373014	1.01014	-2.31024	-0.385898	-0.0462403	0.430697	0.0844546	-0.0912537	0.720981	-2.31024	1.47116
CAMK2G	0.596919	0.173399	0.435889	-0.110924	-0.0283373	0.596199	-0.311535	0.297949	-3.63604	0.111775	-0.167034	-0.215446	0.448075	0.0998295	0.278616	0.361883	1.06879
CAMK4	2.0044	-0.616659	-0.616659	1.65046	1.13467	-0.616659	-0.616659	1.28773	-0.616659	-0.616659	-0.616659	-0.616659	-0.616659	-0.616659	1.32265	-0.616659	-0.616659
CAMKK1	2.17517	1.19204	-0.591398	0.163907	-1.55323	-0.341432	-0.978538	0.43701	0.42737	0.0609183	-1.3464	-0.620609	-1.02158	-0.188298	0.704567	0.132904	1.34759
CAMKK2	2.19142	1.2469	-0.581582	-0.206381	-1.51136	-0.434815	-0.946694	0.391812	0.275834	0.0973286	-1.27687	-0.870584	-0.880372	-0.0163975	0.834456	0.413506	1.2738
CAMKV	-0.535985	-0.535985	-0.535985	-0.535985	-0.535985	-0.535985	1.87433	1.44913	1.74597	1.89839	-0.535985	-0.535985	-0.535985	-0.535985	-0.535985	-0.535985	-0.535985
CASK	0.497849	0.220369	0.618363	0.523423	0.113527	-0.00893947	-0.815555	0.585509	-0.193668	-0.0493711	0.00462199	0.169128	-3.53403	0.135934	0.593615	0.0960243	1.0432
CDC42BPA	0.546999	0.56458	0.32997	0.17124	-0.595186	0.186796	0.864373	0.606653	-2.87159	0.10883	-1.63124	0.00226523	0.99375	-0.495382	0.0475996	-0.0858981	1.25624
CDC42BPB	-0.847859	0.888899	0.125025	-0.676119	1.15681	0.653098	0.326905	0.0283313	-3.14605	0.144685	-0.118636	-0.587821	0.141595	-0.118754	0.202454	1.16146	0.665982
CDC42BPG	-0.899478	1.38142	-0.899478	-0.899478	-0.899478	0.631819	-0.899478	0.991194	1.0335	1.36474	-0.899478	1.10729	-0.899478	-0.899478	0.879549	0.705796	-0.899478
CDC7	-1.13293	0.68039	0.621373	0.822591	0.687381	0.849436	-1.13293	-1.13293	1.57154	0.653561	-1.13293	-1.13293	-1.13293	0.686226	0.625482	-1.13293	0.732511
CDK1	-0.239174	0.502484	0.394375	0.914961	0.778436	0.906148	-0.282433	-0.654617	0.1237	-2.31985	-0.480514	0.596275	-2.31985	0.65815	0.873375	0.114928	0.433598
CDK10	0.868943	0.30961	0.130677	0.827657	0.472564	0.542423	0.230702	0.46378	0.196834	-0.260557	-2.53795	-0.201542	0.195801	0.526231	0.292572	-2.53795	0.480214
CDK11A	0.161924	1.03977	0.583025	0.731023	-0.0228872	1.03101	-0.357402	0.840727	-1.11667	1.00863	-1.26908	-2.73519	0.669948	-0.535826	0.091135	-0.13967	0.0195347
CDK11B	0.128119	1.19253	0.376712	0.830622	0.561577	0.848678	-0.0698494	0.901939	-0.16003	1.2134	-1.30625	-1.20756	0.638731	-0.707539	-1.6648	-1.85835	0.282072
CDK12	0.366906	1.39802	0.403805	0.871816	1.14936	0.656141	0.438241	0.657117	-1.61101	-1.79111	-1.7218	-0.530945	-1.05887	0.617893	0.0682622	-0.116784	0.202951
CDK13	-0.650476	0.918036	1.03588	-0.516949	-0.123704	1.11145	-1.19308	0.420975	-0.00327846	1.5469	-1.67257	-1.33823	-0.789478	0.0622072	-0.860466	1.23463	0.818161
CDK14	-2.331	-2.331	0.344792	0.0642854	0.461653	-0.727362	-0.786417	1.0665	0.02024	0.918816	0.461902	0.384329	0.644391	0.439123	0.290421	0.664672	0.414656
CDK16	-0.358028	1.01048	0.165651	1.33184	0.193443	0.539309	0.199824	0.193206	-3.19257	-0.150133	-0.578206	0.171836	0.102611	-0.121224	0.143093	-0.815137	1.16401
CDK17	-1.1105	0.654232	-0.469098	1.73087	0.259045	1.07209	-0.118592	-0.14441	-2.40571	0.112702	0.0356777	-0.186858	-0.255575	-0.390188	0.226693	-0.785116	1.77475
CDK18	1.27235	1.1815	-1.35956	-0.444666	-0.623081	-1.28745	0.147011	1.34741	-0.356626	0.224604	-2.24383	0.260226	0.950076	-0.147553	0.560113	-0.189128	0.70861
CDK2	-0.12472	0.119441	0.777353	0.335304	0.0916466	0.706579	0.168607	0.0657642	-2.87521	0.955024	-0.420882	-1.70935	-0.721321	0.449829	0.839677	0.902021	0.440238
CDK5	-1.28023	0.351624	0.537025	0.316354	0.792938	-1.28023	0.344057	-1.28023	-1.28023	-1.28023	-1.28023	0.76888	1.05286	1.07349	0.884492	0.9475	0.612143
CDK6	-0.242536	-0.242536	-0.242536	-0.242536	-0.242536	-0.242536	-0.242536	3.88057	-0.242536	-0.242536	-0.242536	-0.242536	-0.242536	-0.242536	-0.242536	-0.242536	-0.242536
CDK7	-1.92569	1.10257	0.114037	1.06297	1.1651	1.14449	0.199124	-0.103963	-1.00086	0.0630062	-1.69248	-0.410632	-0.692024	0.706906	0.849528	-1.09939	0.517315
CDK9	-1.36187	0.83984	0.430345	0.450473	1.38986	0.624782	0.215299	-0.111812	-0.975381	-0.212156	-1.24623	0.705448	-0.794178	-2.04388	0.120142	1.64121	0.328115
CDKL5	0.576499	-2.00052	0.343395	0.347506	-0.306445	0.189239	-2.00052	0.980089	0.27926	0.729907	0.206275	0.92722	0.291627	0.395169	0.654107	-2.00052	0.387716
CHEK1	-1.23987	-0.0768097	0.233896	1.50374	0.78849	1.38942	0.98436	-0.324615	-0.890537	0.995985	-1.66414	-0.972263	-1.55208	0.284423	-0.279047	0.645613	0.173444
CHEK2	-1.64944	0.748816	0.713685	0.181554	0.294156	0.193779	-1.64944	0.971733	-1.64944	0.728176	0.456485	-0.308468	0.738519	0.717227	-1.64944	0.146731	1.01535
CHUK	-0.354083	-0.354083	-0.354083	-0.354083	-0.354083	-0.354083	2.74148	-0.354083	-0.354083	-0.354083	-0.354083	-0.354083	-0.354083	-0.354083	-0.354083	-0.354083	2.56976
CIT	2.3103	-0.156243	0.991257	0.863545	0.465007	0.391527	-0.156365	-1.06571	-1.52731	0.609658	0.537349	-1.0464	-0.839655	-0.102656	0.72105	-1.17907	-0.816277
CLK1	-3.32536	0.48996	0.490919	0.0467452	0.528605	0.873148	0.601473	0.273777	-0.635918	0.0202369	0.206222	-1.1981	-0.31759	0.330771	0.589601	0.430128	0.595387
CLK2	-1.30319	1.96314	0.638023	0.792837	-0.292996	1.76838	1.01452	0.018781	-0.236146	-0.455347	-1.52921	-0.482322	-1.36076	-0.596745	0.276469	-0.225712	0.0102737
CLK3	-0.645406	-0.0121741	0.667273	1.14288	1.38014	2.14891	-0.908246	-0.37964	-0.576977	0.536462	-0.584081	-1.72565	-1.34627	0.401948	0.210886	-0.563664	0.253599
CLK4	-2.34298	0.799431	0.749476	-0.00814433	0.752343	0.475124	0.474149	0.193352	-2.34298	0.122393	0.275455	-1.07057	-0.300721	0.335439	0.740016	0.329833	0.818379
CSNK1A1	0.0390758	0.100535	-0.0231825	0.662426	1.81072	1.22391	0.415975	0.168576	-2.68744	0.426053	-0.00424554	-1.17467	-1.16647	-0.382319	0.426411	-0.123837	0.288487
CSNK1D	-0.208055	0.810623	1.31216	0.394636	-0.0579705	-0.371471	0.821832	0.112153	-2.38886	0.782328	-2.26235	-0.172077	0.425811	0.137658	-0.49705	0.528534	0.632103
CSNK1E	-1.08337	-0.00386436	-0.31023	2.06119	-0.20434	0.652001	-0.943955	0.320305	-0.374538	1.95728	-1.58392	-0.551365	-1.04736	-0.0139911	0.566691	0.855152	-0.29569
CSNK1G1	0.850645	1.23204	1.06719	-0.911374	1.03336	-0.911374	-0.911374	-0.911374	-0.911374	-0.911374	-0.911374	1.08928	1.04706	-0.911374	1.04391	-0.911374	0.838884
CSNK1G2	0.545523	0.746852	0.934798	-1.97844	0.621454	-0.252229	0.230452	0.895059	-0.0717265	0.682538	0.17078	0.442002	0.0450157	-1.97844	-1.97844	0.272303	0.672512
CSNK1G3	0.459792	0.738991	0.627006	0.516657	0.317174	0.282629	-0.131904	-0.0139262	-1.99617	0.652981	-0.22462	-1.99617	-1.99617	0.643874	0.745606	0.548123	0.826126
CSNK2A1	-0.622439	1.37788	-0.622439	-0.622439	1.66108	1.17548	-0.622439	-0.622439	-0.622439	-0.622439	-0.622439	-0.622439	-0.622439	-0.622439	1.54258	-0.622439	1.71224
CSNK2A2	0.608435	-1.30243	0.479847	0.478549	0.61697	0.824581	-1.30243	0.932431	-1.30243	0.675784	-1.30243	-1.30243	-1.30243	0.863013	0.620275	0.913618	0.801065
DAPK1	-0.80377	-0.80377	-0.80377	0.838188	1.09582	-0.80377	-0.80377	1.42442	-0.80377	1.17297	-0.80377	1.46267	1.0649	-0.80377	-0.80377	0.978731	-0.80377
DAPK2	0.471554	1.83394	-1.23449	-1.23449	0.345069	0.569295	-1.23449	0.500918	0.816672	0.347581	-1.23449	0.411719	-1.23449	0.731749	0.947621	-1.23449	0.430847
DAPK3	-0.592971	0.662482	0.928006	0.343288	0.138447	0.470143	0.136185	-0.0795894	-3.59436	0.0812292	-0.291517	0.225696	0.00710238	0.113787	0.626744	0.132462	0.692868
DCLK1	-1.2346	0.0540584	1.11631	0.073065	-1.2346	0.2783	-1.2346	1.03364	-1.2346	0.842991	-1.2346	-1.2346	1.16519	0.815417	0.408337	0.462466	1.15781
DCLK2	0.998107	-1.88341	1.19694	0.335025	0.817755	0.142009	-1.88341	0.293848	-1.88341	0.189277	-0.2531	0.996493	0.452285	-0.0239527	0.594221	-0.484166	0.395491
DDR2	0.397038	0.173166	0.580177	0.607584	0.544976	0.106786	0.0421831	0.642571	-0.169978	0.35741	0.466181	0.346955	0.208351	0.255185	0.618035	-2.58831	-2.58831
DMPK	-0.242536	-0.242536	-0.242536	-0.242536	-0.242536	-0.242536	-0.242536	-0.242536	-0.242536	-0.242536	-0.242536	-0.242536	3.88057	-0.242536	-0.242536	-0.242536	-0.242536
DYRK1A	-0.710821	1.14922	0.631327	0.176052	-1.53459	0.156769	0.385576	0.772845	-0.372683	0.761342	-0.530484	0.04371	-2.92057	0.369065	0.333319	0.581322	0.708608
DYRK2	-0.338729	-1.10605	0.724245	1.50663	0.399637	0.0438599	0.164385	0.971982	0.728038	-1.0604	-0.356949	0.917023	-2.69048	0.827974	-0.272818	-0.290622	-0.167728
DYRK3	-0.242536	-0.242536	-0.242536	-0.242536	3.88057	-0.242536	-0.242536	-0.242536	-0.242536	-0.242536	-0.242536	-0.242536	-0.242536	-0.242536	-0.242536	-0.242536	-0.242536
EEF2K	-0.0509621	1.33765	-0.781888	1.94893	1.14644	-1.0642	0.266995	0.679484	-0.852219	0.912046	-1.7067	-0.200623	-0.0184008	0.274261	0.15978	-0.797465	-1.25313
EGFR	-1.8982	-0.286503	0.154447	0.566876	0.630596	1.04418	-1.8982	0.175629	-0.506223	-1.8982	0.770866	-0.122416	0.502868	0.653435	0.599817	0.441174	1.06987
EIF2AK1	-0.622695	-0.622695	1.36785	-0.622695	1.57737	1.56347	-0.622695	-0.622695	-0.622695	-0.622695	1.20628	-0.622695	-0.622695	-0.622695	-0.622695	1.75738	-0.622695
EIF2AK2	-1.60569	-0.156478	0.513953	-1.68097	1.40341	0.7646	0.229722	0.721422	-2.18999	0.371712	0.524767	-0.0518456	0.275592	0.725673	0.964634	-0.174782	-0.635738
EIF2AK3	0.813211	0.0238321	1.10389	-0.630151	-0.507844	0.152721	0.724625	1.20295	-1.56899	-1.12257	-0.552165	-0.652915	0.614548	-0.459952	-0.690861	-0.766062	2.31573
EIF2AK4	1.09155	-0.4033	-0.536031	-0.104063	-0.0433304	1.53377	0.348337	0.939153	-2.33613	0.719474	-0.172746	-1.14857	0.0484434	-0.397726	1.25803	-1.2943	0.497449
EPHA2	0.754985	0.642883	0.704548	0.365792	0.196163	1.12748	-0.563651	-0.593132	-2.24247	-1.24373	-0.305504	-1.47498	0.69477	0.143154	0.243599	-0.173363	1.72345
EPHA3	-0.802742	-0.802742	1.19869	-0.802742	-0.802742	0.862976	-0.802742	1.33802	-0.802742	1.56263	0.937261	-0.802742	-0.802742	1.06717	-0.802742	-0.802742	1.06067
EPHA4	-0.242536	-0.242536	-0.242536	-0.242536	-0.242536	-0.242536	-0.242536	-0.242536	-0.242536	3.88057	-0.242536	-0.242536	-0.242536	-0.242536	-0.242536	-0.242536	-0.242536
EPHA5	-0.534742	-0.534742	1.84644	-0.534742	1.42399	-0.534742	-0.534742	-0.534742	-0.534742	-0.534742	-0.534742	-0.534742	1.65366	-0.534742	-0.534742	-0.534742	2.02756
EPHA7	1.82789	-0.446935	-0.446935	-0.446935	-0.446935	-0.446935	-0.446935	2.05123	-0.446935	-0.446935	-0.446935	-0.446935	-0.446935	-0.446935	-0.446935	2.37797	-0.446935
EPHB2	-0.998388	-0.998388	0.84145	0.953145	1.25413	1.14069	-0.998388	-0.998388	0.288108	-0.998388	-0.998388	-0.998388	-0.998388	1.09325	0.501655	0.663742	1.25093
EPHB3	-0.242536	-0.242536	-0.242536	-0.242536	-0.242536	-0.242536	-0.242536	3.88057	-0.242536	-0.242536	-0.242536	-0.242536	-0.242536	-0.242536	-0.242536	-0.242536	-0.242536
EPHB4	0.606481	0.361218	0.378838	-0.376818	-0.300937	-0.1181	0.0322625	0.866235	0.367225	0.7509	-0.322173	-3.62693	0.251567	0.208611	0.213549	0.347882	0.360186
ERBB2	1.20337	1.00228	0.991413	-0.192302	-0.608914	-1.10882	0.656256	0.301752	-1.45743	-0.550132	-1.81623	0.0286879	-1.02097	0.295881	-0.119532	1.77515	0.619547
ERBB3	-0.442954	1.76126	-0.442954	-0.442954	-0.442954	-0.442954	-0.442954	2.60336	-0.442954	-0.442954	-0.442954	-0.442954	-0.442954	-0.442954	-0.442954	-0.442954	1.83673
FASTK	0.892126	0.694	-1.01617	0.956242	0.931727	0.583148	1.27337	-1.01617	-1.01617	1.19172	-1.01617	-1.01617	-1.01617	-1.01617	-1.01617	0.748451	0.858592
FER	-0.35268	2.91072	-0.35268	-0.35268	-0.35268	-0.35268	-0.35268	-0.35268	-0.35268	-0.35268	-0.35268	-0.35268	-0.35268	-0.35268	-0.35268	-0.35268	2.37948
FES	-0.536883	-0.536883	1.90426	-0.536883	-0.536883	1.53442	-0.536883	-0.536883	-0.536883	-0.536883	-0.536883	-0.536883	-0.536883	1.81243	1.72838	-0.536883	-0.536883
FGFR1	1.61515	1.50463	1.00136	-0.793233	0.949901	-0.793233	0.624012	-0.793233	-0.793233	-0.793233	-0.793233	-0.793233	-0.793233	-0.793233	0.980715	1.25656	-0.793233
FGFR2	-0.438833	2.71953	-0.438833	-0.438833	-0.438833	-0.438833	-0.438833	1.56082	-0.438833	-0.438833	-0.438833	-0.438833	-0.438833	-0.438833	-0.438833	1.86332	-0.438833
FGFR3	1.61705	1.63393	-0.621926	-0.621926	-0.621926	-0.621926	1.08496	-0.621926	-0.621926	1.62346	-0.621926	-0.621926	-0.621926	-0.621926	-0.621926	1.50371	-0.621926
FGFR4	0.782247	0.658279	-0.790251	-0.790251	-0.790251	0.91164	-0.790251	1.59557	1.09528	1.27993	-0.790251	-0.790251	-0.790251	-0.790251	-0.790251	-0.790251	1.57956
FGR	0.070563	0.37971	0.699729	-0.13822	0.159241	0.449837	0.413553	0.644397	-2.59107	0.540742	0.66321	-2.59107	0.107009	0.269221	0.313889	0.320606	0.288658
FRK	-0.242536	-0.242536	-0.242536	-0.242536	-0.242536	-0.242536	-0.242536	-0.242536	-0.242536	-0.242536	-0.242536	-0.242536	-0.242536	-0.242536	-0.242536	-0.242536	3.88057
FYN	0.299723	-0.557264	0.803762	0.20729	0.717885	-0.121411	-2.4618	1.03067	-2.4618	0.396869	0.274989	0.211285	-0.148444	0.300925	0.607924	0.321474	0.577928
GAK	0.233634	0.459221	0.963299	0.737607	0.163898	0.636628	-0.01304	0.744006	-1.95721	0.699918	0.01411	-1.95721	-1.95721	0.0676506	0.685261	-0.354189	0.833629
GRK2	1.62251	-0.459211	0.204581	-0.0774207	1.26421	1.87998	-0.93828	1.41188	-0.892323	-0.0972236	-0.485499	-1.34355	-1.10973	0.111761	0.27541	-0.655578	-0.711517
GRK5	-2.32776	0.476982	0.534567	-0.479672	0.657246	0.53599	0.458641	-2.32776	-0.762198	-0.337217	0.380013	-0.00213039	0.000882635	0.631451	1.03472	0.855293	0.670937
GRK6	-0.709256	1.39175	-0.709256	-0.709256	-0.709256	1.25421	1.34699	-0.709256	-0.709256	0.860918	-0.709256	-0.709256	-0.709256	1.30703	1.64092	-0.709256	-0.709256
GSK3A	-2.35861	1.18465	0.682489	-0.966388	-0.221519	1.07349	0.632263	-0.161878	-1.8054	0.0184119	-0.664699	-0.00257976	0.480237	0.249839	0.795081	-0.105255	1.16986
GSK3B	-0.64893	0.83219	0.541276	-0.000452953	-0.326838	-0.110407	0.282923	0.101334	-3.46986	-0.296892	-0.193613	0.645261	0.227594	0.222374	0.492407	0.923641	0.777996
HASPIN	-0.79636	-0.385862	0.514613	0.676913	1.53692	2.11643	0.64037	-0.564032	-0.352868	0.770217	-2.19852	-0.889899	-0.161956	-0.180404	-0.72258	0.00882397	-0.0118141
HIPK1	-1.68828	0.80127	-1.68828	0.309193	0.761134	0.939786	0.413139	0.586706	-1.68828	0.808608	-1.68828	0.0768745	0.299991	-0.0321013	0.806772	0.482663	0.4991
HIPK2	-2.92995	0.0564979	0.545755	-0.148986	0.612056	1.45501	-0.150696	0.424519	-1.35338	0.419048	-0.464792	-0.39361	0.616111	0.701536	0.519573	-0.615225	0.706531
HIPK3	-0.91031	1.20028	0.941373	0.872355	-0.91031	-0.91031	1.04983	1.19251	-0.91031	1.03796	-0.91031	-0.91031	0.790417	-0.91031	1.10807	-0.91031	-0.91031
HUNK	-0.53571	-0.53571	1.92077	-0.53571	-0.53571	-0.53571	-0.53571	1.87755	-0.53571	1.43603	-0.53571	-0.53571	-0.53571	-0.53571	-0.53571	1.72988	-0.53571
IGF1R	-1.13238	1.29371	-1.13238	-1.13238	0.897023	0.537984	0.461962	0.517459	-1.13238	0.53745	0.987627	-1.13238	-1.13238	0.698878	-1.13238	0.868457	1.12612
IKBKB	1.23368	-0.557518	-0.125545	-0.25207	0.0991609	0.924253	-0.369687	0.772515	0.281142	1.53235	-0.0419488	-1.72503	0.963939	-1.6013	0.255939	-1.82655	0.436657
IKBKE	-0.805887	1.0957	1.18427	1.21108	-0.805887	1.04922	1.47319	1.21336	-0.805887	-0.805887	-0.805887	-0.805887	-0.805887	-0.805887	-0.805887	-0.805887	0.832054
ILK	-1.01283	1.30579	0.745164	0.908358	1.0298	-1.01283	0.833239	0.81127	-1.01283	0.481481	-1.01283	0.784097	-1.01283	-1.01283	-1.01283	-1.01283	1.20346
INSR	-0.706604	-0.706604	-0.706604	0.848228	-0.706604	-0.706604	-0.706604	-0.706604	1.73629	1.29682	-0.706604	1.46896	1.20244	-0.706604	-0.706604	-0.706604	1.21992
IRAK1	-0.00211239	0.476551	0.125508	0.363542	0.85723	0.815671	-0.417612	-0.085861	-2.50454	0.0973066	0.631116	-2.50454	0.392639	0.463741	0.366443	0.180885	0.744037
IRAK2	-0.807418	1.03809	1.29153	-0.807418	-0.807418	1.1691	-0.807418	-0.807418	-0.807418	-0.807418	-0.807418	-0.807418	-0.807418	1.11836	1.11171	0.916542	1.42885
IRAK3	-0.242536	-0.242536	-0.242536	-0.242536	-0.242536	3.88057	-0.242536	-0.242536	-0.242536	-0.242536	-0.242536	-0.242536	-0.242536	-0.242536	-0.242536	-0.242536	-0.242536
JAK2	0.655021	1.15585	-0.908709	-0.908709	0.985945	1.24287	1.04162	0.986064	-0.908709	1.03416	-0.908709	-0.908709	-0.908709	1.07684	-0.908709	-0.908709	-0.908709
JAK3	-0.242536	-0.242536	-0.242536	-0.242536	-0.242536	-0.242536	3.88057	-0.242536	-0.242536	-0.242536	-0.242536	-0.242536	-0.242536	-0.242536	-0.242536	-0.242536	-0.242536
KALRN	-0.69029	-0.69029	1.19384	-0.69029	-0.69029	-0.69029	-0.69029	-0.69029	0.956827	2.11342	-0.69029	-0.69029	1.31907	0.6959	-0.69029	1.31413	-0.69029
KIT	1.06336	-0.526541	-0.526541	-0.526541	-0.526541	-0.526541	-0.526541	-0.526541	1.65258	2.1329	-0.526541	-0.526541	1.99619	-0.526541	-0.526541	-0.526541	-0.526541
KSR1	0.321681	0.22587	0.90965	-0.212764	0.935684	-0.0732509	-1.61089	1.36224	-0.378213	0.00727389	-2.99583	0.298297	0.087564	0.412163	0.479513	0.117624	0.113381
KSR2	-0.354235	-0.354235	-0.354235	-0.354235	-0.354235	-0.354235	-0.354235	-0.354235	-0.354235	-0.354235	-0.354235	2.67858	-0.354235	-0.354235	-0.354235	-0.354235	2.63495
LATS1	-0.121296	0.286682	1.64324	0.108797	1.25288	1.10532	-0.342236	-1.25501	-1.75036	0.523348	-1.43955	-0.279842	0.54434	-1.12574	-0.685952	0.71148	0.823904
LATS2	0.482726	0.694527	0.032589	0.444744	-3.35661	0.126867	0.798787	0.493518	-1.06833	0.432037	-0.462451	-0.266483	0.28514	-0.12208	0.218802	0.207297	1.05892
LCK	0.325774	0.128371	0.74358	0.544691	0.527979	0.400708	-2.04389	0.560871	-0.00367726	0.845952	0.188403	-2.04389	-2.04389	0.361952	0.33438	0.413423	0.759276
LIMK1	0.63792	0.0499094	0.0354203	0.0275525	-0.0334105	0.444495	-0.163567	0.712192	-0.825025	0.458059	0.0476827	0.297295	0.372585	0.243563	0.600761	-3.58519	0.679762
LIMK2	-2.04419	0.846266	0.312805	0.535113	0.59661	0.691749	0.430853	0.849488	-2.04419	0.532712	-2.04419	0.183972	0.220208	0.171728	0.399729	0.157515	0.203827
LMTK2	0.744689	0.302557	-1.62854	-0.0467994	0.0490926	0.955761	-1.62854	-0.134944	-1.62854	0.845992	0.219322	0.637981	0.180053	1.11365	0.892328	-1.62854	0.754499
LRRK2	-0.354215	-0.354215	-0.354215	-0.354215	-0.354215	-0.354215	-0.354215	-0.354215	-0.354215	2.61931	-0.354215	-0.354215	-0.354215	-0.354215	-0.354215	-0.354215	2.69392
LTK	-0.532969	-0.532969	1.46515	-0.532969	-0.532969	-0.532969	-0.532969	-0.532969	-0.532969	-0.532969	1.44744	-0.532969	1.9818	-0.532969	2.0342	-0.532969	-0.532969
LYN	-1.28886	0.700397	0.557967	0.609267	0.936989	0.789146	0.516899	-1.28886	-1.28886	0.307718	0.558303	-1.28886	-1.28886	0.599788	1.09014	-1.28886	1.06654
MAP2K1	-0.0710397	0.568878	0.758239	-0.276312	0.713422	1.26149	0.594663	1.08761	-1.59359	-1.59359	0.234436	-1.59359	-0.24173	0.366815	0.807126	-1.59359	0.570745
MAP2K2	1.1581	0.672337	1.03234	0.595658	0.0829828	-0.0211972	0.499895	-0.197449	-3.02779	0.401122	-0.306216	-1.45326	0.0802288	-0.431486	0.24095	-0.15209	0.825868
MAP2K3	0.959194	1.29792	1.44592	-0.707198	1.61272	-0.707198	-0.707198	-0.707198	-0.707198	-0.707198	-0.707198	-0.707198	-0.707198	-0.707198	1.52166	-0.707198	0.941772
MAP2K4	0.208987	0.766887	0.533174	0.0364008	0.442407	0.48517	0.466181	-0.000999624	-2.56239	-0.287802	-2.56239	0.431812	0.309417	0.249435	0.551946	0.204683	0.727089
MAP2K5	-0.167697	0.698273	0.762381	0.419867	0.582363	0.254003	0.575938	0.172961	-2.55923	0.375968	-0.141736	0.36834	-2.55923	0.269979	0.463373	0.525148	-0.0406968
MAP2K6	0.508992	0.735579	0.475129	0.676291	0.39365	-1.4696	0.792444	0.471013	0.609236	1.27018	-1.4696	-1.4696	-1.4696	0.286669	0.633485	0.495326	-1.4696
MAP2K7	-1.5494	1.33937	0.103345	0.33471	1.30429	1.22297	0.502201	0.447203	-1.33144	0.292712	-0.294432	-0.536634	-1.54557	-0.922436	-1.05016	0.985567	0.697698
MAP3K1	-0.473127	0.165919	-0.0736698	0.611278	0.171204	0.335809	-1.03176	0.592869	-2.16689	-1.45794	-1.08271	0.335321	0.251858	1.56483	1.26072	-0.246121	1.24241
MAP3K11	0.646541	0.0356156	-0.157165	0.235185	-0.920076	0.0594357	-1.42771	-0.25556	-2.36344	0.971266	-0.913034	-0.139186	0.832737	1.15625	1.45546	-0.203526	0.987217
MAP3K12	0.474018	0.127935	0.636916	-2.49351	0.0589214	0.744949	-0.0193236	0.049982	-2.49351	-0.0721123	0.257521	0.10746	0.722407	0.011177	0.9162	0.0159525	0.955018
MAP3K13	-0.242536	-0.242536	-0.242536	-0.242536	-0.242536	-0.242536	-0.242536	-0.242536	-0.242536	-0.242536	-0.242536	-0.242536	-0.242536	-0.242536	-0.242536	-0.242536	3.88057
MAP3K14	-0.242536	-0.242536	-0.242536	-0.242536	-0.242536	-0.242536	-0.242536	-0.242536	-0.242536	-0.242536	-0.242536	-0.242536	3.88057	-0.242536	-0.242536	-0.242536	-0.242536
MAP3K15	-0.352542	2.36696	-0.352542	-0.352542	-0.352542	-0.352542	-0.352542	-0.352542	-0.352542	-0.352542	-0.352542	-0.352542	-0.352542	-0.352542	-0.352542	-0.352542	2.92117
MAP3K19	-0.354234	-0.354234	-0.354234	-0.354234	-0.354234	-0.354234	-0.354234	-0.354234	2.67957	-0.354234	-0.354234	2.63394	-0.354234	-0.354234	-0.354234	-0.354234	-0.354234
MAP3K2	0.192013	0.498627	1.11513	0.702803	-0.419283	-0.249372	0.480722	-0.22406	-1.94921	-2.22066	-0.238668	0.384249	0.382072	-0.226562	-0.866182	1.53634	1.10204
MAP3K20	-0.00235165	-0.557579	0.572274	0.769959	0.350579	0.691375	-0.0747709	1.06446	-0.843377	0.400496	-0.640701	0.00415684	-3.18541	-0.0704532	1.23705	0.031408	0.252886
MAP3K21	-1.25684	-1.25684	0.907449	0.83157	0.701248	0.925828	0.445103	-1.25684	-1.25684	-1.25684	0.0114022	0.331763	0.665225	0.477437	0.837766	-1.25684	1.40626
MAP3K3	0.129852	-0.0766353	0.763722	0.204816	0.157432	0.408063	0.175126	0.236363	-3.8176	0.146289	0.225965	0.279255	0.162187	0.371015	0.396917	0.114288	0.122946
MAP3K4	0.812231	-0.295112	-0.190718	1.84809	0.226222	0.89509	-0.0476043	0.371903	-1.62334	0.339946	0.148143	0.350526	-2.536	-0.530661	0.253256	-0.764503	0.742526
MAP3K5	-1.29134	-1.29134	0.542679	0.593556	0.699961	0.759294	-1.29134	0.570638	-1.29134	0.566931	0.803145	-1.29134	0.249971	0.94744	0.997662	-1.29134	1.01677
MAP3K6	0.917065	0.745476	-1.46949	-1.46949	0.724089	0.672447	-1.46949	-1.46949	0.0512555	0.378733	0.912083	0.716969	-1.46949	0.751827	0.498832	0.339782	0.638902
MAP3K7	-1.95085	1.00625	0.605051	0.916416	1.01578	0.678942	-1.47666	0.492243	-2.12553	-0.193657	-0.423131	0.36492	0.339651	-0.604889	0.500601	0.209158	0.645702
MAP3K9	-0.909801	0.959821	-0.909801	1.15291	0.797358	1.04094	-0.909801	0.941731	-0.909801	-0.909801	-0.909801	-0.909801	-0.909801	0.906825	1.09779	-0.909801	1.29083
MAP4K2	0.739115	0.630485	0.243723	0.460087	-0.40625	0.262209	0.260273	0.520674	0.370965	0.582397	-0.252281	-2.5418	-2.5418	0.265978	0.453001	0.577336	0.375884
MAP4K3	0.213067	0.952341	-2.53868	0.661467	0.367712	0.454439	0.462326	0.406656	-2.53868	-0.322732	0.183431	0.653692	0.203611	-0.10096	0.175637	0.213162	0.55352
MAP4K4	-0.662487	0.683475	-0.24706	1.19377	-0.0516095	0.33363	-0.817478	2.23622	-2.51769	0.34501	0.554559	0.1507	-0.140701	-0.324526	-0.941823	0.061167	0.144847
MAP4K5	0.0307389	0.495629	0.0964392	0.55653	-0.221827	0.378771	0.0942724	0.405179	-3.71864	0.0163537	-0.257155	0.283237	0.807331	0.0571132	0.332202	0.0758893	0.56794
MAPK1	-0.434169	0.232738	0.412128	0.533887	0.0415454	1.05891	-0.362898	0.568989	-3.48909	-0.608755	0.564601	-0.118382	0.562574	0.311014	0.495814	-0.168304	0.3994
MAPK10	-0.909477	1.007	0.695803	-0.909477	1.10872	0.908655	1.12006	-0.909477	-0.909477	-0.909477	-0.909477	1.06268	-0.909477	-0.909477	1.05719	-0.909477	1.22519
MAPK12	-0.533212	2.05163	-0.533212	1.70777	-0.533212	-0.533212	-0.533212	-0.533212	-0.533212	1.85668	-0.533212	-0.533212	-0.533212	-0.533212	1.31568	-0.533212	-0.533212
MAPK13	-0.242536	-0.242536	-0.242536	-0.242536	-0.242536	-0.242536	-0.242536	-0.242536	-0.242536	-0.242536	-0.242536	-0.242536	-0.242536	-0.242536	-0.242536	-0.242536	3.88057
MAPK14	-1.8091	-0.571952	1.62104	-0.0808375	0.275559	1.06988	-0.0751361	0.299982	-1.99513	-0.659566	-0.0101851	-0.802793	0.267574	0.972075	0.878872	-0.529299	1.14901
MAPK3	0.105403	0.212454	0.484512	0.333564	0.111135	0.635015	-0.505029	0.171858	-2.49986	-2.49986	0.685098	0.239458	0.568483	0.435281	0.974069	-0.0866328	0.635052
MAPK4	-0.242536	-0.242536	-0.242536	-0.242536	-0.242536	-0.242536	-0.242536	-0.242536	-0.242536	3.88057	-0.242536	-0.242536	-0.242536	-0.242536	-0.242536	-0.242536	-0.242536
MAPK6	-0.402614	0.281794	0.880878	0.0643518	1.65133	1.53023	0.51957	0.229454	-2.04284	0.927435	-0.331235	-0.604074	-1.6221	0.0611006	0.0146123	-1.20097	0.0430835
MAPK7	0.733432	1.02085	1.20608	-0.903301	0.92586	1.31889	1.29399	-0.903301	-0.903301	0.91823	-0.903301	-0.903301	-0.903301	-0.903301	0.71238	-0.903301	-0.903301
MAPK8	0.782685	0.905437	0.854859	0.991296	1.02173	1.01008	0.789552	-1.02693	-1.02693	-1.02693	-1.02693	-1.02693	-1.02693	-1.02693	0.913932	-1.02693	0.94585
MAPK9	-0.71198	1.30711	-0.71198	-0.71198	1.42335	0.955542	-0.71198	-0.71198	-0.71198	-0.71198	-0.71198	-0.71198	1.20912	-0.71198	1.43343	-0.71198	1.50323
MAPKAPK2	1.56978	1.76634	-0.537388	1.80669	-0.537388	-0.537388	-0.537388	-0.537388	-0.537388	-0.537388	-0.537388	-0.537388	-0.537388	-0.537388	-0.537388	-0.537388	1.84323
MAPKAPK5	-0.278148	0.735723	0.649596	0.0762333	0.938753	0.664288	1.00588	0.188471	-1.65215	0.85113	0.238315	0.264154	-1.65215	-1.65215	-1.65215	0.67295	0.601248
MARK1	0.497462	1.49242	0.151758	0.935156	0.817425	1.38355	-1.06961	-1.06961	-1.06961	0.198044	-1.06961	-1.06961	0.989089	-1.06961	1.00951	0.0128823	-1.06961
MARK2	0.362575	0.603945	0.132783	1.10804	-1.94491	0.864982	-0.688444	0.415713	-1.27959	0.630442	-2.37926	0.0416301	0.234434	0.165177	0.60434	0.951052	0.177087
MARK3	0.440553	2.52622	-0.522631	-0.80133	0.38634	0.842688	0.316662	-0.319413	-1.80636	0.677334	-1.33044	0.608293	-0.884482	-0.539265	-0.237733	0.674375	-0.0308072
MARK4	0.248233	1.38265	-0.624889	0.0908437	-0.43601	0.525175	0.364959	0.584561	-0.740192	0.649273	-3.2446	-0.0394095	-0.158538	-0.185151	0.452673	0.187416	0.943002
MAST1	0.626905	1.47034	-0.796655	1.01371	-0.796655	-0.796655	0.875547	-0.796655	-0.796655	1.45299	-0.796655	-0.796655	-0.796655	-0.796655	-0.796655	1.25581	1.27125
MAST2	1.37063	0.193981	1.05061	-0.919166	0.0128388	-0.121711	0.0346683	1.00092	-1.97585	0.84179	-2.09486	-0.122454	0.838693	-0.751366	-0.465172	0.601079	0.505368
MAST3	1.08525	0.430849	0.0707278	-0.316605	0.131831	-0.141794	0.125931	0.736005	-1.64043	0.663738	-0.741631	-2.30189	-1.00064	0.0262431	0.301579	1.81384	0.757003
MAST4	0.386342	-0.334569	1.31603	0.716678	-0.32736	1.19342	-1.69515	0.542152	-2.14547	0.0356267	0.382458	-0.397486	-0.167707	-0.308646	1.77065	-0.766038	-0.200926
MASTL	-1.6058	-0.235972	0.909973	-0.113871	1.53544	1.4107	0.0975804	-1.1217	-1.3787	0.834425	0.039187	-0.550829	-0.833701	-1.20545	0.919876	0.940517	0.358326
MATK	2.53514	-0.353931	-0.353931	-0.353931	-0.353931	-0.353931	-0.353931	-0.353931	-0.353931	-0.353931	-0.353931	-0.353931	-0.353931	-0.353931	-0.353931	2.77382	-0.353931
MELK	0.408222	0.102209	0.0169835	0.0846106	-1.94914	0.606554	-0.727353	0.325412	-1.84293	0.688198	-0.559392	-1.43871	1.42566	1.05894	0.838096	0.950926	0.0117127
MET	-1.64983	-1.64983	0.532283	0.27239	0.82031	0.696919	-0.378125	0.0816377	0.107825	-1.64983	0.706238	0.776035	0.741143	0.504735	0.770158	-1.64983	0.967785
MINK1	-0.0655874	0.0727343	1.09205	0.326611	0.556838	0.257502	-0.393593	0.176672	-3.41094	-0.0886715	0.130782	-0.492286	0.383701	0.822659	0.948857	-0.634143	0.316811
MKNK1	-1.47768	0.693876	0.481456	0.196041	0.82877	0.885606	0.616435	0.556545	-1.47768	0.415741	-1.47768	-1.47768	0.639347	0.480175	1.00522	0.589175	-1.47768
MKNK2	0.424197	0.909888	0.656336	0.670489	0.298446	0.359285	0.464317	0.118636	-2.48487	-0.34196	-0.538617	0.246827	-2.48487	0.23408	0.496473	0.293494	0.677848
MLKL	-0.5309	-0.5309	-0.5309	1.2172	-0.5309	1.96727	-0.5309	-0.5309	-0.5309	-0.5309	-0.5309	-0.5309	-0.5309	-0.5309	1.66458	-0.5309	2.05264
MTOR	-0.582982	0.70035	0.419059	-0.0763005	0.55426	0.851198	0.31079	-0.155554	-0.325093	-0.211932	-3.5098	-0.321005	0.558355	0.23635	0.623084	0.270022	0.659201
MYLK	-1.32522	-2.7568	0.537851	1.08999	0.715349	0.761669	-0.537755	0.0815758	-0.479985	-0.0478163	0.762036	1.06502	0.553032	0.432882	0.562901	-0.808222	-0.606518
MYLK3	-0.448801	2.20838	-0.448801	-0.448801	-0.448801	-0.448801	2.06018	-0.448801	-0.448801	-0.448801	-0.448801	-0.448801	2.01465	-0.448801	-0.448801	-0.448801	-0.448801
NEK1	-1.02593	0.389016	0.336553	-0.146946	0.134097	-0.500473	-0.126151	1.13957	-3.08615	0.428132	-0.302149	0.607503	1.05547	-0.232015	1.22959	-0.285904	0.385778
NEK11	-0.242536	-0.242536	-0.242536	-0.242536	-0.242536	-0.242536	-0.242536	-0.242536	-0.242536	-0.242536	-0.242536	-0.242536	-0.242536	-0.242536	-0.242536	-0.242536	3.88057
NEK2	-0.80982	0.991756	1.25397	-0.80982	-0.80982	-0.80982	1.04795	-0.80982	-0.80982	-0.80982	-0.80982	-0.80982	1.26389	1.22091	1.22738	-0.80982	1.09235
NEK3	0.41021	1.02239	-0.0223888	-2.46707	0.219791	0.38999	0.623183	0.682451	-0.246153	0.612426	-2.46707	0.170464	0.131148	-0.454337	0.180959	0.382727	0.831279
NEK4	-0.273923	1.50193	-0.0870666	0.148447	0.00225182	1.4872	0.0628155	0.513438	-0.806986	0.598825	-0.820289	-0.868717	-2.72506	0.681354	0.0700327	-0.331532	0.847276
NEK7	-0.709103	-0.709103	1.57964	-0.709103	1.57213	-0.709103	-0.709103	-0.709103	-0.709103	-0.709103	-0.709103	-0.709103	1.43145	-0.709103	1.1045	1.08738	1.02503
NEK9	1.27613	0.675433	-0.12671	0.0544537	-0.454674	1.1179	-0.622661	1.34158	-2.34128	0.623274	-0.614369	-1.62079	0.545466	-0.137067	-0.283273	-0.357299	0.923886
NLK	-0.623993	1.28346	1.48908	-0.623993	1.38672	1.66383	-0.623993	-0.623993	-0.623993	-0.623993	-0.623993	-0.623993	-0.623993	-0.623993	1.66483	-0.623993	-0.623993
NPR2	-0.353402	-0.353402	-0.353402	-0.353402	-0.353402	2.45539	-0.353402	-0.353402	-0.353402	-0.353402	-0.353402	2.84564	-0.353402	-0.353402	-0.353402	-0.353402	-0.353402
NRBP1	-0.354016	0.756487	1.13379	1.21263	-0.417857	-0.170162	0.304457	1.01062	-2.47589	-0.13937	0.140982	-0.331379	-0.781826	0.973004	-1.07305	-0.947287	1.15886
NRBP2	0.683383	0.813184	0.423239	0.104284	-2.50602	-0.164181	0.22851	0.504409	-2.50602	0.369447	-0.383615	0.325442	0.519424	0.18064	0.748809	-0.069167	0.728237
NRK	-0.965509	0.304531	0.709912	-0.965509	-0.965509	1.00704	-0.965509	2.00899	1.06374	-0.965509	-0.965509	0.611798	-0.965509	0.624689	0.816362	0.57701	-0.965509
NUAK1	-1.28437	0.859216	1.04231	0.381926	0.91119	0.937618	-1.28437	0.351964	-1.28437	-1.28437	0.346038	0.795683	-1.28437	0.453083	0.904524	0.722667	-1.28437
OBSCN	2.03491	-0.347034	-0.347034	-0.347034	-0.347034	-0.347034	-0.347034	3.17059	-0.347034	-0.347034	-0.347034	-0.347034	-0.347034	-0.347034	-0.347034	-0.347034	-0.347034
OXSR1	-0.831008	1.48546	1.42638	-1.57287	1.3227	1.40457	-0.441844	-0.405871	-0.88536	-0.602534	0.18832	-0.629474	-0.165247	0.429402	0.841969	-0.154255	-1.41034
PAK1	-0.243256	0.843486	-0.0200621	-0.0153303	0.896169	0.604046	-0.83081	0.764567	-2.38448	-0.400313	-1.00561	0.170468	-1.62649	0.264546	1.17532	1.19437	0.613392
PAK2	-0.0389992	1.61123	1.19118	-0.560551	-0.0534619	0.807511	-0.0797779	-0.515954	-2.32603	-0.60007	0.225505	0.0208925	0.452725	-0.217391	0.45219	-1.66694	1.29794
PAK4	0.565487	0.520898	0.275666	1.42854	-0.19689	-1.03482	-0.919482	0.571894	-1.97846	0.218504	0.750141	-1.22232	-0.584555	0.588401	-0.644461	-0.289035	1.95049
PAK5	-0.605395	-0.605395	-0.605395	-0.605395	1.3195	2.34775	-0.605395	-0.605395	-0.605395	1.05005	-0.605395	-0.605395	-0.605395	1.30196	-0.605395	-0.605395	1.24548
PAK6	1.15162	-0.836688	1.47555	-0.836688	-0.836688	2.05031	-0.836688	-0.836688	0.287004	-0.836688	-0.836688	-0.836688	1.05665	0.578062	0.579334	-0.836688	0.35166
PAN3	-0.00815862	0.4571	0.986759	0.610164	-0.315944	0.0264803	-1.00567	-1.61533	0.260557	1.60644	-2.41766	-0.583416	-0.0812043	0.394958	0.451101	-0.000565573	1.23439
PASK	-2.74512	0.932288	-0.112914	0.495224	1.27672	0.49059	0.44597	-0.412147	-0.89783	1.18301	-0.499286	0.444801	-0.721869	0.38701	-0.478308	-0.766672	0.978535
PBK	-0.455777	-0.940327	0.193121	1.17321	2.15706	1.24533	-0.73514	-1.09959	-1.90331	0.0778438	-0.375565	0.461336	-0.306913	0.963476	0.406143	-0.414437	-0.446463
PDGFRA	2.21119	-0.524567	-0.524567	-0.524567	1.4556	-0.524567	-0.524567	-0.524567	-0.524567	-0.524567	-0.524567	-0.524567	-0.524567	1.10445	-0.524567	2.04814	-0.524567
PDGFRB	-0.442192	2.45836	1.5099	-0.442192	2.22243	-0.442192	-0.442192	-0.442192	-0.442192	-0.442192	-0.442192	-0.442192	-0.442192	-0.442192	-0.442192	-0.442192	-0.442192
PDPK1	0.0377975	0.488199	0.268153	0.100599	0.19362	0.233204	0.539923	0.121326	-3.797	-0.184998	-0.0868632	0.275381	0.334561	0.218897	0.498712	0.22259	0.535899
PEAK1	-0.892896	-0.245875	1.60899	0.716698	0.570208	0.145385	-0.966708	0.158876	-1.55431	0.177726	-2.22919	0.837785	0.99019	-0.527468	0.518921	0.996959	-0.305295
PHKG2	-0.242536	-0.242536	-0.242536	-0.242536	-0.242536	-0.242536	-0.242536	-0.242536	-0.242536	-0.242536	-0.242536	-0.242536	-0.242536	-0.242536	-0.242536	-0.242536	3.88057
PIK3C2A	0.163472	0.828013	-0.673783	-0.275094	0.508997	0.259596	0.43726	0.436333	-3.61368	0.644177	-0.27145	0.124986	0.292061	0.168704	0.404304	0.440499	0.125602
PIK3CD	-0.447867	-0.447867	-0.447867	-0.447867	-0.447867	2.03649	-0.447867	-0.447867	-0.447867	-0.447867	-0.447867	-0.447867	2.32012	-0.447867	1.91352	-0.447867	-0.447867
PIK3R4	0.681303	0.846847	0.813753	-1.48226	0.224799	0.716295	-1.48226	0.693417	-1.48226	0.443377	-1.48226	-1.48226	0.645117	0.407017	0.748406	0.793946	0.397039
PKMYT1	0.420829	-0.293925	0.00959048	-0.807302	1.52623	1.04692	0.45083	-1.17421	-0.790552	1.00151	0.0332158	-2.40369	0.630268	-1.16606	0.673143	0.192596	0.650594
PKN1	0.2845	0.245908	0.486309	0.327212	0.129977	0.295198	1.20397	0.391724	-1.1588	0.489437	0.38977	-0.145683	-3.21781	0.237713	0.518319	-1.03226	0.554513
PKN2	0.149673	0.0959706	0.624172	-0.203586	-0.279726	2.62012	-1.18914	0.717187	-1.99228	0.0772622	-0.315883	-1.30876	0.519443	0.17433	0.706565	-0.185579	-0.209757
PKN3	-0.842263	0.629242	0.252248	-3.2246	0.249213	0.742954	0.598236	0.710203	-0.220331	0.379568	-0.169453	-0.742205	-0.535781	0.398432	0.578748	1.18471	0.0110759
PLK1	-1.14275	0.818244	1.02787	0.826465	0.937167	1.03904	-1.14275	-1.14275	-1.14275	0.395132	-1.14275	-1.14275	-1.14275	0.933411	0.870621	0.723533	0.427783
PLK2	-0.806528	-0.806528	1.02354	1.08489	1.03524	-0.806528	-0.806528	-0.806528	-0.806528	-0.806528	-0.806528	1.18385	-0.806528	0.951772	1.32035	-0.806528	1.46563
PLK4	0.705834	1.03069	-1.02189	-1.02189	0.950404	1.24896	0.715976	-1.02189	-1.02189	0.937831	-1.02189	-1.02189	-1.02189	0.893056	-1.02189	0.828962	0.863377
PRAG1	0.676192	0.0145109	0.34917	0.654127	0.662434	0.493233	-2.30165	0.704601	-2.30165	-1.05664	0.485077	0.536801	-0.53482	0.722551	0.388137	0.749589	-0.241663
PRKAA1	-0.773053	1.23242	0.907495	-0.685768	0.0727557	-0.112223	1.14256	0.15384	-1.53661	-0.0724065	-0.0529617	0.198723	-1.49904	0.940279	-0.00337531	-1.64435	1.73172
PRKAA2	-0.709652	-0.709652	-0.709652	0.961113	1.26123	1.45877	-0.709652	-0.709652	-0.709652	-0.709652	-0.709652	1.06515	1.49989	-0.709652	1.56002	-0.709652	-0.709652
PRKACA	-2.24077	0.498721	0.8912	-0.292519	0.873516	0.745861	0.413385	-0.358385	-1.16046	-2.24077	0.28745	0.347621	-0.251631	0.613379	0.801525	0.58125	0.490626
PRKACB	-1.02271	-1.02271	0.903825	-1.02271	0.73503	0.991226	0.931336	-1.02271	-1.02271	0.755189	1.05691	-1.02271	-1.02271	0.79841	1.20636	-1.02271	0.803357
PRKCA	-0.527486	1.03398	0.853311	-0.135661	0.965337	1.04085	-0.959005	-0.714443	-2.45047	-1.25101	-0.411491	0.611696	-0.303091	0.901337	0.980227	0.638665	-0.272746
PRKCB	-3.11418	0.655032	-0.054229	-0.29942	0.397121	0.615772	-0.0889379	-0.576346	0.941325	1.60435	-0.812427	0.106993	-0.475583	0.500611	0.522504	0.136008	-0.0585908
PRKCD	0.0101069	0.510075	0.297378	0.719396	-0.0120901	0.239119	0.122575	-0.395411	-3.72536	0.0103292	0.237612	0.214516	0.222936	0.625168	0.536467	-0.0522415	0.439427
PRKCE	-1.33577	0.301642	0.517032	-0.0701045	0.573997	0.509215	0.626119	-2.27091	0.650956	-2.27091	0.442738	-0.30556	0.574372	0.21487	0.942774	0.745564	0.153983
PRKCG	-0.804939	1.22615	-0.804939	0.819833	-0.804939	-0.804939	1.00443	-0.804939	-0.804939	1.18491	-0.804939	-0.804939	1.19369	-0.804939	1.11759	-0.804939	1.50278
PRKCH	2.3595	-0.447086	-0.447086	-0.447086	1.82629	-0.447086	-0.447086	-0.447086	-0.447086	-0.447086	-0.447086	-0.447086	-0.447086	-0.447086	-0.447086	2.0734	-0.447086
PRKCI	-2.28987	0.425102	0.647168	0.388062	0.455122	0.164356	0.75415	-2.28987	-0.0161771	-0.985776	-0.298924	0.73341	-0.501572	0.865255	0.592544	0.888978	0.468044
PRKCQ	-0.710848	-0.710848	-0.710848	-0.710848	1.30852	1.14529	-0.710848	-0.710848	1.41644	-0.710848	-0.710848	1.43346	-0.710848	-0.710848	-0.710848	0.947618	1.56801
PRKCZ	-0.625417	1.65633	-0.625417	-0.625417	-0.625417	1.53522	-0.625417	-0.625417	-0.625417	-0.625417	-0.625417	-0.625417	-0.625417	1.48402	1.3956	1.43383	-0.625417
PRKD1	-1.31499	0.112125	0.473111	0.212225	0.69448	-0.168968	-2.64786	0.659207	-0.459213	-0.687835	1.03917	0.864365	0.400942	0.777623	0.958342	-1.29939	0.386665
PRKD2	0.517198	1.30878	0.270304	0.606158	-1.53456	0.30579	0.150549	1.08611	-2.78247	0.677262	-0.522186	-0.787336	-0.195519	-0.28963	0.684323	0.0107247	0.494499
PRKD3	-0.0147942	-2.35547	0.391827	0.335103	0.668305	1.08479	-0.742386	1.02855	-1.21555	-0.2053	-1.06837	0.257225	0.0886441	-0.27625	-0.213367	2.01129	0.225754
PRKDC	-1.64188	0.633286	1.51902	-1.00875	-0.577178	0.647219	-0.129993	0.644291	-1.56799	0.375014	-0.727401	-0.887911	-0.8646	0.673826	1.13851	1.33734	0.437213
PRKG1	1.14315	0.828188	0.817945	-1.4198	-1.4198	0.0359647	0.535144	1.15744	-1.4198	-1.4198	0.721483	-0.123836	0.640766	0.670683	0.266801	0.405295	-1.4198
PRKG2	-0.34036	-0.34036	-0.34036	-0.34036	-0.34036	-0.34036	-0.34036	-0.34036	-0.34036	1.76856	-0.34036	-0.34036	3.33684	-0.34036	-0.34036	-0.34036	-0.34036
PRKX	-0.448769	2.1847	-0.448769	-0.448769	-0.448769	-0.448769	-0.448769	-0.448769	-0.448769	-0.448769	-0.448769	-0.448769	-0.448769	-0.448769	2.1214	-0.448769	1.97668
PRPF4B	0.21254	1.01503	0.501698	1.17215	0.205954	0.275988	-0.00930129	-0.439228	-0.167077	0.523141	-1.57817	-2.10398	-0.804036	-0.740743	-0.0647215	-0.132664	2.13341
PTK2	-1.78309	1.49344	0.318394	-0.121002	0.146716	1.36477	0.0346931	0.995244	-1.85412	0.708257	-0.546767	-1.29568	-0.524944	-0.539417	0.494433	0.197313	0.91176
PTK2B	-1.11829	0.7367	1.42134	0.265302	0.779684	0.803452	-1.11829	-1.11829	-1.11829	-1.11829	-1.11829	0.640172	0.532965	-1.11829	0.837691	0.502677	1.30804
PTK7	1.06636	1.08936	0.359131	-1.87474	-1.22644	0.795196	-1.11461	0.974072	-1.31954	0.836732	-0.27212	-1.42152	0.119258	0.570847	0.56633	0.156289	0.695399
PXK	-0.619926	1.82722	1.16554	-0.619926	1.58461	-0.619926	-0.619926	-0.619926	-0.619926	-0.619926	1.22436	-0.619926	-0.619926	-0.619926	-0.619926	-0.619926	1.63739
RAF1	-0.721411	0.657712	0.777096	0.790321	0.79402	1.56579	0.448317	-0.265156	-2.74195	-0.820847	-0.923546	-0.404184	0.0720732	-0.536408	0.914258	0.0384271	0.355487
RIOK1	-1.70554	0.0562298	0.547854	0.54241	0.687226	-0.01589	0.636343	0.616299	-1.70554	0.969479	0.498034	-1.70554	-1.70554	0.652549	0.599908	0.472231	0.5595
RIOK2	-0.492085	0.791271	0.159539	0.682192	0.356855	0.781638	0.478709	-0.151416	-2.31895	1.37539	0.220201	-0.393015	-2.2615	-0.0974627	1.00918	0.0440537	-0.184599
RIOK3	-0.234636	0.466524	0.799961	0.656479	0.604916	0.875514	0.555279	-1.97943	-0.156265	0.542333	0.0032449	0.0191829	-1.97943	0.617192	0.760009	-1.97943	0.428569
RIPK1	0.625837	0.827676	0.572924	0.281347	0.712007	0.615728	0.335699	-0.136424	-1.68575	-1.68575	-1.68575	0.511977	0.795644	0.0591561	0.621096	-1.68575	0.920343
RIPK2	0.819744	0.0726276	0.528261	-0.118789	0.507429	0.62866	-0.402379	-0.742424	-3.00902	-0.17609	0.0110864	-0.828404	0.256288	0.016522	0.506305	0.0412095	1.88897
RIPK4	0.429396	-0.0934433	0.0972162	-0.607289	0.496748	0.905146	-0.374939	-1.86856	0.230254	0.829314	-1.86856	-1.86856	0.881237	0.285678	0.812855	0.757414	0.956086
ROCK1	0.0240305	0.793331	0.605729	0.511641	0.355719	0.262587	0.309058	0.185108	-0.447064	-0.0396229	-0.0552803	0.237295	-0.0844832	-3.70665	0.196812	0.365006	0.486779
ROCK2	0.696163	-1.00299	1.25281	-1.00299	0.701468	0.821971	-1.00299	-1.00299	-1.00299	-1.00299	0.957594	-1.00299	-1.00299	0.774639	0.732812	1.54303	0.543392
ROR1	-0.710965	-0.710965	-0.710965	-0.710965	1.59641	1.39951	-0.710965	-0.710965	-0.710965	-0.710965	-0.710965	1.05969	1.03149	-0.710965	1.43646	-0.710965	1.29706
ROR2	-0.622904	-0.622904	-0.622904	-0.622904	1.56426	-0.622904	-0.622904	-0.622904	-0.622904	-0.622904	-0.622904	1.42828	-0.622904	1.60365	1.17291	1.70574	-0.622904
RPS6KA1	-0.0491331	1.24861	0.29284	0.359805	-0.456595	0.92378	-0.140206	-0.324855	-0.597482	-0.603378	-3.26776	0.774544	0.228998	0.389557	0.848957	0.0397493	0.332559
RPS6KA3	1.20849	-1.88874	0.280774	0.384632	-0.0706534	0.124827	-0.0562841	0.685446	-1.71285	-0.969738	-0.336597	-1.01236	1.77978	0.896627	0.492334	-0.612271	0.806593
RPS6KA4	0.518932	0.993875	0.40894	0.866555	0.117198	1.25852	0.133187	-0.791034	-2.39167	-2.01927	0.266802	0.209915	0.0902496	0.656798	0.130793	-0.970921	0.521126
RPS6KA5	0.24577	-1.29557	0.811437	-1.29557	0.98001	0.691877	-1.29557	0.496432	-1.29557	0.767714	-1.29557	-1.29557	0.782157	0.768552	0.890003	0.522099	0.817367
RPS6KA6	-3.18726	1.01942	0.655754	-0.573558	0.290207	0.597057	0.548153	-0.777353	-0.153014	-1.00806	0.00548282	0.0637538	0.446644	0.593877	0.698647	-0.00318584	0.783426
RPS6KB1	0.635138	1.12958	0.360694	0.10708	0.484845	0.262113	0.582485	1.08738	-0.758571	-1.84948	-1.15146	-2.47597	-0.017909	0.0233992	0.390124	0.735948	0.454602
RPS6KB2	-0.242536	-0.242536	-0.242536	-0.242536	-0.242536	3.88057	-0.242536	-0.242536	-0.242536	-0.242536	-0.242536	-0.242536	-0.242536	-0.242536	-0.242536	-0.242536	-0.242536
RPS6KC1	-1.44401	1.26393	-0.544143	-0.285234	0.233019	0.586984	1.27199	-1.38934	-1.81811	-0.251685	-0.431327	0.885907	1.08956	-0.964129	0.945336	0.0512217	0.800049
RYK	0.613863	-1.30575	0.675689	-1.30575	0.670532	0.606724	-1.30575	0.439645	0.86772	0.881796	-1.30575	-1.30575	0.656747	0.785993	0.753947	0.881847	-1.30575
SCYL1	-1.7195	0.763074	0.84467	0.274272	0.640116	0.638815	0.632152	0.414251	-1.7195	0.11082	0.49487	-1.7195	-1.7195	0.328804	0.465923	0.525274	0.74496
SCYL2	-0.971405	1.85729	0.817589	0.268365	-0.856876	-1.22732	0.723368	-0.476751	-0.302855	0.197344	-1.31179	0.011837	0.94539	0.547619	-0.641484	-1.26163	1.68131
SCYL3	-1.72765	0.750695	0.574656	0.339392	-1.72765	0.688696	0.289888	0.701508	0.336708	0.581437	-1.72765	-1.72765	0.353535	0.34446	0.688935	0.493987	0.766688
SGK1	1.38026	-0.806691	-0.806691	0.947508	-0.806691	-0.806691	1.17944	-0.806691	-0.806691	-0.806691	-0.806691	-0.806691	1.32226	1.25086	0.915067	-0.806691	1.07152
SGK2	-0.242536	-0.242536	-0.242536	-0.242536	-0.242536	-0.242536	-0.242536	-0.242536	-0.242536	-0.242536	-0.242536	-0.242536	-0.242536	-0.242536	-0.242536	-0.242536	3.88057
SGK3	1.40669	1.83503	-0.62339	-0.62339	-0.62339	1.40257	-0.62339	-0.62339	-0.62339	-0.62339	1.39869	-0.62339	-0.62339	-0.62339	-0.62339	1.43769	-0.62339
SIK1	-0.976658	1.42735	0.317737	1.00599	0.785864	-0.976658	0.391994	1.16581	-0.976658	0.475553	-0.976658	-0.976658	-0.976658	-0.976658	-0.976658	0.705028	1.53793
SIK2	-1.2415	2.0085	0.345459	-0.345471	0.351656	0.107008	0.241642	-0.479093	-1.96162	-0.791363	-1.09401	-0.619116	-0.0534643	0.816802	0.392077	0.85481	1.46768
SIK3	0.388661	1.33195	0.457402	0.530747	0.536249	0.612712	-0.848402	-1.04181	-0.797127	-0.0402022	-1.00708	0.718062	-2.76835	0.394645	0.031462	0.720496	0.780601
SLK	0.74982	0.193699	1.07812	-0.0218064	-0.14426	1.08187	-0.262422	0.665323	-2.57619	-0.681434	-0.775541	-0.0289643	-0.425964	-1.38855	1.10706	0.227407	1.20184
SMG1	0.413791	0.291707	0.619442	-0.300221	0.808074	0.293006	0.449715	0.380559	-0.958601	0.40318	-3.44822	-0.545041	0.294894	-0.12922	0.24317	0.75271	0.431056
SNRK	-0.753709	0.632392	1.30402	0.366638	-0.00663782	1.28366	-0.20932	0.644995	-1.06063	-0.0629	-0.88064	0.494263	-2.75675	0.305166	1.08315	-0.168264	-0.215432
SPEG	-0.606618	-0.670577	0.889632	0.0296483	-0.326268	-0.53052	-0.50416	1.36881	-0.941619	0.107493	-2.82388	0.785001	1.08207	0.454298	0.721969	0.378176	0.586547
SRC	0.500312	1.12041	-0.225371	-0.310673	-0.905138	0.345607	0.841112	0.914117	-1.37958	0.229618	-1.52553	-0.523164	-1.54573	-0.105042	0.134814	0.235515	2.19872
SRPK1	0.163035	0.951359	-0.13344	0.57568	0.121226	1.54731	0.424089	-0.337511	-1.15938	0.245686	-0.121129	-1.13032	-2.62933	-0.354906	0.806476	-0.225463	1.25662
SRPK2	1.5152	-0.844005	0.205183	-0.63453	-0.562873	-0.408754	-1.59712	1.57555	-1.09437	1.05719	-1.36057	0.722304	0.906008	-0.0825824	-0.719407	0.414626	0.908145
SRPK3	-0.346218	-0.346218	-0.346218	1.99791	-0.346218	-0.346218	-0.346218	3.19537	-0.346218	-0.346218	-0.346218	-0.346218	-0.346218	-0.346218	-0.346218	-0.346218	-0.346218
STK10	0.290402	0.312591	0.188545	0.180662	1.00019	0.955055	0.15652	0.624721	-3.04287	-1.13689	-0.336265	-0.0286294	-0.145783	0.247108	1.21102	-0.977998	0.501618
STK11	0.035934	0.258967	0.511063	0.329135	0.351435	0.226191	-0.0925263	0.383371	-0.377274	0.119827	0.44918	-3.78166	0.437072	0.183728	0.447781	0.177733	0.340043
STK17A	-1.92714	0.827119	0.280904	0.361852	0.597228	1.02117	-0.451434	-0.0928425	-1.92714	-0.131764	0.309814	0.471631	0.328119	0.523665	0.614876	-1.92714	1.12108
STK17B	-0.446666	-0.446666	-0.446666	1.7493	-0.446666	2.20905	-0.446666	2.29498	-0.446666	-0.446666	-0.446666	-0.446666	-0.446666	-0.446666	-0.446666	-0.446666	-0.446666
STK24	0.712949	0.879154	-0.412213	2.45634	-1.08539	0.680071	-0.175955	-0.8937	-1.60973	0.178475	-1.25888	0.47629	-1.00769	0.0286189	0.485065	-0.0502653	0.596855
STK25	0.685785	1.14177	-1.01783	1.11065	-1.01783	0.592369	1.01637	0.957617	-1.01783	0.97285	-1.01783	-1.01783	-1.01783	-1.01783	-1.01783	1.0207	0.644558
STK26	-2.46666	-0.354418	0.305413	0.333202	0.284992	0.794088	0.246973	0.180333	0.632616	-2.46666	0.372062	1.11176	0.228766	0.550775	0.476901	-0.50985	0.279703
STK3	-0.483565	0.552413	0.092112	0.665505	0.332145	0.701361	0.277543	0.703889	-2.43065	0.75231	-2.43065	0.0372882	-0.674326	0.276752	0.692436	0.507514	0.427918
STK32B	3.88057	-0.242536	-0.242536	-0.242536	-0.242536	-0.242536	-0.242536	-0.242536	-0.242536	-0.242536	-0.242536	-0.242536	-0.242536	-0.242536	-0.242536	-0.242536	-0.242536
STK32C	1.1705	1.29138	-0.979522	-0.631817	0.623004	-0.52333	1.00762	0.453107	-0.604502	-0.326962	-0.688922	-2.45249	-0.157941	0.161516	0.276343	-0.224677	1.6067
STK33	-0.351986	-0.351986	-0.351986	-0.351986	2.95888	-0.351986	-0.351986	2.32091	-0.351986	-0.351986	-0.351986	-0.351986	-0.351986	-0.351986	-0.351986	-0.351986	-0.351986
STK35	0.615613	0.608809	-0.925713	0.461358	0.204977	0.917449	0.386707	0.116069	0.664595	-0.545458	-0.237718	0.0874092	0.236938	0.0388617	-3.36086	-0.230453	0.961418
STK36	0.72586	0.74708	0.47765	0.686138	0.207301	0.796788	0.804042	0.485817	-1.48455	0.630706	-1.48455	-1.48455	-1.48455	-1.48455	0.532201	0.475127	0.854065
STK38	0.506808	0.430668	0.523178	0.675067	0.423808	0.706595	0.537928	-2.02694	-2.02694	-2.02694	-0.116659	0.450142	0.0205221	0.662147	0.40336	0.846552	0.0106948
STK38L	-1.0241	1.05283	-1.0241	-1.0241	0.896229	0.924097	1.09522	0.804576	-1.0241	-1.0241	-1.0241	0.781212	-1.0241	0.901374	-1.0241	1.04956	0.687705
STK39	0.3684	-1.03458	0.674002	0.518933	0.385333	1.99963	0.415259	0.310465	-2.31341	-0.186955	0.100806	-0.0458619	-1.41373	-1.05134	0.757492	-0.213837	0.729392
STK4	0.296594	0.316482	0.420042	-0.0824334	0.621975	0.50039	-0.385782	0.152445	-3.5974	0.307017	0.46839	-0.209739	0.897812	-0.638657	0.327178	0.213391	0.392292
STRADA	0.628401	0.389741	1.04821	-0.551193	0.077998	0.641332	0.0946894	0.584954	-1.62892	0.836111	-1.62892	-1.62892	0.848936	-1.62892	0.766245	0.566877	0.58339
STRADB	-0.242536	3.88057	-0.242536	-0.242536	-0.242536	-0.242536	-0.242536	-0.242536	-0.242536	-0.242536	-0.242536	-0.242536	-0.242536	-0.242536	-0.242536	-0.242536	-0.242536
TAOK1	1.47663	-0.33404	0.996981	0.16177	-0.62404	-0.238079	0.181247	0.819983	-1.51633	0.55092	-0.275391	0.423569	-2.5861	0.29963	0.164394	-0.685804	1.18466
TAOK2	1.75985	0.567578	0.76992	0.265544	-0.965469	-0.110364	-1.19551	-0.894304	-1.3666	-0.362361	-1.66073	0.642637	-0.16247	-0.262098	0.578328	0.827775	1.56828
TAOK3	0.244965	-1.47027	0.653247	0.379303	0.93125	0.59003	0.645471	-1.47027	-1.47027	0.338046	0.428005	-1.47027	0.777427	0.720735	0.540199	-1.47027	1.10265
TBCK	0.443135	0.55392	-0.124286	0.337449	0.337168	0.992944	0.152333	0.547608	0.0305532	-2.0128	-2.0128	-2.0128	0.241105	0.410946	0.646329	0.553338	0.915863
TBK1	-0.798958	1.31849	1.28917	1.05709	-0.798958	-0.798958	-0.798958	-0.798958	-0.798958	0.747873	-0.798958	-0.798958	-0.798958	0.771715	1.33445	-0.798958	1.47079
TEK	-0.242536	-0.242536	3.88057	-0.242536	-0.242536	-0.242536	-0.242536	-0.242536	-0.242536	-0.242536	-0.242536	-0.242536	-0.242536	-0.242536	-0.242536	-0.242536	-0.242536
TESK1	0.386896	0.64923	0.930826	0.482882	0.175724	0.158116	0.691359	-1.70064	-1.70064	-1.70064	-1.70064	0.135885	0.969071	0.640715	0.64041	0.418965	0.522462
TESK2	0.694636	0.930711	1.06814	-0.162399	0.600417	0.447311	-1.95644	0.758876	-1.95644	0.263096	0.0179064	-1.95644	-0.0113223	0.428248	0.75697	0.171645	-0.0949168
TGFBR1	-1.02352	-1.02352	0.857408	0.75625	1.05428	0.881336	-1.02352	1.0566	-1.02352	-1.02352	-1.02352	-1.02352	0.964902	1.02608	0.965344	-1.02352	0.625928
TGFBR2	-2.31526	-2.31526	0.846277	0.854435	-0.491136	0.899445	0.559123	0.546536	0.0748983	-0.674409	0.691202	-0.0665555	0.577246	0.367928	0.710625	-0.464195	0.199107
TLK1	-0.351005	0.25746	0.519704	1.18282	-0.276036	0.119797	0.303276	1.59401	-1.67472	1.02503	-1.05377	-1.26362	-0.859796	-0.44532	-0.884623	1.7703	0.0365086
TLK2	0.221947	-0.227565	0.373845	1.16202	0.917618	0.520442	0.0149321	0.998733	-1.71134	1.68583	-0.987173	-0.888454	-2.00427	0.309283	0.496108	-0.351668	-0.530294
TNIK	-2.9094	0.0772795	0.211487	0.625935	0.28882	-0.367377	0.150111	0.775405	-0.98135	-1.65129	0.412745	0.737513	0.783326	0.546346	0.377255	0.0337495	0.889442
TNK1	0.492403	-0.883214	-0.883214	-0.883214	1.25558	1.28622	-0.883214	-0.883214	-0.883214	0.627566	-0.883214	0.458571	-0.883214	1.37245	1.19615	-0.883214	1.25999
TNK2	0.319758	0.964489	0.829941	0.871703	-0.837465	-0.503156	-0.014397	0.787655	-3.30116	0.0374694	0.0795068	0.386443	-0.426048	0.121614	0.380306	-0.349364	0.652703
TP53RK	0.923494	-1.02427	1.00406	0.860364	1.02278	-1.02427	-1.02427	-1.02427	0.672163	-1.02427	0.990907	0.711491	1.03487	-1.02427	0.974047	-1.02427	-1.02427
TRIO	-0.665945	0.856471	0.818972	0.856373	1.12158	0.112565	-0.49038	0.0652629	-3.06057	-1.08106	-0.649423	0.287095	0.185173	0.140966	0.576437	0.61807	0.308418
TRPM7	-0.0401054	0.873968	0.763874	-0.521241	-0.727934	1.02978	2.1659	-1.42288	-0.191381	0.235925	-0.532486	-1.15448	0.316067	-1.81989	0.314341	-0.193139	0.90368
TTBK1	-0.242536	-0.242536	-0.242536	-0.242536	-0.242536	-0.242536	-0.242536	-0.242536	-0.242536	-0.242536	-0.242536	-0.242536	-0.242536	-0.242536	-0.242536	3.88057	-0.242536
TTBK2	0.587248	0.137133	0.447764	-0.140966	-0.416764	-0.548813	0.119888	0.833351	-0.236653	0.612389	-3.0207	-0.542373	0.108512	-0.171991	-0.0498713	2.07237	0.209471
TTK	0.253937	0.0656054	0.52138	1.04117	0.253194	0.885928	-0.0398997	0.343572	-0.48225	0.237099	-2.87619	0.250617	-2.04452	0.329816	0.596612	0.089599	0.574334
TTN	-1.35654	-1.35654	0.450384	-1.35654	-0.261102	0.539401	0.621132	1.66444	0.134105	-1.35654	0.653604	-1.35654	0.807237	0.765089	1.14429	0.297071	-0.0329725
TYK2	-1.48697	1.03647	0.771738	0.452144	-1.48697	-1.48697	0.576295	0.594681	-1.48697	0.532339	0.415993	0.507585	0.711135	0.447769	-1.48697	0.69177	0.696935
TYRO3	1.55439	0.873662	0.872959	1.15433	-0.802381	-0.802381	-0.802381	-0.802381	-0.802381	-0.802381	1.23103	-0.802381	-0.802381	-0.802381	-0.802381	1.31127	1.02616
ULK1	-0.517555	0.175507	2.1812	0.352699	-1.21286	0.716487	-0.708182	0.51488	-1.62848	1.01224	-1.00114	-0.00203316	-0.788633	-0.300498	0.593764	-0.727372	1.33998
ULK2	0.670844	1.07237	1.12047	0.226151	0.624249	0.536234	-1.28714	-1.28714	-1.28714	0.550409	-1.28714	-1.28714	-1.28714	0.648086	0.651908	0.732705	0.8894
ULK3	0.699419	0.458554	0.161654	0.624266	0.211515	0.309317	0.229539	0.445172	-2.60257	0.54252	-2.60257	0.188187	0.27964	-0.0230327	0.562422	0.468667	0.0472993
ULK4	-0.353773	-0.353773	2.79946	-0.353773	-0.353773	2.50713	-0.353773	-0.353773	-0.353773	-0.353773	-0.353773	-0.353773	-0.353773	-0.353773	-0.353773	-0.353773	-0.353773
VRK1	-1.14627	-1.14627	0.428578	-1.14627	0.634718	0.579337	-1.14627	1.02187	0.789342	0.919117	1.05304	-1.14627	-1.14627	0.802983	0.939927	0.854995	-1.14627
VRK2	1.11575	-1.00096	-1.00096	1.56085	-1.00096	1.00879	-1.00096	-1.00096	-1.00096	0.49747	0.863803	-1.00096	0.955039	-1.00096	0.785755	0.705586	0.51463
VRK3	0.674173	0.495564	-1.67433	1.10078	-1.29543	-0.986765	-0.801019	1.95041	0.445996	1.57804	-0.447316	-0.57172	0.0752309	0.019825	-0.651431	-0.474115	0.562103
WEE1	-1.06	0.44898	0.152215	1.05768	1.11307	1.71542	0.109483	-0.355801	-1.58902	0.645973	-1.65844	-1.38497	-0.913883	0.537451	0.355368	0.484361	0.342105
WNK1	0.602319	2.08456	0.77735	-0.300406	0.37272	0.833182	0.270818	0.553233	-2.6033	0.0719453	-0.877096	-0.516596	-0.595772	-0.725925	-0.253694	-0.381921	0.688574
WNK2	0.410088	1.20344	-1.27588	-1.27588	1.01317	-1.27588	0.513429	0.96161	0.635308	0.76538	-1.27588	-1.27588	0.730441	-1.27588	0.473802	0.793756	0.154871
WNK3	0.600943	0.845437	0.803115	0.170809	0.727076	-1.45504	0.265979	0.805343	-1.45504	0.726612	-1.45504	-0.0438577	-1.45504	0.812027	-1.45504	0.842029	0.719695
WNK4	-1.82089	-0.0857544	0.447844	0.865114	0.820522	0.823525	-0.490364	-0.0442294	-1.82089	-0.173902	-0.238449	0.0765389	-1.82089	0.796404	1.06937	0.374707	1.22134
YES1	0.229909	0.106225	-0.0558594	-2.4558	0.00798753	0.994681	-0.149151	0.521842	0.987245	0.581602	-1.65502	1.40834	0.610741	-0.617757	-1.22526	0.547754	0.162517

## Sheet: c. Kinase active loop
GeneName	A204	G401	HS729	HT1080	KHOS-240S	KHOS-NP	MES-SA	RD	RD-ES	SK-ES-1	SK-LMS-1	SW1353	SW684	SW872	SW982	SYO-1	VA-ES-BJ
BUB1B	-1.48547	0.440512	0.413207	0.644079	0.664639	0.921481	-1.48547	0.476509	0.685058	0.974365	-1.48547	-1.48547	0.650613	-1.48547	0.622992	0.427526	0.506379
CAMK1	-0.445826	-0.445826	-0.445826	-0.445826	-0.445826	2.11129	1.72588	-0.445826	-0.445826	-0.445826	-0.445826	-0.445826	-0.445826	-0.445826	-0.445826	2.4044	-0.445826
CAMK1D	-0.534104	-0.534104	-0.534104	-0.534104	-0.534104	1.72651	-0.534104	-0.534104	-0.534104	-0.534104	-0.534104	-0.534104	-0.534104	1.47556	-0.534104	2.13029	1.61098
CDC7	-0.349556	-0.349556	-0.349556	2.16296	-0.349556	-0.349556	-0.349556	-0.349556	3.08039	-0.349556	-0.349556	-0.349556	-0.349556	-0.349556	-0.349556	-0.349556	-0.349556
CDK1	-0.135267	0.49307	0.372019	0.842412	0.664503	0.834949	-0.171941	-0.487826	0.172223	-2.42416	-0.339957	0.572507	-2.42416	0.624912	0.807193	0.164792	0.434725
CDK12	-0.685016	0.981445	1.10443	0.336993	0.759993	0.969822	0.00768821	-0.802744	-0.964956	-2.25266	-1.65984	-0.28517	0.0247189	0.904675	0.525725	-0.0296548	1.06455
CDK13	-1.86577	1.19247	0.703641	-0.0144474	0.142196	0.896172	-0.667506	-0.764813	-0.811265	-0.270511	-1.87532	-0.144142	-0.325357	0.562003	0.509462	1.1899	1.54328
CDK2	-0.812942	0.41181	0.568806	0.912083	0.452027	0.549644	-0.232368	-0.468798	0.132732	-0.832455	-0.0455959	0.345501	-3.29165	0.777893	0.812785	0.504433	0.216094
CDK7	-1.92581	1.10197	0.116859	1.05973	1.16944	1.14301	0.202068	-0.101457	-0.999652	0.0577169	-1.69227	-0.408567	-0.697998	0.707446	0.848742	-1.09832	0.517095
CHEK2	-1.27429	0.814088	0.736943	-1.27429	0.640977	0.507328	-1.27429	0.879096	-1.27429	0.737258	-1.27429	0.101523	1.00601	0.742214	-1.27429	0.294175	1.18613
DYRK4	-1.29649	-1.29649	0.872659	0.986004	0.423698	0.564563	0.802218	0.823897	0.849625	-1.29649	0.654514	-1.29649	-1.29649	0.892513	-1.29649	0.444276	0.464951
EPHA2	0.826802	0.572587	0.413652	0.783959	0.174307	0.532124	0.142553	0.339589	-2.02013	0.326515	-2.02013	-2.02013	0.0929002	0.162121	0.23652	0.373211	1.08356
EPHA7	1.87266	-0.447708	-0.447708	-0.447708	-0.447708	-0.447708	-0.447708	2.07959	-0.447708	-0.447708	-0.447708	-0.447708	-0.447708	-0.447708	-0.447708	2.31565	-0.447708
EPHB2	-0.805634	-0.805634	0.999516	0.959517	1.39689	1.23461	-0.805634	-0.805634	-0.805634	-0.805634	-0.805634	-0.805634	-0.805634	1.22116	-0.805634	0.89448	1.35017
EPHB4	0.322432	-1.29508	0.783055	0.531005	-1.29508	0.509101	-1.29508	0.827488	-1.29508	0.855319	0.520517	-1.29508	0.637835	-1.29508	0.901216	0.930401	0.952087
GSK3A	-3.69542	0.622722	0.429634	-0.289959	0.089456	0.606418	0.379325	0.100737	-0.486201	0.190243	-0.0364036	0.202629	0.377819	0.249491	0.490249	0.159392	0.609868
HIPK2	-3.79509	0.23198	0.396543	0.0344009	0.325544	0.681277	0.162289	0.269704	-0.242278	0.353925	0.0566374	0.0805809	0.347814	0.41668	0.351928	0.00603514	0.322028
HIPK3	-0.91031	1.20028	0.941373	0.872355	-0.91031	-0.91031	1.04983	1.19251	-0.91031	1.03796	-0.91031	-0.91031	0.790417	-0.91031	1.10807	-0.91031	-0.91031
ICK	1.04083	0.727608	-1.01728	0.62153	0.852225	-1.01728	0.778979	1.24756	-1.01728	1.14922	-1.01728	0.733382	-1.01728	-1.01728	-1.01728	-1.01728	0.986913
IGF1R	-0.805768	1.4638	-0.805768	-0.805768	1.18165	-0.805768	-0.805768	-0.805768	-0.805768	0.842081	1.2672	-0.805768	-0.805768	0.994535	-0.805768	1.15467	1.15375
IRAK1	-0.448518	-0.448518	-0.448518	2.03343	-0.448518	1.99005	-0.448518	-0.448518	-0.448518	-0.448518	-0.448518	-0.448518	-0.448518	-0.448518	-0.448518	-0.448518	2.25577
LATS1	-0.625957	-0.625957	1.54548	-0.625957	-0.625957	1.57649	-0.625957	-0.625957	-0.625957	-0.625957	-0.625957	-0.625957	-0.625957	1.48934	1.43184	-0.625957	1.46834
MAP2K2	-1.41728	0.650584	0.544055	-1.41728	0.763335	1.28528	0.313243	0.37772	-0.127326	-1.41728	-1.41728	0.542379	-1.41728	0.855078	1.18857	0.163463	0.530028
MAP2K3	-0.535866	-0.535866	1.52218	-0.535866	1.76783	-0.535866	-0.535866	-0.535866	-0.535866	-0.535866	-0.535866	-0.535866	-0.535866	1.65457	2.02168	-0.535866	-0.535866
MAP2K4	-0.709886	-0.709886	1.33919	-0.709886	1.52754	1.03499	-0.709886	-0.709886	-0.709886	-0.709886	-0.709886	1.05571	-0.709886	-0.709886	1.62459	-0.709886	1.22673
MAP3K2	-0.534976	-0.534976	1.36773	-0.534976	1.84847	1.82587	1.91262	-0.534976	-0.534976	-0.534976	-0.534976	-0.534976	-0.534976	-0.534976	-0.534976	-0.534976	-0.534976
MAP4K4	-1.14752	0.87707	0.808912	-1.14752	0.608544	0.971213	0.553097	-1.14752	-1.14752	-1.14752	-1.14752	0.736994	-1.14752	0.953985	0.991573	1.02105	0.5102
MAPK1	-0.434169	0.232738	0.412128	0.533887	0.0415454	1.05891	-0.362898	0.568989	-3.48909	-0.608755	0.564601	-0.118382	0.562574	0.311014	0.495814	-0.168304	0.3994
MAPK14	-2.58339	0.220242	0.581156	0.197371	0.680463	0.398099	0.344839	-0.00162415	-2.58339	-0.193629	0.28905	0.338198	0.439595	0.193237	0.609294	0.339816	0.730669
MAPK3	0.122071	0.223794	0.482302	0.338872	0.127518	0.625309	-0.458044	0.185219	-2.51614	-2.51614	0.672897	0.249452	0.562091	0.388401	0.947471	-0.060409	0.625343
MAPK6	0.0349957	0.256092	0.627311	0.275508	0.976187	0.72471	0.240952	0.301423	-0.54827	0.570688	-0.255082	0.0407051	-3.58816	0.325475	0.180986	-0.323357	0.159837
MAPK7	-0.537487	1.6264	1.70175	-0.537487	-0.537487	1.76462	1.89456	-0.537487	-0.537487	-0.537487	-0.537487	-0.537487	-0.537487	-0.537487	-0.537487	-0.537487	-0.537487
MAPK8	-0.909477	1.007	0.695803	-0.909477	1.10872	0.908655	1.12006	-0.909477	-0.909477	-0.909477	-0.909477	1.06268	-0.909477	-0.909477	1.05719	-0.909477	1.22519
MAPK9	-0.71198	1.30711	-0.71198	-0.71198	1.42335	0.955542	-0.71198	-0.71198	-0.71198	-0.71198	-0.71198	-0.71198	1.20912	-0.71198	1.43343	-0.71198	1.50323
MAPKAPK5	-0.713221	1.27174	-0.713221	-0.713221	1.48762	1.51021	1.2326	-0.713221	-0.713221	1.05188	-0.713221	-0.713221	-0.713221	-0.713221	-0.713221	-0.713221	1.29138
MARK1	-1.00949	1.17004	0.74961	0.479189	0.734315	1.3724	0.864769	-1.00949	-1.00949	-1.00949	-1.00949	-1.00949	-1.00949	1.08431	-1.00949	0.695971	0.925324
MASTL	-0.908704	0.889424	0.826462	-0.908704	1.1883	1.28983	-0.908704	-0.908704	-0.908704	-0.908704	-0.908704	0.838063	-0.908704	-0.908704	1.08441	1.11626	0.945589
MET	-0.443333	-0.443333	-0.443333	-0.443333	-0.443333	-0.443333	-0.443333	-0.443333	-0.443333	-0.443333	-0.443333	-0.443333	1.78868	-0.443333	1.82837	-0.443333	2.58961
MLKL	-0.352551	-0.352551	-0.352551	2.36777	-0.352551	-0.352551	-0.352551	-0.352551	-0.352551	-0.352551	-0.352551	-0.352551	-0.352551	-0.352551	2.92049	-0.352551	-0.352551
NEK2	-0.80982	0.991756	1.25397	-0.80982	-0.80982	-0.80982	1.04795	-0.80982	-0.80982	-0.80982	-0.80982	-0.80982	1.26389	1.22091	1.22738	-0.80982	1.09235
NEK7	-0.709705	-0.709705	1.55608	-0.709705	1.57581	-0.709705	-0.709705	-0.709705	-0.709705	-0.709705	-0.709705	-0.709705	1.42557	-0.709705	1.11484	1.09796	1.0365
NLK	-0.623993	1.28346	1.48908	-0.623993	1.38672	1.66383	-0.623993	-0.623993	-0.623993	-0.623993	-0.623993	-0.623993	-0.623993	-0.623993	1.66483	-0.623993	-0.623993
NRBP1	-1.14894	1.11524	0.892059	-1.14894	0.761268	1.06716	-1.14894	-1.14894	0.628012	-1.14894	-1.14894	0.889546	-1.14894	0.668308	0.742389	0.618746	0.659844
NRBP2	0.437924	1.04306	-1.2867	0.555987	-1.2867	-1.2867	0.443108	0.768801	-1.2867	-1.2867	-1.2867	0.477201	0.68323	0.693639	1.19515	0.517639	0.904489
NUAK1	-0.242536	3.88057	-0.242536	-0.242536	-0.242536	-0.242536	-0.242536	-0.242536	-0.242536	-0.242536	-0.242536	-0.242536	-0.242536	-0.242536	-0.242536	-0.242536	-0.242536
OXSR1	-1.00736	1.10119	0.686192	-1.00736	1.08068	1.44826	0.688409	-1.00736	-1.00736	-1.00736	-1.00736	-1.00736	-1.00736	0.794774	1.04018	0.643739	0.575434
PAK1	-1.29652	1.12463	0.910603	-1.29652	0.734318	0.555169	0.712668	-1.29652	-1.29652	-1.29652	-1.29652	0.745373	0.529837	0.538908	0.566932	0.467084	0.893614
PAK4	0.318947	1.0104	-0.462769	1.54972	-0.211834	0.813196	0.14344	-1.1777	-1.2005	0.0546827	0.0337854	-1.51437	0.464039	1.01435	-1.71835	-0.513107	1.39607
PAK6	-0.605395	-0.605395	-0.605395	-0.605395	1.3195	2.34775	-0.605395	-0.605395	-0.605395	1.05005	-0.605395	-0.605395	-0.605395	1.30196	-0.605395	-0.605395	1.24548
PDGFRB	-0.242536	3.88057	-0.242536	-0.242536	-0.242536	-0.242536	-0.242536	-0.242536	-0.242536	-0.242536	-0.242536	-0.242536	-0.242536	-0.242536	-0.242536	-0.242536	-0.242536
PDPK1	0.100577	0.519273	0.290691	0.165187	0.260373	0.264148	0.539057	-0.758993	-3.68949	-0.0492631	0.0251001	0.348235	0.364912	0.251153	0.527408	0.281175	0.560458
PHKG2	-0.242536	-0.242536	-0.242536	-0.242536	-0.242536	-0.242536	-0.242536	-0.242536	-0.242536	-0.242536	-0.242536	-0.242536	-0.242536	-0.242536	-0.242536	-0.242536	3.88057
PKN1	-1.01896	1.09419	0.946438	0.510923	-1.01896	1.12935	0.875243	-1.01896	-1.01896	-1.01896	-1.01896	0.808098	-1.01896	1.05124	0.996335	-1.01896	0.739877
PKN2	-1.13421	0.959273	0.859007	0.223295	0.699919	1.20593	0.65156	-1.13421	-1.13421	-1.13421	-1.13421	-1.13421	-1.13421	1.01504	0.892016	0.89691	0.536526
PKN3	-0.537992	1.77123	-0.537992	-0.537992	-0.537992	1.81072	-0.537992	-0.537992	-0.537992	-0.537992	-0.537992	-0.537992	-0.537992	1.72434	-0.537992	1.68761	-0.537992
PLK1	-1.14605	0.853586	0.958807	0.72942	0.922595	1.06604	-1.14605	-1.14605	-1.14605	0.446366	-1.14605	-1.14605	-1.14605	0.901298	0.903986	0.762448	0.4778
PRKAA2	-0.619436	1.67192	-0.619436	-0.619436	1.11756	1.31712	-0.619436	-0.619436	-0.619436	-0.619436	-0.619436	1.45923	-0.619436	-0.619436	-0.619436	1.8674	-0.619436
PRKCA	-2.38678	0.927165	0.309535	0.0406118	0.699248	0.889138	0.279566	-2.38678	-0.202236	-0.52529	-0.34516	0.447076	-0.162609	0.788605	0.807508	0.507675	0.312732
PRKCD	-1.14787	0.882404	0.58509	0.733001	0.676005	1.08001	0.543847	-1.14787	-1.14787	-1.14787	-1.14787	-1.14787	-1.14787	1.08235	0.941629	0.752223	0.758523
PRKCI	-1.29396	0.379009	0.782053	0.648168	0.537267	-1.29396	0.858341	-1.29396	0.373306	-1.29396	-1.29396	0.882957	-1.29396	0.972591	0.78053	0.972827	0.576739
PRKCZ	-0.625417	1.65633	-0.625417	-0.625417	-0.625417	1.53522	-0.625417	-0.625417	-0.625417	-0.625417	-0.625417	-0.625417	-0.625417	1.48402	1.3956	1.43383	-0.625417
PRKD3	0.262167	0.0106929	0.156059	0.177782	0.732946	0.572434	-0.224313	0.597383	-2.52469	0.23919	-2.52469	0.378035	0.234827	0.0652954	0.543486	1.12638	0.17702
PRKG1	-0.445919	2.39493	-0.445919	-0.445919	-0.445919	-0.445919	-0.445919	-0.445919	-0.445919	-0.445919	-0.445919	1.72752	-0.445919	-0.445919	-0.445919	2.12041	-0.445919
PRKX	-0.448769	2.1847	-0.448769	-0.448769	-0.448769	-0.448769	-0.448769	-0.448769	-0.448769	-0.448769	-0.448769	-0.448769	-0.448769	-0.448769	2.1214	-0.448769	1.97668
PRPF4B	-3.34668	0.831792	0.643578	-0.723428	-0.0910266	0.758067	0.579874	-0.159443	-0.953309	0.086064	0.260339	-0.101012	0.18688	0.353204	0.561015	0.29576	0.818318
PTK2	-0.66219	0.797187	0.226646	0.319392	0.212011	0.0427361	0.578267	0.822087	-3.50729	-0.332777	-0.254369	0.152229	0.381498	-0.132408	0.553921	-0.058673	0.861733
RAF1	-0.705225	-0.705225	0.955263	0.880253	1.31524	1.62375	1.60636	-0.705225	-0.705225	-0.705225	-0.705225	-0.705225	-0.705225	-0.705225	-0.705225	-0.705225	1.37661
RIPK2	0.403702	0.558517	0.861049	-1.10603	0.590462	1.0244	-1.10603	-1.10603	-1.10603	-1.10603	0.431421	-1.10603	0.652527	0.523606	0.960313	-1.10603	1.73618
RPS6KA1	-3.11663	1.03131	0.675871	-0.491042	0.339582	0.672415	0.574421	-0.788956	-0.682005	-0.878574	-0.0597373	0.118554	0.490009	0.607894	0.732331	-0.00300254	0.777562
RPS6KA5	-0.242536	-0.242536	-0.242536	-0.242536	-0.242536	-0.242536	-0.242536	-0.242536	-0.242536	-0.242536	-0.242536	-0.242536	-0.242536	-0.242536	3.88057	-0.242536	-0.242536
RPS6KB2	-0.242536	-0.242536	-0.242536	-0.242536	-0.242536	3.88057	-0.242536	-0.242536	-0.242536	-0.242536	-0.242536	-0.242536	-0.242536	-0.242536	-0.242536	-0.242536	-0.242536
SGK223	1.48287	-0.625094	-0.625094	1.39037	-0.625094	-0.625094	-0.625094	1.41148	-0.625094	-0.625094	-0.625094	1.69226	-0.625094	-0.625094	-0.625094	1.52415	-0.625094
SLK	-2.35014	0.630377	0.753652	-0.438583	-0.214654	0.891056	0.57153	-0.306123	-2.35014	-0.598206	0.448898	0.406352	-0.0344051	0.366974	0.799021	0.606551	0.817843
SRPK1	0.34547	0.406052	0.265753	0.500005	0.264183	0.55161	0.185565	0.136104	-0.0564459	0.254414	-0.112547	-0.0311543	-3.80609	0.172678	0.33755	0.0881792	0.498678
SRPK2	0.623779	-0.132351	0.0774479	-3.2221	-0.340799	0.155111	-0.477089	1.45782	-0.336805	0.112209	-0.579765	0.366617	0.478002	0.458997	-0.363727	0.687185	1.03546
STK10	-0.295364	0.595658	0.495625	0.721046	0.691839	0.821776	0.48407	-0.213992	-1.13106	-2.27301	-0.0211891	-2.27301	-0.00277284	0.652834	0.978197	0.202454	0.566901
STK24	-0.713801	1.38782	-0.713801	1.13322	-0.713801	1.24463	-0.713801	-0.713801	-0.713801	-0.713801	-0.713801	-0.713801	-0.713801	1.37428	1.54341	-0.713801	1.16845
STK26	-1.0167	-1.0167	0.710832	0.823597	0.987827	1.29528	-1.0167	-1.0167	0.578245	-1.0167	-1.0167	0.981423	-1.0167	0.713534	1.0282	-1.0167	1.01467
STK38	0.736556	0.590146	0.442907	0.914109	0.722746	0.904204	0.347068	-1.29414	-1.29414	-1.29414	-1.29414	0.506752	-1.29414	0.848485	0.707172	1.04471	-1.29414
STK38L	-0.715719	1.30658	-0.715719	-0.715719	1.29936	1.32653	-0.715719	-0.715719	-0.715719	-0.715719	-0.715719	1.18721	-0.715719	1.30438	-0.715719	1.44885	-0.715719
STK4	-0.53514	-0.53514	-0.53514	-0.53514	-0.53514	-0.53514	-0.53514	-0.53514	-0.53514	-0.53514	-0.53514	-0.53514	1.60747	1.58103	1.66806	2.10026	-0.53514
TBK1	-0.353829	-0.353829	2.51653	-0.353829	-0.353829	-0.353829	-0.353829	-0.353829	-0.353829	-0.353829	-0.353829	-0.353829	-0.353829	-0.353829	2.79091	-0.353829	-0.353829
TNIK	-0.242536	-0.242536	-0.242536	-0.242536	-0.242536	-0.242536	-0.242536	-0.242536	-0.242536	-0.242536	-0.242536	-0.242536	-0.242536	-0.242536	3.88057	-0.242536	-0.242536
TNK2	0.777178	0.941369	0.956431	0.750391	-1.15447	-1.15447	0.739842	0.627754	-1.15447	-1.15447	0.646069	0.849903	-1.15447	0.809888	0.982471	-1.15447	-1.15447
WNK4	-0.9122	1.12153	0.887769	-0.9122	1.00089	1.12762	-0.9122	-0.9122	-0.9122	-0.9122	-0.9122	0.913865	-0.9122	1.01308	1.1943	0.950747	-0.9122
YES1	0.325774	0.128371	0.74358	0.544691	0.527979	0.400708	-2.04389	0.560871	-0.00367726	0.845952	0.188403	-2.04389	-2.04389	0.361952	0.33438	0.413423	0.759276

## Sheet: d. Substrate phosphorylation
GeneName	A204	G401	HS729	HT1080	KHOS-240S	KHOS-NP	MES-SA	RD	RD-ES	SK-ES-1	SK-LMS-1	SW1353	SW684	SW872	SW982	SYO-1	VA-ES-BJ
ABL1	-1.81457	0.491358	1.87573	0.0737226	-0.256034	0.260204	-0.544612	0.589022	-2.31758	-0.675685	0.256349	0.553091	0.60626	0.0951162	0.142306	-0.488245	1.15357
ABL2	0.0751571	0.381949	0.464959	0.619539	0.0457091	0.896228	0.267491	0.634582	-2.03435	-2.03435	-0.0152646	0.372093	0.662179	-2.03435	0.661765	0.499609	0.537059
ACVR1	1.20559	0.933974	0.770771	-1.27881	0.533488	0.472797	-1.27881	0.853711	-1.27881	0.879337	0.196596	-1.27881	-1.27881	-1.27881	0.575951	0.854892	0.39575
ADRBK1	-0.480868	0.816351	0.804771	0.341459	0.769862	0.726096	0.571778	-1.64432	-1.64432	-0.0144537	0.245968	0.654047	-1.64432	0.766465	0.851694	0.524127	-1.64432
AKT1	0.464325	1.06017	0.483924	0.361113	0.199074	-0.985887	0.346393	0.943462	-3.01873	0.399611	-1.12053	0.818741	0.439223	0.12497	-0.241756	-0.758048	0.483945
AKT2	0.884717	0.702487	0.461028	0.0472402	0.445716	-0.636045	0.689364	0.787569	-2.82064	-0.392468	-0.089085	1.23609	0.885001	0.255319	-0.812545	-0.431469	-1.21228
AKT3	2.00624	0.104573	-0.0880039	-0.961167	-1.43128	-1.42937	1.40473	0.969232	-0.760084	-0.531491	0.655518	1.41879	-0.670564	-0.16097	-0.416782	-0.241789	0.132405
ALK	0.516926	-0.262094	0.266127	0.479072	0.29072	0.220816	-0.654228	1.08927	-0.267274	0.0600363	-0.503246	0.263077	0.477326	0.596116	0.683731	-3.48099	0.22462
ARAF	0.724915	0.536024	-0.107464	0.922901	0.038049	-0.239852	0.738368	1.06856	-0.362026	0.911692	0.133936	-0.69228	-1.23929	0.554227	0.232185	-3.0308	-0.189146
ATM	-0.0592549	0.169455	0.632239	1.4312	1.11742	0.834552	0.29641	0.593709	-1.38862	-0.663425	0.0555901	-1.04653	-0.452588	-0.00471326	-0.834707	-2.14789	1.46715
ATR	-1.16258	1.55503	0.0475335	-1.04209	0.266413	1.48442	0.560776	0.08051	-0.923766	-0.778555	-0.45819	-1.59717	-0.817857	-0.177597	1.24689	0.311135	1.4051
AURKA	-0.936917	0.977767	1.06422	0.268372	0.880803	0.976492	-0.129926	-0.700333	-2.2618	2.08451	0.160125	-0.311968	-0.766905	-0.328263	-0.250097	-0.606908	-0.119161
AURKB	1.143	0.185628	0.292393	1.385	0.834931	0.929046	-0.353325	-0.728874	-2.51278	-1.60847	-0.0622234	-0.595251	0.189526	0.255324	0.794165	-0.541408	0.393321
BCKDK	0.639843	1.66125	-0.226585	-1.28686	-1.00719	-2.06173	-0.551431	0.744715	-0.276315	0.3028	-0.451349	0.0476285	-0.442401	0.62375	-0.239398	0.629136	1.89413
BMP2K	-1.00821	-1.00821	1.23982	1.08393	-1.00821	-1.00821	-1.00821	0.350909	-1.00821	-1.00821	1.14126	0.857241	-1.00821	0.755657	1.10922	0.646602	0.880998
BMPR1A	0.290337	0.782025	0.31437	0.574954	0.327579	0.581456	0.193402	0.351299	-0.19386	-2.5832	0.356763	0.272583	-2.5832	0.456064	0.443543	-0.102194	0.51807
BMPR1B	0.735057	0.926843	0.556655	-1.46594	0.671211	0.676234	-1.46594	0.639115	-1.46594	0.179093	0.172112	-1.46594	0.418344	-1.46594	0.499062	0.824396	1.03159
BMX	-1.28373	0.964061	0.10449	0.688971	0.651354	-1.28373	0.84233	0.94238	-1.28373	-1.28373	0.334504	0.659733	0.771326	-1.28373	0.788262	-1.28373	0.954956
BRAF	-0.0368796	2.2023	-0.374747	0.76128	-1.48196	-0.94198	0.195455	0.171034	-0.478344	1.1369	-0.56907	-0.58879	-0.694555	0.527591	0.230079	-1.49037	1.43205
BRSK1	-0.545262	0.237243	0.193412	-0.0573195	-0.108567	-0.539	0.908345	0.131138	0.754325	1.54055	0.371424	0.321039	-2.30354	0.381969	-2.30354	0.535098	0.482679
BRSK2	-2.272	0.609559	-0.360447	-0.801866	0.0836809	-0.30167	0.930958	-0.157287	0.667556	2.44691	-0.510129	0.740202	0.354999	-0.15391	-0.108056	-0.0279773	-1.14052
BUB1	-0.175678	0.533882	-0.332117	2.15617	1.36357	0.497294	-0.517338	0.331625	-1.60069	-0.15503	-0.0969488	-1.27519	-1.79426	-0.35349	0.257838	0.839721	0.32065
CAMK1	0.445522	1.39429	-0.537195	-0.898314	-0.447729	0.307831	0.198112	1.11358	0.146456	0.747761	-1.53234	-0.133019	-2.67437	0.446276	0.139615	0.489387	0.794123
CAMK1D	-0.534321	-0.534321	-0.534321	-0.534321	-0.534321	1.77068	1.39894	-0.534321	-0.534321	-0.534321	1.70796	-0.534321	-0.534321	-0.534321	-0.534321	2.06858	-0.534321
CAMK1G	0.445348	-0.214406	-0.0755141	-0.147376	-0.101265	0.393027	0.242316	0.74786	0.320725	0.590129	-0.516574	0.159693	-3.6539	0.451235	0.31766	0.472128	0.568914
CAMK2A	0.0682925	1.33794	0.190889	-1.31604	-0.578126	-0.389829	-0.337138	0.719163	-2.07579	1.55251	-0.424096	0.57805	-0.28294	-0.272414	-0.850606	0.317107	1.76302
CAMK2B	1.34208	0.382068	0.238418	0.304265	0.265983	-0.109381	0.260191	-0.202224	-2.57993	-0.943128	0.306649	0.49602	0.952946	-0.194298	-1.45328	-0.6132	1.54682
CAMK2D	0.522781	0.852476	0.0349908	-0.388383	-0.35805	-0.69278	-1.27999	1.11658	-2.16079	-0.401685	-0.206008	0.862996	0.10497	-0.744618	-0.0957632	0.658788	2.17449
CAMK2G	1.21039	1.0782	-0.187708	-0.535773	-0.354847	-0.565483	-1.24267	1.17242	-1.8997	-0.745727	-0.305539	0.694712	0.170248	-1.01075	-0.0605851	0.764648	1.81817
CAMK4	1.19572	1.7193	-0.582462	-1.30324	-0.684828	-0.60088	0.296664	0.874841	-1.3765	0.257667	-0.194875	0.183166	-1.51568	-0.143409	-0.582604	0.924902	1.53223
CAMKK1	-0.481351	0.442225	0.0402059	0.572904	0.672962	0.212383	-0.214354	0.39773	-3.54119	-0.0434526	0.529038	0.860193	-0.493012	0.0935969	-0.212752	0.540337	0.624531
CAMKK2	-0.615537	-0.615537	-0.615537	-0.615537	-0.615537	1.68113	1.12741	-0.615537	-0.615537	-0.615537	-0.615537	-0.615537	-0.615537	1.26686	-0.615537	2.02271	1.28834
CDC7	0.759453	0.888084	0.0194964	0.878566	-0.00918427	0.16428	0.504853	1.57407	-1.10724	1.38759	-1.04179	-1.96576	-1.35536	-0.274201	-0.749041	0.650579	-0.324385
CDK1	0.373003	0.494669	0.0776481	0.512856	1.09273	1.35849	0.387715	0.77542	-2.07457	0.768714	-0.875728	-1.55166	-1.50031	-0.0992712	0.799529	-0.739325	0.20009
CDK12	-0.431186	1.07087	0.911607	-0.0606478	0.832767	1.14471	-0.166844	0.266465	-1.03927	-1.40063	-2.21295	-1.30182	-0.171439	0.736543	0.525387	0.19664	1.0998
CDK14	-0.200707	1.71829	1.00962	1.24415	0.15407	-0.139009	-0.505673	0.29358	-1.49186	-0.872605	-1.49327	0.422724	-1.18691	-0.909464	0.245656	1.52603	0.185385
CDK16	1.63344	-1.15039	0.800799	0.0939522	-1.77093	0.382444	-0.576642	1.00268	-1.5115	0.304192	0.0318879	-1.13044	1.36188	0.355724	0.847699	-0.615255	-0.0595614
CDK17	-1.09259	0.68184	-0.495277	1.77091	0.268339	1.00951	-0.0956205	-0.122401	-2.39324	0.140464	0.0396974	-0.217886	-0.264947	-0.384208	0.210883	-0.820009	1.76454
CDK18	-0.0277527	0.479221	0.912577	0.532268	-0.149845	0.216985	0.582362	0.259221	-2.51864	-0.236318	-0.121166	0.313373	-2.51864	0.504741	0.546682	0.517709	0.707216
CDK19	-0.901623	0.71802	0.637373	-0.901623	1.27957	0.91148	-0.901623	1.18121	-0.901623	-0.901623	-0.901623	-0.901623	-0.901623	-0.901623	1.21011	1.26846	0.908383
CDK2	0.485414	0.581739	0.0636827	0.440443	0.311405	0.997229	0.384432	0.821433	-1.18009	1.27338	-0.843859	-2.81517	-0.818593	-0.391094	0.780797	-0.381491	0.290349
CDK3	-1.60746	0.184638	0.306589	0.899161	0.585029	0.126455	0.24212	-0.444958	-1.74386	-1.13799	0.0892929	0.19515	-1.05598	0.575101	1.33376	-0.538882	1.99183
CDK4	-0.0343288	0.470047	-0.762274	1.3599	0.937539	1.22428	0.697117	-0.00771283	-0.862089	1.137	-0.743759	-2.61974	-1.61349e-05	-0.0692239	0.480353	-0.420028	-0.787073
CDK5	1.53825	-0.425144	0.240515	-0.765301	0.0448619	1.02776	0.431991	-0.367593	-1.13511	1.90864	-0.789555	-2.16928	-0.216296	0.157644	0.611655	-0.64602	0.552983
CDK6	-0.719196	-0.226447	0.366997	1.88554	0.816923	0.567352	0.454898	-0.182726	-2.11948	0.77618	-0.26522	-1.32821	-1.32038	0.45975	0.978233	-0.646867	0.502654
CDK7	0.0773872	0.397617	0.513959	1.2686	0.561998	0.458226	0.0667082	1.10706	-1.97647	1.59354	-1.09252	-1.33864	-1.60346	0.100752	-0.149757	-0.285247	0.300246
CDK8	-1.29414	-1.29414	0.894344	-1.29414	0.722485	0.928424	0.649049	-1.29414	-1.29414	0.196282	0.72299	-1.29414	0.479931	0.904288	0.713228	0.879538	0.674253
CDK9	-0.345415	0.214042	-0.299174	1.46676	1.92652	1.10219	0.519819	-0.277293	-1.88376	0.755263	-0.795341	-0.997581	-0.833444	-0.122489	0.640832	-1.19884	0.127915
CDKL5	0.383223	0.64819	-1.05451	1.16778	0.984718	0.647519	0.717851	0.92626	0.178024	-0.711297	-1.74415	-1.96715	-1.49379	0.564068	0.318086	0.228119	0.207057
CHEK1	-0.193823	1.18712	0.819561	0.640248	-0.542672	1.28843	0.725575	0.583976	-2.15775	0.273057	-0.956899	-1.11215	-1.4022	-0.229982	0.833937	-0.593186	0.836767
CHEK2	-2.07805	1.84209	-0.146685	-1.00421	0.37137	0.262919	0.768439	0.980381	-1.45327	-0.461621	-0.579523	0.0737154	-0.322117	0.192709	-0.258347	0.204795	1.60742
CHUK	-0.21269	0.675844	0.731041	0.210116	0.36973	0.665542	0.559264	0.255362	0.136209	0.445128	-3.54108	-0.644795	0.174523	0.109091	-0.655756	0.192825	0.529648
CLK1	1.21851	2.07671	-0.760026	-0.37936	-0.57509	-0.365052	0.176171	1.22169	0.0230065	1.10022	-1.09368	-1.0263	-0.912831	-0.979748	-0.545437	-0.485244	1.30647
CLK2	-0.0189491	0.911317	0.791857	-2.59645	-0.242371	0.130078	-0.289089	1.29015	0.144404	1.27997	-1.55634	-1.16528	0.108475	0.0811133	0.403476	0.149712	0.577924
CLK3	-0.061326	0.996971	1.09319	0.908927	0.562878	0.400865	-0.401956	0.135789	-1.42919	-2.09046	0.283088	0.122201	-2.16271	0.251985	-0.029721	0.892478	0.526977
CLK4	-0.998686	-0.998686	1.23818	1.04711	-0.998686	-0.998686	-0.998686	0.15027	-0.998686	-0.998686	1.11738	0.769333	-0.998686	0.6449	1.07812	1.14575	0.798438
CSF1R	-1.72466	0.801825	0.549047	0.169809	0.594075	0.594407	0.461863	0.836993	-1.72466	0.47079	0.217891	-1.72466	-1.72466	0.460144	0.675946	0.49319	0.572644
CSK	-0.242536	-0.242536	-0.242536	-0.242536	-0.242536	-0.242536	-0.242536	-0.242536	-0.242536	-0.242536	-0.242536	-0.242536	-0.242536	-0.242536	-0.242536	-0.242536	3.88057
CSNK1A1	-1.38721	0.935197	0.282128	-0.735437	0.60493	0.72484	0.931932	1.39705	-1.47572	0.425478	0.267203	-1.88799	-1.45522	0.418957	0.338552	-0.0646805	0.679972
CSNK1A1L	-0.534878	-0.534878	1.74336	-0.534878	-0.534878	2.05447	-0.534878	-0.534878	1.72233	-0.534878	-0.534878	-0.534878	-0.534878	-0.534878	1.43325	-0.534878	-0.534878
CSNK1D	-2.2913	1.68254	0.765905	0.75983	0.928947	0.624837	-0.919619	-0.013518	-1.90441	-0.134353	-0.0237786	-0.0571225	-0.698828	0.231392	0.404173	0.106251	0.539056
CSNK1E	-0.770173	0.741684	0.668593	0.616222	0.44556	0.55164	-0.455444	1.04208	-2.41469	0.55305	-0.867942	-1.0928	-1.18969	0.359005	1.13598	-0.398367	1.07529
CSNK1G1	-1.69297	0.794001	0.748912	-1.69297	0.548617	0.722661	-0.163701	0.376935	0.303542	0.399637	0.166416	-1.69297	-1.69297	0.678003	0.758059	0.679745	0.759034
CSNK1G2	0.25676	0.807206	-0.164304	0.919471	-0.217907	0.247383	0.876619	-0.476247	0.643271	2.06659	-1.27972	-1.2818	-2.23339	-0.246215	0.455374	-0.0993149	-0.27378
CSNK1G3	-1.69518	0.780085	0.74815	-1.69518	0.534721	0.722321	-0.149864	0.382149	0.309934	0.404486	0.175004	-1.69518	-1.69518	0.678381	0.75715	0.680095	0.75811
CSNK2A1	1.14255	0.273968	0.142048	1.19868	0.692592	0.142981	-0.478556	1.1938	-2.23672	0.839283	-0.493687	-1.69014	-0.899674	0.253073	0.715542	-0.897113	0.101374
CSNK2A2	1.37687	0.127141	0.330489	1.18158	0.34284	0.0923109	-0.705972	1.18164	-2.14646	0.955471	-0.604212	-1.41398	-1.21426	0.274673	0.702668	-0.7494	0.268598
DAPK1	-1.671	1.22666	-0.668847	1.02982	1.17713	0.123957	0.54665	-0.911802	-1.83788	-1.29216	-0.303321	-0.127461	-0.338189	0.68478	0.846262	0.931757	0.583642
DAPK2	-0.319813	0.696023	0.0787523	0.423194	0.136338	0.13332	-2.53558	0.347899	0.325244	0.428666	-2.53558	-0.00906787	0.186178	0.429683	0.527018	0.869506	0.81823
DAPK3	-1.90307	0.857131	0.790209	0.644235	0.348128	1.02332	-0.192665	-1.3296	-1.33904	-1.58467	-0.464548	0.485712	0.0473962	0.468615	1.11694	-0.144774	1.17668
DCLK1	2.12165	1.18996	-0.632859	0.0623104	-1.62587	-0.259632	-0.86166	0.480491	0.418705	-0.0248975	-1.64613	-0.382235	-0.902473	-0.112375	0.734161	0.192164	1.24868
DDR2	2.2293	1.98084	2.07087	-0.448644	-0.448644	-0.448644	-0.448644	-0.448644	-0.448644	-0.448644	-0.448644	-0.448644	-0.448644	-0.448644	-0.448644	-0.448644	-0.448644
DMPK	-2.55816	0.784756	0.139986	1.40299	-0.357183	0.15082	-0.252015	1.01354	-1.6168	0.0787058	0.605232	-0.0482885	-0.964455	0.645527	-0.0758511	-0.0731186	1.12431
DYRK1A	-0.731885	0.88211	1.32964	-0.386265	1.22167	-1.07872	-0.580285	0.784731	-0.0685794	0.604725	0.454179	-1.05406	-1.56403	-0.185348	-1.58544	1.50913	0.448421
DYRK1B	-0.662569	0.051428	0.420511	0.792	-0.452034	1.58342	-0.588019	1.06945	-2.55045	-0.91718	0.801725	-0.917231	0.82551	0.169936	0.634416	-0.667236	0.40632
DYRK2	0.91701	-0.451939	0.652053	0.359168	-0.334633	-0.343118	-0.092587	0.664224	-0.26322	2.17869	0.0627966	-0.893755	-2.44492	1.05394	-1.00616	-0.034673	-0.0228684
DYRK3	0.294181	0.673618	-0.0886865	-0.167421	0.44973	-0.0102951	0.734408	0.638792	-3.43539	0.408367	0.109553	-1.26799	0.274903	0.519449	0.511771	0.264755	0.0902617
DYRK4	1.07332	1.28271	0.181394	0.07924	-1.16879	-0.352199	0.747571	1.68164	-1.58558	1.44367	-1.63132	-0.526175	0.101422	-0.758627	-0.360377	-0.184524	-0.0233747
EEF2K	-0.173312	0.564862	0.393534	0.84537	1.56072	-0.423407	0.424806	-0.396554	-0.070228	-1.17872	0.851745	-1.39277	-2.1076	0.426061	0.254156	1.4338	-1.01246
EGFR	-1.60698	-0.18129	0.803803	0.431545	0.131558	0.338805	-1.60698	0.377014	-1.60698	0.541455	0.685854	-1.60698	0.251154	0.212549	0.731015	0.377562	1.72691
EIF2AK2	-2.02795	0.8212	0.811967	0.178749	0.307397	0.57673	0.479405	-0.0513308	-2.02795	0.10505	0.323602	-2.02795	0.539498	0.682885	0.652097	0.576463	0.0801306
EPHA2	0.998401	0.758662	0.536886	0.820139	-1.45398	0.648826	-1.45398	0.173424	0.131405	-1.45398	-1.45398	-1.45398	0.404117	0.450267	0.565238	0.613888	1.16865
EPHA3	-1.02361	-1.02361	0.93333	-1.02361	0.830937	0.763081	-1.02361	0.686198	-1.02361	-1.02361	-1.02361	0.913279	1.04087	1.07958	1.10351	-1.02361	0.838082
EPHB1	-0.537948	0.684747	0.243997	0.445084	0.0257041	-3.60706	0.389913	0.831948	-0.475028	0.230219	0.204258	0.44465	-0.0822007	0.525398	-0.101984	0.304713	0.473587
EPHB2	-0.906237	-0.906237	0.880479	0.838507	1.29748	1.12718	-0.906237	-0.906237	-0.906237	0.861258	-0.906237	-0.906237	-0.906237	1.1325	-0.906237	0.770263	1.24845
ERBB4	-0.533568	-0.533568	-0.533568	1.5304	-0.533568	-0.533568	-0.533568	1.56904	-0.533568	-0.533568	1.65974	-0.533568	-0.533568	-0.533568	-0.533568	-0.533568	2.17721
FASTK	-0.354161	-0.354161	-0.354161	2.71812	-0.354161	-0.354161	-0.354161	-0.354161	-0.354161	2.59429	-0.354161	-0.354161	-0.354161	-0.354161	-0.354161	-0.354161	-0.354161
FER	-1.28615	0.229125	0.908146	0.308049	0.681213	0.603997	-1.28615	0.562996	-1.28615	-1.28615	-1.28615	0.78589	0.920112	0.964166	0.9914	-1.28615	0.761779
FES	-0.448405	2.26875	-0.448405	2.0372	-0.448405	1.97171	-0.448405	-0.448405	-0.448405	-0.448405	-0.448405	-0.448405	-0.448405	-0.448405	-0.448405	-0.448405	-0.448405
FGFR1	-1.02297	1.05027	1.04722	0.589398	0.915855	0.934098	-1.02297	-1.02297	-1.02297	0.837191	-1.02297	-1.02297	-1.02297	0.798478	-1.02297	1.0722	0.939027
FGFR2	-0.526886	-0.526886	-0.526886	-0.526886	-0.526886	-0.526886	-0.526886	1.59806	-0.526886	1.39391	-0.526886	-0.526886	-0.526886	-0.526886	-0.526886	1.45234	2.4052
FGFR3	-1.28119	-1.28119	0.831866	-1.28119	0.71349	0.635045	-1.28119	0.546166	-1.28119	0.201864	-1.28119	0.808685	0.956192	1.00095	1.02862	0.242506	0.72175
FGFR4	-1.28119	-1.28119	0.831866	-1.28119	0.71349	0.635045	-1.28119	0.546166	-1.28119	0.201864	-1.28119	0.808685	0.956192	1.00095	1.02862	0.242506	0.72175
FGR	-2.51849	0.830469	0.0496974	0.353512	0.422009	0.112814	0.601715	0.811786	-2.51849	-0.0591833	-0.0729484	0.251408	0.430167	-0.0739944	0.578332	-0.0280192	0.829218
FLT3	-0.443845	-0.443845	1.83263	-0.443845	-0.443845	-0.443845	-0.443845	-0.443845	-0.443845	-0.443845	-0.443845	-0.443845	-0.443845	-0.443845	1.8124	-0.443845	2.56879
FLT4	-0.443845	-0.443845	1.83263	-0.443845	-0.443845	-0.443845	-0.443845	-0.443845	-0.443845	-0.443845	-0.443845	-0.443845	-0.443845	-0.443845	1.8124	-0.443845	2.56879
FYN	0.251621	0.110509	0.459646	0.565829	-0.0586228	0.371376	0.278659	0.501615	-3.36925	1.0529	-0.476738	-0.858664	-0.151617	-0.522924	0.68239	0.752988	0.410279
GRK5	-1.30193	-0.205349	0.193913	0.222577	0.456258	0.423841	1.78404	-0.365703	-2.26114	-0.476176	-0.30987	-1.44339	0.340933	0.870352	1.34419	0.424093	0.303359
GRK6	0.127164	0.910281	0.36927	0.712929	0.0346621	0.641689	0.219346	0.348565	-0.0643734	-2.55329	-2.55329	0.196715	-0.164081	0.559487	0.308839	0.472492	0.433599
GSK3A	0.102518	0.426603	0.873522	0.0204609	-0.176252	0.885522	-0.303711	0.982489	-1.56754	1.93484	-2.06524	-1.1106	-0.807543	0.346803	0.305718	-0.468954	0.621367
GSK3B	0.0774694	1.14793	0.502492	0.0863464	0.486076	0.435608	0.172585	1.17412	-1.52881	1.31886	-1.09321	-1.18724	-2.13106	-0.434763	0.690829	-0.429995	0.712761
HCK	-0.152582	0.219116	0.564704	0.401542	0.372037	0.84954	-2.4151	0.0763809	-2.4151	-0.412195	-0.258083	0.564574	0.797406	0.72186	0.864984	-0.354533	0.575446
HIPK1	-0.249892	0.79522	-0.0734256	0.389753	0.694071	1.29184	0.648876	0.121055	-2.00061	-2.52391	-0.420302	-0.223957	-0.390678	0.974288	0.670479	0.576776	-0.279588
HIPK2	-0.186524	1.04891	-0.435599	0.497982	0.470455	1.82506	-0.0320541	-0.553401	-1.62776	0.357758	0.464481	-1.407	0.64811	-0.699474	1.21228	-1.78222	0.19899
HIPK4	-0.622376	-0.622376	1.38478	1.57485	-0.622376	-0.622376	1.76785	-0.622376	-0.622376	1.56034	-0.622376	-0.622376	-0.622376	-0.622376	-0.622376	-0.622376	1.18068
ICK	1.04083	0.727608	-1.01728	0.62153	0.852225	-1.01728	0.778979	1.24756	-1.01728	1.14922	-1.01728	0.733382	-1.01728	-1.01728	-1.01728	-1.01728	0.986913
IGF1R	-1.14264	1.14471	0.889245	-1.14264	0.69226	0.452757	-1.14264	-1.14264	-1.14264	0.605881	0.79266	-1.14264	0.836003	0.746685	-1.14264	0.660611	1.17769
IKBKB	-0.826795	-0.443156	0.946084	0.378366	0.764109	0.0590762	1.41196	1.19735	-1.73378	0.394507	0.0310069	0.929125	-0.153256	-0.944789	0.850167	-1.82539	-1.03458
IKBKE	-0.326937	0.943799	0.798507	0.0449732	0.387682	0.13588	0.926663	-0.299411	-2.70016	-0.375164	-1.24943	-1.25192	0.376101	0.430039	1.01442	-0.008361	1.15332
ILK	0.592545	0.629205	1.20338	-1.97248	0.778704	-0.488168	0.24634	-0.0753248	-1.86029	-0.222667	0.251499	-0.267497	1.17508	1.22708	0.478803	-1.48203	-0.214178
INSR	-2.53174	0.830163	0.0607799	0.275413	0.382824	0.0235837	0.534541	0.772555	-2.53174	0.116511	0.0529372	0.192034	0.510365	-0.101711	0.554107	-0.0072062	0.866592
IRAK1	-0.282269	0.430036	0.559362	0.323082	0.311497	0.917355	-0.180815	-0.326564	-3.42076	-0.585806	-0.0779321	-0.543052	0.537389	0.377056	0.807221	0.307085	0.847116
IRAK3	-3.24518	0.931398	0.229723	-0.555747	0.672495	0.690743	0.442707	-0.362431	-1.00267	-0.372873	0.448124	-0.165841	0.509161	0.221789	0.879453	-0.0462536	0.725407
ITK	-0.242536	-0.242536	-0.242536	-0.242536	-0.242536	-0.242536	-0.242536	-0.242536	-0.242536	-0.242536	-0.242536	-0.242536	-0.242536	-0.242536	-0.242536	3.88057	-0.242536
JAK1	-1.15073	0.618031	0.852218	-1.15073	0.739241	0.664374	-1.15073	0.579549	-1.15073	-1.15073	-1.15073	0.830095	0.970875	1.01359	1.04	-1.15073	0.747125
JAK2	-0.296157	0.0836082	0.418059	0.5229	-0.0342383	0.910298	-0.421379	0.569585	-3.48214	-0.61112	0.612818	-0.0881649	0.628871	0.311392	0.684326	-0.267755	0.459096
JAK3	-0.242536	-0.242536	-0.242536	-0.242536	-0.242536	-0.242536	3.88057	-0.242536	-0.242536	-0.242536	-0.242536	-0.242536	-0.242536	-0.242536	-0.242536	-0.242536	-0.242536
KIT	-0.242536	-0.242536	-0.242536	-0.242536	-0.242536	-0.242536	-0.242536	-0.242536	-0.242536	-0.242536	-0.242536	-0.242536	-0.242536	-0.242536	-0.242536	-0.242536	3.88057
LATS1	0.616953	-0.696489	-0.00998669	-0.259403	0.344136	0.988093	1.2506	-0.186897	-2.37447	-0.572487	-1.16467	0.375648	-0.321518	0.147058	-0.858647	1.77497	0.947103
LATS2	0.855202	-0.559121	-0.8058	0.0428515	0.200863	0.931617	1.23048	0.209455	-1.9918	-0.332042	-1.13748	0.0835048	-0.208545	0.340187	-1.55458	1.70279	0.992414
LCK	0.04002	0.0232086	0.479952	0.263917	-0.050844	0.577804	-0.652625	0.11576	-3.33778	-0.965829	0.774906	0.0925779	0.634403	0.29666	1.08208	-0.124302	0.750084
LIMK1	0.593785	0.711276	1.23867	-1.91134	0.745196	-0.484533	0.215556	0.0125413	-1.74853	-0.1979	0.303241	-0.201431	1.12822	1.16867	0.528157	-1.66815	-0.43343
LIMK2	0.541302	0.725879	1.18999	-1.97349	0.786072	-0.460969	0.236268	-0.0687978	-1.70889	-0.186596	0.270312	-0.210004	1.1857	1.18318	0.523219	-1.63289	-0.400292
LMTK2	-1.49194	0.561492	-2.47447	-0.93067	1.00773	1.04911	0.434848	0.457643	0.0289276	0.29175	0.400143	0.70347	0.508474	0.418608	-1.60431	0.286361	0.352841
LRRK2	-1.98365	0.759101	0.749016	0.265057	0.710454	0.665688	0.50164	-1.98365	-1.98365	-0.133915	0.210472	0.58932	-0.118317	0.712184	0.803353	0.421915	-0.185018
LYN	-1.47551	0.412359	1.08879	-1.47551	0.670181	0.359608	0.570118	0.692096	-1.47551	0.477578	-1.47551	-1.47551	0.405502	0.497299	0.668546	0.532426	1.00304
MAK	-2.53852	1.166	-0.494402	-1.1281	0.801656	1.34752	0.165649	-0.168548	0.223163	0.155668	-0.51955	-0.98195	-0.747152	0.635651	1.11956	0.184099	0.779249
MAP2K1	-0.678446	0.719371	0.479101	0.218883	-0.124795	1.71578	-1.08451	1.08163	-1.67804	-1.27155	0.403515	-0.499726	0.109415	0.148279	1.09319	-1.57406	0.941973
MAP2K2	-0.931591	0.0941015	0.486737	0.644675	-0.25011	1.66935	-1.10495	0.683172	-1.96097	-1.64987	0.826984	-0.464822	0.767051	0.292298	1.01171	-0.674374	0.560607
MAP2K3	-0.505404	0.209713	0.411059	0.495503	0.152022	1.01514	-0.242724	0.528369	-3.5288	-0.591558	0.530793	-0.0947584	0.535941	0.282034	0.489015	-0.11351	0.427168
MAP2K4	-2.56376	0.374862	0.575362	0.156968	0.711998	0.400487	0.315248	-0.0566022	-2.56376	-0.262642	0.255368	0.312568	0.442157	0.152531	0.666568	0.309856	0.772786
MAP2K6	-2.56603	0.195654	0.586827	0.170867	0.694463	0.56624	0.330694	-0.0447916	-2.56603	-0.252844	0.270229	0.323496	0.433394	0.166386	0.617325	0.32525	0.748881
MAP2K7	-1.46855	0.701438	0.773202	0.136052	0.970689	0.220356	0.573109	0.458237	-1.46855	-1.46855	-1.46855	-1.46855	0.487549	0.69265	0.858726	0.589147	0.8816
MAP3K1	0.00735294	0.255004	0.494999	0.226765	0.245204	0.670304	-0.15484	0.179051	-2.55772	-2.55772	0.572971	0.153038	0.540329	0.37843	0.888059	0.0158167	0.642951
MAP3K10	0.35722	-0.558025	0.147243	0.540248	-2.46186	0.405922	0.622007	0.988113	0.342658	0.479608	0.491037	-0.42189	-2.46186	0.415124	-0.021865	0.648552	0.487772
MAP3K11	-0.709886	-0.709886	1.33919	-0.709886	1.52754	1.03499	-0.709886	-0.709886	-0.709886	-0.709886	-0.709886	1.05571	-0.709886	-0.709886	1.62459	-0.709886	1.22673
MAP3K14	-1.89363	-0.270849	0.805394	-0.0986966	0.841499	-1.89363	0.683266	-1.89363	-0.334751	0.0201374	0.140246	0.299431	0.301941	0.382471	1.15579	0.894933	0.860086
MAP3K19	0.188164	0.251518	1.94964	-0.293011	0.119097	0.20308	0.29583	1.01368	-2.42106	0.60126	-0.0929772	-0.59772	-1.7715	0.865085	-0.45908	0.344803	-0.196814
MAP3K2	-0.170537	-0.0289321	0.527805	0.250978	-0.0920138	0.803996	-1.31823	-0.0660391	-1.64731	-2.63878	0.823894	0.291825	0.590092	0.312448	1.32007	0.345901	0.694822
MAP3K4	-0.71198	1.30711	-0.71198	-0.71198	1.42335	0.955542	-0.71198	-0.71198	-0.71198	-0.71198	-0.71198	-0.71198	1.20912	-0.71198	1.43343	-0.71198	1.50323
MAP3K5	-2.57502	0.371613	0.577344	0.179319	0.68297	0.382641	0.376622	-0.0424907	-2.57502	-0.246674	0.286817	0.318929	0.426776	0.164751	0.607273	0.320651	0.743493
MAP3K6	-2.58339	0.220242	0.581156	0.197371	0.680463	0.398099	0.344839	-0.00162415	-2.58339	-0.193629	0.28905	0.338198	0.439595	0.193237	0.609294	0.339816	0.730669
MAP3K7	0.0613843	1.2798	1.22208	0.267997	-0.280752	-0.953701	-0.584976	1.07894	-2.04067	1.52434	-1.39275	-0.147248	-0.64184	-0.362512	-0.327327	0.226093	1.07115
MAP3K8	-0.91742	0.153049	0.503969	1.61037	0.901924	0.9724	0.699118	-0.594822	-1.77367	0.26303	0.124818	-1.67781	-1.4287	0.447142	1.08282	-0.465616	0.0994041
MAP4K4	-1.4762	0.806655	0.797095	0.414604	0.768275	0.732145	0.604747	-1.4762	-1.4762	0.106014	0.335767	0.672665	-1.4762	0.765472	0.835374	0.542187	-1.4762
MAP4K5	-1.47169	0.943336	0.770743	0.35869	-1.47169	-1.47169	0.662391	0.301344	-1.47169	-1.47169	0.3929	0.826603	0.619358	0.60789	0.774934	0.209591	0.890663
MAPK1	0.0155779	0.409218	0.252867	0.739433	0.0377527	1.31672	-0.283878	0.867937	-2.3754	0.523193	-0.625589	-1.26419	-0.468648	0.108727	1.24179	-1.44159	0.946077
MAPK10	0.648822	0.519621	0.504758	0.607705	0.0221185	0.58296	0.305791	1.11674	-1.67438	0.987131	-0.250731	-2.16915	-1.94869	-0.0614525	0.463279	-0.264582	0.610048
MAPK11	-1.16951	0.391059	-0.177735	0.787547	0.792031	0.132118	0.11633	0.156461	-2.8675	1.08886	0.385045	1.27613	-0.936393	-0.51512	-0.51167	0.493703	0.558635
MAPK12	-0.813189	0.576173	-0.493954	-0.473132	-0.430855	-1.09151	1.26747	0.0630591	1.15012	2.75952	-0.67929	0.42689	-0.95454	-0.488694	-0.858708	0.2226	-0.181962
MAPK13	0.0570293	-0.594834	-0.928031	1.24666	-0.56924	-0.0939859	0.951597	0.444722	-0.531578	2.54502	0.208264	-1.17197	-0.920556	0.643566	-0.413192	-1.38566	0.512185
MAPK14	0.519596	0.855274	0.530581	0.619401	0.925211	-0.20409	0.162724	1.35299	-1.54148	0.781348	-1.54216	-0.777983	-2.13333	-0.187091	0.686791	-0.548047	0.500272
MAPK15	-1.80732	0.63455	0.547261	1.08238	0.763598	0.435831	-0.897573	-0.169128	-1.38321	-1.23824	0.248656	0.656847	-0.961407	-0.283058	0.790273	-0.313092	1.89364
MAPK3	0.272985	0.654991	0.307449	0.631376	0.33811	0.961925	0.24083	1.07481	-2.01896	0.451135	-1.05471	-0.260276	-1.81429	0.236436	0.766554	-1.62802	0.83965
MAPK4	-0.713221	1.27174	-0.713221	-0.713221	1.48762	1.51021	1.2326	-0.713221	-0.713221	1.05188	-0.713221	-0.713221	-0.713221	-0.713221	-0.713221	-0.713221	1.29138
MAPK6	-1.18786	-1.1327	0.450486	0.778275	0.776671	1.30701	-0.806547	0.696196	-2.44497	0.565293	0.459277	0.514734	-0.257242	0.806704	-0.547063	-0.78313	0.804857
MAPK7	-0.0571184	2.0491	-0.0825876	0.194463	0.670481	0.636858	-0.510367	-0.709147	-1.88686	0.132706	-0.278886	-0.718652	1.03008	-0.158353	0.583039	-1.88549	0.990736
MAPK8	-0.954104	0.893388	0.424433	-0.0016324	1.37415	0.966332	0.189577	0.620468	-1.09221	1.30095	-1.14915	-1.5969	-0.730967	-0.103993	0.777068	-1.58622	0.668807
MAPK9	0.869714	0.728716	0.634161	0.775062	-0.164261	0.861217	-0.25724	0.55391	-2.33667	1.28642	-0.784597	-1.5968	-0.783838	-0.373232	0.290359	-0.6898	0.986875
MAPKAPK2	1.51726	-0.137344	0.299695	-0.794068	0.523647	0.863396	0.772484	-0.828637	-2.75333	-1.32041	0.118247	-0.209953	0.562055	0.246889	0.658104	-0.175673	0.65764
MAPKAPK3	1.96363	-0.0481055	-0.410706	-0.502488	-0.932831	-0.577749	1.44227	1.09533	-0.646013	-0.583836	0.825691	1.46906	-0.987456	-0.578435	-0.818434	-1.19378	0.48386
MAPKAPK5	2.14201	-0.0306325	-0.644095	-0.43569	-0.249372	-0.264901	1.47617	1.04194	-1.11011	-0.895528	0.71521	1.52857	-0.641542	-0.565615	-0.529841	-1.17696	-0.359597
MARK1	0.743916	1.23497	-0.174419	-0.948741	-0.189205	-0.391474	0.319827	-0.489024	-1.73685	1.62268	0.25949	1.28903	-0.801026	-1.05111	0.105529	-1.18187	1.38828
MARK2	2.42862	0.651547	0.0819052	0.187816	-0.548864	-0.0844232	-1.26621	1.12831	-1.93805	0.275877	-1.22441	0.317306	0.5714	-0.258616	-0.394798	-0.446759	0.519339
MARK3	-1.08701	1.66328	1.0865	-0.225835	-0.269771	-0.0917671	-0.556371	1.19764	-0.642377	1.30575	-1.94455	0.864759	0.139824	-0.590324	-1.26665	-0.171871	0.588778
MARK4	-0.78574	-0.78574	-0.78574	0.722859	-0.78574	-0.78574	-0.78574	1.00752	-0.78574	1.9846	1.05368	0.955332	-0.78574	-0.78574	-0.78574	1.22681	0.9066
MAST1	-1.94631	-0.169435	0.717869	-0.0191529	0.800682	-1.94631	0.662738	-1.94631	-0.225261	0.0845233	0.189281	0.328092	0.330281	0.400496	1.07467	0.847264	0.816886
MAST2	-0.242536	-0.242536	-0.242536	-0.242536	-0.242536	-0.242536	-0.242536	-0.242536	-0.242536	-0.242536	-0.242536	-0.242536	-0.242536	3.88057	-0.242536	-0.242536	-0.242536
MASTL	0.692225	-0.0669963	-0.164856	1.10096	-1.27196	-0.351575	0.526512	1.31491	-2.30385	1.77746	-0.149032	0.331099	-1.10749	0.417194	-0.4635	-0.511698	0.230597
MELK	-1.67757	0.0864826	0.540951	0.13001	1.01081	0.924719	0.732674	-0.084544	-1.67757	0.276752	-1.67757	0.538785	0.63296	-1.67757	0.713367	0.599983	0.607329
MET	-2.51993	0.619309	-0.00296615	-0.0654733	0.608284	0.479079	0.204122	0.705261	-1.55657	-0.922773	0.441024	0.740581	0.7341	-0.389484	0.750218	-1.10348	1.2787
MKNK1	0.838543	-1.61847	0.226184	0.0738942	0.126549	0.133495	1.07715	0.892636	-1.61847	0.663867	-1.61847	0.973998	-1.61847	0.0279467	1.15716	0.106058	0.176407
MKNK2	0.0609185	1.45407	-0.081456	-0.529837	0.874561	0.852922	0.69478	-0.461999	-2.77529	-1.15633	0.386429	-0.073674	0.531939	-0.117865	0.308499	-0.937638	0.96997
MOS	-0.561671	0.452592	0.547794	0.585467	0.400413	0.0899331	0.57793	0.451506	-3.51928	-0.387648	0.684054	0.383727	-0.599901	-0.135777	0.670597	-0.0282549	0.38852
MST1R	-0.443333	-0.443333	-0.443333	-0.443333	-0.443333	-0.443333	-0.443333	-0.443333	-0.443333	-0.443333	-0.443333	-0.443333	1.78868	-0.443333	1.82837	-0.443333	2.58961
MTOR	0.0140582	0.989841	0.160515	-0.658102	0.9212	0.928318	-0.483611	1.12687	-2.56025	0.394834	-1.06787	-1.11667	-0.614557	-0.148861	1.10028	0.75641	0.257599
MYLK	-1.16668	1.26934	0.259814	1.22172	0.783455	0.447605	0.355366	-0.189401	-1.25545	-1.88877	0.279679	-0.878442	-1.27984	0.523955	1.15575	-0.588443	0.950352
MYLK2	-1.01548	0.673914	1.16539	0.940578	0.812179	0.881465	0.658876	-1.01548	-1.01548	-1.01548	-1.01548	-1.01548	-1.01548	-1.01548	0.740744	0.900362	1.35032
MYO3A	-0.372324	0.0630186	0.432472	1.87197	0.437988	-0.041152	1.47621	-0.486586	-1.44237	-1.0276	-0.317388	0.397929	0.578277	-0.0995573	0.596364	-2.32289	0.255639
NEK11	-0.242536	-0.242536	-0.242536	3.88057	-0.242536	-0.242536	-0.242536	-0.242536	-0.242536	-0.242536	-0.242536	-0.242536	-0.242536	-0.242536	-0.242536	-0.242536	-0.242536
NEK2	1.08235	0.33743	-0.430509	1.70266	0.300414	0.107682	-0.931686	-0.44402	0.0854054	1.83168	-0.665333	-0.653949	-0.122342	-0.560884	1.06284	-2.09976	-0.601986
NEK3	-0.0488261	1.41717	1.27982	-2.24967	0.329215	0.0936907	0.26768	1.06075	-1.39474	-0.317449	-0.193006	-1.28943	-0.930174	0.532523	0.22128	0.989347	0.231815
NEK4	0.78524	0.540526	0.207956	0.460886	0.324369	0.465473	0.538436	-2.06557	-2.06557	0.661421	-2.06557	0.0735247	0.275865	0.497065	0.319042	0.58736	0.45955
NEK6	0.537875	0.999301	0.11393	0.14096	0.510131	0.711019	0.451574	1.05901	-0.842578	-0.728854	-2.11388	-2.27015	-0.345816	-0.272724	0.502018	0.573643	0.974543
NEK9	1.81454	0.0131259	-0.859827	0.152041	-0.252352	0.475116	0.46056	1.66159	-2.02234	0.630259	-0.584243	-0.926258	-0.297151	0.00668613	0.0759745	-1.36582	1.01809
NLK	0.628253	0.583797	0.505085	-2.53502	0.126944	0.606074	0.0971792	0.365864	-2.53502	0.34367	-0.0399097	-0.539594	0.297579	0.375753	0.601532	0.596314	0.521496
NRBP2	0.159626	0.41609	1.89587	-0.556234	0.156589	0.389226	0.286397	0.861993	-2.7214	0.555637	-0.116474	-0.57033	-1.41107	0.848716	-0.201529	0.216681	-0.209797
NRK	0.62917	0.599139	1.18417	-1.97561	0.770804	-0.536598	0.281631	-0.00247514	-1.68845	-0.136245	0.295085	-0.226564	1.17659	1.20933	0.498535	-1.63725	-0.441262
NTRK2	-0.354216	-0.354216	-0.354216	-0.354216	-0.354216	-0.354216	-0.354216	-0.354216	-0.354216	2.61976	-0.354216	-0.354216	-0.354216	-0.354216	-0.354216	2.69348	-0.354216
NUAK1	-0.283818	-1.47651	0.814467	0.362846	0.568996	0.590062	0.327375	-1.29023	-0.0145472	0.251701	0.639201	-2.14392	0.720866	-0.692027	1.60633	-0.952942	0.972145
NUAK2	0.572923	0.53177	0.76042	0.439773	-1.74258	0.576614	0.579007	0.386072	0.393403	0.623775	0.535311	-1.74258	-1.74258	0.502106	0.523921	0.545209	-1.74258
OXSR1	-0.0358178	0.547463	0.692613	-0.0742712	0.621475	0.441394	0.536498	0.11399	-2.37266	-0.0162043	-2.37266	0.688033	-0.965383	0.784322	0.7514	0.697218	-0.0374153
PAK1	1.55019	0.339419	0.192797	-0.367858	0.489096	1.23224	0.469824	-0.758093	-2.36	-0.0475151	-0.198499	-1.84794	0.232591	0.181705	0.88251	-0.652508	0.662032
PAK2	-1.29233	1.21041	-0.974846	1.02043	0.938179	0.267786	0.58455	-0.971766	-2.14935	-1.23529	-0.259209	-0.0121937	-0.187288	0.691806	0.864274	0.631178	0.873657
PAK3	-0.0570384	0.27545	0.623521	0.204232	0.965427	0.713932	0.166693	0.232385	-0.690529	0.524902	0.0759401	0.0823561	-3.56336	0.258513	0.179929	-0.44628	0.453927
PAK4	0.855429	1.68983	0.542588	0.776712	-0.134363	-0.347853	0.0172396	0.629307	-2.52062	0.274427	-0.17475	-1.31697	-0.760469	0.0197785	-0.633558	-0.239079	1.32235
PAK6	0.771922	0.785601	0.497594	0.314563	0.00209221	0.219284	0.291876	0.569465	-2.04146	0.56195	-0.0161476	-2.04146	-2.04146	0.467024	0.483082	0.690654	0.485421
PASK	-1.62802	1.22085	-0.871642	1.02907	1.18967	0.120342	0.565279	-0.906682	-1.79287	-1.29306	-0.284748	-0.0850289	-0.306298	0.701447	0.830391	0.951573	0.559722
PBK	-1.37467	0.602812	0.654247	1.19235	0.844049	0.19756	-1.01866	-0.181842	-1.21936	-1.43817	0.31663	0.78995	-1.10544	-0.540763	0.754567	-0.364971	1.89171
PDGFRA	-0.617075	-0.617075	1.31102	-0.617075	-0.617075	-0.617075	-0.617075	-0.617075	-0.617075	1.14575	-0.617075	-0.617075	-0.617075	-0.617075	1.292	1.67606	1.98006
PDGFRB	0.335046	0.827863	0.911638	0.0664338	-1.97508	-0.168037	-0.0211236	0.206103	-1.97508	0.361397	-1.97508	0.59884	0.188342	0.472227	0.526924	0.452002	1.16759
PDIK1L	-0.536936	-0.536936	1.56065	1.74789	-0.536936	-0.536936	1.93803	-0.536936	-0.536936	1.7336	-0.536936	-0.536936	-0.536936	-0.536936	-0.536936	-0.536936	-0.536936
PDK1	-0.177575	0.911824	0.429111	0.0336156	0.353316	0.877665	0.557602	-2.39049	-1.57039	-1.90663	-0.261114	0.436707	0.245044	0.635894	0.791724	0.365973	0.667723
PDPK1	-1.54879	0.0293421	-0.615588	-1.19486	-0.736738	0.51191	1.17883	0.124314	0.956573	2.69318	-0.560244	-0.4802	-0.730769	-0.24942	0.518944	0.041106	0.0624183
PHKG1	-1.83561	0.551596	-0.19728	0.275361	0.00313323	0.32669	-1.83561	0.397205	0.0463094	1.99101	0.437276	0.274772	-1.83561	0.077609	-0.0583892	0.765979	0.615566
PHKG2	-1.83561	0.551596	-0.19728	0.275361	0.00313323	0.32669	-1.83561	0.397205	0.0463094	1.99101	0.437276	0.274772	-1.83561	0.077609	-0.0583892	0.765979	0.615566
PIK3CA	-1.47617	0.146506	0.818641	0.449673	0.629161	0.759509	0.943671	-1.47617	-1.47617	-1.47617	0.415711	0.736651	-1.47617	0.454973	0.726234	0.488124	0.812011
PIK3R4	-0.621949	1.84858	1.43546	-0.621949	-0.621949	1.58962	-0.621949	-0.621949	-0.621949	-0.621949	-0.621949	-0.621949	-0.621949	1.28722	1.30252	-0.621949	-0.621949
PIM1	0.0939258	0.801062	0.311405	1.39019	0.560446	0.541689	0.434281	0.166292	-3.14939	-0.163715	-0.747693	-0.854678	-0.552476	0.266418	0.673019	-0.335766	0.564994
PIM2	-0.3055	0.414724	0.319139	0.175645	0.731628	0.408869	0.733474	0.384294	-3.7418	0.210047	0.0973366	0.101994	-0.0506495	0.260784	0.167915	0.197342	-0.105242
PIM3	-0.715568	0.273409	0.394852	0.209584	0.814733	0.472627	0.829563	0.536861	-3.59312	0.202577	0.322231	0.197223	-0.120474	0.3086	0.260285	-0.214722	-0.178659
PINK1	0.604779	0.319791	0.776345	1.08415	0.452855	0.567429	0.400024	-1.46459	-1.46459	0.300688	0.271101	-1.46459	0.751041	0.937635	0.857093	-1.46459	-1.46459
PKN1	-0.196631	0.104563	0.635119	0.0730863	-0.15799	-0.0791482	0.575729	1.36461	-1.50586	1.56741	0.0301198	-0.624059	-0.45794	-0.436944	0.165779	-2.42819	1.37036
PKN3	3.88057	-0.242536	-0.242536	-0.242536	-0.242536	-0.242536	-0.242536	-0.242536	-0.242536	-0.242536	-0.242536	-0.242536	-0.242536	-0.242536	-0.242536	-0.242536	-0.242536
PLK1	-0.103057	0.901101	0.502545	0.453003	-0.113803	1.29576	-0.476576	0.528815	-1.58473	1.60572	-0.662054	-1.49617	-1.8186	-0.443429	0.878874	0.6763	-0.143696
PLK2	-2.44082	0.400463	0.49939	0.0298175	0.390078	0.407326	0.253353	0.999443	0.11873	-2.44082	-0.30821	0.460501	0.335074	-0.592872	0.847415	0.16844	0.872692
PLK3	-1.57636	0.510858	0.614974	1.06831	0.75352	0.194985	-0.966851	0.45285	-1.1438	-1.64484	0.207814	0.714895	-0.886409	-0.610957	0.851577	-0.381993	1.84143
PLK4	0.228638	0.0808976	0.330007	0.210577	-0.16497	0.33237	0.405117	0.748649	0.0618722	0.363263	-0.169636	-3.77703	0.1887	0.421922	0.11604	0.119929	0.503653
PNCK	0.431777	-0.256848	0.383471	-0.186887	-0.138759	0.358952	0.213346	0.747535	0.301698	0.582897	-0.803916	0.133617	-3.58492	0.437922	0.298499	0.520862	0.560753
PRKAA1	0.722499	1.84598	0.647093	0.889656	-1.16902	0.0450911	0.260727	0.435082	-2.13064	-0.407031	-0.955668	-0.315216	-1.0186	-0.113988	0.881579	-0.707503	1.08996
PRKAA2	-0.379044	0.11783	1.11753	-0.764266	0.37049	0.932958	-1.10913	-0.663653	-1.93336	-1.24981	0.955117	-1.05594	0.749106	-0.219831	1.29704	1.03718	0.797792
PRKACA	1.56043	0.423242	0.757183	0.485755	-0.18557	-0.403675	0.622787	0.855267	-1.73223	1.21171	-1.51728	-0.904941	0.569252	-1.07404	-0.240734	-1.22432	0.797158
PRKACB	1.12405	1.04584	0.0342657	1.06706	0.626364	0.279136	-0.325165	0.462019	-1.98939	0.531637	-0.210338	-2.14811	-1.1052	-0.356325	0.900134	-0.539752	0.603788
PRKACG	-0.169685	1.51248	0.366611	0.103022	-1.74445	-1.52124	1.3198	0.893126	-0.848417	0.381877	0.224587	0.00595124	-0.597639	1.24891	-1.36781	-0.581495	0.774374
PRKCA	0.724355	0.643962	0.365863	1.27685	0.475716	0.878505	-0.811757	-0.00417253	-2.43609	0.0443634	-0.917312	-1.24585	-0.458371	-0.45805	0.991303	-0.393033	1.32371
PRKCB	-0.410774	0.518726	0.264289	0.894849	-0.122539	-0.622941	-0.747769	1.04476	-1.80604	2.18272	0.0967515	-0.137152	-1.55129	0.185448	-0.670925	-0.366435	1.24833
PRKCD	-0.921722	0.763182	-0.212201	1.61933	0.862863	0.78136	0.662195	-0.179276	-2.47139	-0.0378104	-0.219755	-1.2473	-1.04913	0.358809	0.972852	-0.101159	0.419154
PRKCE	-1.69724	2.35346	-0.459031	0.167002	0.181944	0.561416	-0.668032	-0.155327	-1.70526	-0.865786	-0.727897	1.13061	0.527315	0.278631	0.744676	-0.0475195	0.38104
PRKCG	-1.86122	0.720228	0.716093	-0.241867	0.833492	0.276443	0.814259	0.264094	-1.94312	-0.704973	-0.911826	0.785753	-0.882177	-0.307954	0.255767	1.76074	0.426277
PRKCH	0.143596	0.22998	-0.0250629	-0.267849	1.98233	0.902919	1.09138	-0.839374	-0.832347	0.893101	-0.174601	-1.93268	-0.12355	0.0467641	0.724946	-1.8476	0.0280431
PRKCI	-0.116583	1.0175	0.670355	0.087847	1.16461	0.766429	0.885522	-1.12517	-1.02994	-1.29571	-0.5549	0.540949	-2.30877	0.881229	0.756087	0.29053	-0.62998
PRKCQ	-1.0943	0.913714	0.923446	-0.764358	0.951027	0.600228	0.428983	0.706008	-0.417616	0.102028	-0.376326	0.428149	-2.32382	0.759315	1.12531	-0.307707	-1.65408
PRKCZ	1.19327	0.548696	0.43484	0.158396	0.171964	0.0989085	-0.149743	0.624628	-3.16627	0.548287	-0.084884	-0.188098	0.565986	-0.745886	-0.0789954	-1.05071	1.11962
PRKD1	1.60499	0.414138	0.743448	-1.90952	0.33134	-0.154762	0.717378	0.354258	-1.94677	-0.418381	0.199881	0.498634	0.655807	0.714305	0.106004	-1.74565	-0.165099
PRKD2	0.720083	1.96093	0.458309	-1.0205	0.042057	0.709755	-0.0135466	1.15959	-1.48691	-0.113634	-1.02365	-0.443941	-1.19099	-0.383622	-0.412876	-0.661596	1.70054
PRKD3	0.388739	0.604396	0.0344605	0.0577448	0.683535	0.480788	0.142355	0.648481	-2.53693	0.123566	-2.53693	0.272397	0.11889	-0.0628193	0.449756	1.07463	0.056928
PRKDC	1.12989	-0.106647	0.699513	-0.0978919	0.684788	0.803577	0.687065	-0.777543	-2.53038	-0.656968	0.175255	-1.95079	0.292354	0.317442	0.901007	-0.146441	0.57578
PRKG1	2.04838	0.319685	-0.0369824	0.565819	0.0467008	-0.862857	1.0316	0.530968	-1.75437	-0.257356	0.241892	1.05174	-2.15018	-0.149454	-0.13993	-0.555675	0.0700114
PRKG2	1.72719	0.258874	0.332657	0.862789	-1.17849	-0.985804	1.1376	0.766222	-0.406063	-1.15898	0.675874	1.18235	-1.71047	0.342613	-0.872694	-0.811871	-0.161798
PRKY	0.412704	0.430575	0.337145	0.552099	0.170618	0.210646	-2.56185	0.521217	-2.56185	0.425714	0.336215	0.727901	0.155088	-0.476589	0.280183	0.347275	0.692906
PTK2	-2.38159	1.1906	0.388184	0.326922	0.0430639	-0.272448	0.582072	1.30521	-2.24047	-0.415875	-0.314296	0.240492	0.0800145	0.202921	0.362698	-0.0959533	0.998444
PTK2B	-1.22876	0.585737	1.41835	0.0145268	0.637974	0.666862	-1.22876	0.718586	-1.22876	-1.22876	-1.22876	0.468478	0.338358	-1.22876	0.708481	0.301625	1.51358
PTK6	-2.25606	0.758816	0.422475	0.2865	-0.1971	-1.0858	0.186425	1.33874	-2.10097	-0.362092	-0.426113	0.552161	0.469149	0.997692	0.696607	0.222434	0.497134
PXK	0.15671	0.419057	0.237016	-0.174302	0.00469769	0.311004	0.5786	0.965011	-3.46814	0.196441	0.504235	-0.472518	0.460239	-0.738289	1.00764	0.136897	-0.124306
RAF1	-1.2338	1.18939	0.338156	2.05041	-0.117466	0.679098	0.25413	-0.0863283	-2.32344	-0.586579	-0.701653	-0.00422562	-0.585791	0.593606	0.547907	-0.702021	0.68861
RET	-0.392237	0.174084	0.383525	0.470396	0.0941922	0.846319	-0.12465	0.539344	-3.53882	-0.691428	0.549874	-0.044687	0.58414	0.243561	0.649761	-0.228472	0.485096
RIPK1	-0.445093	2.34345	-0.445093	1.64639	-0.445093	-0.445093	2.24146	-0.445093	-0.445093	-0.445093	-0.445093	-0.445093	-0.445093	-0.445093	-0.445093	-0.445093	-0.445093
RIPK2	-0.121142	1.43419	0.00843062	0.638363	0.345641	0.504135	0.514079	0.0305557	-2.53501	-1.3015	0.140882	0.095409	-0.660318	0.350424	-0.470843	-0.795328	1.82204
ROCK1	1.34755	1.29381	0.786941	-0.077886	0.6028	0.754314	0.114791	-0.728083	-2.23081	-0.869326	-0.904176	0.213561	-1.47966	0.509194	1.04895	-0.500716	0.118755
ROCK2	1.19799	0.192194	0.462623	0.39695	0.521009	0.420705	0.306931	-1.1986	-2.55787	-1.64504	0.335629	0.441396	0.752205	0.250119	0.104802	-0.985797	1.00475
RPS6KA1	-1.62723	1.07061	-0.377264	1.06044	0.515402	-0.143139	0.132491	-0.153673	-2.7996	0.132848	-0.445776	0.0710605	-0.340724	1.09309	0.546367	0.365243	0.899855
RPS6KA2	0.000542686	0.645155	1.18547	0.967306	-0.375284	-0.12342	-0.0941321	0.840664	-3.24391	0.210234	0.132822	-0.147983	-1.00268	0.557362	-0.146513	-0.0565684	0.650944
RPS6KA3	0.088241	1.15823	0.924764	0.925373	0.467234	-0.429943	0.0324979	0.55486	-1.44324	0.884247	-1.57219	-2.29162	-0.336602	-0.405419	0.816795	-0.185488	0.812265
RPS6KA4	0.0834134	1.60843	0.477172	-0.717253	0.586393	-0.197669	-0.054464	-0.701241	-0.255766	0.104271	-3.08172	0.341983	-0.409386	0.736505	-0.142788	0.653118	0.96901
RPS6KA5	-0.666982	1.73961	0.437868	0.939091	-0.409574	0.0933159	-0.293728	-0.622274	-2.60213	-0.312418	-0.323251	-0.379864	-0.67129	0.78775	0.729486	0.115205	1.43918
RPS6KB1	1.46542	0.900636	-0.719423	0.850546	0.480302	0.244126	0.819164	-0.103394	-2.73236	-1.15165	-0.472385	0.13272	-1.0356	0.254277	0.417177	-0.044159	0.694596
RPS6KB2	1.73094	1.29368	-0.42351	0.465583	0.63172	-0.0454153	0.876988	0.122018	-2.13836	-0.955022	-0.378748	0.576628	-1.86364	0.112347	0.348291	0.067008	-0.420503
SCYL1	-2.13798	0.451999	0.42046	0.675888	0.339425	0.489964	0.527314	-2.80936	0.47105	0.712159	-0.306291	-0.428246	0.125124	0.107548	0.0250751	0.931484	0.404383
SCYL2	-1.11475	1.27867	0.747591	0.076633	0.865285	0.601567	-1.11475	-1.11475	-1.11475	-1.11475	0.664189	1.29566	0.66463	-1.11475	1.06428	0.544717	-1.11475
SCYL3	-0.242536	-0.242536	-0.242536	-0.242536	-0.242536	-0.242536	-0.242536	-0.242536	3.88057	-0.242536	-0.242536	-0.242536	-0.242536	-0.242536	-0.242536	-0.242536	-0.242536
SGK1	-0.735839	0.87773	0.919716	-1.22728	-0.227919	-0.111753	-0.832516	1.36923	-0.654071	1.65905	-2.1694	-0.47831	-0.459726	0.870261	0.559371	0.0959462	0.545512
SGK2	-2.04409	-0.152111	1.19866	-0.0398899	-0.432159	-0.242624	0.950405	-0.530376	-1.4406	-0.787483	-1.24525	0.161405	0.429133	0.842897	1.16527	0.913384	1.25343
SGK3	0.543689	0.493337	0.805796	1.02589	-0.303543	0.253279	0.311287	-0.366897	-2.14664	-0.850761	-2.30796	0.0978277	0.775524	0.597165	0.100603	-0.309089	1.28049
SIK1	-1.06354	0.280858	0.560217	0.940808	-0.336066	0.743319	0.26773	1.98803	-1.34052	0.4023	0.590004	-0.52808	-1.76677	-0.041452	-1.462	1.00002	-0.234859
SIK2	-0.534991	1.45939	-0.534991	-0.534991	-0.534991	-0.534991	-0.534991	1.78149	-0.534991	-0.534991	2.05547	-0.534991	-0.534991	-0.534991	-0.534991	1.65853	-0.534991
SLK	-0.703023	1.78295	-0.703023	1.46916	-0.703023	1.09407	1.45641	-0.703023	-0.703023	-0.703023	-0.703023	-0.703023	-0.703023	-0.703023	0.816749	1.11391	-0.703023
SNRK	-0.443321	-0.443321	-0.443321	1.65933	-0.443321	-0.443321	-0.443321	-0.443321	-0.443321	1.99359	-0.443321	-0.443321	2.55358	-0.443321	-0.443321	-0.443321	-0.443321
SRC	-0.516226	0.758134	0.691069	0.245236	-0.272027	0.140384	-0.24404	0.78336	-3.13882	-0.958014	-0.294633	0.272959	0.377523	0.298084	0.716857	-0.303867	1.44402
SRPK1	0.411678	0.44337	0.341869	0.472846	0.479779	0.461366	0.320424	0.500341	-2.59143	0.290452	-0.0470573	0.518894	-2.59143	0.44598	-0.343736	0.458016	0.428643
SRPK2	-0.179615	0.785241	-0.138579	0.946561	0.069155	0.579318	-0.364204	1.37337	-1.59423	1.47352	-1.57718	-1.65999	-0.50425	0.0588553	1.30264	-0.243884	-0.326736
STK10	-1.93207	0.763251	0.705507	0.349631	0.675109	0.628542	0.484207	0.457776	-1.93207	-0.124422	0.217371	0.556365	-1.93207	0.684471	0.78131	0.432801	-0.815706
STK11	0.15114	1.26895	-0.869888	0.0120542	0.784898	-0.028645	0.887244	-0.944802	-1.42752	-1.86679	-0.840531	-0.00857851	1.14678	0.433949	-0.857002	0.571367	1.58737
STK16	0.682085	0.448744	-0.535453	1.54201	0.0933253	0.470096	0.0946292	0.424031	0.252755	1.36773	-0.0358738	-0.962837	-2.62554	-0.433732	-0.286879	-1.27251	0.777421
STK17A	-0.305103	0.40444	-0.546051	1.19525	1.68093	1.24792	1.09507	0.443047	-2.50512	0.319201	-0.717152	-0.985756	-0.290808	-0.168296	-0.265662	-0.229965	-0.371946
STK24	-0.353819	0.00942495	0.648003	0.825466	0.886408	0.310912	0.467968	0.692552	-2.50547	0.458062	-2.50547	-0.0633926	0.24293	0.0941821	0.520238	-0.0194689	0.291465
STK25	-0.877803	0.657048	0.873264	-1.09324	-1.5354	0.320407	-1.07709	0.583497	-1.92256	0.351268	0.744035	0.470892	-0.249392	-0.333699	0.310758	1.11012	1.66789
STK3	-1.06182	0.376966	0.680476	0.200715	0.648548	0.881828	0.933819	-0.229239	-0.869288	-0.950139	-1.05887	-0.0715112	-2.53532	0.742149	0.266497	1.32135	0.72384
STK33	0.1507	0.794974	0.17577	0.412283	0.36392	0.191495	0.596065	0.0982844	-3.63508	-0.378738	0.109396	0.320167	0.159986	0.385628	-0.433285	-0.175235	0.863667
STK36	-0.44711	-0.44711	2.06999	-0.44711	-0.44711	-0.44711	-0.44711	-0.44711	-0.44711	-0.44711	-0.44711	-0.44711	-0.44711	-0.44711	1.82997	2.35958	-0.44711
STK38	1.11405	0.777633	-0.379977	0.280546	-0.309377	0.217714	-0.616626	0.426715	-2.76829	-0.298814	-0.0408197	0.480806	-1.20493	0.321325	-0.416019	1.75267	0.6634
STK38L	-2.2006	0.907676	-1.05343	0.361746	0.138958	1.13198	-0.0270774	0.0637582	-1.29749	-0.464051	-0.164996	-0.670617	0.48923	0.487428	1.01476	1.88279	-0.600059
STK39	-0.2084	0.733029	0.416089	0.0135439	0.463375	0.365637	0.439253	0.084852	-0.0864323	0.227687	-2.55811	0.240209	-2.55811	0.566014	0.672008	0.676211	0.513138
STK4	-1.89039	0.500728	0.288293	0.700987	-0.208642	0.852347	-1.32902	-0.102499	-0.74824	-0.808425	0.361417	1.12945	-1.71408	1.16921	-0.220929	1.15299	0.866798
STK40	0.0804128	0.532964	-0.270878	0.98099	0.308371	1.04081	-0.238308	0.46291	-3.15518	-0.77839	0.451973	1.23195	-0.385428	-0.564262	0.175456	-0.403361	0.52996
STYK1	-0.448824	2.16098	-0.448824	2.13942	-0.448824	-0.448824	-0.448824	-0.448824	-0.448824	1.98314	-0.448824	-0.448824	-0.448824	-0.448824	-0.448824	-0.448824	-0.448824
SYK	-0.705154	-0.705154	1.22465	-0.705154	-0.705154	-0.705154	-0.705154	1.23614	-0.705154	1.05782	-0.705154	-0.705154	-0.705154	-0.705154	1.20545	1.10887	1.92376
TBK1	-0.354767	0.894964	0.414002	1.02376	0.585765	0.799734	-0.34052	-0.375433	-2.50909	-1.19	-0.913294	1.08937	-0.606655	-0.478035	0.759311	-0.102217	1.30311
TESK1	0.628854	0.599769	1.1856	-1.97543	0.770461	-0.536693	0.28138	-0.00267182	-1.68832	-0.136417	0.294832	-0.226718	1.17617	1.2089	0.498799	-1.63713	-0.441376
TESK2	0.629162	0.599124	1.18429	-1.97621	0.770828	-0.536869	0.281544	-0.00262591	-1.68898	-0.13605	0.295002	-0.226766	1.1767	1.20945	0.498497	-1.63559	-0.441512
TGFBR1	-0.447593	-0.447593	2.25088	-0.447593	-0.447593	-0.447593	-0.447593	-0.447593	-0.447593	-0.447593	-0.447593	-0.447593	-0.447593	2.19071	-0.447593	-0.447593	1.82472
TGFBR2	0.589885	0.628694	0.469218	0.177341	0.244575	-0.23886	-0.206697	0.5062	-0.629688	0.24791	-3.66187	0.300519	0.191962	0.33139	0.0996132	0.365086	0.584718
TLK1	0.391711	0.337714	0.626216	0.438503	-0.45082	0.637468	0.0558765	0.449897	0.23813	0.327901	-0.74192	-0.115708	-3.59582	0.260057	0.508145	0.589242	0.0434119
TNIK	-1.84547	-0.326243	-0.303462	0.813705	0.450291	-0.375274	-0.146803	0.877989	-1.84547	-1.84547	0.48907	0.916159	0.89889	0.731122	0.601937	-0.0883984	0.997426
TNK2	0.724133	0.917888	1.3261	0.692529	-1.14245	-1.14245	0.680083	0.54787	-1.14245	-1.14245	0.56947	0.809946	-1.14245	0.762728	0.966398	-1.14245	-1.14245
TNNI3K	0.928427	-0.252028	-0.483977	0.83943	1.18021	0.531338	-0.446009	2.13332	-2.28086	0.309813	0.325267	-0.173676	-1.23394	-0.650116	0.0607062	-0.302211	-0.485693
TRIB3	-2.02198	0.295611	1.87269	-0.306605	1.02715	0.412704	-0.530715	-0.243189	-1.55901	-0.393986	-0.207244	-0.361897	-0.388804	0.622166	-0.302501	1.78198	0.303638
TRPM7	-2.60717	1.13156	0.601522	-0.473676	-0.22477	1.09866	1.93502	-0.615173	-0.670371	-0.19819	-0.524646	-0.16807	0.317	-0.67417	0.686761	0.0160645	0.369646
TTBK1	-0.504109	-0.58552	-0.513189	-0.912374	-0.850281	-0.902933	1.66226	0.199604	1.48142	1.96802	-1.18736	0.21878	-1.09546	0.232795	-0.232449	1.06328	-0.0424883
TTBK2	-0.535785	2.0123	-0.535785	-0.535785	1.4869	1.75898	-0.535785	1.70702	-0.535785	-0.535785	-0.535785	-0.535785	-0.535785	-0.535785	-0.535785	-0.535785	-0.535785
TTK	0.32174	-0.41767	0.562924	0.654255	1.42046	1.60681	0.0962905	0.297696	-0.453713	1.27708	-1.34532	-2.33359	-0.81539	-0.208831	-0.410477	-0.499338	0.247072
TXK	-0.242536	-0.242536	-0.242536	-0.242536	-0.242536	-0.242536	-0.242536	-0.242536	-0.242536	-0.242536	-0.242536	-0.242536	-0.242536	-0.242536	-0.242536	3.88057	-0.242536
TYK2	-0.353799	-0.353799	-0.353799	-0.353799	2.79559	-0.353799	-0.353799	-0.353799	-0.353799	-0.353799	-0.353799	-0.353799	-0.353799	-0.353799	-0.353799	-0.353799	2.51139
TYRO3	-0.242536	-0.242536	-0.242536	-0.242536	-0.242536	-0.242536	-0.242536	-0.242536	-0.242536	-0.242536	-0.242536	-0.242536	-0.242536	-0.242536	-0.242536	-0.242536	3.88057
UHMK1	0.5458	-0.210481	-0.824315	1.12406	-1.11974	-0.958104	0.0410131	0.741793	0.157048	2.52117	0.0166564	-0.303362	-1.17309	0.729976	-1.18718	-0.823372	0.722128
ULK1	-3.31051	0.72013	1.13815	-0.420226	-0.246863	0.646242	-0.212739	-0.238068	-0.47512	-0.2706	0.106021	-0.494442	0.635967	0.547332	0.552057	0.786338	0.536335
ULK3	0.232983	0.309229	0.2017	0.718003	0.00653511	0.0225787	-0.192586	0.545862	-3.73937	0.273048	0.218357	0.610501	-0.225082	0.239867	0.052662	0.132465	0.593246
VRK1	-0.329115	0.29282	0.407363	0.794953	1.95694	-0.23539	-0.230399	-0.63194	-1.0377	-0.462993	0.0507013	0.169297	-2.32368	-0.689445	0.404947	0.04502	1.81862
VRK2	-0.652433	0.525124	0.261703	0.111575	1.4512	0.410373	0.639773	-0.101941	0.378103	-0.37132	0.761078	-0.677727	-3.02688	0.158979	-1.05148	0.916359	0.267508
WEE1	-0.147798	0.331246	0.715334	0.291	0.106313	0.513955	-0.208545	1.19188	-2.41363	0.910173	-0.791768	-2.09935	-0.595656	0.527782	0.914755	0.588995	0.165305
WNK1	-0.241505	1.26112	0.777675	-1.35979	0.849057	1.17216	0.33868	0.902842	-0.653244	-1.57218	-1.97202	-0.99586	-0.317393	0.16874	0.750675	0.401072	0.489973
WNK4	-1.00146	0.724208	1.18372	-1.00146	1.15801	0.730496	-1.00146	-1.00146	-1.00146	-1.00146	-1.00146	0.509866	-1.00146	0.612257	1.30687	0.547924	1.23832
YES1	0.782799	-0.0661103	-0.209597	0.745959	0.269649	0.484877	-0.182328	1.31934	0.0195573	0.338135	-0.210147	-3.49819	0.0860097	0.119618	0.36934	-0.382424	0.0135088
ZAP70	0.577858	-1.01101	0.832765	0.864124	-1.01101	-1.01101	0.900277	1.13879	-1.01101	0.671161	-1.01101	0.721522	-1.01101	-1.01101	0.931652	-1.01101	1.44994

## Sheet: Kinase list
Gene	UniprotID	Family	Kinase
AKT1	P31749	AGC Ser/Thr protein kinase family	+
AKT2	P31751	AGC Ser/Thr protein kinase family	+
AKT3	Q9Y243	AGC Ser/Thr protein kinase family	+
CDC42BPA	Q5VT25	AGC Ser/Thr protein kinase family	+
CDC42BPB	Q9Y5S2	AGC Ser/Thr protein kinase family	+
CDC42BPG	Q6DT37	AGC Ser/Thr protein kinase family	+
CIT	O14578	AGC Ser/Thr protein kinase family	+
DMPK	Q09013	AGC Ser/Thr protein kinase family	+
GRK1	Q15835	AGC Ser/Thr protein kinase family	+
GRK2	P25098	AGC Ser/Thr protein kinase family	+
GRK3	P35626	AGC Ser/Thr protein kinase family	+
GRK4	P32298	AGC Ser/Thr protein kinase family	+
GRK5	P34947	AGC Ser/Thr protein kinase family	+
GRK6	P43250	AGC Ser/Thr protein kinase family	+
GRK7	Q8WTQ7	AGC Ser/Thr protein kinase family	+
LATS1	O95835	AGC Ser/Thr protein kinase family	+
LATS2	Q9NRM7	AGC Ser/Thr protein kinase family	+
MAST1	Q9Y2H9	AGC Ser/Thr protein kinase family	+
MAST2	Q6P0Q8	AGC Ser/Thr protein kinase family	+
MAST3	O60307	AGC Ser/Thr protein kinase family	+
MAST4	O15021	AGC Ser/Thr protein kinase family	+
MASTL	Q96GX5	AGC Ser/Thr protein kinase family	+
PDPK1	O15530	AGC Ser/Thr protein kinase family	+
PDPK2P	Q6A1A2	AGC Ser/Thr protein kinase family	+
PKN1	Q16512	AGC Ser/Thr protein kinase family	+
PKN2	Q16513	AGC Ser/Thr protein kinase family	+
PKN3	Q6P5Z2	AGC Ser/Thr protein kinase family	+
PRKACA	P17612	AGC Ser/Thr protein kinase family	+
PRKACB	P22694	AGC Ser/Thr protein kinase family	+
PRKACG	P22612	AGC Ser/Thr protein kinase family	+
PRKCA	P17252	AGC Ser/Thr protein kinase family	+
PRKCB	P05771	AGC Ser/Thr protein kinase family	+
PRKCD	Q05655	AGC Ser/Thr protein kinase family	+
PRKCE	Q02156	AGC Ser/Thr protein kinase family	+
PRKCG	P05129	AGC Ser/Thr protein kinase family	+
PRKCH	P24723	AGC Ser/Thr protein kinase family	+
PRKCI	P41743	AGC Ser/Thr protein kinase family	+
PRKCQ	Q04759	AGC Ser/Thr protein kinase family	+
PRKCZ	Q05513	AGC Ser/Thr protein kinase family	+
PRKG1	Q13976	AGC Ser/Thr protein kinase family	+
PRKG2	Q13237	AGC Ser/Thr protein kinase family	+
PRKX	P51817	AGC Ser/Thr protein kinase family	+
PRKY	O43930	AGC Ser/Thr protein kinase family	+
ROCK1	Q13464	AGC Ser/Thr protein kinase family	+
ROCK2	O75116	AGC Ser/Thr protein kinase family	+
RPS6KA1	Q15418	AGC Ser/Thr protein kinase family	+
RPS6KA2	Q15349	AGC Ser/Thr protein kinase family	+
RPS6KA3	P51812	AGC Ser/Thr protein kinase family	+
RPS6KA4	O75676	AGC Ser/Thr protein kinase family	+
RPS6KA5	O75582	AGC Ser/Thr protein kinase family	+
RPS6KA6	Q9UK32	AGC Ser/Thr protein kinase family	+
RPS6KB1	P23443	AGC Ser/Thr protein kinase family	+
RPS6KB2	Q9UBS0	AGC Ser/Thr protein kinase family	+
SGK1	O00141	AGC Ser/Thr protein kinase family	+
SGK2	Q9HBY8	AGC Ser/Thr protein kinase family	+
SGK3	Q96BR1	AGC Ser/Thr protein kinase family	+
STK38	Q15208	AGC Ser/Thr protein kinase family	+
STK38L	Q9Y2H1	AGC Ser/Thr protein kinase family	+
BRSK1	Q8TDC3	CAMK Ser/Thr protein kinase family	+
BRSK2	Q8IWQ3	CAMK Ser/Thr protein kinase family	+
CAMK1	Q14012	CAMK Ser/Thr protein kinase family	+
CAMK1D	Q8IU85	CAMK Ser/Thr protein kinase family	+
CAMK1G	Q96NX5	CAMK Ser/Thr protein kinase family	+
CAMK2A	Q9UQM7	CAMK Ser/Thr protein kinase family	+
CAMK2B	Q13554	CAMK Ser/Thr protein kinase family	+
CAMK2D	Q13557	CAMK Ser/Thr protein kinase family	+
CAMK2G	Q13555	CAMK Ser/Thr protein kinase family	+
CAMK4	Q16566	CAMK Ser/Thr protein kinase family	+
CAMKV	Q8NCB2	CAMK Ser/Thr protein kinase family	+
CASK	O14936	CAMK Ser/Thr protein kinase family	+
CHEK1	O14757	CAMK Ser/Thr protein kinase family	+
CHEK2	O96017	CAMK Ser/Thr protein kinase family	+
DAPK1	P53355	CAMK Ser/Thr protein kinase family	+
DAPK2	Q9UIK4	CAMK Ser/Thr protein kinase family	+
DAPK3	O43293	CAMK Ser/Thr protein kinase family	+
DCLK1	O15075	CAMK Ser/Thr protein kinase family	+
DCLK2	Q8N568	CAMK Ser/Thr protein kinase family	+
DCLK3	Q9C098	CAMK Ser/Thr protein kinase family	+
HUNK	P57058	CAMK Ser/Thr protein kinase family	+
KALRN	O60229	CAMK Ser/Thr protein kinase family	+
MAPKAPK2	P49137	CAMK Ser/Thr protein kinase family	+
MAPKAPK3	Q16644	CAMK Ser/Thr protein kinase family	+
MAPKAPK5	Q8IW41	CAMK Ser/Thr protein kinase family	+
MARK1	Q9P0L2	CAMK Ser/Thr protein kinase family	+
MARK2	Q7KZI7	CAMK Ser/Thr protein kinase family	+
MARK3	P27448	CAMK Ser/Thr protein kinase family	+
MARK4	Q96L34	CAMK Ser/Thr protein kinase family	+
MELK	Q14680	CAMK Ser/Thr protein kinase family	+
MKNK1	Q9BUB5	CAMK Ser/Thr protein kinase family	+
MKNK2	Q9HBH9	CAMK Ser/Thr protein kinase family	+
MYLK	Q15746	CAMK Ser/Thr protein kinase family	+
MYLK2	Q9H1R3	CAMK Ser/Thr protein kinase family	+
MYLK3	Q32MK0	CAMK Ser/Thr protein kinase family	+
MYLK4	Q86YV6	CAMK Ser/Thr protein kinase family	+
NIM1K	Q8IY84	CAMK Ser/Thr protein kinase family	+
NUAK1	O60285	CAMK Ser/Thr protein kinase family	+
NUAK2	Q9H093	CAMK Ser/Thr protein kinase family	+
OBSCN	Q5VST9	CAMK Ser/Thr protein kinase family	+
PASK	Q96RG2	CAMK Ser/Thr protein kinase family	+
PHKG1	Q16816	CAMK Ser/Thr protein kinase family	+
PHKG2	P15735	CAMK Ser/Thr protein kinase family	+
PIM1	P11309	CAMK Ser/Thr protein kinase family	+
PIM2	Q9P1W9	CAMK Ser/Thr protein kinase family	+
PIM3	Q86V86	CAMK Ser/Thr protein kinase family	+
PNCK	Q6P2M8	CAMK Ser/Thr protein kinase family	+
PRKAA1	Q13131	CAMK Ser/Thr protein kinase family	+
PRKAA2	P54646	CAMK Ser/Thr protein kinase family	+
PRKD1	Q15139	CAMK Ser/Thr protein kinase family	+
PRKD2	Q9BZL6	CAMK Ser/Thr protein kinase family	+
PRKD3	O94806	CAMK Ser/Thr protein kinase family	+
PSKH1	P11801	CAMK Ser/Thr protein kinase family	+
PSKH2	Q96QS6	CAMK Ser/Thr protein kinase family	+
SIK1	P57059	CAMK Ser/Thr protein kinase family	+
SIK1B	A0A0B4J2F2)	CAMK Ser/Thr protein kinase family	+
SIK2	Q9H0K1	CAMK Ser/Thr protein kinase family	+
SIK3	Q9Y2K2	CAMK Ser/Thr protein kinase family	+
SNRK	Q9NRH2	CAMK Ser/Thr protein kinase family	+
SPEG	Q15772	CAMK Ser/Thr protein kinase family	+
STK11	Q15831	CAMK Ser/Thr protein kinase family	+
STK17A	Q9UEE5	CAMK Ser/Thr protein kinase family	+
STK17B	O94768	CAMK Ser/Thr protein kinase family	+
STK33	Q9BYT3	CAMK Ser/Thr protein kinase family	+
STK40	Q8N2I9	CAMK Ser/Thr protein kinase family	+
TRIB1	Q96RU8	CAMK Ser/Thr protein kinase family	+
TRIB2	Q92519	CAMK Ser/Thr protein kinase family	+
TRIB3	Q96RU7	CAMK Ser/Thr protein kinase family	+
TRIO	O75962	CAMK Ser/Thr protein kinase family	+
TSSK1B	Q9BXA7	CAMK Ser/Thr protein kinase family	+
TSSK2	Q96PF2	CAMK Ser/Thr protein kinase family	+
TSSK3	Q96PN8	CAMK Ser/Thr protein kinase family	+
TSSK4	Q6SA08	CAMK Ser/Thr protein kinase family	+
TSSK6	Q9BXA6	CAMK Ser/Thr protein kinase family	+
TTN	Q8WZ42	CAMK Ser/Thr protein kinase family	+
CSNK1A1	P48729	CK1 Ser/Thr protein kinase family	+
CSNK1A1L	Q8N752	CK1 Ser/Thr protein kinase family	+
CSNK1D	P48730	CK1 Ser/Thr protein kinase family	+
CSNK1E	P49674	CK1 Ser/Thr protein kinase family	+
CSNK1G1	Q9HCP0	CK1 Ser/Thr protein kinase family	+
CSNK1G2	P78368	CK1 Ser/Thr protein kinase family	+
CSNK1G3	Q9Y6M4	CK1 Ser/Thr protein kinase family	+
TTBK1	Q5TCY1	CK1 Ser/Thr protein kinase family	+
TTBK2	Q6IQ55	CK1 Ser/Thr protein kinase family	+
VRK1	Q99986	CK1 Ser/Thr protein kinase family	+
VRK2	Q86Y07	CK1 Ser/Thr protein kinase family	+
VRK3	Q8IV63	CK1 Ser/Thr protein kinase family	+
CDK1	P06493	CMGC Ser/Thr protein kinase family	+
CDK10	Q15131	CMGC Ser/Thr protein kinase family	+
CDK11A	Q9UQ88	CMGC Ser/Thr protein kinase family	+
CDK11B	P21127	CMGC Ser/Thr protein kinase family	+
CDK12	Q9NYV4	CMGC Ser/Thr protein kinase family	+
CDK13	Q14004	CMGC Ser/Thr protein kinase family	+
CDK14	O94921	CMGC Ser/Thr protein kinase family	+
CDK15	Q96Q40	CMGC Ser/Thr protein kinase family	+
CDK16	Q00536	CMGC Ser/Thr protein kinase family	+
CDK17	Q00537	CMGC Ser/Thr protein kinase family	+
CDK18	Q07002	CMGC Ser/Thr protein kinase family	+
CDK19	Q9BWU1	CMGC Ser/Thr protein kinase family	+
CDK2	P24941	CMGC Ser/Thr protein kinase family	+
CDK20	Q8IZL9	CMGC Ser/Thr protein kinase family	+
CDK3	Q00526	CMGC Ser/Thr protein kinase family	+
CDK4	P11802	CMGC Ser/Thr protein kinase family	+
CDK5	Q00535	CMGC Ser/Thr protein kinase family	+
CDK6	Q00534	CMGC Ser/Thr protein kinase family	+
CDK7	P50613	CMGC Ser/Thr protein kinase family	+
CDK8	P49336	CMGC Ser/Thr protein kinase family	+
CDK9	P50750	CMGC Ser/Thr protein kinase family	+
CDKL1	Q00532	CMGC Ser/Thr protein kinase family	+
CDKL2	Q92772	CMGC Ser/Thr protein kinase family	+
CDKL3	Q8IVW4	CMGC Ser/Thr protein kinase family	+
CDKL4	Q5MAI5	CMGC Ser/Thr protein kinase family	+
CDKL5	O76039	CMGC Ser/Thr protein kinase family	+
CILK1	Q9UPZ9	CMGC Ser/Thr protein kinase family	+
CLK1	P49759	CMGC Ser/Thr protein kinase family	+
CLK2	P49760	CMGC Ser/Thr protein kinase family	+
CLK3	P49761	CMGC Ser/Thr protein kinase family	+
CLK4	Q9HAZ1	CMGC Ser/Thr protein kinase family	+
DYRK1A	Q13627	CMGC Ser/Thr protein kinase family	+
DYRK1B	Q9Y463	CMGC Ser/Thr protein kinase family	+
DYRK2	Q92630	CMGC Ser/Thr protein kinase family	+
DYRK3	O43781	CMGC Ser/Thr protein kinase family	+
DYRK4	Q9NR20	CMGC Ser/Thr protein kinase family	+
GSK3A	P49840	CMGC Ser/Thr protein kinase family	+
GSK3B	P49841	CMGC Ser/Thr protein kinase family	+
HIPK1	Q86Z02	CMGC Ser/Thr protein kinase family	+
HIPK2	Q9H2X6	CMGC Ser/Thr protein kinase family	+
HIPK3	Q9H422	CMGC Ser/Thr protein kinase family	+
HIPK4	Q8NE63	CMGC Ser/Thr protein kinase family	+
MAK	P20794	CMGC Ser/Thr protein kinase family	+
MAPK1	P28482	CMGC Ser/Thr protein kinase family	+
MAPK10	P53779	CMGC Ser/Thr protein kinase family	+
MAPK11	Q15759	CMGC Ser/Thr protein kinase family	+
MAPK12	P53778	CMGC Ser/Thr protein kinase family	+
MAPK13	O15264	CMGC Ser/Thr protein kinase family	+
MAPK14	Q16539	CMGC Ser/Thr protein kinase family	+
MAPK15	Q8TD08	CMGC Ser/Thr protein kinase family	+
MAPK3	P27361	CMGC Ser/Thr protein kinase family	+
MAPK4	P31152	CMGC Ser/Thr protein kinase family	+
MAPK6	Q16659	CMGC Ser/Thr protein kinase family	+
MAPK7	Q13164	CMGC Ser/Thr protein kinase family	+
MAPK8	P45983	CMGC Ser/Thr protein kinase family	+
MAPK9	P45984	CMGC Ser/Thr protein kinase family	+
MOK	Q9UQ07	CMGC Ser/Thr protein kinase family	+
NLK	Q9UBE8	CMGC Ser/Thr protein kinase family	+
PRPF4B	Q13523	CMGC Ser/Thr protein kinase family	+
SRPK1	Q96SB4	CMGC Ser/Thr protein kinase family	+
SRPK2	P78362	CMGC Ser/Thr protein kinase family	+
SRPK3	Q9UPE1	CMGC Ser/Thr protein kinase family	+
NEK1	Q96PY6	NEK Ser/Thr protein kinase family	+
NEK10	Q6ZWH5	NEK Ser/Thr protein kinase family	+
NEK11	Q8NG66	NEK Ser/Thr protein kinase family	+
NEK2	P51955	NEK Ser/Thr protein kinase family	+
NEK3	P51956	NEK Ser/Thr protein kinase family	+
NEK4	P51957	NEK Ser/Thr protein kinase family	+
NEK5	Q6P3R8	NEK Ser/Thr protein kinase family	+
NEK6	Q9HC98	NEK Ser/Thr protein kinase family	+
NEK7	Q8TDX7	NEK Ser/Thr protein kinase family	+
NEK8	Q86SG6	NEK Ser/Thr protein kinase family	+
NEK9	Q8TD19	NEK Ser/Thr protein kinase family	+
GUCY2C	P25092	RGC kinase: adenylyl cyclase class-4/guanylyl cyclase	+
GUCY2D	Q02846	RGC kinase: adenylyl cyclase class-4/guanylyl cyclase	+
GUCY2F	P51841	RGC kinase: adenylyl cyclase class-4/guanylyl cyclase	+
NPR1	P16066	RGC kinase: adenylyl cyclase class-4/guanylyl cyclase	+
NPR2	P20594	RGC kinase: adenylyl cyclase class-4/guanylyl cyclase	+
MAP2K1	Q02750	STE Ser/Thr protein kinase family	+
MAP2K2	P36507	STE Ser/Thr protein kinase family	+
MAP2K3	P46734	STE Ser/Thr protein kinase family	+
MAP2K4	P45985	STE Ser/Thr protein kinase family	+
MAP2K5	Q13163	STE Ser/Thr protein kinase family	+
MAP2K6	P52564	STE Ser/Thr protein kinase family	+
MAP2K7	O14733	STE Ser/Thr protein kinase family	+
MAP3K1	Q13233	STE Ser/Thr protein kinase family	+
MAP3K10	Q02779	STE Ser/Thr protein kinase family	+
MAP3K11	Q16584	STE Ser/Thr protein kinase family	+
MAP3K12	Q12852	STE Ser/Thr protein kinase family	+
MAP3K13	O43283	STE Ser/Thr protein kinase family	+
MAP3K14	Q99558	STE Ser/Thr protein kinase family	+
MAP3K15	Q6ZN16	STE Ser/Thr protein kinase family	+
MAP3K19	Q56UN5	STE Ser/Thr protein kinase family	+
MAP3K2	Q9Y2U5	STE Ser/Thr protein kinase family	+
MAP3K20	Q9NYL2	STE Ser/Thr protein kinase family	+
MAP3K21	Q5TCX8	STE Ser/Thr protein kinase family	+
MAP3K3	Q99759	STE Ser/Thr protein kinase family	+
MAP3K4	Q9Y6R4	STE Ser/Thr protein kinase family	+
MAP3K5	Q99683	STE Ser/Thr protein kinase family	+
MAP3K6	O95382	STE Ser/Thr protein kinase family	+
MAP3K7	O43318	STE Ser/Thr protein kinase family	+
MAP3K8	P41279	STE Ser/Thr protein kinase family	+
MAP3K9	P80192	STE Ser/Thr protein kinase family	+
MAP4K1	Q92918	STE Ser/Thr protein kinase family	+
MAP4K2	Q12851	STE Ser/Thr protein kinase family	+
MAP4K3	Q8IVH8	STE Ser/Thr protein kinase family	+
MAP4K4	O95819	STE Ser/Thr protein kinase family	+
MAP4K5	Q9Y4K4	STE Ser/Thr protein kinase family	+
MINK1	Q8N4C8	STE Ser/Thr protein kinase family	+
MYO3A	Q8NEV4	STE Ser/Thr protein kinase family	+
MYO3B	Q8WXR4	STE Ser/Thr protein kinase family	+
NRK	Q7Z2Y5	STE Ser/Thr protein kinase family	+
OXSR1	O95747	STE Ser/Thr protein kinase family	+
PAK1	Q13153	STE Ser/Thr protein kinase family	+
PAK2	Q13177	STE Ser/Thr protein kinase family	+
PAK3	O75914	STE Ser/Thr protein kinase family	+
PAK4	O96013	STE Ser/Thr protein kinase family	+
PAK5	Q9P286	STE Ser/Thr protein kinase family	+
PAK6	Q9NQU5	STE Ser/Thr protein kinase family	+
PBK	Q96KB5	STE Ser/Thr protein kinase family	+
SLK	Q9H2G2	STE Ser/Thr protein kinase family	+
STK10	O94804	STE Ser/Thr protein kinase family	+
STK24	Q9Y6E0	STE Ser/Thr protein kinase family	+
STK25	O00506	STE Ser/Thr protein kinase family	+
STK26	Q9P289	STE Ser/Thr protein kinase family	+
STK3	Q13188	STE Ser/Thr protein kinase family	+
STK39	Q9UEW8	STE Ser/Thr protein kinase family	+
STK4	Q13043	STE Ser/Thr protein kinase family	+
STRADA	Q7RTN6	STE Ser/Thr protein kinase family	+
STRADB	Q9C0K7	STE Ser/Thr protein kinase family	+
TAOK1	Q7L7X3	STE Ser/Thr protein kinase family	+
TAOK2	Q9UL54	STE Ser/Thr protein kinase family	+
TAOK3	Q9H2K8	STE Ser/Thr protein kinase family	+
TNIK	Q9UKE5	STE Ser/Thr protein kinase family	+
ACVR1	Q04771	TKL Ser/Thr protein kinase family	+
ACVR1B	P36896	TKL Ser/Thr protein kinase family	+
ACVR1C	Q8NER5	TKL Ser/Thr protein kinase family	+
ACVR2A	P27037	TKL Ser/Thr protein kinase family	+
ACVR2B	Q13705	TKL Ser/Thr protein kinase family	+
ACVRL1	P37023	TKL Ser/Thr protein kinase family	+
AMHR2	Q16671	TKL Ser/Thr protein kinase family	+
ANKK1	Q8NFD2	TKL Ser/Thr protein kinase family	+
ARAF	P10398	TKL Ser/Thr protein kinase family	+
BMPR1A	P36894	TKL Ser/Thr protein kinase family	+
BMPR1B	O00238	TKL Ser/Thr protein kinase family	+
BMPR2	Q13873	TKL Ser/Thr protein kinase family	+
BRAF	P15056	TKL Ser/Thr protein kinase family	+
ILK	Q13418	TKL Ser/Thr protein kinase family	+
IRAK1	P51617	TKL Ser/Thr protein kinase family	+
IRAK2	O43187	TKL Ser/Thr protein kinase family	+
IRAK3	Q9Y616	TKL Ser/Thr protein kinase family	+
IRAK4	Q9NWZ3	TKL Ser/Thr protein kinase family	+
KSR1	Q8IVT5	TKL Ser/Thr protein kinase family	+
KSR2	Q6VAB6	TKL Ser/Thr protein kinase family	+
LIMK1	P53667	TKL Ser/Thr protein kinase family	+
LIMK2	P53671	TKL Ser/Thr protein kinase family	+
LRRK1	Q38SD2	TKL Ser/Thr protein kinase family	+
LRRK2	Q5S007	TKL Ser/Thr protein kinase family	+
RAF1	P04049	TKL Ser/Thr protein kinase family	+
RIPK1	Q13546	TKL Ser/Thr protein kinase family	+
RIPK2	O43353	TKL Ser/Thr protein kinase family	+
RIPK3	Q9Y572	TKL Ser/Thr protein kinase family	+
RIPK4	P57078	TKL Ser/Thr protein kinase family	+
TESK1	Q15569	TKL Ser/Thr protein kinase family	+
TESK2	Q96S53	TKL Ser/Thr protein kinase family	+
TGFBR1	P36897	TKL Ser/Thr protein kinase family	+
TGFBR2	P37173	TKL Ser/Thr protein kinase family	+
TNNI3K	Q59H18	TKL Ser/Thr protein kinase family	+
AATK	Q6ZMQ8	Tyr protein kinase family	+
ABL1	P00519	Tyr protein kinase family	+
ABL2	P42684	Tyr protein kinase family	+
ALK	Q9UM73	Tyr protein kinase family	+
AXL	P30530	Tyr protein kinase family	+
BLK	P51451	Tyr protein kinase family	+
BMX	P51813	Tyr protein kinase family	+
BTK	Q06187	Tyr protein kinase family	+
CSF1R	P07333	Tyr protein kinase family	+
CSK	P41240	Tyr protein kinase family	+
DDR1	Q08345	Tyr protein kinase family	+
DDR2	Q16832	Tyr protein kinase family	+
EGFR	P00533	Tyr protein kinase family	+
EPHA1	P21709	Tyr protein kinase family	+
EPHA10	Q5JZY3	Tyr protein kinase family	+
EPHA2	P29317	Tyr protein kinase family	+
EPHA3	P29320	Tyr protein kinase family	+
EPHA4	P54764	Tyr protein kinase family	+
EPHA5	P54756	Tyr protein kinase family	+
EPHA6	Q9UF33	Tyr protein kinase family	+
EPHA7	Q15375	Tyr protein kinase family	+
EPHA8	P29322	Tyr protein kinase family	+
EPHB1	P54762	Tyr protein kinase family	+
EPHB2	P29323	Tyr protein kinase family	+
EPHB3	P54753	Tyr protein kinase family	+
EPHB4	P54760	Tyr protein kinase family	+
EPHB6	O15197	Tyr protein kinase family	+
ERBB2	P04626	Tyr protein kinase family	+
ERBB3	P21860	Tyr protein kinase family	+
ERBB4	Q15303	Tyr protein kinase family	+
FER	P16591	Tyr protein kinase family	+
FES	P07332	Tyr protein kinase family	+
FGFR1	P11362	Tyr protein kinase family	+
FGFR2	P21802	Tyr protein kinase family	+
FGFR3	P22607	Tyr protein kinase family	+
FGFR4	P22455	Tyr protein kinase family	+
FGR	P09769	Tyr protein kinase family	+
FLT1	P17948	Tyr protein kinase family	+
FLT3	P36888	Tyr protein kinase family	+
FLT4	P35916	Tyr protein kinase family	+
FRK	P42685	Tyr protein kinase family	+
FYN	P06241	Tyr protein kinase family	+
HCK	P08631	Tyr protein kinase family	+
IGF1R	P08069	Tyr protein kinase family	+
INSR	P06213	Tyr protein kinase family	+
INSRR	P14616	Tyr protein kinase family	+
ITK	Q08881	Tyr protein kinase family	+
JAK1	P23458	Tyr protein kinase family	+
JAK2	O60674	Tyr protein kinase family	+
JAK3	P52333	Tyr protein kinase family	+
KDR	P35968	Tyr protein kinase family	+
KIT	P10721	Tyr protein kinase family	+
LCK	P06239	Tyr protein kinase family	+
LMTK2	Q8IWU2	Tyr protein kinase family	+
LMTK3	Q96Q04	Tyr protein kinase family	+
LTK	P29376	Tyr protein kinase family	+
LYN	P07948	Tyr protein kinase family	+
MATK	P42679	Tyr protein kinase family	+
MERTK	Q12866	Tyr protein kinase family	+
MET	P08581	Tyr protein kinase family	+
MST1R	Q04912	Tyr protein kinase family	+
MUSK	O15146	Tyr protein kinase family	+
NTRK1	P04629	Tyr protein kinase family	+
NTRK2	Q16620	Tyr protein kinase family	+
NTRK3	Q16288	Tyr protein kinase family	+
PDGFRA	P16234	Tyr protein kinase family	+
PDGFRB	P09619	Tyr protein kinase family	+
PTK2	Q05397	Tyr protein kinase family	+
PTK2B	Q14289	Tyr protein kinase family	+
PTK6	Q13882	Tyr protein kinase family	+
PTK7	Q13308	Tyr protein kinase family	+
RET	P07949	Tyr protein kinase family	+
ROR1	Q01973	Tyr protein kinase family	+
ROR2	Q01974	Tyr protein kinase family	+
ROS1	P08922	Tyr protein kinase family	+
RYK	P34925	Tyr protein kinase family	+
SRC	P12931	Tyr protein kinase family	+
SRMS	Q9H3Y6	Tyr protein kinase family	+
STYK1	Q6J9G0	Tyr protein kinase family	+
SYK	P43405	Tyr protein kinase family	+
TEC	P42680	Tyr protein kinase family	+
TEK	Q02763	Tyr protein kinase family	+
TIE1	P35590	Tyr protein kinase family	+
TNK1	Q13470	Tyr protein kinase family	+
TNK2	Q07912	Tyr protein kinase family	+
TXK	P42681	Tyr protein kinase family	+
TYK2	P29597	Tyr protein kinase family	+
TYRO3	Q06418	Tyr protein kinase family	+
YES1	P07947	Tyr protein kinase family	+
ZAP70	P43403	Tyr protein kinase family	+
AAK1	Q2M2I8	Other	+
AURKA	O14965	Other	+
AURKB	Q96GD4	Other	+
AURKC	Q9UQB9	Other	+
BMP2K	Q9NSY1	Other	+
BUB1	O43683	Other	+
BUB1B	O60566	Other	+
CAMKK1	Q8N5S9	Other	+
CAMKK2	Q96RR4	Other	+
CDC7	O00311	Other	+
CHUK	O15111	Other	+
CSNK2A1	P68400	Other	+
CSNK2A2	P19784	Other	+
CSNK2A3	Q8NEV1	Other	+
DSTYK	Q6XUX3	Other	+
EIF2AK1	Q9BQI3	Other	+
EIF2AK2	P19525	Other	+
EIF2AK3	Q9NZJ5	Other	+
EIF2AK4	Q9P2K8	Other	+
ERN1	O75460	Other	+
ERN2	Q76MJ5	Other	+
GAK	O14976	Other	+
HASPIN	Q8TF76	Other	+
IKBKB	O14920	Other	+
IKBKE	Q14164	Other	+
MLKL	Q8NB16	Other	+
MOS	P00540	Other	+
NRBP1	Q9UHY1	Other	+
NRBP2	Q9NSY0	Other	+
PAN3	Q58A45	Other	+
PDIK1L	Q8N165	Other	+
PEAK1	Q9H792	Other	+
PEAK3	Q6ZS72	Other	+
PIK3R4	Q99570	Other	+
PINK1	Q9BXM7	Other	+
PKDCC	Q504Y2	Other	+
PKMYT1	Q99640	Other	+
PLK1	P53350	Other	+
PLK2	Q9NYY3	Other	+
PLK3	Q9H4B4	Other	+
PLK4	O00444	Other	+
PLK5	Q496M5	Other	+
POMK	Q9H5K3	Other	+
PRAG1	Q86YV5	Other	+
PXK	Q7Z7A4	Other	+
RNASEL	Q05823	Other	+
RPS6KC1	Q96S38	Other	+
RPS6KL1	Q9Y6S9	Other	+
RSKR	Q96LW2	Other	+
SBK1	Q52WX2	Other	+
SBK2	P0C263	Other	+
SBK3	P0C264	Other	+
SCYL1	Q96KG9	Other	+
SCYL2	Q6P3W7	Other	+
SCYL3	Q8IZE3	Other	+
STK16	O75716	Other	+
STK31	Q9BXU1	Other	+
STK32A	Q8WU08	Other	+
STK32B	Q9NY57	Other	+
STK32C	Q86UX6	Other	+
STK35	Q8TDR2	Other	+
STK36	Q9NRP7	Other	+
STKLD1	Q8NE28	Other	+
TBCK	Q8TEA7	Other	+
TBK1	Q9UHD2	Other	+
TEX14	Q8IWB6	Other	+
TLK1	Q9UKI8	Other	+
TLK2	Q86UE8	Other	+
TP53RK	Q96S44	Other	+
TTK	P33981	Other	+
UHMK1	Q8TAS1	Other	+
ULK1	O75385	Other	+
ULK2	Q8IYT8	Other	+
ULK3	Q6PHR2	Other	+
ULK4	Q96C45	Other	+
WEE1	P30291	Other	+
WEE2	P0C1S8	Other	+
WNK1	Q9H4A3	Other	+
WNK2	Q9Y3S1	Other	+
WNK3	Q9BYP7	Other	+
WNK4	Q96J92	Other	+
ADCK1	Q86TW2	Atypical: ADCK protein kinase family	+
ADCK2	Q7Z695	Atypical: ADCK protein kinase family	+
ADCK5	Q3MIX3	Atypical: ADCK protein kinase family	+
COQ8A	Q8NI60	Atypical: ADCK protein kinase family	+
COQ8B	Q96D53	Atypical: ADCK protein kinase family	+
ALPK1	Q96QP1	Atypical: Alpha-type protein kinase family	+
ALPK2	Q86TB3	Atypical: Alpha-type protein kinase family	+
ALPK3	Q96L96	Atypical: Alpha-type protein kinase family	+
EEF2K	O00418	Atypical: Alpha-type protein kinase family	+
TRPM6	Q9BX84	Atypical: Alpha-type protein kinase family	+
TRPM7	Q96QT4	Atypical: Alpha-type protein kinase family	+
FASTK	Q14296	Atypical: FAST protein kinase family	+
BCKDK	O14874	Atypical: PDK/BCKDK protein kinase family	+
PDK1	Q15118	Atypical: PDK/BCKDK protein kinase family	+
PDK2	Q15119	Atypical: PDK/BCKDK protein kinase family	+
PDK3	Q15120	Atypical: PDK/BCKDK protein kinase family	+
PDK4	Q16654	Atypical: PDK/BCKDK protein kinase family	+
ATM	Q13315	Atypical: PI3/PI4-kinase family	+
ATR	Q13535	Atypical: PI3/PI4-kinase family	+
MTOR	P42345	Atypical: PI3/PI4-kinase family	+
PIK3C2A	O00443	Atypical: PI3/PI4-kinase family	+
PIK3CA	P42336	Atypical: PI3/PI4-kinase family	+
PIK3CB	P42338	Atypical: PI3/PI4-kinase family	+
PIK3CD	O00329	Atypical: PI3/PI4-kinase family	+
PIK3CG	P48736	Atypical: PI3/PI4-kinase family	+
PRKDC	P78527	Atypical: PI3/PI4-kinase family	+
SMG1	Q96Q15	Atypical: PI3/PI4-kinase family	+
RIOK1	Q9BRS2	Atypical: RIO-type Ser/Thr kinase family	+
RIOK2	Q9BVS4	Atypical: RIO-type Ser/Thr kinase family	+
RIOK3	O14730	Atypical: RIO-type Ser/Thr kinase family	+

## Sheet: Kinase active loop list
Uniprot Entry	Gene Name	Loop Sites	Peptide
Q9UQ07	MOK RAGE RAGE1	151	sVYsKQPYTEYIStRWYR
Q9UQ07	MOK RAGE RAGE1	154	sVYsKQPYTEYIStRWYR
Q9UPZ9	ICK KIAA0936	157	SKPPYtDyVSTR
Q9NRP7	STK36 KIAA1278	158	AMSTNTMVLtSIK
P24941	CDK2 CDKN2	158	tYTHEVVTLWYR
Q00526	CDK3 CDKN3	158	tYTHEVVTLWYR
Q9UPZ9	ICK KIAA0936	159	SKPPYtDyVSTR
P24941	CDK2 CDKN2	160	TYtHEVVTLWYR
Q00526	CDK3 CDKN3	160	TYtHEVVTLWYR
Q8IZL9	CDK20 CCRK CDCH	160	LytHQVAtRWyR
P48730	CSNK1D HCKID	161	tHQHIPYR
Q9UPZ9	ICK KIAA0936	161	SKPPYTDYVstRWYR
Q13546	RIPK1 RIP RIP1	161	IADLGLAsFK
P49674	CSNK1E	161	tHQHIPYR
P06493	CDK1 CDC2 CDC28A CDKN1 P34CDC2	161	VYtHEVVTLWYR
P54646	PRKAA2 AMPK AMPK2	161	IADFGLsNMMSDGEFLR
P54646	PRKAA2 AMPK AMPK2	161	IADFGLsNMMSDGEFLRTSCGSPNYAAPEVISGR
Q8IZL9	CDK20 CCRK CDCH	161	LytHQVAtRWyR
Q9NRH2	SNRK KIAA0096 SNFRK	162	LTDFGFsNK
Q9NRH2	SNRK KIAA0096 SNFRK	162	LTDFGFsNKFQPGK
Q9UPZ9	ICK KIAA0936	162	SKPPYTDYVstRWYR
Q9Y2K2	SIK3 KIAA0999 QSK L19	163	tWCGSPPYAAPELFEGK
Q9UQ07	MOK RAGE RAGE1	164	sVYsKQPYTEYIStRWYR
P50613	CDK7 CAK CAK1 CDKN7 MO15 STK1	164	SFGsPNR
P24941	CDK2 CDKN2	165	TYTHEVVtLWYR
Q00526	CDK3 CDKN3	165	TYTHEVVtLWYR
O00506	STK25 SOK1 YSK1	166	LADFGVAGQLtDtQIK
O00506	STK25 SOK1 YSK1	166	LADFGVAGQLtDTQIKR
Q8IZL9	CDK20 CCRK CDCH	166	LytHQVAtRWyR
Q9BXA7	TSSK1B SPOGA1 SPOGA4 STK22A STK22D TSSK1 FKSG81	166	CLRDDsGRMALSK
Q9Y2K2	SIK3 KIAA0999 QSK L19	167	TWCGsPPYAAPELFEGK
O43353	RIPK2 CARDIAK RICK RIP2 UNQ277/PRO314/PRO34092	168	IADFGLsK
O00506	STK25 SOK1 YSK1	168	LADFGVAGQLtDtQIK
O00506	STK25 SOK1 YSK1	168	LADFGVAGQLTDtQIKR
O00444	PLK4 SAK STK18	169	HyTLCGTPNYIsPEIAtR
Q8IZL9	CDK20 CCRK CDCH	169	LytHQVAtRWyR
Q9P289	STK26 MASK MST4	170	LADFGVAGQLtDtQIK
Q9P289	STK26 MASK MST4	170	LADFGVAGQLtDTQIKR
Q12851	MAP4K2 GCK RAB8IP	170	sFIGTPYWMAPEVAAVER
Q8IVH8	MAP4K3 RAB8IPL1	170	sFIGTPYWMAPEVAAVER
P51955	NEK2 NEK2A NLK1	170	ILNHDtSFAK
P50613	CDK7 CAK CAK1 CDKN7 MO15 STK1	170	AYtHQVVTR
P51955	NEK2 NEK2A NLK1	171	ILNHDTsFAK
Q8NEV4	MYO3A	172	LVDFGVsAQLTstR
Q13131	PRKAA1 AMPK1	172	IADFGLsNMMSDGEFLR
Q13131	PRKAA1 AMPK1	172	IADFGLsNMMSDGEFLRTSCGSPNYAAPEVISGR
Q13188	STK3 KRS1 MST2	172	LADFGVAGQLtDTMAKR
Q9P289	STK26 MASK MST4	172	LADFGVAGQLtDtQIK
Q9P289	STK26 MASK MST4	172	LADFGVAGQLTDtQIKR
Q9UHD2	TBK1 NAK	172	ELEDDEQFVsLYGTEEYLHPDMYER
P54646	PRKAA2 AMPK AMPK2	172	IADFGLSNMMSDGEFLRtSCGSPNYAAPEVISGR
P54646	PRKAA2 AMPK AMPK2	172	tSCGSPNYAAPEVISGR
Q9BXA7	TSSK1B SPOGA1 SPOGA4 STK22A STK22D TSSK1 FKSG81	172	CLRDDSGRMALsK
O43353	RIPK2 CARDIAK RICK RIP2 UNQ277/PRO314/PRO34092	174	MMsLSQSR
O43353	RIPK2 CARDIAK RICK RIP2 UNQ277/PRO314/PRO34092	174	WRMMsLSQSR
O00506	STK25 SOK1 YSK1	174	NtFVGTPFWMAPEVIK
O00506	STK25 SOK1 YSK1	174	RNtFVGTPFWMAPEVIK
Q13188	STK3 KRS1 MST2	174	LADFGVAGQLTDtMAK
Q9Y4K4	MAP4K5	174	RKsFIGTPYWMAPEVAAVEK
Q96C45	ULK4	174	sMKsRVK
Q16539	MAPK14 CSBP CSBP1 CSBP2 CSPB1 MXI2 SAPK2A	175	HtDDEMTGYVATR
Q13043	STK4 KRS2 MST1	175	LADFGVAGQLtDTMAKR
Q8WU08	STK32A YANK1	175	EtQITTMAGTKPYMAPEMFSSR
O43353	RIPK2 CARDIAK RICK RIP2 UNQ277/PRO314/PRO34092	176	MMSLsQSR
Q6PHR2	ULK3	176	GsPLyMAPEMVCQR
Q8NEV4	MYO3A	177	LVDFGVsAQLTstR
Q13043	STK4 KRS2 MST1	177	LADFGVAGQLTDtMAK
Q96C45	ULK4	177	sMKsRVK
Q14012	CAMK1	177	MEDPGSVLStACGTPGYVAPEVLAQKPYSK
Q8NEV4	MYO3A	178	LVDFGVsAQLTstR
O43353	RIPK2 CARDIAK RICK RIP2 UNQ277/PRO314/PRO34092	178	MMSLSQsR
O00506	STK25 SOK1 YSK1	178	NTFVGtPFWMAPEVIK
O00506	STK25 SOK1 YSK1	178	RNTFVGtPFWMAPEVIK
Q9P289	STK26 MASK MST4	178	NtFVGTPFWMAPEVIQQSAYDSK
Q9P289	STK26 MASK MST4	178	RNtFVGTPFWMAPEVIQQSAYDSK
Q8WXR4	MYO3B	178	LVDFGVsAQLTstR
O00444	PLK4 SAK STK18	179	HyTLCGTPNYIsPEIAtR
Q6PHR2	ULK3	179	GsPLyMAPEMVCQR
O43353	RIPK2 CARDIAK RICK RIP2 UNQ277/PRO314/PRO34092	180	WRMMSLSQSRsSK
Q16539	MAPK14 CSBP CSBP1 CSBP2 CSPB1 MXI2 SAPK2A	180	HTDDEMtGyVATR
Q8IU85	CAMK1D CAMKID	180	GDVMStACGTPGYVAPEVLAQKPYSK
O95819	MAP4K4 HGK KIAA0687 NIK	181	LVDFGVSAQLDRtVGR
Q9UKE5	TNIK KIAA0551	181	LVDFGVSAQLDRtVGR
Q8N4C8	MINK1 B55 MAP4K6 MINK YSK2 ZC3	181	LVDFGVSAQLDRtVGR
P28482	MAPK1 ERK2 PRKM1 PRKM2	181	VADPDHDHtGFLTEYVATR
O14936	CASK LIN2	182	VGtPHFMAPEVVK
Q9P289	STK26 MASK MST4	182	RNTFVGtPFWMAPEVIQQSAYDSK
Q9Y6E0	STK24 MST3 STK3	182	LADFGVAGQLtDtQIK
Q9Y6E0	STK24 MST3 STK3	182	LADFGVAGQLtDTQIKR
Q16539	MAPK14 CSBP CSBP1 CSBP2 CSPB1 MXI2 SAPK2A	182	HTDDEMtGyVATR
Q9BWU1	CDK19 CDC2L6 CDK11 KIAA1028	182	IADMGFARLFNsPLK
Q96C45	ULK4	182	GsPVYTAPEVVR
Q8IW41	MAPKAPK5 PRAK	182	IDQGDLMtPQFTPYYVAPQVLEAQR
Q8NFD2	ANKK1 PKK2 SGK288	182	MQYIERsALR
P49336	CDK8	182	IADMGFARLFNsPLK
Q15759	MAPK11 PRKM11 SAPK2 SAPK2B	182	QADEEMTGyVATR
Q9H2G2	SLK KIAA0204 STK2	183	NTRtIQR
O43353	RIPK2 CARDIAK RICK RIP2 UNQ277/PRO314/PRO34092	183	sAPEGGTIIYMPPENYEPGQK
Q13131	PRKAA1 AMPK1	183	IADFGLSNMMSDGEFLRtSCGSPNYAAPEVISGR
Q13131	PRKAA1 AMPK1	183	tSCGSPNYAAPEVISGR
Q16659	MAPK6 ERK3 PRKM6	183	IMDPHYsHK
Q8WXR4	MYO3B	183	LVDFGVsAQLTstR
P45983	MAPK8 JNK1 PRKM8 SAPK1 SAPK1C	183	TAGTSFMMtPYVVTR
P45984	MAPK9 JNK2 PRKM9 SAPK1A	183	TACTNFMMtPYVVTR
Q8WU08	STK32A YANK1	183	ETQITTMAGtK
P53778	MAPK12 ERK6 SAPK3	183	QADSEMtGYVVTR
Q8WXR4	MYO3B	184	LVDFGVsAQLTstR
Q9Y6E0	STK24 MST3 STK3	184	LADFGVAGQLtDtQIK
Q9Y6E0	STK24 MST3 STK3	184	LADFGVAGQLTDtQIKR
Q5TCY1	TTBK1 BDTK KIAA1855	184	QYtNtTGDVR
Q8IU85	CAMK1D CAMKID	184	GDVMSTACGtPGYVAPEVLAQKPYSK
O94804	STK10 LOK	185	NLKtLQK
O95747	OXSR1 KIAA1101 OSR1	185	KtFVGTPCWMAPEVMEQVR
O95747	OXSR1 KIAA1101 OSR1	185	tFVGTPCWMAPEVMEQVR
O95747	OXSR1 KIAA1101 OSR1	185	VRKtFVGTPCWMAPEVMEQVR
P45983	MAPK8 JNK1 PRKM8 SAPK1 SAPK1C	185	TAGTSFMMTPyVVTR
P28482	MAPK1 ERK2 PRKM1 PRKM2	185	VADPDHDHTGFLtEyVATR
P45984	MAPK9 JNK2 PRKM9 SAPK1A	185	TACTNFMMTPyVVtR
P53778	MAPK12 ERK6 SAPK3	185	QADSEMTGyVVTR
Q5TCY1	TTBK1 BDTK KIAA1855	186	QYtNtTGDVR
Q9NY57	STK32B YANK2 UNQ3003/PRO9744	186	PyMAPEVFQVyMDR
P50750	CDK9 CDC2L4 TAK	186	NSQPNRYtNR
O95819	MAP4K4 HGK KIAA0687 NIK	187	RNtFIGTPYWMAPEVIACDENPDATYDYR
Q9UKE5	TNIK KIAA0551	187	RNtFIGTPYWMAPEVIACDENPDATYDFK
Q8N4C8	MINK1 B55 MAP4K6 MINK YSK2 ZC3	187	RNtFIGTPYWMAPEVIACDENPDATYDYR
P28482	MAPK1 ERK2 PRKM1 PRKM2	187	VADPDHDHTGFLtEyVATR
P45984	MAPK9 JNK2 PRKM9 SAPK1A	188	TACTNFMMTPyVVtR
Q9H2G2	SLK KIAA0204 STK2	189	DsFIGTPYWMAPEVVMCETSK
Q9H2G2	SLK KIAA0204 STK2	189	RDsFIGtPYWMAPEVVMCETSK
O95747	OXSR1 KIAA1101 OSR1	189	KTFVGtPCWMAPEVMEQVR
O95747	OXSR1 KIAA1101 OSR1	189	TFVGtPCWMAPEVMEQVR
Q16659	MAPK6 ERK3 PRKM6	189	GHLsEGLVTK
Q16566	CAMK4 CAMK CAMK-GR CAMKIV	189	IADFGLsK
Q9Y6E0	STK24 MST3 STK3	190	NtFVGTPFWMAPEVIK
Q9Y6E0	STK24 MST3 STK3	190	RNtFVGTPFWMAPEVIK
Q8TDX7	NEK7	190	FFSSKttAAHsLVGtPyYMSPER
P28482	MAPK1 ERK2 PRKM1 PRKM2	190	VADPDHDHTGFLtEYVAtR
P15735	PHKG2	190	ELCGtPGYLAPEILK
O94804	STK10 LOK	191	DsFIGTPYWMAPEVVMCETMK
O94804	STK10 LOK	191	RDsFIGTPYWMAPEVVMCETMK
O94804	STK10 LOK	191	RDsFIGTPYWMAPEVVMCETMKDTPYDYK
Q8TDX7	NEK7	191	FFSSKttAAHsLVGtPyYMSPER
Q8TAS1	UHMK1 KIS KIST	191	yIQtDGYR
Q9H2G2	SLK KIAA0204 STK2	193	RDsFIGtPYWMAPEVVMCETSK
Q96GX5	MASTL GW GWL THC2	193	DINMMDILtTPSMAK
Q9NSY0	NRBP2 PP9320 TRG16	193	IGsVWHR
Q96GX5	MASTL GW GWL THC2	194	DINMMDILTtPSMAK
Q96GX5	MASTL GW GWL THC2	194	DINMMDILTtPSMAKPR
Q99570	PIK3R4 VPS15	194	RtCYIAPER
Q9Y6E0	STK24 MST3 STK3	194	NTFVGtPFWMAPEVIK
Q9Y6E0	STK24 MST3 STK3	194	RNTFVGtPFWMAPEVIK
Q8TAS1	UHMK1 KIS KIST	194	yIQtDGYR
Q8N165	PDIK1L CLIK1L	194	VADFGLsK
Q9H2G2	SLK KIAA0204 STK2	195	RDSFIGTPyWMAPEVVMCETSK
O94804	STK10 LOK	195	RDSFIGtPYWMAPEVVMCETMK
Q8TDX7	NEK7	195	FFSSKttAAHsLVGtPyYMSPER
Q8TDX7	NEK7	195	TTAAHsLVGTPYYMSPER
Q92519	TRIB2 TRB2	195	LEsLEDAyILR
P22694	PRKACB	196	GRtWTLCGTPEYLAPEIILSK
P22694	PRKACB	196	tWTLCGTPEYLAPEIILSK
P17612	PRKACA PKACA	196	GRtWTLCGTPEYLAPEIILSK
P17612	PRKACA PKACA	196	tWTLCGTPEYLAPEIILSK
Q15131	CDK10	196	AYGVPVKPMtPK
P22612	PRKACG	196	GRtWTLCGTPEYLAPEIILSK
P22612	PRKACG	196	tWTLCGTPEYLAPEIILSK
O94804	STK10 LOK	197	RDSFIGTPyWMAPEVVMCETMK
Q8TAS1	UHMK1 KIS KIST	197	yIQTDGyR
P22694	PRKACB	198	TWtLCGTPEYLAPEIILSK
P17612	PRKACA PKACA	198	TWtLCGTPEYLAPEIILSK
Q9UQB9	AURKC AIE2 AIK3 AIRK3 ARK3 STK13	198	KtMCGTLDyLPPEMIEGR
Q9UQB9	AURKC AIE2 AIK3 AIRK3 ARK3 STK13	198	tMCGTLDYLPPEMIEGR
P22612	PRKACG	198	TWtLCGTPEYLAPEIILSK
Q8TDX7	NEK7	199	FFSSKttAAHsLVGtPyYMSPER
O60285	NUAK1 ARK5 KIAA0537 OMPHK1	200	IADFGLsNLyQK
Q92519	TRIB2 TRB2	200	LEsLEDAyILR
Q9H093	NUAK2 OMPHK2 SNARK	200	IADFGLSNLyHQGK
Q8TDX7	NEK7	201	FFSSKttAAHsLVGtPyYMSPER
P51817	PRKX PKX1	201	tWTLCGTPEYLAPEVIQSK
O43930	PRKY	201	tWTLCGTPEYLAPEVIQSK
Q96KG9	SCYL1 CVAK90 GKLP NTKL TAPK TEIF TRAP HT019	202	WsADMWR
P22694	PRKACB	202	TWTLCGtPEYLAPEIILSK
P27361	MAPK3 ERK1 PRKM3	202	IADPEHDHTGFLtEyVATR
P17612	PRKACA PKACA	202	TWTLCGtPEYLAPEIILSK
P22612	PRKACG	202	TWTLCGtPEYLAPEIILSK
O60285	NUAK1 ARK5 KIAA0537 OMPHK1	203	IADFGLsNLyQK
P53350	PLK1 PLK	203	VEyDGER
P51817	PRKX PKX1	203	TWtLCGTPEYLAPEVIQSK
O43930	PRKY	203	TWtLCGTPEYLAPEVIQSK
P27448	MARK3 CTAK1 EMK2	204	AENLLLDADMNIKIADFGFSNEFtVGGK
Q8TDX7	NEK7	204	TTAAHSLVGTPYYMsPER
P27361	MAPK3 ERK1 PRKM3	204	IADPEHDHTGFLtEyVATR
Q6A1A2	PDPK2P PDPK2	204	VLsPESK
Q9UQB9	AURKC AIE2 AIK3 AIRK3 ARK3 STK13	205	KtMCGTLDyLPPEMIEGR
Q9HC98	NEK6	206	FFSSETTAAHsLVGTPYYMSPER
P27361	MAPK3 ERK1 PRKM3	207	IADPEHDHTGFLTEyVAtR
P52564	MAP2K6 MEK6 MKK6 PRKMK6 SKK3	207	MCDFGISGYLVDsVAK
Q7KZI7	MARK2 EMK1	208	LDtFCGSPPYAAPELFQGK
Q9NSY0	NRBP2 PP9320 TRG16	209	IFSNALPDDLRsPIR
Q9NSY0	NRBP2 PP9320 TRG16	209	IFSNALPDDLRsPIRAER
P53350	PLK1 PLK	210	KtLCGtPNyIAPEVLsK
P53350	PLK1 PLK	210	tLCGTPNYIAPEVLSK
P27448	MARK3 CTAK1 EMK2	211	LDtFCGSPPYAAPELFQGK
O60285	NUAK1 ARK5 KIAA0537 OMPHK1	211	FLQtFCGSPLYASPEIVNGR
O60285	NUAK1 ARK5 KIAA0537 OMPHK1	211	FLQtFCGSPLYASPEIVNGRPYR
Q7KZI7	MARK2 EMK1	212	LDTFCGsPPYAAPELFQGK
O75582	RPS6KA5 MSK1	212	AYsFCGtIEYMAPDIVR
Q9Y6M4	CSNK1G3	212	SLTGtAR
Q02750	MAP2K1 MEK1 PRKMK1	212	LCDFGVsGQLIDSMANSFVGTR
Q96L34	MARK4 KIAA1860 MARKL1	214	LDtFCGSPPYAAPELFQGK
P53350	PLK1 PLK	214	KtLCGtPNyIAPEVLsK
P53350	PLK1 PLK	214	TLCGtPNYIAPEVLSK
Q96QS6	PSKH2	214	sGDWtMK
Q9HCP0	CSNK1G1	214	SLTGtAR
Q6A1A2	PDPK2P PDPK2	214	ANsFVGTAQYVSPELLTEK
P27448	MARK3 CTAK1 EMK2	215	LDTFCGsPPYAAPELFQGK
Q9P0L2	MARK1 KIAA1477 MARK	215	LDtFCGSPPYAAPELFQGK
P49841	GSK3B	215	GEPNVsYICSR
P78368	CSNK1G2 CK1G2	215	SLTGtAR
O75582	RPS6KA5 MSK1	216	AYsFCGtIEYMAPDIVR
P49841	GSK3B	216	GEPNVSyICSR
P36507	MAP2K2 MEK2 MKK2 PRKMK2	216	LCDFGVsGQLIDSMANSFVGTR
Q13164	MAPK7 BMK1 ERK5 PRKM7	216	GLCTSPAEHQyFMTEYVATR
Q9Y6M4	CSNK1G3	217	YMsINtHLGK
P53350	PLK1 PLK	217	KtLCGtPNyIAPEVLsK
Q96L34	MARK4 KIAA1860 MARKL1	218	LDTFCGsPPYAAPELFQGK
Q02750	MAP2K1 MEK1 PRKMK1	218	LCDFGVSGQLIDsMANSFVGTR
Q96QS6	PSKH2	218	sGDWtMK
Q6A1A2	PDPK2P PDPK2	218	ANSFVGtAQYVSPELLTEK
P46734	MAP2K3 MEK3 MKK3 PRKMK3 SKK2	218	MCDFGISGYLVDsVAK
Q9P0L2	MARK1 KIAA1477 MARK	219	LDTFCGsPPYAAPELFQGK
O14976	GAK	219	ALVEEEItRNttPMyR
P49841	GSK3B	219	GEPNVSYICsR
Q9HCP0	CSNK1G1	219	YMsINtHLGK
Q13164	MAPK7 BMK1 ERK5 PRKM7	219	GLCTSPAEHQYFMtEYVATR
P78368	CSNK1G2 CK1G2	220	YMsINtHLGK
Q15418	RPS6KA1 MAPKAPK1A RSK1	221	AYsFCGTVEYMAPEVVNR
Q15418	RPS6KA1 MAPKAPK1A RSK1	221	KAYsFCGTVEYMAPEVVNR
P53779	MAPK10 JNK3 JNK3A PRKM10 SAPK1B	221	TAGTSFMMtPYVVTR
Q13164	MAPK7 BMK1 ERK5 PRKM7	221	GLCTSPAEHQYFMTEyVATR
Q6A1A2	PDPK2P PDPK2	221	ANSFVGTAQyVSPELLTEK
O14976	GAK	222	ALVEEEItRNttPMyR
P36507	MAP2K2 MEK2 MKK2 PRKMK2	222	LCDFGVSGQLIDsMANSFVGTR
Q02750	MAP2K1 MEK1 PRKMK1	222	LCDFGVSGQLIDSMANsFVGTR
P46734	MAP2K3 MEK3 MKK3 PRKMK3 SKK2	222	tMDAGCK
P46734	MAP2K3 MEK3 MKK3 PRKMK3 SKK2	222	tMDAGCKPYMAPER
O14976	GAK	223	ALVEEEItRNttPMyR
P53779	MAPK10 JNK3 JNK3A PRKM10 SAPK1B	223	TAGTSFMMTPyVVTR
O00311	CDC7 CDC7L1	224	CsQNKsHIItGNK
Q96S44	TP53RK C20orf64 PRPK	224	syStSSK
Q15418	RPS6KA1 MAPKAPK1A RSK1	225	AYSFCGtVEYMAPEVVNR
Q15418	RPS6KA1 MAPKAPK1A RSK1	225	KAYSFCGtVEYMAPEVVNR
Q96S44	TP53RK C20orf64 PRPK	225	syStSSK
O14976	GAK	226	ALVEEEItRNttPMyR
P36507	MAP2K2 MEK2 MKK2 PRKMK2	226	LCDFGVSGQLIDSMANsFVGTR
Q02750	MAP2K1 MEK1 PRKMK1	226	LCDFGVSGQLIDSMANSFVGtR
P51812	RPS6KA3 ISPK1 MAPKAPK1B RSK2	227	AYsFCGTVEYMAPEVVNR
P51812	RPS6KA3 ISPK1 MAPKAPK1B RSK2	227	KAYsFCGTVEYMAPEVVNR
Q96GD4	AURKB AIK2 AIM1 AIRK2 ARK2 STK1 STK12 STK5	227	IADFGWSVHAPsLR
Q96S44	TP53RK C20orf64 PRPK	227	syStSSK
Q15418	RPS6KA1 MAPKAPK1A RSK1	228	AYSFCGTVEyMAPEVVNR
O00311	CDC7 CDC7L1	228	CsQNKsHIItGNK
Q86Y07	VRK2	228	GVALsRR
Q9UBS0	RPS6KB2 STK14B	228	ESIHEGAVTHtFCGTIEYMAPEILVR
P36507	MAP2K2 MEK2 MKK2 PRKMK2	230	LCDFGVSGQLIDSMANSFVGtR
P51812	RPS6KA3 ISPK1 MAPKAPK1B RSK2	231	AYSFCGtVEYMAPEVVNR
P51812	RPS6KA3 ISPK1 MAPKAPK1B RSK2	231	KAYSFCGtVEYMAPEVVNR
Q9UEW8	STK39 SPAK	231	KtFVGTPCWMAPEVMEQVR
Q9UEW8	STK39 SPAK	231	tFVGTPCWMAPEVMEQVR
Q9UEW8	STK39 SPAK	231	VRKtFVGTPCWMAPEVMEQVR
Q02750	MAP2K1 MEK1 PRKMK1	231	SYMsPER
O15530	PDPK1 PDK1	231	VLsPESK
Q9UK32	RPS6KA6 RSK4	232	AYsFCGTVEYMAPEVVNR
Q9UK32	RPS6KA6 RSK4	232	KAYsFCGTVEYMAPEVVNR
O00311	CDC7 CDC7L1	232	CsQNKsHIItGNK
Q96GD4	AURKB AIK2 AIM1 AIRK2 ARK2 STK1 STK12 STK5	232	KtMCGTLDYLPPEMIEGRMHNEK
Q96GD4	AURKB AIK2 AIM1 AIRK2 ARK2 STK1 STK12 STK5	232	KtMCGTLDyLPPEMIEGR
Q96GD4	AURKB AIK2 AIM1 AIRK2 ARK2 STK1 STK12 STK5	232	tMCGTLDYLPPEMIEGR
Q9UHY1	NRBP1 BCON3 NRBP	232	IGSVAPDTINNHVKtCR
Q9UHY1	NRBP1 BCON3 NRBP	232	tCREEQK
P51812	RPS6KA3 ISPK1 MAPKAPK1B RSK2	234	AYSFCGTVEyMAPEVVNR
Q9UEW8	STK39 SPAK	235	KTFVGtPCWMAPEVMEQVR
Q9UEW8	STK39 SPAK	235	TFVGtPCWMAPEVMEQVR
Q15208	STK38 NDR1	235	LSDFGLCtGLK
Q9UK32	RPS6KA6 RSK4	236	AYSFCGtVEYMAPEVVNR
Q9UK32	RPS6KA6 RSK4	236	KAYSFCGtVEYMAPEVVNR
Q9Y2H1	STK38L KIAA0965 NDR2	236	LSDFGLCtGLK
P78362	SRPK2	237	MAAEAtEWQK
Q9UK32	RPS6KA6 RSK4	239	AYSFCGTVEyMAPEVVNR
O00311	CDC7 CDC7L1	239	IPLsGPVPK
Q96GD4	AURKB AIK2 AIM1 AIRK2 ARK2 STK1 STK12 STK5	239	KtMCGTLDyLPPEMIEGR
Q9NYY3	PLK2 SNK	239	RRtICGtPNYLsPEVLNK
O15530	PDPK1 PDK1	241	ANsFVGTAQYVSPELLTEK
Q8N2I9	STK40 SGK495 SHIK	241	DQRGSPAYIsPDVLsGR
Q8N2I9	STK40 SGK495 SHIK	241	GSPAYIsPDVLSGRPYR
O14578	CIT CRIK KIAA0949 STK21	242	LVDFGsAAKMNsNK
Q9NYY3	PLK2 SNK	243	RRtICGtPNYLsPEVLNK
O15530	PDPK1 PDK1	245	ANSFVGtAQYVSPELLTEK
O14578	CIT CRIK KIAA0949 STK21	248	LVDFGsAAKMNsNK
Q9NYY3	PLK2 SNK	248	RRtICGtPNYLsPEVLNK
O15530	PDPK1 PDK1	248	ANSFVGTAQyVSPELLTEK
P23443	RPS6KB1 STK14A	252	ESIHDGTVTHtFCGTIEYMAPEILMR
P45985	MAP2K4 JNKK1 MEK4 MKK4 PRKMK4 SEK1 SERK1 SKK1	257	LCDFGISGQLVDsIAK
P45985	MAP2K4 JNKK1 MEK4 MKK4 PRKMK4 SEK1 SERK1 SKK1	261	tRDAGCRPYMAPER
Q9NR20	DYRK4	262	VytYIQsR
Q9NR20	DYRK4	263	VytYIQsR
Q9NR20	DYRK4	263	VYtYIQSRFyR
Q9NR20	DYRK4	264	VYTyIQSR
Q15208	STK38 NDR1	264	NLNHSLPSDFTFQNMNsK
Q15208	STK38 NDR1	264	NLNHSLPSDFTFQNMNsKR
Q86Y07	VRK2	265	tNLLDELPQSVLK
Q02779	MAP3K10 MLK2 MST	266	MSAAGtYAWMAPEVIR
Q9NR20	DYRK4	267	VytYIQsR
Q12852	MAP3K12 ZPK	269	MsFAGTVAWMAPEVIR
Q9NR20	DYRK4	270	VYtYIQSRFyR
Q15208	STK38 NDR1	270	KAEtWKR
Q6ZMQ8	AATK AATYK KIAA0641 LMR1 LMTK1	272	IGDyGLAHCKYR
Q9Y463	DYRK1B MIRK	273	IYQyIQsR
Q86Y07	VRK2	274	TNLLDELPQsVLK
Q9Y463	DYRK1B MIRK	276	IYQyIQsR
O14733	MAP2K7 JNKK2 MEK7 MKK7 PRKMK7 SKK4	277	sAGCAAYMAPERIDPPDPtKPDyDIR
Q13470	TNK1	277	yVMGGPR
P49840	GSK3A	278	GEPNVsYICSR
P49840	GSK3A	279	GEPNVSyICSR
Q16584	MAP3K11 MLK3 PTK1 SPRK	281	EWHKTTQMsAAGTYAWMAPEVIKAstFSK
Q15208	STK38 NDR1	281	QLAFsTVGTPDYIAPEVFMQTGYNK
Q15208	STK38 NDR1	281	RQLAFsTVGTPDYIAPEVFMQTGYNK
Q9Y2H1	STK38L KIAA0965 NDR2	282	QLAYsTVGTPDYIAPEVFMQTGYNK
P49840	GSK3A	282	GEPNVSYICsR
O14733	MAP2K7 JNKK2 MEK7 MKK7 PRKMK7 SKK4	283	SAGCAAyMAPERIDPPDPtKPDyDIR
Q07912	TNK2 ACK1	284	ALPQNDDHyVMQEHR
O14965	AURKA AIK AIRK1 ARK1 AURA AYK1 BTAK IAK1 STK15 STK6	287	RtTLCGTLDYLPPEMIEGR
Q96Q04	LMTK3 KIAA1883 TYKLM3	290	NCLLtSDLtVRIGDYGLAHsNyK
Q96Q04	LMTK3 KIAA1883 TYKLM3	292	NCLLtSDLtVRIGDYGLAHsNyK
O94921	CDK14 KIAA0834 PFTK1	294	SVPSHTYSNEVVtLWYR
Q96SB4	SRPK1	296	EsGPGQK
Q86Y07	VRK2	297	WAPSGSSCCEIAQFLVCAHsLAYDEK
Q9UBE8	NLK LAK1	298	HMtQEVVTQYYR
Q5TCX8	MLK4 KIAA1804	299	EWHRttK
Q5TCX8	MLK4 KIAA1804	299	ttKMsTAGTYAWMAPEVIK
Q5TCX8	MLK4 KIAA1804	300	EWHRttK
Q5TCX8	MLK4 KIAA1804	300	ttKMsTAGTYAWMAPEVIK
Q86Y07	VRK2	300	WAPSGSSCCEIAQFLVCAHSLAyDEK
Q5TCX8	MLK4 KIAA1804	303	ttKMsTAGTYAWMAPEVIK
Q6ZMN5	PAN3	303	ENLQKAMELVtINysSDLKNLILYLLTDQNR
P80192	MAP3K9 MLK1 PRKE1	304	EWHRttK
Q9HAZ1	CLK4	305	sDyVVKyNsK
Q9Y243	AKT3 PKBG	305	EGITDAATMKtFCGTPEYLAPEVLEDNDYGR
P80192	MAP3K9 MLK1 PRKE1	305	EWHRttK
Q6ZMN5	PAN3	306	ENLQKAMELVtINysSDLKNLILYLLTDQNR
Q6ZMN5	PAN3	307	ENLQKAMELVtINysSDLKNLILYLLTDQNR
Q9Y243	AKT3 PKBG	309	TFCGtPEYLAPEVLEDNDYGR
Q96SB4	SRPK1	309	QEEsEsPVERPLK
Q96SB4	SRPK1	309	QEEsEsPVERPLKENPPNK
Q96SB4	SRPK1	309	RPNKQEEsESPVER
O00311	CDC7 CDC7L1	311	QsKtVDVLsR
Q96SB4	SRPK1	311	QEEsEsPVERPLK
Q96SB4	SRPK1	311	QEEsEsPVERPLKENPPNK
Q96SB4	SRPK1	311	QEESEsPVER
Q96SB4	SRPK1	311	RPNKQEESEsPVER
P31749	AKT1 PKB RAC	312	TFCGtPEYLAPEVLEDNDYGR
O43283	MAP3K13 LZK	312	MsFAGTVAWMAPEVIR
P80192	MAP3K9 MLK1 PRKE1	312	MSAAGtYAWMAPEVIR
P31751	AKT2	313	TFCGtPEYLAPEVLEDNDYGR
O00311	CDC7 CDC7L1	313	QsKtVDVLsR
O00311	CDC7 CDC7L1	318	QsKtVDVLsR
Q13627	DYRK1A DYRK MNB MNBH	321	IYQyIQsR
Q13627	DYRK1A DYRK MNB MNBH	324	IYQyIQsR
Q96J92	WNK4 PRKWNK4	326	IGDLGLAtLKR
Q9UPE1	SRPK3 MSSK1 STK23	330	AGPsPASSsPAPGGGR
Q9HAZ1	CLK4	335	VVDFGSATYDDEHHsTLVSTR
Q96J92	WNK4 PRKWNK4	335	sVIGtPEFMAPEMyEEK
Q9UPE1	SRPK3 MSSK1 STK23	335	AGPsPASSsPAPGGGR
P49759	CLK1 CLK	337	VVDFGSATYDDEHHsTLVSTR
Q9HAZ1	CLK4	339	VVDFGSATYDDEHHSTLVstR
Q96J92	WNK4 PRKWNK4	339	sVIGtPEFMAPEMyEEK
Q9HAZ1	CLK4	340	VVDFGSATYDDEHHSTLVstR
Q6ZMN5	PAN3	340	FYtQLDAAQMR
Q6ZMN5	PAN3	340	FYtQLDAAQMRNDVIEEDLAK
P49759	CLK1 CLK	341	VVDFGSATYDDEHHSTLVstR
P49759	CLK1 CLK	342	VVDFGSATYDDEHHSTLVstR
Q9Y3S1	WNK2 KIAA1760 PRKWNK2 SDCCAG43 P/OKcl.13	347	IGDLGLAtLKR
Q96J92	WNK4 PRKWNK4	348	sVIGtPEFMAPEMyEEK
Q504Y2	PKDCC SGK493 VLK	349	FFFtyLLPHsAPPSLR
Q504Y2	PKDCC SGK493 VLK	350	FFFtyLLPHsAPPSLR
Q86Z02	HIPK1 KIAA0630 MYAK NBAK2	351	AVCStYLQSR
Q86Z02	HIPK1 KIAA0630 MYAK NBAK2	352	AVCSTyLQSR
Q8NB16	MLKL	355	KtQtSMSLGtTR
Q8NB16	MLKL	355	tQtsMsLGtTREK
Q8NB16	MLKL	355	tQTSMSLGTTR
Q504Y2	PKDCC SGK493 VLK	355	FFFtyLLPHsAPPSLR
Q8NB16	MLKL	357	KtQtSMSLGtTR
Q8NB16	MLKL	357	tQtsMsLGtTREK
Q8NB16	MLKL	358	tQtsMsLGtTREK
Q9H422	HIPK3 DYRK6 FIST3 PKY	359	TVCSTyLQSR
Q8NB16	MLKL	360	KTQTSMsLGTTR
Q8NB16	MLKL	360	tQtsMsLGtTREK
Q9H2X6	HIPK2	360	AVCStYLQSR
O00311	CDC7 CDC7L1	361	VCsICLsRR
Q9H2X6	HIPK2	361	AVCSTyLQSR
Q8NB16	MLKL	363	KtQtSMSLGtTR
Q8NB16	MLKL	363	tQtsMsLGtTREK
O00311	CDC7 CDC7L1	365	VCsICLsRR
O43187	IRAK2	365	RsKytMMK
O43187	IRAK2	365	sKyTMMK
O43187	IRAK2	367	RsKytMMK
O43187	IRAK2	367	sKyTMMK
O43187	IRAK2	367	ytMMKtHLLRTSAAYLPEDFIR
O43781	DYRK3	367	LytYIQSRFyR
O43187	IRAK2	368	RsKytMMK
O43187	IRAK2	368	SKytMMK
O43187	IRAK2	368	ytMMKtHLLRTSAAYLPEDFIR
O43781	DYRK3	368	LytYIQSRFyR
O43781	DYRK3	368	LYtYIQSR
O43781	DYRK3	369	LYTyIQSR
P51617	IRAK1 IRAK	371	FAGSsPSQSSMVAR
O43187	IRAK2	372	SKYTMMKtHLLR
O43187	IRAK2	372	ytMMKtHLLRTSAAYLPEDFIR
Q9H4A3	WNK1 HSN2 KDP KIAA0344 PRKWNK1	373	IGDLGLAtLKR
Q8NB16	MLKL	373	sTAYLSPQELEDVFYQYDVK
Q8NB16	MLKL	373	VKsTAYLSPQELEDVFYQYDVK
P51617	IRAK1 IRAK	373	FAGSSPsQSSMVAR
Q8IV63	VRK3	375	SDLQsLGYCMLK
P51617	IRAK1 IRAK	375	FAGSSPSQsSMVAR
O43781	DYRK3	375	LytYIQSRFyR
P78362	SRPK2	376	ENIEKDEDDVDQELANIDPtWIESPK
O00311	CDC7 CDC7L1	376	AGtPGFR
O96017	CHEK2 CDS1 CHK2 RAD53	378	ILGEtsLMR
P36897	TGFBR1 ALK5 SKR4	378	RyMAPEVLDDsINMK
O96017	CHEK2 CDS1 CHK2 RAD53	379	ILGEtsLMR
P78362	SRPK2	380	DEDDVDQELANIDPTWIEsPK
P78362	SRPK2	380	ENIEKDEDDVDQELANIDPTWIEsPK
Q92630	DYRK2	380	VytYIQsR
Q9UPE1	SRPK3 MSSK1 STK23	380	ETGGLLsPSTPFGASNLLVNPLEPQNADK
Q92630	DYRK2	381	VytYIQsR
Q92630	DYRK2	381	VYtYIQSRFyR
Q9H4A3	WNK1 HSN2 KDP KIAA0344 PRKWNK1	382	sVIGtPEFMAPEMyEEK
Q92630	DYRK2	382	VYTyIQSR
Q8TDR2	STK35 CLIK1 PDIK1 STK35L1	385	VADFGLsK
Q92630	DYRK2	385	VytYIQsR
Q9H4A3	WNK1 HSN2 KDP KIAA0344 PRKWNK1	386	sVIGtPEFMAPEMyEEK
O96017	CHEK2 CDS1 CHK2 RAD53	387	TLCGtPTYLAPEVLVSVGTAGYNR
Q92630	DYRK2	388	VYtYIQSRFyR
P00519	ABL1 ABL JTK7	389	LMtGDtYtAHAGAK
O96017	CHEK2 CDS1 CHK2 RAD53	389	TLCGTPtYLAPEVLVSVGTAGYNR
P00519	ABL1 ABL JTK7	392	LMtGDtYtAHAGAK
P00519	ABL1 ABL JTK7	393	LMTGDTyTAHAGAK
P00519	ABL1 ABL JTK7	394	LMtGDtYtAHAGAK
P06239	LCK	394	LIEDNEyTAR
Q9H4A3	WNK1 HSN2 KDP KIAA0344 PRKWNK1	395	sVIGtPEFMAPEMyEEK
P07948	LYN JTK8	397	VIEDNEyTAR
Q7Z7A4	PXK	397	LLQMPLFsDVLLttSEK
Q13177	PAK2	398	LTDFGFCAQITPEQsKR
Q13177	PAK2	401	RsTMVGTPYWMAPEVVTR
Q13177	PAK2	401	sTMVGTPYWMAPEVVTR
Q13177	PAK2	402	StMVGTPYWMAPEVVTR
Q7Z7A4	PXK	402	LLQMPLFsDVLLttSEK
Q7Z7A4	PXK	403	LLQMPLFsDVLLttSEK
Q9BRS2	RIOK1	407	AMEIAsQR
Q13177	PAK2	408	STMVGTPyWMAPEVVTR
P41743	PRKCI DXS1179E	409	EGLRPGDtTSTFCGTPNYIAPEILR
P41743	PRKCI DXS1179E	410	EGLRPGDTtSTFCGTPNYIAPEILR
Q05513	PRKCZ PKC2	410	EGLGPGDTTStFCGTPNYIAPEILR
P41743	PRKCI DXS1179E	411	EGLRPGDTTsTFCGTPNYIAPEILR
P08631	HCK	411	VIEDNEyTAR
P41743	PRKCI DXS1179E	412	EGLRPGDTTStFCGTPNYIAPEILR
P42681	TXK PTK4 RLK	412	IsDFGMtRYVLDDEYVsSFGAK
P41743	PRKCI DXS1179E	416	EGLRPGDTTSTFCGtPNYIAPEILR
Q13153	PAK1	419	LTDFGFCAQITPEQsKR
P12931	SRC SRC1	419	LIEDNEyTAR
P06241	FYN	420	LIEDNEyTAR
Q13153	PAK1	422	RsTMVGTPYWMAPEVVTR
Q13153	PAK1	422	sTMVGTPYWMAPEVVTR
P42681	TXK PTK4 RLK	422	IsDFGMtRYVLDDEYVsSFGAK
Q13153	PAK1	423	StMVGTPYWMAPEVVTR
Q8IV63	VRK3	425	PsETLQK
P07947	YES1 YES	426	LIEDNEyTAR
Q9UPE1	SRPK3 MSSK1 STK23	426	HFTEDIQtR
Q13153	PAK1	429	STMVGTPyWMAPEVVTR
O75914	PAK3 OPHN3	432	LTDFGFCAQITPEQsKR
P42684	ABL2 ABLL ARG	435	LMtGDtYtAHAGAK
O75914	PAK3 OPHN3	435	RsTMVGTPYWMAPEVVTR
O75914	PAK3 OPHN3	435	sTMVGTPYWMAPEVVTR
O75914	PAK3 OPHN3	436	StMVGTPYWMAPEVVTR
P19525	EIF2AK2 PKR PRKR	437	IGDFGLVtSLKNDGK
P42684	ABL2 ABLL ARG	438	LMtGDtYtAHAGAK
P42684	ABL2 ABLL ARG	439	LMTGDTyTAHAGAK
Q8IV63	VRK3	439	VVMALtyEEK
P42684	ABL2 ABLL ARG	440	LMtGDtYtAHAGAK
Q8IV63	VRK3	440	VVMALtyEEK
O75914	PAK3 OPHN3	442	STMVGTPyWMAPEVVTR
Q7Z7A4	PXK	444	LtRAQsHHGsEEER
P19525	EIF2AK2 PKR PRKR	446	tRsKGtLR
Q96S38	RPS6KC1 RPK118	447	VHLQQPtSSPQDSSSFESR
Q96S38	RPS6KC1 RPK118	448	VHLQQPTsSPQDSSSFESR
P19525	EIF2AK2 PKR PRKR	448	tRsKGtLR
Q7Z7A4	PXK	448	AQsHHGSEEER
Q7Z7A4	PXK	448	AQsHHGSEEERK
Q7Z7A4	PXK	448	LtRAQsHHGsEEER
P19525	EIF2AK2 PKR PRKR	451	GtLRYMSPEQIsSQDYGK
P19525	EIF2AK2 PKR PRKR	451	tRsKGtLR
Q7Z7A4	PXK	452	AQSHHGsEEER
Q7Z7A4	PXK	452	LtRAQsHHGsEEER
P10398	ARAF ARAF1 PKS PKS2	455	tRWSGAQPLEQPSGSVLWMAAEVIR
P19525	EIF2AK2 PKR PRKR	456	GTLRYMsPEQIsSQDYGK
P19525	EIF2AK2 PKR PRKR	456	YMsPEQISSQDYGK
P49761	CLK3	458	SCEEKsVK
Q9P2K8	EIF2AK4 GCN2 KIAA1338	462	EDVFEQtR
Q9BQI3	EIF2AK1 HRI KIAA1369 PRO1362	467	IGDFGLACtDILQK
P30291	WEE1	468	IGDLGHVtR
P53671	LIMK2	473	tVVVADFGLsR
O96013	PAK4 KIAA1142	474	KsLVGTPYWMAPELIsR
O96013	PAK4 KIAA1142	474	RKsLVGTPYWMAPELISR
O96013	PAK4 KIAA1142	474	sLVGTPyWMAPELISR
Q9BQI3	EIF2AK1 HRI KIAA1369 PRO1362	474	NtDWtNRNGK
Q9BQI3	EIF2AK1 HRI KIAA1369 PRO1362	477	NtDWtNRNGK
O96013	PAK4 KIAA1142	478	KSLVGtPYWMAPELISR
O96013	PAK4 KIAA1142	480	sLVGTPyWMAPELISR
Q9BQI3	EIF2AK1 HRI KIAA1369 PRO1362	484	tPTHTSR
Q504Y2	PKDCC SGK493 VLK	486	tTYVKASG
Q504Y2	PKDCC SGK493 VLK	487	TtYVKASG
P78362	SRPK2	492	tVSASStGDLPK
P04049	RAF1 RAF	494	sRWSGSQQVEQPTGSVLWMAPEVIR
P78362	SRPK2	494	TVsASsTGDLPK
P17252	PRKCA PKCA PRKACA	494	EHMMDGVtTR
P17252	PRKCA PKCA PRKACA	494	EHMMDGVtTRTFCGTPDYIAPEIIAYQPYGK
P17252	PRKCA PKCA PRKACA	495	EHMMDGVTtR
P78362	SRPK2	496	TVSAssTGDLPK
P04049	RAF1 RAF	497	SRWsGSQQVEQPTGSVLWMAPEVIR
P04049	RAF1 RAF	497	WsGSQQVEQPTGSVLWMAPEVIR
P78362	SRPK2	497	TVsASsTGDLPK
P17252	PRKCA PKCA PRKACA	497	tFCGTPDYIAPEIIAYQPYGK
P78362	SRPK2	498	tVSASStGDLPK
P04049	RAF1 RAF	499	WSGsQQVEQPTGSVLWMAPEVIR
P05771	PRKCB PKCB PRKCB1	500	tFCGTPDYIAPEIIAYQPYGK
P17252	PRKCA PKCA PRKACA	501	TFCGtPDYIAPEIIAYQPYGK
Q05655	PRKCD	503	ENIFGEsR
P05771	PRKCB PKCB PRKCB1	504	TFCGtPDYIAPEIIAYQPYGK
O14730	RIOK3 SUDD	505	AAsFLKDDGDPPLLYDE
Q05655	PRKCD	506	AsTFCGTPDYIAPEILQGLK
Q05655	PRKCD	507	AStFCGTPDYIAPEILQGLK
P53667	LIMK1 LIMK	508	RYtVVGNPYWMAPEMINGR
Q05655	PRKCD	511	ASTFCGtPDYIAPEILQGLK
Q9Y2U5	MAP3K2 MAPKKK2 MEKK2	514	LQTICLsGTGMK
Q96SB4	SRPK1	514	HFTEDIQtR
P05129	PRKCG PKCG	514	tFCGTPDYIAPEIIAYQPYGK
Q13976	PRKG1 PRKG1B PRKGR1A PRKGR1B	515	KtWTFCGTPEYVAPEIILNK
Q13976	PRKG1 PRKG1B PRKGR1A PRKGR1B	515	tWTFCGTPEYVAPEIILNK
Q13976	PRKG1 PRKG1B PRKGR1A PRKGR1B	517	TWtFCGTPEYVAPEIILNK
A0A0C4DFZ9	PAN3	518	ENLQKAMELVtINysSDLKNLILYLLTDQNR
P05129	PRKCG PKCG	518	TFCGtPDYIAPEIIAYQPYGK
A0A0C4DFZ9	PAN3	521	ENLQKAMELVtINysSDLKNLILYLLTDQNR
A0A0C4DFZ9	PAN3	522	ENLQKAMELVtINysSDLKNLILYLLTDQNR
P42680	TEC PSCTK4	522	YVLDDQYTSssGAK
P42680	TEC PSCTK4	523	YVLDDQYTSssGAK
Q04759	PRKCQ PRKCT	536	tNTFCGTPDYIAPEILLGQK
Q04759	PRKCQ PRKCT	538	TNtFCGTPDYIAPEILLGQK
Q05823	RNASEL RNS4	538	GSIsFEDLK
Q04759	PRKCQ PRKCT	542	TNTFCGtPDYIAPEILLGQK
P78362	SRPK2	547	HFTEDIQtR
A0A0C4DFZ9	PAN3	555	FYtQLDAAQMR
A0A0C4DFZ9	PAN3	555	FYtQLDAAQMRNDVIEEDLAK
Q7Z695	ADCK2 AARF	557	NtITLEK
Q9NQU5	PAK6 PAK5	560	KsLVGtPYWMAPEVIsR
Q9NQU5	PAK6 PAK5	560	RKsLVGTPYWMAPEVISR
Q9NQU5	PAK6 PAK5	560	sLVGTPYWMAPEVISR
P51813	BMX	560	yVLDDQYVSSVGtKFPVK
Q9NQU5	PAK6 PAK5	564	KsLVGtPYWMAPEVIsR
Q7Z695	ADCK2 AARF	566	LHVssLLssVFKLLMtHK
Q7Z695	ADCK2 AARF	567	LHVssLLssVFKLLMtHK
Q05397	PTK2 FAK FAK1	570	yMEDstyYKASK
Q05397	PTK2 FAK FAK1	570	yMEDSTYYK
Q7Z695	ADCK2 AARF	570	LHVssLLssVFKLLMtHK
Q7Z695	ADCK2 AARF	571	LHVssLLssVFKLLMtHK
P51813	BMX	572	yVLDDQYVSSVGtKFPVK
Q15418	RPS6KA1 MAPKAPK1A RSK1	573	AENGLLMtPCYTANFVAPEVLK
Q05397	PTK2 FAK FAK1	574	yMEDstyYKASK
Q05397	PTK2 FAK FAK1	574	YMEDsTYYK
Q05397	PTK2 FAK FAK1	575	yMEDstyYKASK
Q05397	PTK2 FAK FAK1	575	YMEDStYYK
Q05397	PTK2 FAK FAK1	576	yMEDstyYKASK
Q05397	PTK2 FAK FAK1	576	YMEDSTyYK
Q15418	RPS6KA1 MAPKAPK1A RSK1	576	AENGLLMTPCyTANFVAPEVLK
Q05397	PTK2 FAK FAK1	577	YMEDsTYyK
Q9UQ88	CDK11A CDC2L2 CDC2L3 PITSLREB	577	EYGsPLK
Q9UQ88	CDK11A CDC2L2 CDC2L3 PITSLREB	577	EYGsPLKAYtPVVVTQWYR
P51812	RPS6KA3 ISPK1 MAPKAPK1B RSK2	577	AENGLLMtPCYTANFVAPEVLK
Q7Z695	ADCK2 AARF	578	LHVssLLssVFKLLMtHK
P51812	RPS6KA3 ISPK1 MAPKAPK1B RSK2	580	AENGLLMTPCyTANFVAPEVLK
Q9UQ88	CDK11A CDC2L2 CDC2L3 PITSLREB	583	AYtPVVVTQWYR
Q9UQ88	CDK11A CDC2L2 CDC2L3 PITSLREB	583	EYGsPLKAYtPVVVTQWYR
Q9UQ88	CDK11A CDC2L2 CDC2L3 PITSLREB	588	AYTPVVVtQWYR
P21127	CDK11B CDC2L1 CDK11 PITSLREA PK58	589	EYGsPLK
P21127	CDK11B CDC2L1 CDK11 PITSLREA PK58	589	EYGsPLKAYtPVVVTLWYR
P21127	CDK11B CDC2L1 CDK11 PITSLREA PK58	595	AYtPVVVTLWYR
P21127	CDK11B CDC2L1 CDK11 PITSLREA PK58	595	EYGsPLKAYtPVVVTLWYR
P21127	CDK11B CDC2L1 CDK11 PITSLREA PK58	600	AYTPVVVtLWYR
Q9P286	PAK7 KIAA1264 PAK5	602	KsLVGtPYWMAPEVIsR
Q9P286	PAK7 KIAA1264 PAK5	602	RKsLVGTPYWMAPEVISR
Q9P286	PAK7 KIAA1264 PAK5	602	sLVGTPYWMAPEVISR
Q9P286	PAK7 KIAA1264 PAK5	606	KsLVGtPYWMAPEVIsR
P11362	FGFR1 BFGFR CEK FGFBR FLG FLT2 HBGFR	653	DIHHIDyYK
P11362	FGFR1 BFGFR CEK FGFBR FLG FLT2 HBGFR	653	DIHHIDyYKK
P21802	FGFR2 BEK KGFR KSAM	656	DINNIDyYKK
P20594	NPR2 ANPRB	663	ItDyGLASFRSTAEPDDSHALYAK
Q06418	TYRO3 BYK DTK RSE SKY TIF	681	IySGDYYR
Q06418	TYRO3 BYK DTK RSE SKY TIF	682	IYsGDYYR
Q06418	TYRO3 BYK DTK RSE SKY TIF	692	QGCAsKLPVK
O60674	JAK2	698	LsDPGISITVLPK
P30530	AXL UFO	702	IYNGDyYR
P30530	AXL UFO	702	KIYNGDyYR
Q9BZL6	PRKD2 PKD2 HSPC187	710	sVVGTPAYLAPEVLLNQGYNR
Q9BZL6	PRKD2 PKD2 HSPC187	714	SVVGtPAYLAPEVLLNQGYNR
Q58A45	PAN3	718	ENLQKAMELVtINysSDLKNLILYLLTDQNR
Q6P5Z2	PKN3 PKNBETA	718	TStFCGTPEFLAPEVLTQEAYTR
Q58A45	PAN3	721	ENLQKAMELVtINysSDLKNLILYLLTDQNR
Q58A45	PAN3	722	ENLQKAMELVtINysSDLKNLILYLLTDQNR
Q6P5Z2	PKN3 PKNBETA	722	TSTFCGtPEFLAPEVLTQEAYTR
O15021	MAST4 KIAA0303	724	VGLMsMTTNLYEGHIEK
Q16832	DDR2 NTRKR3 TKT TYRO10	732	NYTIKIADFGMsR
O94806	PRKD3 EPK2 PRKCN	735	sVVGTPAYLAPEVLR
Q16832	DDR2 NTRKR3 TKT TYRO10	737	NLYsGDYYR
Q15139	PRKD1 PKD PKD1 PRKCM	742	sVVGTPAYLAPEVLR
Q12866	MERTK MER	749	IySGDYYR
Q12866	MERTK MER	750	IYsGDYYR
Q58A45	PAN3	755	FYtQLDAAQMR
Q58A45	PAN3	755	FYtQLDAAQMRNDVIEEDLAK
Q8TF76	GSG2	757	QMtFKtKCNtPAMK
Q8TF76	GSG2	760	QMtFKtKCNtPAMK
Q8TF76	GSG2	764	QMtFKtKCNtPAMK
P54760	EPHB4 HTK MYK1 TYRO11	769	FLEENsSDPTYTSSLGGK
P54760	EPHB4 HTK MYK1 TYRO11	770	FLEENSsDPTYTSSLGGK
P29317	EPHA2 ECK	771	VLEDDPEAtYTTSGGK
P29317	EPHA2 ECK	772	VLEDDPEATyTTSGGK
Q16512	PKN1 PAK1 PKN PRK1 PRKCL1	772	tSTFCGTPEFLAPEVLTDTSYTR
P54760	EPHB4 HTK MYK1 TYRO11	773	FLEENSSDPtYTSSLGGK
P29317	EPHA2 ECK	774	VLEDDPEATYTtSGGK
P29317	EPHA2 ECK	774	VLEDDPEATYTtSGGKIPIR
Q16512	PKN1 PAK1 PKN PRK1 PRKCL1	774	TStFCGTPEFLAPEVLTDTSYTR
P29317	EPHA2 ECK	775	VLEDDPEATYTTsGGK
P29317	EPHA2 ECK	775	VLEDDPEATYTTsGGKIPIR
P29323	EPHB2 DRT EPHT3 EPTH3 ERK HEK5 TYRO5	775	FLEDDtSDPTYTSALGGK
P54760	EPHB4 HTK MYK1 TYRO11	776	FLEENSSDPTYTsSLGGKIPIR
P29323	EPHB2 DRT EPHT3 EPTH3 ERK HEK5 TYRO5	776	FLEDDTsDPTYTSALGGK
P54760	EPHB4 HTK MYK1 TYRO11	777	FLEENSSDPTYTSsLGGK
Q16512	PKN1 PAK1 PKN PRK1 PRKCL1	778	TSTFCGtPEFLAPEVLTDTSYTR
P29320	EPHA3 ETK ETK1 HEK TYRO4	779	VLEDDPEAAyTTR
P29323	EPHB2 DRT EPHT3 EPTH3 ERK HEK5 TYRO5	779	FLEDDTSDPtYTSALGGK
P54764	EPHA4 HEK8 SEK TYRO1	779	VLEDDPEAAyTTR
P21709	EPHA1 EPH EPHT EPHT1	780	LLDDFDGtYETQGGK
Q15375	EPHA7 EHK3 HEK11	791	VIEDDPEAVyTTTGGK
Q08345	DDR1 CAK EDDR1 NEP NTRK4 PTK3A RTK6 TRKE	792	NLyAGDyYR
Q08345	DDR1 CAK EDDR1 NEP NTRK4 PTK3A RTK6 TRKE	792	NLyAGDYYRVQGR
Q15375	EPHA7 EHK3 HEK11	792	VIEDDPEAVYtTTGGK
O95382	MAP3K6 ASK2 MAPKKK6 MEKK6	793	ISDFGtsKR
P54753	EPHB3 ETK2 HEK2 TYRO6	794	FLEDDPSDPTYTsSLGGK
O95382	MAP3K6 ASK2 MAPKKK6 MEKK6	794	ISDFGtsKR
Q6ZN16	MAP3K15 ASK3	795	ISDFGtsKR
Q6ZN16	MAP3K15 ASK3	796	ISDFGtsKR
Q08345	DDR1 CAK EDDR1 NEP NTRK4 PTK3A RTK6 TRKE	796	NLyAGDyYR
P07333	CSF1R FMS	807	IGDFGLARDIMNDsNYIVK
Q16513	PKN2 PRK2 PRKCL2	814	tSTFCGTPEFLAPEVLTETSYTR
Q16513	PKN2 PRK2 PRKCL2	815	TsTFCGTPEFLAPEVLTETSYTR
Q16513	PKN2 PRK2 PRKCL2	816	TStFCGTPEFLAPEVLTETSYTR
O15197	EPHB6	817	VARLGHsPQGPSCLLR
Q16513	PKN2 PRK2 PRKCL2	820	TSTFCGtPEFLAPEVLTETSYTR
Q9NRM7	LATS2 KPM	824	yYQKGsHVR
Q99683	MAP3K5 ASK1 MAPKKK5 MEKK5	825	ISDFGtsKR
Q99683	MAP3K5 ASK1 MAPKKK5 MEKK5	826	ISDFGtsKR
Q9NRM7	LATS2 KPM	829	yYQKGsHVR
P54756	EPHA5 BSK EHK1 HEK7 TYRO4	833	VLEDDPEAAyTTR
Q13523	PRPF4B KIAA0536 PRP4 PRP4H PRP4K	847	LCDFGSASHVADNDItPYLVSR
Q13523	PRPF4B KIAA0536 PRP4 PRP4H PRP4K	849	LCDFGSASHVADNDITPyLVSR
Q13523	PRPF4B KIAA0536 PRP4 PRP4H PRP4K	852	LCDFGSASHVADNDITPYLVsR
P09619	PDGFRB PDGFR PDGFR1	855	DIMRDsNYISK
P09619	PDGFRB PDGFR PDGFR1	855	DsNyIsK
P09619	PDGFRB PDGFR PDGFR1	857	DsNyIsK
P09619	PDGFRB PDGFR PDGFR1	859	DsNyIsK
Q14004	CDK13 CDC2L CDC2L5 CHED KIAA1791	867	LYSSEEsRPYTNK
Q14004	CDK13 CDC2L CDC2L5 CHED KIAA1791	871	LYSSEESRPYtNK
Q9NRM7	LATS2 KPM	872	CLAHsLVGTPNYIAPEVLLR
Q9NYV4	CDK12 CRK7 CRKRS KIAA0904	889	LYNSEEsRPYtNK
Q9NYV4	CDK12 CRK7 CRKRS KIAA0904	893	LYNSEEsRPYtNK
P07949	RET CDHF12 CDHR16 PTC RET51	896	MKIsDFGLsRDVyEEDsYVK
Q9P2K8	EIF2AK4 GCN2 KIAA1338	899	SDPSGHLtGMVGTALYVSPEVQGSTK
P07949	RET CDHF12 CDHR16 PTC RET51	900	MKIsDFGLsRDVyEEDsYVK
P07949	RET CDHF12 CDHR16 PTC RET51	904	MKIsDFGLsRDVyEEDsYVK
P07949	RET CDHF12 CDHR16 PTC RET51	905	MKIsDFGLsRDVYEEDsyVK
O95835	LATS1 WARTS	909	CLAHsLVGTPNYIAPEVLLR
Q9BXU1	STK31 SGK396	979	EQsVPNPEKDtEYTLYK
Q9NZJ5	EIF2AK3 PEK PERK	982	HtGQVGTK
Q9BXU1	STK31 SGK396	987	DtEytLYK
Q9BXU1	STK31 SGK396	987	EQsVPNPEKDtEYTLYK
Q9BXU1	STK31 SGK396	989	DtEytLYK
Q9BXU1	STK31 SGK396	990	DtEytLYK
Q9BXU1	STK31 SGK396	990	DTEYtLYKK
P35590	TIE1 TIE	1007	IADFGLSRGEEVyVK
O60674	JAK2	1016	EPGEsPIFWyAPEsLTESK
O60674	JAK2	1021	EPGEsPIFWyAPEsLTESK
P23458	JAK1 JAK1A JAK1B	1030	AIEtDKEyytVK
P23458	JAK1 JAK1A JAK1B	1034	AIEtDKEyytVK
P23458	JAK1 JAK1A JAK1B	1034	EyYtVKDDR
P23458	JAK1 JAK1A JAK1B	1035	AIEtDKEyytVK
P23458	JAK1 JAK1A JAK1B	1036	AIEtDKEyytVK
P23458	JAK1 JAK1A JAK1B	1036	EyYtVKDDR
O60566	BUB1B BUBR1 MAD3L SSK1	1042	LtSPGALLFQ
O60566	BUB1B BUBR1 MAD3L SSK1	1043	LTsPGALLFQ
P14616	INSRR IRR	1137	IGDFGMtR
P08069	IGF1R	1157	IGDFGMtR
P08069	IGF1R	1161	DIyETDyYRK
P08069	IGF1R	1161	DIyETDYYR
P08069	IGF1R	1165	DIyETDyYRK
P08069	IGF1R	1165	DIYETDyYR
P08069	IGF1R	1166	DIYETDYyRK
P06213	INSR	1181	IGDFGMtR
P06213	INSR	1185	DIyETDyYRK
P06213	INSR	1185	DIyETDYYR
P06213	INSR	1189	DIyETDyYRK
P06213	INSR	1189	DIYETDyYR
P06213	INSR	1190	DIYETDYyRK
Q86YV5	SGK223	1227	QKPGGtPNLQQK
P08581	MET	1230	DMyDKEYYsVHNK
P08581	MET	1234	DMYDKEyySVHNK
P08581	MET	1234	EyYsVHNK
Q86YV5	SGK223	1235	sQARLAPEIVsASQYR
P08581	MET	1235	DMYDKEyySVHNK
P08581	MET	1236	DMyDKEYYsVHNK
P08581	MET	1236	EyYsVHNK
Q04912	MST1R PTK8 RON	1238	EyysVQQHR
Q04912	MST1R PTK8 RON	1239	EyysVQQHR
Q04912	MST1R PTK8 RON	1240	EyysVQQHR
Q86YV5	SGK223	1245	sQARLAPEIVsASQYR
Q86YV5	SGK223	1247	sQARLAPEIVSAsQYR
Q38SD2	LRRK1 KIAA1790	1413	EHINIKLsDYGIsR
Q9Y6R4	MAP3K4 KIAA0213 MAPKKK4 MEKK4 MTK1	1485	LGDFGCsVKLK
P21675	TAF1 BA2R CCG1 CCGS TAF2A	1672	DASVFQDESNMsVLDIPSATPEK
P21675	TAF1 BA2R CCG1 CCGS TAF2A	1680	DASVFQDESNMSVLDIPSAtPEK
