# Supplementary material for: Illuminating phenotypic drug responses of sarcoma cells to kinase inhibitors by phosphoproteomics
Source: Mol Syst Biol. 2023 Dec 18;20(1):28–55. doi: 10.1038/s44320-023-00004-7 (PMC10883282; doi:10.1038/s44320-023-00004-7)
Supplement: Supplementary file 8 — Dataset EV7 [file 44320_2023_4_MOESM8_ESM.xlsx]

## Sheet: Info
This table presents the Pearson correlation between cell cycle phases and drug responses.
Tab	Comment
corr_Kelly_clusters_AUC	Drug: Eighty-seven drugs screened in our study with an AUC < 0.7 in at least one of the 17 sarcoma cell lines. C1-C5: Pearson correlation coefficients illustrating the connection between proportions computed by summing protein intensities exclusively expressed in five clusters (C1 to C5) during the cell cycle, as per Kelly et al (2022), and drug response (AUC). min: Most negative correlation obse…
mapped_periodic_119_proteins	Mapped proteomics data (Datasets EV4) to 119 periodic protein from Kelly et al (2022). 115 of them were identified in our data sets. Values: Log10(iBAQ).
rescale_proportions	Proportions of different clusters (cell cycle phases) in 17 sarcoma cell lines. C1 -C5: Rescaled (0-1) sums of protein intensities uniquely expressed in five clusters throughout the cell cycle, as per Kelly et al (2022).

## Sheet: corr_Kelly_clusters_AUC
Drug	C1	C2	C3	C4	C5	min	max	Targets	Phase (literature)	Phase (our data)	Consistent?
DINACICLIB	0.173897	-0.718105	-0.626491	0.491527	0.0401538	-0.718105	0.491527	CDK2, 5, 9	S/G2	S/G2	YES
DACTINOMYCIN	0.197509	-0.653267	-0.509988	0.434497	-0.0314847	-0.653267	0.434497	binds to DNA and inhibits RNA synthesis	G1/S	S/G2	YES
TRABECTEDIN	0.0363339	-0.648255	-0.317463	0.631989	-0.36867	-0.648255	0.631989	binds to DNA, blocks the cell cycle at the G2 phase	S/G2	S	YES
DOXORUBICIN	0.0255036	-0.639366	-0.562683	0.435235	0.18929	-0.639366	0.435235	2 primary mechanisms: intercalation into DNA and disrupt topoisomerase-mediated repairs and free radicals-mediated cellular damages. Cell cycle arrest at the G2/M phase	S/G2	S/G2	YES
ERIBULIN MESYLATE	0.0388564	-0.581966	-0.605269	0.506623	0.0250413	-0.605269	0.506623	binds to microtubule ends, inhibits microtubule growth and tubulin aggregate formation, causing irreversible mitotic block at the G2/M cell cycle phase	G2/M	S/G2	YES
KX2-391	0.0900202	-0.480759	-0.582022	0.436987	-0.0138887	-0.582022	0.436987	multi-kinase; microtubule as off target	G2/M	G2	YES
DUVELISIB	-0.192182	0.482869	0.422629	-0.564097	0.485302	-0.564097	0.485302	PI3K; it induces an increase in cells in the G1 phase and a decrease in cells in the S and G2/M phases. (Kawada et al, 2018)	G1/S	Early M	NO
DASATINIB	0.243374	0.354647	0.460487	-0.562276	0.0782044	-0.562276	0.460487	multi-kinase inhibitor; induces Cell Cycle Arrest at G1 Phase	G1	Early M	NO
SELINEXOR	0.365165	-0.395024	-0.548739	0.250872	-0.0845926	-0.548739	0.365165	exportin; It induces strong effects on G1- and early S-phase cells.	G1/S	G2	NO
ALPELISIB	-0.543057	-0.401982	-0.0425589	0.386677	0.295245	-0.543057	0.386677	PI3K; induces G1 cell cycle arrest	G1	G1/S/G2	YES
TIVANTINIB	-0.0202184	-0.475655	-0.541621	0.423894	0.0976848	-0.541621	0.423894	c-MET; induce apoptosis and G2/M-cell cycle arrest	S/G2	G2	YES
IDELALISIB	-0.190271	0.591467	0.47682	-0.536103	0.291523	-0.536103	0.591467	PI3K; induces G1 arrest and apoptosis	G1	Early M	NO
ALISERTIB	-0.121016	-0.464983	-0.531756	0.413758	0.212195	-0.531756	0.413758	AURK A; induce G2/M cycle arrest	G2	G2	YES
TALAZOPARIB	-0.118898	-0.491807	-0.517878	0.38677	0.27259	-0.517878	0.38677	PARP1; induce G2/M cycle arrest	G2	G2	YES
ANLOTINIB	-0.067521	-0.497153	-0.0786158	0.0833706	0.431719	-0.497153	0.431719
VOLASERTIB	-0.00111891	-0.467393	-0.497028	0.328199	0.209458	-0.497028	0.328199
NILOTINIB	-0.236391	-0.492969	-0.0202977	0.20163	0.354779	-0.492969	0.354779
ENSARTINIB	-0.167658	-0.331662	-0.489263	0.364836	0.201125	-0.489263	0.364836
PONATINIB	-0.0891623	-0.481646	-0.0551383	0.158909	0.284969	-0.481646	0.284969
BARASERTIB	-0.150406	-0.480682	-0.456167	0.376095	0.26912	-0.480682	0.376095
AZD-4547	-0.163969	-0.479071	-0.00866043	0.299287	0.0724873	-0.479071	0.299287
NEMIRALISIB	-0.361171	0.488395	0.528051	-0.470766	0.41606	-0.470766	0.528051	PI3K
NINTEDANIB	-0.085768	-0.466501	-0.0451139	0.116935	0.33672	-0.466501	0.33672
REGORAFENIB	-0.0595643	-0.462425	0.0828961	0.192134	0.0650318	-0.462425	0.192134
CEDIRANIB	0.0158399	-0.455214	-0.070946	0.0105376	0.428026	-0.455214	0.428026
GILTERITINIB	-0.448892	-0.172286	-0.00338935	0.303212	0.105313	-0.448892	0.303212
CRIZOTINIB	-0.103325	-0.328551	-0.445203	0.265548	0.273722	-0.445203	0.273722
DOVITINIB	-0.0932804	-0.443471	-0.120976	0.204498	0.223267	-0.443471	0.223267
INFIGRATINIB	-0.101932	-0.439274	-0.0779428	0.21304	0.179736	-0.439274	0.21304
ERDAFITINIB	-0.0623608	-0.434707	-0.0403076	0.138555	0.238357	-0.434707	0.238357
LENVATINIB	-0.0598842	-0.434537	0.0338973	0.0444987	0.349823	-0.434537	0.349823
LINSITINIB	-0.32317	-0.414813	-0.261002	0.522746	-0.0185207	-0.414813	0.522746	IGF-1R
MIDOSTAURIN	0.0355649	-0.412664	-0.232899	0.189486	0.166251	-0.412664	0.189486
TOCERANIB	-0.222187	-0.411563	0.0548882	0.245793	0.125476	-0.411563	0.245793
CERITINIB	-0.201365	-0.401237	-0.272218	0.339232	0.178131	-0.401237	0.339232
RIGOSERTIB	0.101509	-0.364755	-0.401092	0.295333	-0.0131688	-0.401092	0.295333
OSIMERTINIB	-0.32464	-0.400591	-0.254058	0.318734	0.339423	-0.400591	0.339423
AXITINIB	-0.0951709	-0.397602	0.107235	0.00886193	0.364077	-0.397602	0.364077
AVAPRITINIB	0.00763653	-0.395351	0.0516236	-0.00374098	0.313356	-0.395351	0.313356
COPANLISIB	-0.392767	-0.188762	0.096988	0.00385607	0.527823	-0.392767	0.527823	PI3K
VANDETANIB	-0.278583	-0.392496	-0.0748797	0.213125	0.33357	-0.392496	0.33357
TIVOZANIB	0.0110523	-0.390099	0.0679184	-0.0990815	0.467029	-0.390099	0.467029
ROGARATINIB	-0.171401	-0.383299	0.0859122	0.16877	0.160033	-0.383299	0.16877
PAZOPANIB	-0.0482176	-0.373578	0.0804307	-0.00743796	0.34069	-0.373578	0.34069
PEMIGATINIB	-0.0461345	-0.369044	-0.0527304	0.106939	0.228863	-0.369044	0.228863
SUNITINIB	-0.161496	-0.357288	0.0860097	0.0535763	0.336913	-0.357288	0.336913
MASITINIB	-0.0266401	-0.354777	0.112742	-0.102347	0.448401	-0.354777	0.448401
K-252A	0.0999707	-0.353215	-0.214945	0.0720954	0.24183	-0.353215	0.24183
BAY-1895344	0.156266	-0.264023	-0.349409	0.11797	0.119731	-0.349409	0.156266
LUCITANIB	-0.0529697	-0.349039	0.123509	-0.0478948	0.3644	-0.349039	0.3644
SULFATINIB	-0.179075	-0.345609	0.0721486	0.11179	0.250172	-0.345609	0.250172
TEMSIROLIMUS	0.10512	-0.338219	-0.331529	-0.031433	0.504174	-0.338219	0.504174	mTOR
IMATINIB	0.0549326	-0.327483	0.116587	-0.127825	0.375957	-0.327483	0.375957
SORAFENIB	0.0887133	-0.324775	0.0669367	-0.118195	0.35688	-0.324775	0.35688
QUIZARTINIB	0.00271792	-0.323366	0.0741946	-0.0862398	0.387864	-0.323366	0.387864
TASELISIB	-0.3211	-0.195614	0.0385989	-0.0589101	0.614551	-0.3211	0.614551	PI3K
PALBOCICLIB	0.144762	-0.280918	-0.320564	-0.0047416	0.350483	-0.320564	0.350483
ABEMACICLIB	0.129828	-0.318509	-0.290058	0.000573463	0.367358	-0.318509	0.367358
CRENOLANIB	0.259106	-0.315834	-0.0672834	-0.178185	0.372936	-0.315834	0.372936
LINIFANIB	-0.0652662	-0.293915	0.217701	-0.0260424	0.214545	-0.293915	0.217701
RIDAFOROLIMUS	0.0717569	-0.0586716	-0.174155	-0.271294	0.606977	-0.271294	0.606977	mTOR
IPATASERTIB	-0.270549	-0.113704	-0.0384505	-0.0131082	0.460502	-0.270549	0.460502
BUPARLISIB	-0.116183	-0.266127	-0.264808	0.00728448	0.564492	-0.266127	0.564492	PI3K
LESTAURTINIB	0.0863072	-0.265107	-0.183362	0.0823374	0.134325	-0.265107	0.134325
CAPMATINIB	0.297961	0.199143	-0.192008	-0.262288	0.118421	-0.262288	0.297961
BELIZATINIB	-0.198733	-0.207458	-0.250892	0.257201	0.134725	-0.250892	0.257201
FEDRATINIB	-0.201929	-0.248797	-0.118899	0.125968	0.31277	-0.248797	0.31277
VOLITINIB	0.31059	0.181251	-0.209074	-0.246163	0.104124	-0.246163	0.31059
BINIMETINIB	-0.047867	0.113004	-0.0244192	0.117402	-0.244222	-0.244222	0.117402
AFATINIB	-0.112918	-0.0568334	0.0154549	-0.234545	0.59644	-0.234545	0.59644	ErbB
FRUQUINTINIB	-0.15222	-0.226399	0.172789	0.0197222	0.202762	-0.226399	0.202762
CERTICAN	0.0856681	-0.131885	-0.138101	-0.215987	0.52735	-0.215987	0.52735	PI3K
TRAMETINIB	0.10723	0.196815	0.0765659	-0.0785446	-0.213436	-0.213436	0.196815
PACRITINIB	-0.049102	-0.0659553	-0.156475	-0.213105	0.628605	-0.213105	0.628605	JAK2
NERATINIB	-0.0400018	-0.191823	-0.212098	-0.00481365	0.392883	-0.212098	0.392883
RAPAMYCIN	0.0417451	-0.135097	-0.207705	-0.210318	0.623843	-0.210318	0.623843	mTOR
MOTESANIB	-0.0281604	-0.202143	0.22942	-0.189847	0.381828	-0.202143	0.381828
BOSUTINIB	0.125802	0.11088	-0.0271204	-0.0142544	-0.193607	-0.193607	0.125802
SELUMETINIB	0.0416393	0.087148	-0.03437	0.0481464	-0.186569	-0.186569	0.087148
BRIGATINIB	-0.176264	-0.100177	-0.0693091	0.153819	0.0601809	-0.176264	0.153819
CABOZANTINIB	-0.0890196	-0.0882668	0.108037	-0.174664	0.415225	-0.174664	0.415225
TEPOTINIB	0.212663	0.126503	-0.16239	-0.0655576	-0.104837	-0.16239	0.212663
FOSTAMATINIB	0.146195	-0.135658	0.00815855	-0.154997	0.235913	-0.154997	0.235913
DABRAFENIB	0.0206092	-0.00615943	0.0459072	0.054632	-0.153962	-0.153962	0.054632
COBIMETINIB	0.149935	0.165249	0.00121696	-0.143276	-0.0550124	-0.143276	0.165249
AZD-0156	-0.0325596	0.0257737	-0.0913965	-0.118068	0.301929	-0.118068	0.301929
ENCORAFENIB	-0.106428	-0.0664067	0.038925	0.122208	-0.0756196	-0.106428	0.122208

## Sheet: mapped_periodic_119_proteins
Gene	cluster	ProteinID	A204	G401	HS729	HT1080	KHOS-240S	KHOS-NP	MES-SA	RD	RD-ES	SK-ES-1	SK-LMS-1	SW1353	SW684	SW872	SW982	SYO-1	VA-ES-BJ
HIST1H1C	1	P16403	10.3773	10.1317	10.5928	10.4507	10.3591	10.2537	10.5542	10.6288	10.5466	10.6419	10.2561	10.359	10.3885	10.5356	10.1127	10.6679	9.87291
ELF2	1	Q15723-1										5.9086
ELF2	1	Q15723-2	6.12914	6.49573	6.66851	6.66144	7.07628	6.78945	7.13453	7.05491	7.12931	7.08986	6.07826	6.41749	6.46283	6.86502	6.44698	6.98725	6.34353
CCDC6	1	Q16204	8.49988	8.60233	8.24479	8.30277	8.31464	8.36548	8.23721	8.12847	7.82527	8.01919	8.14416	8.21554	8.28721	8.02687	7.99983	8.09861	8.18888
CEP89	1	Q96ST8	6.03462	6.40933	6.63553	5.54459	5.701	5.4731	5.57924	6.08818	5.48952	5.19747	5.90016	6.51103	6.09363	5.8857	5.74876	5.93842	5.82123
SRRM2	1	Q9UQ35	7.98116	8.23842	7.933	8.0205	8.02442	8.06655	8.10533	8.08779	8.17811	8.06056	7.90832	7.91014	7.93118	7.90281	7.98233	8.19109	8.1006
RBM12B	1	Q8IXT5	7.61152	7.56012	7.48314	7.57227	7.55089	7.65915	7.51033	7.74259	7.93873	7.73255	7.40209	7.47802	7.44661	7.43368	7.51903	7.68836	7.5556
NEDD1	1	Q8NHV4	7.51437	7.49476	7.64821	7.55517	7.32539	7.32301	7.4857	7.39816	7.63807	7.65382	7.66287	7.8966	7.37914	7.42568	7.74075	7.54989	7.62641
LMNB2	1	Q03252	8.87848	8.95047	8.99514	8.83883	8.89664	8.78203	8.67847	9.11698	8.9929	8.93228	8.9039	8.72322	8.63302	8.93997	8.8011	9.16558	8.73802
ZYX	1	Q15942	7.96359	8.42757	8.266	8.68671	7.88681	7.67023	7.99144	8.56785	7.12241	8.11458	8.18513	8.86467	7.7637	8.51688	7.96607	8.13385	8.40579
NUP35	1	Q8NFH5	7.85975	7.67047	7.41725	7.97395	7.30653	7.3524	8.01221	8.17483	8.15014	7.96689	7.80179	7.83624	7.30954	8.09072	7.36052	8.08133	7.7083
C12orf43	1	Q96C57	7.66286	7.62085	7.57105	7.87343	7.70029	7.57429	7.78462	7.62164	7.84327	7.3645	7.29646	7.69068	7.25346	7.4193	7.46657	7.56948	7.41578
HDGF	1	P51858	8.88061	9.05965	9.36732	9.08137	9.04897	8.72837	9.02845	9.26728	8.94869	9.22378	8.64491	8.86818	9.21739	9.06066	8.92352	8.91267	9.12488
HDGF	1	P51858-2		5.7004				5.664	5.65264
SRSF2	1	Q01130	9.18675	9.43771	9.41018	9.34816	9.36594	9.32963	9.52194	9.45369	9.50724	9.46703	9.18617	9.19533	9.17114	9.22582	9.27712	9.44734	9.24942
RALY	1	Q9UKM9	8.74543	8.61973	9.22085	8.69975	8.76184	8.66146	8.58801	9.03047	9.31057	8.74133	8.89712	8.67249	8.76045	8.94742	8.7198	8.89835	8.73789
RALY	1	Q9UKM9-2		5.95764	7.44732		6.6623	6.66551	6.71074	7.13258	7.28362	6.87804	6.96961	6.63459		7.15546			6.20028
MARCKS	1	P29966	6.7871		9.42047	6.91491	8.82691	8.24021		9.30137	8.35448	8.88623	9.02044	8.06769	8.9294	8.825	8.85085	7.62268	9.30966
TRA2B	1	P62995	8.67638	8.96155	8.96675	8.86172	8.95863	8.85438	8.92039	8.77595	8.94636	8.82142	8.70878	8.64337	8.80849	8.73152	8.84018	8.95931	8.77481
NELFA	1	Q9H3P2	7.71482	7.85327	7.76027	7.7905	7.76732	7.29682	7.67139	7.80643	7.84795	7.85995	7.50307	7.41796	7.362	7.56508	7.26923	7.81523	7.46947
LMNB1	1	P20700	9.28496	9.14677	9.14329	9.05942	9.20951	9.02375	9.04835	9.35428	9.40236	9.31351	8.8925	8.84724	8.93437	9.25594	9.23912	9.23189	8.9139
HCFC1	1	P51610-4	7.80413	7.86267	7.91665	7.93778	7.92355	7.95427	7.93074	7.88876	8.17526	8.05888	7.84179	7.82315	7.70045	8.05732	7.73916	8.03258	7.80875
HCFC1	1	P51610		5.25869	4.76786		5.1161		5.32689	5.45237	5.59586	5.78714			4.93974	5.60234	4.8804	5.74252
SRSF6	1	Q13247-3	8.48073	8.62199	8.60052	8.69157	8.87392	8.84158	8.7236	8.77396	9.0553	8.87478	8.67661	8.62646	8.66049	8.79121	8.72023	8.7309	8.57126
SNRNP70	1	P08621	8.93617	8.99592	8.99158	8.88951	8.98681	8.87215	8.97256	9.03539	9.15532	8.96539	8.73825	8.78958	8.8243	8.88037	8.88422	8.99853	8.74461
SNRNP70	1	P08621-4	8.178	8.2117	8.40967	7.82489	7.19658	8.05472	7.92958	8.08586	7.78117	8.14244	8.01402	8.05527		7.2877	7.3398		8.0553
SRSF3	1	P84103-2	9.22386	9.35881	9.45167	9.37469	9.38042	9.44097	9.41517	9.21185	9.73183	9.22026	9.21046	9.10739	9.34426	9.25748	9.3139	9.31404	9.20302
XRN2	1	Q9H0D6	8.07011	8.20099	8.32162	8.35143	8.5317	8.23512	8.23492	8.1786	8.55606	8.28918	8.33072	8.01387	8.16458	8.42718	8.22839	8.27977	8.42983
CBX5	1	P45973	8.62575	9.05724	9.1082	8.70939	8.93217	8.86999	8.92506	9.00625	9.38216	9.49314	8.58847	8.71637	8.70077	8.61258	8.74678	8.91821	8.71216
RPAIN	1
RAI1	1	Q7Z5J4	6.89377	7.08047	7.19688	6.71951	6.92993	7.06206	6.61531	6.54911	6.83508	7.13041	6.45507	6.7014	6.63538	7.12839	6.8103	6.94462	6.64904
WAC	1	Q9BTA9	7.02417	7.09796	6.29937	7.00628	6.94469	6.56656	7.39136	7.37264	7.30734	7.07212	6.755	6.91218	6.44908	6.84789	6.49781	7.29011	6.90161
WAC	1	Q9BTA9-5	5.65195	5.57939		5.83034		5.58774	6.04184	5.89625	6.05451	5.87109	5.65228	5.56925				6.1236	5.53391
TERF2	1	Q15554	7.27208	7.15848	6.9506	7.26329	7.25044	7.30511	7.26216	7.39244	7.77366	6.96299	6.85688	7.09214	7.3568	7.33179	7.2806	7.38653	7.21285
SRSF5	1	Q13243	8.77675	8.83199	8.69966	8.82994	8.62644	8.63098	8.73581	8.79848	8.96849	8.78305	8.48216	8.53113	8.52298	8.69152	8.64784	8.77069	8.40706
RRP1B	1	Q14684	7.88551	8.27017	7.88689	8.01602	8.28511	8.28959	8.34506	8.11038	8.56253	8.18371	7.70931	7.81727	7.67643	7.86494	8.04142	8.12797	8.24404
DBNL	1	Q9UJU6	8.59363	8.48372	8.68639	8.54878	8.52923	8.58872	8.08468	8.57962	8.18814	8.39577	8.83419	8.85878	8.40436	8.81414	8.56324	8.75395	8.74968
DBNL	1	Q9UJU6-2	7.01523	6.84163	6.96605	6.23225	6.83019	6.7448	6.58293	6.99882	6.1264	6.801	7.16788	6.77401	6.66647	7.14099	6.84804	7.03534	7.20446
DBNL	1	Q9UJU6-3		5.73515				6.48199					5.63587	5.90981	4.81334	6.26258			6.1787
NOLC1	1	Q14978-2	8.30658	8.8057	8.422	8.70047	8.88306	8.91321	9.01901	8.60861	8.87819	8.67672	8.45392	8.25875	8.54014	8.27787	8.54875	8.8112	8.76703
NOLC1	1	Q14978-3	6.81391	6.82022	6.37565	6.62295	7.1828	7.03565	6.38796	6.47178	5.82327	5.22959	6.23071	6.39111	6.41511	5.88935	6.60098	6.89052	6.53529
MDC1	1	Q14676	6.91387	7.13294	7.3616	7.53588	7.69501	7.82951	7.32589	7.52541	7.78222	7.6442	7.52769	7.29724	7.31947	7.37096	7.10039	7.64444	7.26485
ATM	2	Q13315	7.02797	7.32027	7.06928	6.85483	6.47514	6.71635	6.7663	7.16406	6.98671	6.73502	7.04759	6.48118	6.86065	7.15053	7.07071	7.17393	6.47267
MCM5	2	P33992	8.73042	8.6001	8.42393	8.66005	8.55895	8.51788	8.72285	8.59732	8.86014	8.74166	8.45826	8.42706	8.25969	8.5907	8.45207	8.74014	8.27968
FIP1L1	2	Q6UN15	7.39298	7.52469	7.49398	7.35115	7.65599	7.63956	7.49192	7.49334	7.48337	7.3615	7.08643	7.37286	7.38586	7.36024	7.36862	7.57874	7.23174
FIP1L1	2	Q6UN15-3	6.15803	6.56017	6.69274	5.74575	6.44627	6.5356	6.51691	6.2346	6.51892	6.24065	6.45026	6.20523	6.44963	6.71361	6.46689		6.43711
RBBP8	2	Q99708	5.98922	6.00118	6.13575	5.675	6.27189	6.10612	6.04448	5.7529	5.5297	6.03535	5.70152	4.2987	5.97507	6.32976	5.57278	6.42497	5.99824
RBBP8	2	Q99708-3		5.47534					4.81314
CHAF1B	2	Q13112	7.35492	7.48435	7.48915	7.75226	7.73268	7.63313	7.54749	7.45764	7.7948	7.86504	7.38967	7.12316	7.06899	7.53565	7.52189	7.62497	7.60234
ATAD2	2	Q6PL18	7.00112	7.05324	7.48579	7.2311	7.52719	7.66157	7.58581	7.46593	7.73481	7.87773	7.1878	6.83945	6.52765	7.27095	6.99742	8.01643	7.06544
DTL	2	Q9NZJ0	6.75555	6.70843	6.38254	7.03748	7.46599	7.3071	7.20077	6.47411	7.09243	7.19176	6.44869	6.92887	7.351	6.93295	7.3084	7.12437	6.92173
MCM4	2	P33991	8.65349	8.59398	8.43455	8.58569	8.67316	8.52638	8.60799	8.49026	8.66773	8.77392	8.43393	8.34892	8.17468	8.49701	8.36313	8.69386	8.30983
SLBP	2	Q14493	7.33117	7.64298	8.17835	7.76341	7.80176	7.76606	7.86125	7.47145	7.68736	7.75367	7.35804	7.47853	7.47551	7.63903	7.67377	7.92493	7.64247
MCM2	2	P49736	8.59557	8.58332	8.42252	8.55316	8.69233	8.55058	8.65434	8.55973	8.72257	8.75516	8.45204	8.3516	8.18341	8.52141	8.34744	8.69122	8.29934
MCM6	2	Q14566	8.63253	8.651	8.35701	8.529	8.61043	8.53765	8.6753	8.62836	8.73923	8.72392	8.41696	8.37009	8.2046	8.55138	8.33533	8.69716	8.31395
REC8	2	O95072-2			6.43914		6.94997				5.55634	6.35568			6.35233
KLF16	2	Q9BXK1	6.69073	7.39002	6.86849	7.3498	7.30156	7.2616	7.48613	6.94002	7.4151	7.06333	7.28475	6.56463	7.22245	6.94544	7.21693	7.27918	7.582
UHRF1	2	Q96T88	7.64461	7.87491	8.08449	7.9319	8.14105	8.19434	8.01449	8.37459	8.2549	8.27472	7.85594	7.60728	8.03544	7.83997	7.97174	8.0531	7.86376
FAM111B	2	Q6SJ93	6.29277	6.2645	7.15298	7.42183	7.2142	7.20479	5.72697	5.74733	7.38701	6.75374	7.09088	7.2593	7.19213	7.16728	7.03721	6.89092	7.1848
ESCO2	2	Q56NI9	6.83765	5.92642	6.75366	6.71099	6.87336	6.53126	6.42289	6.30144	6.80087	6.65625	5.55729	5.79696	6.26633	6.68189	6.80798	7.16056	6.74704
CENPU	2	Q71F23	6.64063	6.3923	6.945	7.23106	7.22176	7.18667	6.81663	7.08395	7.43355	7.48582	6.47187	6.64361	6.9522	7.05313	7.12045	7.03928	6.93664
TRIM28	3	Q13263	8.97112	9.22717	8.74547	9.30968	9.02127	8.86952	9.01482	9.12306	9.20542	9.37521	8.98222	8.93034	8.81226	8.90365	8.98446	9.25867	8.98731
EXO1	3	Q9UQ84	5.98063	5.56239	5.89402	6.34618	6.15487	6.46112	5.90667	5.2739	6.79807	7.06006		5.36698	6.00861	6.14983	6.28301	6.3076	6.13912
GMNN	3	O75496	6.51559	7.12353	7.50218	7.81573	7.33956	7.19746	7.72809	7.41739	7.61541	7.71057	7.23653	7.19156	6.67704	7.461	7.24522	7.5403	7.6739
KIAA0101	3	Q15004	7.71949	7.52708	7.72522	8.17196	7.60885	7.94734	8.38258	7.72247	7.85629	8.38019	7.85004	7.84751	7.43945	8.09363	7.58649	7.98806	8.02332
RRM2	3	P31350	8.17797	8.06867	8.43481	8.55854	8.11699	8.51563	8.50259	8.09214	8.25524	8.60339	8.47283	8.19271	8.10687	8.29762	8.58655	8.26946	8.76992
SPRYD4	3	Q8WW59	7.96975	7.58719	7.42356	7.85553	7.99506	7.87503	7.43969	7.57503	7.18998	6.86644	7.56225	7.67777	7.74465	7.5171	7.84048	7.85067	7.53886
CEP78	3	Q5JTW2	6.9714	7.82899	7.30137	7.05844	7.00785	7.08219	7.16421	6.80112	7.05765	7.40058	6.63583	7.02918	7.09432	6.93705	6.89681	7.16442	6.29806
OSBPL11	3	Q9BXB4	7.24644	7.0736	7.48579	7.58996	7.37766	7.37832	7.43471	7.27555	7.23335	7.60793	7.36126	7.38909	7.55565	7.40606	7.3934	7.27725	7.23742
MTFR2	3	Q6P444	5.83343	6.05671	6.70761	6.71972	6.63619	6.30247	6.09127	5.99231	6.40378	6.34942	5.92273	6.14665	5.89368	5.49127	6.07133	6.43151	6.63597
CDCA5	3	Q96FF9	6.92477	7.05585	7.43372	7.3419	7.43747	7.35996	7.30916	6.93779	7.76034	7.37819	6.98272	6.98629	7.5888	7.42009	7.26099	7.38668	7.44475
MIS18BP1	3	Q6P0N0	5.7836	6.01924	6.19019	7.1021	6.69821	7.19718	6.34474	6.0106	6.62801	6.62471	5.32373	5.79329	6.19961	5.90302	6.65195	6.60503	6.04677
MVP	4	Q14764	9.23467	8.3664	8.29921	8.53502	8.17799	8.37675	7.49945	8.45636	5.49778	6.19983	8.71721	9.00155	9.02303	8.46319	9.02489	6.69961	9.21708
ARMC1	4	Q9NVT9	7.81852	7.95354	7.8984	7.93631	8.17578	8.17919	7.91475	7.96972	8.1098	8.22367	7.78237	7.85748	7.8647	7.80744	7.90921	8.14829	7.8636
KIF18B	4	Q86Y91-2									5.84299
KIF18B	4	Q86Y91-3	5.65178	6.10207	6.71154	6.41011	6.67157	6.4803	6.65568	6.46724	6.93156	6.9437	6.03585	6.24355	6.66826	6.27898	6.57529	6.67057	6.2911
BUB1	4	O43683-2	6.23639	6.87449	6.49282	7.01649	7.08346	7.36257	6.92269	6.4889	6.76451	6.83416	6.72966	6.54566	6.60392	6.76973	6.9283	6.82801	7.23051
PTTG1	4	O95997	6.19051	6.19651	6.79159	7.31919	6.92667	6.71502	7.52816	6.68881	6.54915	7.45199	7.03685	6.84265	7.05586	7.48878	7.23129	6.6088	6.84483
CCNA2	4	P20248	6.98559	7.51061	7.74675	7.86817	8.43322	7.58977	7.64551	7.16135	7.15777	7.63187	7.31638	6.83337	8.09039	7.5598	8.27048	7.62008	7.32844
SGOL2	4	Q562F6-2	6.12515	6.16398	6.24539	6.55076	6.73855	6.88346	5.89607	6.68743	6.84928	6.78989	6.14494	6.24837	6.21835	6.14848	6.73566	6.39771	6.79741
CCNB2	4	O95067	7.04965	7.10659	7.36776	7.25685	7.39368	7.62397	7.2159	6.17863	7.07141	7.1926	7.05425	7.16916	6.77757	7.34859	7.2509	7.25562	7.14634
CCNB1	4	P14635	7.49881	7.80228	7.95804	8.0211	7.94264	8.0345	7.82829	7.48588	7.79994	7.88462	7.19205	7.3155	7.32061	8.06047	8.20678	7.54856	7.79928
CDC20	4	Q12834	7.28887	7.41136	7.56711	7.88931	8.07631	8.29623	7.49777	7.1219	7.44286	7.44317	7.59921	7.13975	7.22039	7.56863	7.62355	7.2785	7.41732
BUB1B	4	O60566	6.88902	7.23608	7.5489	7.51301	7.61962	7.79164	7.47883	7.10182	7.53706	7.56542	7.20731	7.19036	6.97361	6.9025	7.25152	7.05849	7.32586
CLEC16A	4	Q2KHT3	7.64656	7.53891	7.56402	7.72197	6.73134	7.18772	7.39893	7.81562	6.52825	6.46265	6.34789	7.36227	7.07369	7.44236	6.88655	7.59759	7.44286
CLEC16A	4	Q2KHT3-2		5.79234	5.49182	4.9618	5.4812	5.26729		5.36462	5.30549			5.17904	5.12405	5.29922	5.68642		5.26703
ERF	5	P50548	6.95064	7.46988	6.99	7.2613	6.87266	6.90215	7.38496	7.02974	7.36778	7.40105	6.34204	7.27483	7.1197	7.08585	6.97905	7.31433	6.97203
MINPP1	5	Q9UNW1	7.6883	7.3749	7.10492	7.22254	7.13527	7.5185	6.97854	7.45467	7.2596	7.22411	7.44409	7.37751	7.29373	7.43525	7.5763	7.61942	7.58976
FAM83D	5	Q9H4H8	6.68557	6.86535	6.98199	7.13942	7.35062	7.39039	7.40587	6.07409	6.94912	6.8555	7.17828	6.96433	7.02665	7.28471	7.28173	6.88803	6.86761
CDK1	5	P06493	8.46756	8.6851	8.83533	8.75298	8.48527	8.76619	8.61166	8.73026	8.82901	8.95318	8.47179	8.35019	8.33993	8.50721	8.59598	8.57525	8.41697
NUP210	5	Q8TEM1	7.40008	7.82836		5.99489	6.81804	7.60174	7.81446	7.47568	6.76415	6.26497	7.0869	6.6795	4.96326	6.51345	6.41834	7.07376	7.81159
PIF1	5
NDC80	5	O14777	7.57783	7.37432	8.01107	7.91129	7.99301	8.13407	7.61417	7.48135	7.60554	7.74697	7.88101	7.82007	7.71822	7.85252	7.9972	7.65034	7.53706
SMC4	5	Q9NTJ3	8.14674	7.90766	8.32681	8.39429	8.34395	8.23281	8.11104	8.35297	8.21869	8.4614	8.23992	8.18726	8.11028	8.26808	8.20134	8.30413	7.69891
CENPE	5	Q02224	6.3007	6.53805	6.15433	7.46854	6.70591	6.74792	5.96633	6.19719	6.49859	6.89949	5.80152	7.69044	6.30693	6.43946	6.58438	6.72358	6.10536
BIRC5	5	O15392	6.83681	6.46931	6.6998	7.19337	6.7422	6.22036	7.13903	6.91038	7.42512	7.044	7.04408	6.94547	6.39468	7.28251	6.29471	6.82161	6.09024
KIF20A	5
CTNNB1	5	P35222	7.62298	7.33931	8.70204	8.06325	8.23781	8.16328	6.77069	8.21148	7.39494	7.41099	8.10562	8.56905	8.36471	7.90831	8.36408	8.71074	7.40007
ASPM	5	Q8IZT6	5.82635	5.54911	5.79805	6.35874	6.55155	6.52013	6.21235	6.22796	6.27762	6.27847	5.81408	5.88518	6.10613	5.72017	6.40719	6.47071	5.58801
CDCA3	5	Q99618	5.95163	6.09153	6.1513	7.48149	5.52918	6.44848	7.09173	6.68146	7.07339	7.29915	5.91389	6.84343	5.76486	6.87985	6.11275	6.74597	6.04774
NUSAP1	5	Q9BXS6-2	7.30678	7.49283	7.99273	7.5036	7.72023	7.74296	7.58976	7.49265	7.98311	7.94721	7.52289	7.19892	7.52668	7.5073	7.66384	7.3004	7.36525
NUSAP1	5	Q9BXS6-4	5.70193	5.7154	5.92564		5.8546		6.05711	5.88251	6.10876	5.64883	5.59886	5.77266				5.71231	5.29696
GTSE1	5	Q9NYZ3	6.26722	7.00945	6.84085	7.08706	7.15854	7.08397	6.87137	6.54336	7.13191	7.34129	6.89501	6.78026	6.8406	7.17142	7.23944	6.72936	7.08804
MKI67	5	P46013	7.5611	7.78771	7.89872	8.32967	8.22596	8.26961	7.86844	7.46704	8.23232	8.10431	7.98543	7.9439	8.07417	7.74364	8.21485	7.74622	8.02678
MKI67	5	P46013-2			4.92215		6.14016	6.00646	5.81611		5.78057	5.31337	5.72373	5.6778		4.80212	5.59866	5.30752
INCENP	5
KIF23	5	Q02241	7.5778	7.45908	8.39644	7.80039	8.07744	8.05377	7.85346	7.44666	7.67022	7.63597	7.8654	7.51022	7.73761	7.9565	7.97222	7.76446	7.36925
KIF23	5	Q02241-2	5.45225	5.40719	6.35563	5.80955	5.97449	5.93921	6.04532	5.5432	5.88134	5.60795	5.675	5.33994	5.50954	6.0872	6.13605	5.92964	5.3773
PRC1	5	O43663	7.47583	7.22066	8.11613	7.74421	7.84962	7.6844	7.3912	7.38198	7.62389	7.69089	7.56577	7.34163	7.6072	7.73398	7.86027	7.64759	7.4312
PRC1	5	O43663-3	6.13267		6.29484	6.03348	6.10198	5.98192				5.93555	5.94765		5.878	5.90657	6.24935		5.95339
PRC1	5	O43663-4			6.37072	6.04053	5.38425	5.54549	5.45313	5.54912	5.93213	6.00217		5.65269	5.43296	5.82437	5.81551	5.64336	5.63222
RACGAP1	5	Q9H0H5	7.43982	7.37954	8.32446	7.77637	8.0727	7.92909	7.74719	7.36307	7.77269	7.75678	7.7204	7.5073	7.62236	7.88863	7.88747	7.59893	7.45945
CDCA2	5	Q69YH5	6.72604	7.04158	7.30328	7.12696	7.62548	7.56607	7.37153	7.16309	7.37125	7.24959	6.88085	6.84236	7.285	7.28442	7.46818	7.10447	7.03054
NET1	5	Q7Z628	4.83616	5.90189	5.49344	6.42959	6.54761	6.74411	6.60959	6.11635	6.03039	6.63083	5.8128	5.64801	3.90792	5.63561	6.11965	6.69124	6.01103
DDB2	5	Q92466	7.99036	7.8888	7.83897	8.12632	7.25721	6.8528	7.38096	6.66872	7.31363	7.26908	7.32772	7.65662	7.31451	7.65386	8.0098	7.89614	7.6927
HMMR	5	O75330-2	7.17558	7.36757	7.58123	7.79087	7.57294	7.82575	7.38625	6.27128	7.22857	7.26131	7.41227	7.33709	7.3312	7.71758	7.76852	7.28335	7.3097
KIFC1	5	Q9BW19	7.5178	7.74968	8.07565	7.70025	7.79923	7.80792	7.68069	7.73847	7.6196	7.79406	7.84318	7.58204	7.64345	7.85006	7.79149	7.81127	8.07483
KIF22	5	Q14807	7.16157	7.22133	7.32659	7.37496	7.56267	7.51654	7.32926	7.33789	7.74601	7.54286	7.0629	6.93293	7.15089	7.29439	7.32652	7.50391	7.38248
ARHGAP11A	5	Q6P4F7	5.64105	6.00961	6.19497	6.32068	6.64311	7.06642	6.38896	5.61503	6.69377	5.629	5.61639	4.3903	5.78142	5.4429	6.09543	6.44123	6.14289
ZNF362	5	Q5T0B9	6.38243	6.69224	6.40631	5.58917	5.75045	5.97209	6.40583	7.14503	6.87377	7.15162	5.66625		6.28358	6.36932	6.09464	7.15236	5.56754
PLK1	5	P53350	6.86127	8.18055	7.65007	7.88846	7.87521	7.92097	7.58897	7.05342	7.69413	7.58535	7.33238	7.33102	7.2292	7.72317	7.58327	7.39849	7.46091
AURKA	5	O14965	6.96414	7.37351	7.19293	7.53623	8.03943	7.97035	7.36233	7.06379	7.24821	7.62273	7.35139	7.17117	7.29593	7.5127	7.53517	7.23604	7.65809
CKAP2	5	Q8WWK9		5.50361	5.57974			5.3825	5.24487	4.87233	5.60866	5.29382					5.36034
CKAP2	5	Q8WWK9-5	7.25379	7.16634	7.49611	7.25173	7.06257	7.44726	7.92773	6.59921	7.3371	7.61359	7.09504	7.25456	7.44889	6.89782	7.6329	6.8798	7.62246
DLGAP5	5	Q15398		5.81096	6.278		6.47165	6.41963	5.85796				5.71552		5.74658	5.52172	5.96201		5.71856
DLGAP5	5	Q15398-3	7.53518	7.47731	7.97648	7.60574	8.08115	8.0186	7.89775	7.5148	7.50935	7.88658	7.71673	7.64364	7.5453	7.7722	7.79629	7.46556	7.40515
TPX2	5	Q9ULW0	7.56527	7.60918	8.05248	8.11545	8.16185	8.11453	7.72179	7.63014	8.13231	7.98108	7.93024	7.57638	7.79497	7.94401	7.89065	7.82978	7.98034
CDCA8	5	Q53HL2	7.23287	7.5759	7.83494	7.84898	7.85541	7.91014	7.45602	7.57198	7.98256	7.98859	7.43439	7.58168	7.4637	7.65153	7.61219	7.57039	7.3164
UBE2C	5	O00762	7.46339	7.52832	7.10001	7.94601	7.37723	7.75528	7.85927	7.7116	7.84978	7.89444	7.69361	7.41761	6.82365	7.94823	6.99533	7.52488	7.90633
KPNA2	5	P52292	8.53895	8.83663	8.9718	9.04128	9.12849	9.12965	8.98622	8.73483	8.77585	9.02244	8.8076	8.76136	8.56308	8.84916	8.8085	8.58011	8.77382
KIF11	5	P52732	7.57279	7.55763	7.81087	7.74441	7.60359	7.99831	7.72469	7.55709	7.70203	7.93807	7.51592	7.37722	7.59854	7.47482	7.85622	7.75558	7.6818
AURKB	5	Q96GD4	6.92178	7.45998	7.55	7.55939	7.6261	7.73168	7.2776	6.98407	7.68482	7.52179	7.25974	7.19088	7.18486	7.43109	7.48458	7.30415	7.36311
CKAP5	5	Q14008	8.209	8.22467	8.52199	8.20669	8.60029	8.19164	8.1422	8.03742	8.39649	8.16351	7.946	8.25632	8.13319	8.18826	8.09314	8.19224	8.0328
KIF20B	5	Q96Q89-3	6.36004	6.72029	6.5586	7.1159	6.82884	7.4182	6.58166	6.39529	7.12022	6.9582	6.26697	6.60772	6.53191	6.5419	6.86431	6.47959	6.97639
KIF20B	5	Q96Q89-4												5.7242	5.83121		5.65316
ECT2	5	Q9H8V3	6.45299	6.99822	7.37493	7.34572	7.19556	7.47439	7.02135	6.6203	6.92168	7.23006	7.39506	6.7529	7.05038	6.94872	7.22206	7.10683	7.40964
KIF2C	5	Q99661	7.21184	7.68404	8.01866	7.90187	8.21858	8.4878	7.8138	7.60023	7.93565	8.18513	7.73665	7.46935	7.51838	7.69362	7.83705	7.6672	7.7954
TACC3	5	Q9Y6A5	7.16556	7.48443	7.73657	7.97026	7.82364	7.66969	7.80672	7.43274	7.452	7.77738	7.39251	7.57315	6.84952	7.5917	7.12578	7.28387	7.4296
TOP2A	5	P11388	8.01864	8.05026	8.31632	8.35468	8.51615	8.60327	8.06936	7.91098	8.50343	8.19766	8.01353	7.94402	8.15386	8.34921	8.25598	8.1326	8.06152
UBE2S	5	Q16763	7.8136	7.97289	8.10195	8.51881	8.36945	8.38886	7.84035	7.76086	8.01972	8.19028	7.92728	7.84651	7.91018	8.02503	8.01378	8.07861	8.12603

## Sheet: rescale_proportions
Cell line	C1	C2	C3	C4	C5
A204	0.169727	0.280493	0.0692876	0.480492	0
G401	0.126979	0.337181	0.295556	0.0835313	0.156753
HS729	0.399507	0.12803	0.0134855	0.0699438	0.389034
HT1080	0.171983	0.177129	0.27827	0.108325	0.264292
KHOS-240S	0.165979	0.268176	0.0804707	0.137728	0.347647
KHOS-NP	0.11107	0.213801	0.0738843	0.15926	0.441985
MES-SA	0.330348	0.323024	0.161943	0.0187162	0.165969
RD	0.464509	0.253578	0.138103	0.0654442	0.0783662
RD-ES	0.320789	0.342577	0.162802	0	0.173832
SK-ES-1	0.263435	0.262481	0.264247	0.0182647	0.191573
SK-LMS-1	0.186257	0.201457	0.193818	0.227841	0.190627
SW1353	0.235723	0.088626	0.0844443	0.435838	0.15537
SW684	0.34036	0	0	0.580448	0.0791918
SW872	0.374762	0.232049	0.0754891	0.117448	0.200252
SW982	0.0660503	0.102802	0.144879	0.446503	0.239765
SYO-1	0.361119	0.311407	0.213356	0.00425012	0.109868
VA-ES-BJ	0	0.055001	0.231035	0.607625	0.106339
