# Supplementary material for: Illuminating phenotypic drug responses of sarcoma cells to kinase inhibitors by phosphoproteomics
Source: Mol Syst Biol. 2023 Dec 18;20(1):28–55. doi: 10.1038/s44320-023-00004-7 (PMC10883282; doi:10.1038/s44320-023-00004-7)
Supplement: Supplementary file 9 — Dataset EV8 [file 44320_2023_4_MOESM9_ESM.xlsx]

## Sheet: Info
This table shows the results of sparse multiblock partial least square regression (SMBPLSR) analysis
How to interpret ?	In "Drug_corr", it shows the "effect "of the repsonses among 17 sarcoma lines to this cluster of drugs. And "Protein & P-site_corr" shows the "effect" the corresponding proteins or p-sites which are resistance (positive) or sensitivity (negative) markers in this cluster.
Tab	Comment
Drug_corr	"Effect" of responses among sarcoma lines to different drugs. Eight of 12 clusters with similar responses (postive corr) were annotated as bellowed according to their target information. C1: AURK and PARP inhibitors C2: mTOR/PI3K inhibitor C3: FGFR inhibitors-1 C4: Chemo drugs and CDKs inhibitor C5: MAP2K inhibitors C7: Tubulin polymerization inhibitors C8: FGFR inhibitors-2 C12: PI3K inhibitors
Protein & P-site_corr	"Effect" of the abundanced of protein or P-site with the drugs in the corresponding clusters. The column "Protein/P-site" is annotated with [Gene name]_[Uniport ID]_[empty: protein or P-site]. Positive: resistance markers; Negative: sensitivity markers.

## Sheet: Drug_corr
Drug	C1	C2	C3	C4	C5	C6	C7	C8	C9	C10	C11	C12
TALAZOPARIB	0.643987	0	0	0	0	0	0	0	0	0	0	0
BARASERTIB	0.630633	0	0	0	0	0	0	0	0	0	0	0
ERIBULIN MESYLATE	0.397506	0	0	0.0125512	0	0	0.48884	0	0	0	0	-0.695661
ALISERTIB	0.099222	0	0	0	0	0	0.16327	0	0	0	0.0688571	0
ABEMACICLIB	0.0028333	0	0	0	-0.412896	0	0	0	0	0	0	0
RAPAMYCIN	0	0.510834	0	0	0	0	0	0	0	0	0	0
TEMSIROLIMUS	0	0.475363	0	0	0	0	0	0	0	0	0	0
CERTICAN	0	0.457864	0	0	0	0	0	0	0	0	0	0
RIDAFOROLIMUS	0	0.446441	0	0	0	0	0	0	0	0	0	0
COPANLISIB	0	0.242628	0	0	0	0	0	0	0	0	0	0.211732
TASELISIB	0	0.212746	0	0	0	0	0	0	0	0	0	0.266114
ERDAFITINIB	0	0	0.875063	0	0	0	0	0	0	0	0	0
INFIGRATINIB	0	0	0.317302	0	0	0	0	0	0	0	0	0
LENVATINIB	0	0	0.316902	0	0	0	0	0	0	0	0	0
CEDIRANIB	0	0	0.130507	0	0	0	0	0.186147	0	0	0	0
LUCITANIB	0	0	0.121882	0	0	0	0	0.23991	0	0	0	0
AZD-4547	0	0	0.0356321	0	0	0	0	0.53658	0	0	0	0
TRABECTEDIN	0	0	0	0.689669	0	0	0	0	0	0	0	0
DACTINOMYCIN	0	0	0	0.539789	0	0	0	0	0	0	0	0
DINACICLIB	0	0	0	0.417108	0	0	0	0	0	0	0	0
DOXORUBICIN	0	0	0	0.227486	0	0	0	0	0	0	0	0
KX2-391	0	0	0	0.0842426	0	0	0.229377	0	0	0	0	0
COBIMETINIB	0	0	0	0	0.746614	0	0	0	0	0	0	0
BINIMETINIB	0	0	0	0	0.0965625	0	0	0	0	0	0	-0.330326
SELUMETINIB	0	0	0	0	0.00229304	0	0	0	0	0	0	-0.539111
NINTEDANIB	0	0	0	0	0	0.670921	0	0	0	0	0	0
AXITINIB	0	0	0	0	0	0.617158	0	0	0	0	0	0
SUNITINIB	0	0	0	0	0	0.33276	0	0	0	0	0	0
PAZOPANIB	0	0	0	0	0	0.0930243	0	0	0.118563	0	0	0
TIVOZANIB	0	0	0	0	0	0.0907425	0	0	0.15505	0	0	0
RIGOSERTIB	0	0	0	0	0	0	0.303957	0	0	0	0	0
LINSITINIB	0	0	0	0	0	0	0.0345995	0	0	0	0.450325	0
PEMIGATINIB	0	0	0	0	0	0	0	0.637774	0	0	0	0
ROGARATINIB	0	0	0	0	0	0	0	0.440817	0	0	0	0
PONATINIB	0	0	0	0	0	0	0	0.137109	0	0	0	0
CABOZANTINIB	0	0	0	0	0	0	0	0	0.949596	0	0	0
ANLOTINIB	0	0	0	0	0	0	0	0	0.193622	0	0	0
AVAPRITINIB	0	0	0	0	0	0	0	0	0.150519	0	0	0
FRUQUINTINIB	0	0	0	0	0	0	0	0	0.0048355	0	0	0
LESTAURTINIB	0	0	0	0	0	0	0	0	0	0.6516	0	0
AZD-0156	0	0	0	0	0	0	0	0	0	0.495524	0	0
PALBOCICLIB	0	0	0	0	0	0	0	0	0	0.461206	0	0
K-252A	0	0	0	0	0	0	0	0	0	0.307169	0	0
BAY-1895344	0	0	0	0	0	0	0	0	0	0.14937	0	0
VOLASERTIB	0	0	0	0	0	0	0	0	0	0.0223015	0	0
BRIGATINIB	0	0	0	0	0	0	0	0	0	0	0.598093	0
GILTERITINIB	0	0	0	0	0	0	0	0	0	0	0.547489	0
BELIZATINIB	0	0	0	0	0	0	0	0	0	0	0.362336	0
FEDRATINIB	0	0	0	0	0	0	0	0	0	0	0.060989	0
ALPELISIB	0	0	0	0	0	0	0	0	0	0	0	0.0255548
ABROCITINIB	0	0	0	0	0	0	0	0	0	0	0	0
ACALABRUTINIB	0	0	0	0	0	0	0	0	0	0	0	0
AFATINIB	0	0	0	0	0	0	0	0	0	0	0	0
ALECTINIB	0	0	0	0	0	0	0	0	0	0	0	0
APATINIB	0	0	0	0	0	0	0	0	0	0	0	0
ASCIMINIB	0	0	0	0	0	0	0	0	0	0	0	0
AZD-3759	0	0	0	0	0	0	0	0	0	0	0	0
BARICITINIB	0	0	0	0	0	0	0	0	0	0	0	0
BMS-986165	0	0	0	0	0	0	0	0	0	0	0	0
BOSUTINIB	0	0	0	0	0	0	0	0	0	0	0	0
BRIVANIB	0	0	0	0	0	0	0	0	0	0	0	0
BRIVANIB ALANINATE	0	0	0	0	0	0	0	0	0	0	0	0
BUPARLISIB	0	0	0	0	0	0	0	0	0	0	0	0
CAPMATINIB	0	0	0	0	0	0	0	0	0	0	0	0
CERITINIB	0	0	0	0	0	0	0	0	0	0	0	0
CRENOLANIB	0	0	0	0	0	0	0	0	0	0	0	0
CRIZOTINIB	0	0	0	0	0	0	0	0	0	0	0	0
DABRAFENIB	0	0	0	0	0	0	0	0	0	0	0	0
DACOMITINIB	0	0	0	0	0	0	0	0	0	0	0	0
DOVITINIB	0	0	0	0	0	0	0	0	0	0	0	0
DUVELISIB	0	0	0	0	0	0	0	0	0	0	0	0
EDICOTINIB	0	0	0	0	0	0	0	0	0	0	0	0
ENASIDENIB	0	0	0	0	0	0	0	0	0	0	0	0
ENCORAFENIB	0	0	0	0	0	0	0	0	0	0	0	0
ENSARTINIB	0	0	0	0	0	0	0	0	0	0	0	0
ENTRECTINIB	0	0	0	0	0	0	0	0	0	0	0	0
ENZASTAURIN	0	0	0	0	0	0	0	0	0	0	0	0
ERLOTINIB	0	0	0	0	0	0	0	0	0	0	0	0
EVOBRUTINIB	0	0	0	0	0	0	0	0	0	0	0	0
FASUDIL	0	0	0	0	0	0	0	0	0	0	0	0
FILGOTINIB	0	0	0	0	0	0	0	0	0	0	0	0
FOSTAMATINIB	0	0	0	0	0	0	0	0	0	0	0	0
GALUNISERTIB	0	0	0	0	0	0	0	0	0	0	0	0
GEFITINIB	0	0	0	0	0	0	0	0	0	0	0	0
GLASDEGIB	0	0	0	0	0	0	0	0	0	0	0	0
GSK-3145095	0	0	0	0	0	0	0	0	0	0	0	0
HYDROXYFASUDIL	0	0	0	0	0	0	0	0	0	0	0	0
IBRUTINIB	0	0	0	0	0	0	0	0	0	0	0	0
ICOTINIB	0	0	0	0	0	0	0	0	0	0	0	0
IDELALISIB	0	0	0	0	0	0	0	0	0	0	0	0
IMATINIB	0	0	0	0	0	0	0	0	0	0	0	0
IPATASERTIB	0	0	0	0	0	0	0	0	0	0	0	0
ITACITINIB	0	0	0	0	0	0	0	0	0	0	0	0
IVOSIDENIB	0	0	0	0	0	0	0	0	0	0	0	0
LAPATINIB	0	0	0	0	0	0	0	0	0	0	0	0
LAROTRECTINIB	0	0	0	0	0	0	0	0	0	0	0	0
LENIOLISIB	0	0	0	0	0	0	0	0	0	0	0	0
LIFIRAFENIB	0	0	0	0	0	0	0	0	0	0	0	0
LINIFANIB	0	0	0	0	0	0	0	0	0	0	0	0
LORLATINIB	0	0	0	0	0	0	0	0	0	0	0	0
LOSMAPIMOD	0	0	0	0	0	0	0	0	0	0	0	0
MASITINIB	0	0	0	0	0	0	0	0	0	0	0	0
MIDOSTAURIN	0	0	0	0	0	0	0	0	0	0	0	0
MOMELOTINIB	0	0	0	0	0	0	0	0	0	0	0	0
MOTESANIB	0	0	0	0	0	0	0	0	0	0	0	0
NEMIRALISIB	0	0	0	0	0	0	0	0	0	0	0	0
NERATINIB	0	0	0	0	0	0	0	0	0	0	0	0
NETARSUDIL	0	0	0	0	0	0	0	0	0	0	0	0
NILOTINIB	0	0	0	0	0	0	0	0	0	0	0	0
NIRAPARIB	0	0	0	0	0	0	0	0	0	0	0	0
OLMUTINIB	0	0	0	0	0	0	0	0	0	0	0	0
ORANTINIB	0	0	0	0	0	0	0	0	0	0	0	0
OSIMERTINIB	0	0	0	0	0	0	0	0	0	0	0	0
PACRITINIB	0	0	0	0	0	0	0	0	0	0	0	0
PEFICITINIB	0	0	0	0	0	0	0	0	0	0	0	0
PERIFOSINE	0	0	0	0	0	0	0	0	0	0	0	0
PEXIDARTINIB	0	0	0	0	0	0	0	0	0	0	0	0
PYROTINIB	0	0	0	0	0	0	0	0	0	0	0	0
QUIZARTINIB	0	0	0	0	0	0	0	0	0	0	0	0
RADOTINIB	0	0	0	0	0	0	0	0	0	0	0	0
REGORAFENIB	0	0	0	0	0	0	0	0	0	0	0	0
RIBOCICLIB	0	0	0	0	0	0	0	0	0	0	0	0
ROBLITINIB	0	0	0	0	0	0	0	0	0	0	0	0
ROCILETINIB	0	0	0	0	0	0	0	0	0	0	0	0
RUBOXISTAURIN	0	0	0	0	0	0	0	0	0	0	0	0
RUXOLITINIB	0	0	0	0	0	0	0	0	0	0	0	0
SARACATINIB	0	0	0	0	0	0	0	0	0	0	0	0
SELINEXOR	0	0	0	0	0	0	0	0	0	0	0	0
SELONSERTIB	0	0	0	0	0	0	0	0	0	0	0	0
SEMAXANIB	0	0	0	0	0	0	0	0	0	0	0	0
SORAFENIB	0	0	0	0	0	0	0	0	0	0	0	0
SULFATINIB	0	0	0	0	0	0	0	0	0	0	0	0
TAZEMETOSTAT	0	0	0	0	0	0	0	0	0	0	0	0
TEPOTINIB	0	0	0	0	0	0	0	0	0	0	0	0
TIDEGLUSIB	0	0	0	0	0	0	0	0	0	0	0	0
TIVANTINIB	0	0	0	0	0	0	0	0	0	0	0	0
TOFACITINIB	0	0	0	0	0	0	0	0	0	0	0	0
TUCATINIB	0	0	0	0	0	0	0	0	0	0	0	0
UMBRALISIB	0	0	0	0	0	0	0	0	0	0	0	0
UPADACITINIB	0	0	0	0	0	0	0	0	0	0	0	0
VACTOSERTIB	0	0	0	0	0	0	0	0	0	0	0	0
VANDETANIB	0	0	0	0	0	0	0	0	0	0	0	0
VARLITINIB	0	0	0	0	0	0	0	0	0	0	0	0
VATALANIB	0	0	0	0	0	0	0	0	0	0	0	0
VEMURAFENIB	0	0	0	0	0	0	0	0	0	0	0	0
VOLITINIB	0	0	0	0	0	0	0	0	0	0	0	0
ZANUBRUTINIB	0	0	0	0	0	0	0	0	0	0	0	0
DASATINIB	0	0	0	0	0	0	-0.766927	0	0	0	0	0
TOCERANIB	0	0	0	0	-0.0660166	0.203381	0	0	0	0	0	0
TRAMETINIB	-0.140426	0	0	0	0.508327	0	0	0	0	0	0	0

## Sheet: Protein & P-site_corr
Protein/P-sites	C1	C2	C3	C4	C5	C6	C7	C8	C9	C10	C11	C12
CD44_P16070-18;P16070-12;P16070-14;P16070-13;P16070-11;P16070-10;P16070-8;P16070-17;P16070-6;P16070-4;P16070-7;P16070-5;P16070;P16070-16;P16070-3_304;325;360;389;393;457;638;655;663;663;677;698;706;632;675	0.366863	0	0	0.369153	-0.111195	0	0.308043	0	0	0	0	0.0931842
EVA1A_Q9H8M9_114	0.342796	0	0	0	-0.0170301	0	0	0	0	0	0	0
PLAUR_Q03405	0.291049	0	0	0	-0.0639008	0	0	0	0	0	0	0
S100A16_Q96FQ6	0.266112	0	0	0	-0.234447	0.374764	0	0	0	0.151624	0	0
CTSZ_Q9UBR2	0.261773	0	0	0.204632	0	0	0	0	0	0	0	0
CAVIN1_Q6NZI2;Q6NZI2-2;Q6NZI2-3_302;212;110	0.241493	0	0	0	0	0	0	0	0	0	0	0
MAP1B_P46821_1066	0.20241	0	0	0	0	0	0	0	0	0.000951409	0	0
CCDC9B_Q6ZUT6_55	0.197538	0	0	0	0	0.0682669	0	0	0	0	0	0
CAVIN1_Q6NZI2_127	0.176621	0	0	0	0	0.0301539	0	0	0	0	0	0
AHNAK_Q09666_5864	0.168434	0	0	0	0	0	0	0	0	0	0	0
NEXN_Q0ZGT2-2_80	0.16393	0	0	0	-0.0949921	0	0	0	0	0.0231688	0	0
NEXN_Q0ZGT2-4;Q0ZGT2;Q0ZGT2-3_16;80;80	0.16393	0	0	0	-0.0949921	0	0	0	0	0.0231688	0	0
LMNA_P02545;P02545-3;P02545-6;P02545-5;P02545-4;P02545-2_394;394;394;295;282;394	0.144669	0.421046	0	0	0	0	0	0	0	0.182945	0	0
BAP1_Q92560_597	0.14053	0	0	0	0	0	0	0	0	0.197579	0	0
MTCL1_Q9Y4B5;Q9Y4B5-2;Q9Y4B5-3;Q9Y4B5-4_1814;1454;1495;820	0.129116	0	0	0	0	0	0	0	0	0	0	0
RAC2_P15153	0.124023	0	0	0	0	0	0	0	0	0	0	0
BCAR3_O75815;O75815-3;O75815-2_338;247;14	0.104723	0	0	0	0	0	0	0	0	0	0	0
CSDE1_O75534;O75534-2;O75534-4;O75534-3_443;412;489;458	0.0980294	0	0	0	0	0	0	0	0	0.255783	0	0
RSL1D1_O76021;O76021-2_464;244	0.0942526	0	0	0.0133013	-0.108884	0	0	0	0	0.108629	0	0
EGFR_P00533_693	0.0912016	0	0	0.0147004	-0.319968	0	0	0	0	0.0727903	0	0
MT1G_P02795	0.0855768	0	0	0	0	0	0	0	0	0	0	0
FOSL1_P15407_101	0.0809321	0	0	0	-0.0263727	0	0	0	0	0	0	0
JPH2_Q9BR39_469	0.079773	0	0	0	0	0	0.047494	0	0	0	0	0
ELL2_O00472;O00472-2_503;253	0.0691727	0	0	0	-0.000491776	0.0619582	0	0	0	0	0	0
BCAR3_O75815;O75815-3;O75815-2_370;279;46	0.0658114	0	0	0	0	0	0	0	0	0	0	0
UPP1_Q16831	0.0570655	0	0	0	0	0	0	0	0	0	0	0
CD2AP_Q9Y5K6_233	0.0512505	0	0	0	0	0	0	0	0	0	0	0
GPNMB_Q14956-2	0.0495146	0	0	0.0476945	0	0	0	0	0	0	0	0
APC_P25054;P25054-2;P25054-3_1774;1673;1756	0.0479753	0	0	0	-0.00895152	0.00106483	0	0	0	0.121527	0	0
ABLIM3_O94929;O94929-2;O94929-3_373;311;311	0.0377398	0	0	0	0	0	0	0	0	0	0	0
PDE5A_O76074;O76074-2_86;44	0.0364948	0	0	0	0	0	0	0	0	0	0	0
KDM2A_Q9Y2K7-5	0.0357121	0	0	0	0	0	0	0	0	0	0	0
NNMT_P40261	0.0352643	0	0.0322025	0	0	0.379079	0	0	0	0	0	0
PTPN21_Q16825_590	0.030666	0	0	0	0	0	0	0	0	0	0	0
MESD_Q14696_221	0.0288402	0	0	0.062805	0	0	0	0	0	0	0	0
MAGEC2_Q9UBF1	0.0276585	0	0	0	0	0.0539226	0	0	0	0	0	0
RAI14_Q9P0K7-4_261	0.0171352	0	0	0	0	0	0	0	0	0	0	0
MYO5A_Q9Y4I1-2;Q9Y4I1;Q9Y4I1-3_600;600;600	0.0132414	0	0	0	0	0.0931572	0	0	0	0	0	0
SYNPO_Q8N3V7-2_826	0.00600079	0	0	0	0	0	0	0	0	0	0	0
AKTIP_Q9H8T0;Q9H8T0-2_16;16	0.000371951	0	0	0	-0.107307	0	0	0	0	0	0	0
;IFITM3_Q01628;C9JQL5_10;10	0	0	0	0	0	0	0	0	0	0	0	0
_A8MVJ9	0	0	0	0	0	0	0	0	0	0	0	0
_B2RBV5	0	0	0	0	0	0	0	0	0	0	0	0
_B2RBV5_18	0	0	0	0	0	0	0	0	0	0	0	0
_B2RBV5_21	0	0	0	0	0	0	0	0	0	0	0	0
_O00370_431	0	0	0	0	0	0	0	0	0	0	0	0
_O00370_435	0	0	0	0	0	0	0	0	0	0	0	0
_O00370_436	0	0	0	0	0	0	0	0	0	0	0	0
_O00370_448	0	0	0	0	0	0	0	0	0	0	0	0
_P13693	0	0	0	0	0	0	0	0	0	0	0	0
_P61224	0	0	0	0	0	0	0	0	0	0	0	0
_Q01628	0	0	0	0	0	0	0	0	0	0	0	0
_Q4G0T1	0	0	0	0	0	0	0	0	0	0	0	0
_Q6ZSR9	0	0	0	0	0	0	0	0	0	0	0	0
_Q6ZSR9_132	0	0	0	0	0	0	0	0	0	0	0	0
_Q6ZSR9_133	0	0	0	0	0	0	0	0	0	0	0	0
_Q6ZSR9_175	0	0	0	0	0	0	0	0	0	0	0	0
_Q6ZSR9_285	0	0	0	0	0	0	0	0	0	0	0	0
_Q6ZSR9_294	0	0	0	0	0	0	0	0	0	0	0	0
_Q6ZSR9_300	0	0	0	0	0	0	0	0	0	0	0	0
_Q6ZSR9_67	0	0	0	0	0	0	0	0	0	0	0	0
_Q6ZSR9_93	0	0	0	0	0	0	0	0	0	0	0	0
_Q9UF83;A8MUU9_154;438	0	0	0	0	0	0	0	0	0	0	0	0
_Q9UF83_317	0	0	0	0	0	0	0	0	0	0	0	0
_Q9UF83_339	0	0	0	0	0	0	0	0	0	0	0	0
_Q9UF83_357	0	0	0	0	0	0	0	0	0	0	0	0
_Q9UF83_375	0	0	0	0	0	0	0	0	0	0	0	0
_Q9UF83_404	0	0	0	0	0	0	0	0	0	0	0	0
_Q9UF83_494	0	0	0	0	0	0	0	0	0	0	0	0
_Q9UF83_5	0	0	0	0	0	0	0	0	0	0	0	0
44M2.3_Q96IC2-2	0	0	0	0	0	0	0	0	0	0	0	0
A2M_P01023	0	0	0	0	0	0	0	0	0	0	0	0
A4GALT_Q9NPC4	0	0	0	0	0	0	0	0	0	0	0	0
AAAS_Q9NRG9	0	0	0	0	0	0	0	0	0	0	0	0
AAAS_Q9NRG9;Q9NRG9-2_495;462	0	0	0	0	0	0	0	0	0	0	0	0
AAAS_Q9NRG9;Q9NRG9-2_57;57	0	0	0	0	0	0	0	0	0	0	0	0
AACS_Q86V21	0	0	0	0	0	0	0	0	0	0	0	0
AADAT_Q8N5Z0	0	0	0	0	0	0	0	0	0	0	0	0
AAED1_Q7RTV5	0	0	0	0	0	0	0	0	0	0	0	0
AAED1_Q7RTV5_12	0	0	0	0	0	0	0	0	0	0	0	0
AAGAB_Q6PD74	0	0	0	0	0	0	0	0	0	0	0	0
AAGAB_Q6PD74-2;Q6PD74_201;310	0	0	0	0	0	0	0	0	0	0	0	0
AAGAB_Q6PD74-2;Q6PD74_202;311	0	0	0	0	0	0	0	0	0	0	0	0
AAK1_Q2M2I8	0	0	0	0	0	0	0	0	0	0	0	0
AAK1_Q2M2I8;Q2M2I8-2_14;14	0	0	0	0	0	0	0	0	0	0	0	0
AAK1_Q2M2I8;Q2M2I8-2_18;18	0	0	0	0	0	0	0	0	0	0	0	0
AAK1_Q2M2I8;Q2M2I8-2_20;20	0	0	0	0	0	0	0	0	0	0	0	0
AAK1_Q2M2I8;Q2M2I8-2_21;21	0	0	0	0	0	0	0	0	0	0	0	0
AAK1_Q2M2I8;Q2M2I8-2_389;389	0	0	0	0	0	0	0	0	0	0	0	0
AAK1_Q2M2I8;Q2M2I8-2_605;605	0	0	0	0	0	0	0	0	0	0	0	0
AAK1_Q2M2I8;Q2M2I8-2_606;606	0	0	0	0	0	0	0	0	0	0	0	0
AAK1_Q2M2I8;Q2M2I8-2_618;618	0	0	0	0	0	0	0	0	0	0	0	0
AAK1_Q2M2I8;Q2M2I8-2_620;620	0	0	0	0	0	0	0	0	0	0	0	0
AAK1_Q2M2I8;Q2M2I8-2_623;623	0	0	0	0	0	0	0	0	0	0	0	0
AAK1_Q2M2I8;Q2M2I8-2_624;624	0	0	0	0	0	0	0	0	0	0	0	0
AAK1_Q2M2I8;Q2M2I8-2_637;637	0	0	0	0	0	0	0	0	0	0	0	0
AAK1_Q2M2I8;Q2M2I8-2_640;640	0	0	0	0	0	0	0	0	0	0	0	0
AAK1_Q2M2I8;Q2M2I8-2_652;652	0	0	0	0	0	0	0	0	0	0	0	0
AAK1_Q2M2I8;Q2M2I8-2_653;653	0	0	0	0	0	0	0	0	0	0	0	0
AAK1_Q2M2I8;Q2M2I8-2_668;668	0	0	0	0	0	0	0	0	0	0	0	0
AAK1_Q2M2I8;Q2M2I8-2_670;670	0	0	0	0	0	0	0	0	0	0	0	0
AAK1_Q2M2I8;Q2M2I8-2_674;674	0	0	0	0	0	0	0	0	0	0	0	0
AAK1_Q2M2I8;Q2M2I8-2_678;678	0	0	0	0	0	0	0	0	0	0	0	0
AAK1_Q2M2I8;Q2M2I8-2_731;731	0	0	0	0	0	0	0	0	0	0	0	0
AAK1_Q2M2I8;Q2M2I8-2_734;734	0	0	0	0	0	0	0	0	0	0	0	0
AAK1_Q2M2I8_846	0	0	0	0	0	0	0	0	0	0	0	0
AAMDC_Q9H7C9	0	0	0	0	0	0	0	0	0	0	0	0
AAMDC_Q9H7C9-3;Q9H7C9-2;Q9H7C9_46;46;46	0	0	0	0	0	0	0	0	0	0	0	0
AAMP_Q13685	0	0	0	0	0	0	0	0	0	0	0	0
AAR2_Q9Y312	0	0	0	0	0	0	0	0	0	0	0	0
AARD_Q4LEZ3	0	0	0	0	0	0	0	0	0	0	0	0
AARS_P49588	0	0	0	0	0	0	0	0	0	0	0	0
AARS_P49588;P49588-2_554;562	0	0	0	0	0	0	0	0	0	0	0	0
AARS2_Q5JTZ9	0	0	0	0	0	0	0	0	0	0	0	0
AARSD1_Q9BTE6	0	0	0	0	0	0	0	0	0	0	0	0
AASDH_Q4L235	0	0	0	0	0	0	0	0	0	0	0	0
AASDH_Q4L235-3;Q4L235-4;Q4L235-2;Q4L235_724;724;624;724	0	0	0	0	0	0	0	0	0	0	0	0
AASDHPPT_Q9NRN7	0	0	0	0	0	0	0	0	0	0	0	0
AASDHPPT_Q9NRN7_140	0	0	0	0	0	0	0	0	0	0	0	0
AASDHPPT_Q9NRN7_258	0	0	0	0	0	0	0	0	0	0	0	0
AASS_Q9UDR5	0	0	0	0	0	0	0	0	0	0	0	0
AASS_Q9UDR5_105	0	0	0	0	0	0	0	0	0	0	0	0
AATF_Q9NY61	0	0	0	0	0	0	0	0	0	0	0	0
AATF_Q9NY61_203	0	0	0	0	0	0	0	0	0	0	0	0
AATF_Q9NY61_211	0	0	0	0	0	0	0	0	0	0	0	0
AATF_Q9NY61_273	0	0	0	0	0	0	0	0	0	0	0	0
AATF_Q9NY61_320	0	0	0	0	0	0	0	0	0	0	0	0
AATF_Q9NY61_321	0	0	0	0	0	0	0	0	0	0	0	0
ABAT_P80404	0	0	0	0	0	0	0	0	0	0	0	0
ABCA1_O95477	0	0	0	0	0	0	0	0	0	0	0	0
ABCA1_O95477_1145	0	0	0	0	0	0	0	0	0	0	0	0
ABCA1_O95477_1296	0	0	0	0	0	0	0	0	0	0	0	0
ABCA1_O95477_2234	0	0	0	0	0	0	0	0	0	0	0	0
ABCA1_O95477_884	0	0	0	0	0	0	0	0	0	0	0	0
ABCA10_Q8WWZ4-5	0	0	0	0	0	0	0	0	0	0	0	0
ABCA12_Q86UK0	0	0	0	0	0	0	0	0	0	0	0	0
ABCA13_Q86UQ4	0	0	0	0	0	0	0	0	0	0	0	0
ABCA2_Q9BZC7	0	0	0	0	0	0	0	0	0	0	0	0
ABCA2_Q9BZC7;Q9BZC7-3;Q9BZC7-2_1237;1238;1237	0	0	0	0	0	0	0	0	0	0	0	0
ABCA2_Q9BZC7;Q9BZC7-3;Q9BZC7-2_1238;1239;1238	0	0	0	0	0	0	0	0	0	0	0	0
ABCA2_Q9BZC7;Q9BZC7-3;Q9BZC7-2_1327;1328;1327	0	0	0	0	0	0	0	0	0	0	0	0
ABCA2_Q9BZC7;Q9BZC7-3;Q9BZC7-2_1331;1332;1331	0	0	0	0	0	0	0	0	0	0	0	0
ABCA2_Q9BZC7;Q9BZC7-3_2412;2413	0	0	0	0	0	0	0	0	0	0	0	0
ABCA3_Q99758	0	0	0	0	0	0	0	0	0	0	0	0
ABCA3_Q99758_845	0	0	0	0	0	0	0	0	0	0	0	0
ABCA3_Q99758_846	0	0	0	0	0	0	0	0	0	0	0	0
ABCA5_Q8WWZ7-2	0	0	0	0	0	0	0	0	0	0	0	0
ABCA5_Q8WWZ7-3;Q8WWZ7;Q8WWZ7-2_38;815;815	0	0	0	0	0	0	0	0	0	0	0	0
ABCA7_Q8IZY2-2	0	0	0	0	0	0	0	0	0	0	0	0
ABCA7_Q8IZY2-2;Q8IZY2_1995;2133	0	0	0	0	0	0	0	0	0	0	0	0
ABCA8_O94911	0	0	0	0	0	0	0	0	0	0	0	0
ABCA8_O94911-2;O94911;O94911-3_12;12;12	0	0	0	0	0	0	0	0	0	0	0	0
ABCA9_Q8IUA7-2;Q8IUA7-5;Q8IUA7-4;Q8IUA7-3;Q8IUA7_12;12;12;12;12	0	0	0	0	0	0	0	0	0	0	0	0
ABCB1_P08183	0	0	0	0	0	0	0	0	0	0	0	0
ABCB10_Q9NRK6	0	0	0	0	0	0	0	0	0	0	0	0
ABCB11_O95342	0	0	0	0	0	0	0	0	0	0	0	0
ABCB4_P21439-3	0	0	0	0	0	0	0	0	0	0	0	0
ABCB6_Q9NP58-4	0	0	0	0	0	0	0	0	0	0	0	0
ABCB7_O75027	0	0	0	0	0	0	0	0	0	0	0	0
ABCB8_Q9NUT2-5	0	0	0	0	0	0	0	0	0	0	0	0
ABCC1;ABCC3_O15438;O15438-4;O15438-2;P33527-3;P33527;P33527-7;P33527-5;P33527-4;P33527-2;P33527-9;P33527-8;P33527-6_1141;1192;1141;1089;1145;1089;1030;1145;1086;1155;1030;1086	0	0	0	0	0	0	0	0	0	0	0	0
ABCC1_P33527	0	0	0	0	0	0	0	0	0	0	0	0
ABCC1_P33527-3;P33527;P33527-7;P33527-5;P33527-4;P33527-2;P33527-9;P33527-8;P33527-6_859;915;859;800;915;856;925;800;856	0	0	0	0	0	0	0	0	0	0	0	0
ABCC1_P33527-3;P33527;P33527-7;P33527-5;P33527-4;P33527-2;P33527-9;P33527-8;P33527-6_862;918;862;803;918;859;928;803;859	0	0	0	0	0	0	0	0	0	0	0	0
ABCC1_P33527-3;P33527;P33527-7;P33527-5;P33527-4;P33527-2;P33527-9;P33527-8;P33527-6_863;919;863;804;919;860;929;804;860	0	0	0	0	0	0	0	0	0	0	0	0
ABCC1_P33527-3;P33527;P33527-7;P33527-5;P33527-4;P33527-2;P33527-9;P33527-8;P33527-6_865;921;865;806;921;862;931;806;862	0	0	0	0	0	0	0	0	0	0	0	0
ABCC1_P33527-3;P33527;P33527-7;P33527-5;P33527-4;P33527-2;P33527-9;P33527-8;P33527-6_874;930;874;815;930;871;940;815;871	0	0	0	0	0	0	0	0	0	0	0	0
ABCC1_P33527-3;P33527;P33527-7;P33527-5;P33527-4;P33527-2;P33527-9;P33527-8;P33527-6_875;931;875;816;931;872;941;816;872	0	0	0	0	0	0	0	0	0	0	0	0.203063
ABCC10_Q5T3U5-2	0	0	0	0	0	0	0	0	0	0	0	0
ABCC11_Q96J66-2	0	0	0	0	0	0	0	0	0	0	0	0
ABCC2_Q92887	0	0	0	0	0	0	0	0	0	0	0	0
ABCC2_Q92887_283	0	0	0	0	0	0	0	0	0	0	0	0
ABCC2_Q92887_926	0	0	0	0	0	0	0	0	0	0	0	0
ABCC2_Q92887_930	0	0	0	0	0	0	0	0	0	0	0	0
ABCC2_Q92887_938	0	0	0	0	0	0	0	0	0	0	0	0
ABCC3_O15438	0	0	0	0	0	0	0	0	0	0	0	0
ABCC3_O15438;O15438-4;O15438-2;O15438-5_281;332;281;281	0	0	0	0	0	0	0	0	0	0	0	0
ABCC3_O15438;O15438-4;O15438-2_882;933;882	0	0	0	0	0	0	0	0	0	0	0	0
ABCC3_O15438;O15438-4;O15438-2_908;959;908	0	0	0	0	0	0	0	0	0	0	0	0
ABCC3_O15438;O15438-4;O15438-2_911;962;911	0	0	0	0	0	0	0	0	0	0	0	0
ABCC3_O15438;O15438-4;O15438-2_912;963;912	0	0	0	0	0	0	0	0	0	0	0	0
ABCC4_O15439	0	0	0	0	0	0	0	0	0	0	0	0
ABCC4_O15439;O15439-2;O15439-4;O15439-3_404;404;329;404	0	0	0	0	0	0	0	0	0	0	0	0
ABCC4_O15439;O15439-2;O15439-4;O15439-3_629;629;554;629	0	0	0	0	0	0	0	0	0	0	0	0
ABCC4_O15439;O15439-2;O15439-4;O15439-3_646;646;571;646	0	0	0	0	0	0	0	0	0	0	0	0
ABCC4_O15439;O15439-2;O15439-4;O15439-3_653;653;578;653	0	0	0	0	0	0	0	0	0	0	0	0
ABCC4_O15439;O15439-2;O15439-4;O15439-3_655;655;580;655	0	0	0	0	0	0	0	0	0	0	0	0
ABCC4_O15439;O15439-2;O15439-4;O15439-3_657;657;582;657	0	0	0	0	0	0	0	0	0	0	0	0
ABCC4_O15439;O15439-2;O15439-4;O15439-3_661;661;586;661	0	0	0	0	0	0	0	0	0	0	0	0
ABCC4_O15439;O15439-2;O15439-4;O15439-3_664;664;589;664	0	0	0	0	0	0	0	0	0	0	0	0
ABCC4_O15439;O15439-2;O15439-4;O15439-3_665;665;590;665	0	0	0	0	0	0	0	0	0	0	0	0
ABCC4_O15439;O15439-2;O15439-4;O15439-3_668;668;593;668	0	0	0	0	0	0	0	0	0	0	0	0
ABCC4_O15439;O15439-4;O15439-3_679;604;679	0	0	0	0	0	0	0	0	0	0	0	0
ABCC5_O15440-5	0	0	0	0	0	0	0	0	0	0	0	0
ABCC5_O15440-5;O15440;O15440-4;O15440-3;O15440-2_14;14;14;14;14	0	0	0	0	0	0	0	0	0	0	0	0
ABCC5_O15440-5;O15440;O15440-4;O15440-3;O15440-2_36;36;36;36;36	0	0	0	0	0	0	0	0	0	0	0	0
ABCC5_O15440-5;O15440_504;504	0	0	0	0	0	0	0	0	0	0	0	0
ABCC5_O15440-5;O15440_505;505	0	0	0	0	0	0	0	0	0	0	0	0
ABCC5_O15440-5;O15440_509;509	0	0	0	0	0	0	0	0	0	0	0	0
ABCC5_O15440-5;O15440_558;558	0	0	0	0	0	0	0	0	0	0	0	0
ABCC9_O60706-2	0	0	0	0	0	0	0	0	0	0	0	0
ABCD1_P33897_733	0	0	0	0	0	0	0	0	0	0	0	0
ABCD2_P33897	0	0	0	0	0	0	0	0	0	0	0	0
ABCD3_P28288	0	0	0	0	0	0	0	0	0	0	0	0
ABCD3_P28288;P28288-2;P28288-3_40;40;40	0	0	0	0	0	0	0	0	0	0	0	0
ABCD4_O14678	0	0	0	0	0	0	0	0	0	0	0	0
ABCE1_P61221	0	0	0	0	0	0	0	0	0	0	0	0
ABCE1_P61221_328	0	0	0	0	0	0	0	0	0	0	0	0
ABCE1_P61221_42	0	0	0	0	0	0	0	0	0	0	0	0
ABCF1_Q8NE71	0	0	0	0	0	0	0	0	0	0	0	0
ABCF1_Q8NE71;Q8NE71-2_105;105	0	0	0	0	0	0	0	0	0	0	0	0
ABCF1_Q8NE71;Q8NE71-2_108;108	0	0	0	0	0	0	0	0	0	0	0	0
ABCF1_Q8NE71;Q8NE71-2_109;109	0	0	0	0	0	0	0	0	0	0	0	0
ABCF1_Q8NE71;Q8NE71-2_140;140	0	0	0	0	0	0	0	0	0	0	0	0
ABCF1_Q8NE71;Q8NE71-2_166;166	0	0	0	0	0	0	0	0	0	0	0	0
ABCF1_Q8NE71;Q8NE71-2_20;20	0	0	0	0	0	0	0	0	0	0	0	0
ABCF1_Q8NE71;Q8NE71-2_21;21	0	0	0	0	0	0	0	0	0	0	0	0
ABCF1_Q8NE71;Q8NE71-2_22;22	0	0	0	0	0	0	0	0	0	0	0	0
ABCF1_Q8NE71;Q8NE71-2_595;557	0	0	0	0	0	0	0	0	0	0	0	0
ABCF1_Q8NE71;Q8NE71-2_621;583	0	0	0	0	0	0	0	0	0	0	0	0
ABCF1_Q8NE71_228	0	0	0	0	0	0	0	0	0	0	0	0
ABCF2_Q9UG63	0	0	0	0	0	0	0	0	0	0	0	0
ABCF2_Q9UG63;Q9UG63-2_218;218	0	0	0	0	0	0	0	0	0	0	0	0
ABCF3_Q9NUQ8	0	0	0	0	0	0	0	0	0	0	0	0
ABCF3_Q9NUQ8-2;Q9NUQ8_109;115	0	0	0	0	0	0	0	0	0	0	0	0
ABCF3_Q9NUQ8-2;Q9NUQ8_155;161	0	0	0	0	0	0	0	0	0	0	0	0
ABCG1_P45844-7	0	0	0	0	0	0	0	0	0	0	0	0
ABCG2_Q9UNQ0	0	0	0	0	0	0	0	0	0	0	0	0
ABHD10_Q9NUJ1	0	0	0	0	0	0	0	0	0	0	0	0
ABHD10_Q9NUJ1;Q9NUJ1-2_233;76	0	0	0	0	0	0	0	0	0	0	0	0
ABHD11_Q8NFV4	0	0	0	0	0	0	0	0	0	0	0	0
ABHD12_Q8N2K0	0	0	0	0	0	0	0	0	0	0	0	0
ABHD12_Q8N2K0;Q8N2K0-2;Q8N2K0-3_284;284;246	0	0	0	0	0	0	0	0	0	0	0	0
ABHD12_Q8N2K0;Q8N2K0-2;Q8N2K0-3_288;288;250	0	0	0	0	0	0	0	0	0	0	0	0
ABHD13_Q7L211	0	0	0	0	0	0	0	0	0	0	0	0
ABHD14A_Q9BUJ0	0	0	0	0	0	0	0	0	0	0	0	0
ABHD14B_Q96IU4	0	0	0	0	0	0	0	0	0	0	0	0
ABHD15_Q6UXT9	0	0	0	0	0	0	0	0	0	0	0	0
ABHD15_Q6UXT9_434	0	0	0	0	0	0	0	0	0	0	0	0
ABHD16A_O95870	0	0	0	0	0	0	0	0	0	0	0	0
ABHD16A_O95870_34	0	0	0	0	0	0	0	0	0	0	0	0
ABHD17A_Q96GS6	0	0	0	0	0	0	0	0	0	0	0	0
ABHD17B_Q5VST6	0	0	0	0	0	0	0	0	0	0	0	0
ABHD17C_Q6PCB6	0	0	0	0	0	0	0	0	0	0	0	0
ABHD2_P08910	0	0	0	0	0	0	0	0	0	0	0	0
ABHD2_P08910_415	0	0	0	0	0	0	0	0	0	0	0	0
ABHD3_Q8WU67	0	0	0	0	0	0	0	0	0	0	0	0
ABHD3_Q8WU67-2	0	0	0	0	0	0	0	0	0	0	0	0
ABHD4_Q8TB40	0	0	0	0	0	0	0	0	0	0	0	0
ABHD5_Q8WTS1	0	0	0	0	0	0	0	0	0	0	0	0
ABHD6_Q9BV23	0	0	0	0	0	0	0	0	0	0	0	0
ABI1_Q8IZP0-2	0	0	0	0	0	0	0	0	0	0	0	0
ABI1_Q8IZP0-2;Q8IZP0-4;Q8IZP0-6;Q8IZP0;Q8IZP0-12;Q8IZP0-10;Q8IZP0-8;Q8IZP0-7;Q8IZP0-11;Q8IZP0-3;Q8IZP0-5;Q8IZP0-9_173;178;178;178;195;173;178;178;114;178;173;178	0	0	0	0	0	0	0	0	0	0	0	0
ABI1_Q8IZP0-2;Q8IZP0-4;Q8IZP0-6;Q8IZP0;Q8IZP0-12;Q8IZP0-10;Q8IZP0-8;Q8IZP0-7;Q8IZP0-11;Q8IZP0-3;Q8IZP0-5;Q8IZP0-9_178;183;183;183;200;178;183;183;119;183;178;183	0	0	0	0	0	0	0	0	0	0	0	0
ABI1_Q8IZP0-2;Q8IZP0-4;Q8IZP0-6;Q8IZP0;Q8IZP0-12;Q8IZP0-10;Q8IZP0-8;Q8IZP0-7;Q8IZP0-11;Q8IZP0-3;Q8IZP0-5;Q8IZP0-9_182;187;187;187;204;182;187;187;123;187;182;187	0	0	0	0	0	0	0	0	0	0	0	0
ABI1_Q8IZP0-2;Q8IZP0-4;Q8IZP0-6;Q8IZP0;Q8IZP0-12;Q8IZP0-10;Q8IZP0-8;Q8IZP0-7;Q8IZP0-11;Q8IZP0-3;Q8IZP0-5;Q8IZP0-9_195;200;200;200;217;195;200;200;136;200;195;200	0	0	0	0	0	0	0	0	0	0	0	0
ABI1_Q8IZP0-2;Q8IZP0-4;Q8IZP0-6;Q8IZP0;Q8IZP0-12;Q8IZP0-10;Q8IZP0-8;Q8IZP0-7;Q8IZP0-11;Q8IZP0-3;Q8IZP0-5;Q8IZP0-9_208;213;213;213;230;208;213;213;149;213;208;213	0	0	0	0	0	0	0	0	0	0	0	0
ABI1_Q8IZP0-2;Q8IZP0-4;Q8IZP0-6;Q8IZP0;Q8IZP0-12;Q8IZP0-10;Q8IZP0-8;Q8IZP0-7;Q8IZP0-11;Q8IZP0-3;Q8IZP0-5;Q8IZP0-9_210;215;215;215;232;210;215;215;151;215;210;215	0	0	0	0	0	0	0	0	0	0	0	0
ABI1_Q8IZP0-2;Q8IZP0-4;Q8IZP0-6;Q8IZP0;Q8IZP0-12;Q8IZP0-10;Q8IZP0-8;Q8IZP0-7;Q8IZP0-11;Q8IZP0-3;Q8IZP0-5;Q8IZP0-9_211;216;216;216;233;211;216;216;152;216;211;216	0	0	0	0	0	0	0	0	0	0	0	0
ABI1_Q8IZP0-2;Q8IZP0-4;Q8IZP0-6;Q8IZP0;Q8IZP0-12;Q8IZP0-10;Q8IZP0-8;Q8IZP0-7;Q8IZP0-11;Q8IZP0-3;Q8IZP0-5;Q8IZP0-9_217;222;222;222;239;217;222;222;158;222;217;222	0	0	0	0	0	0	0	0	0	0	0	0
ABI1_Q8IZP0-2;Q8IZP0-4;Q8IZP0-6;Q8IZP0;Q8IZP0-12;Q8IZP0-10;Q8IZP0-8;Q8IZP0-7;Q8IZP0-11;Q8IZP0-3;Q8IZP0-5;Q8IZP0-9_220;225;225;225;242;220;225;225;161;225;220;225	0	0	0	0	0	0	0	0	0	0	0	0
ABI1_Q8IZP0-2;Q8IZP0-4;Q8IZP0-6;Q8IZP0;Q8IZP0-12;Q8IZP0-10;Q8IZP0-8;Q8IZP0-7;Q8IZP0-11;Q8IZP0-3;Q8IZP0-5;Q8IZP0-9_226;231;231;231;248;226;231;231;167;231;226;231	0	0	0	0	0	0	0	0	0	0	0	0
ABI1_Q8IZP0-2;Q8IZP0-4;Q8IZP0-6;Q8IZP0;Q8IZP0-12;Q8IZP0-10;Q8IZP0-8;Q8IZP0-7;Q8IZP0-11;Q8IZP0-3;Q8IZP0-5;Q8IZP0-9_445;450;479;507;495;387;392;421;328;451;475;480	0	0	0	0	0	0	0	0	0	0	0	0
ABI1_Q8IZP0-2;Q8IZP0-4;Q8IZP0-6;Q8IZP0;Q8IZP0-12;Q8IZP0-3;Q8IZP0-5;Q8IZP0-9_290;295;295;323;340;296;291;296	0	0	0	0	0	0	0	0	0	0	0	0
ABI1_Q8IZP0-2;Q8IZP0-4;Q8IZP0-6;Q8IZP0;Q8IZP0-12;Q8IZP0-3;Q8IZP0-5;Q8IZP0-9_291;296;296;324;341;297;292;297	0	0	0	0	0	0	0	0	0	0	0	0
ABI1_Q8IZP0-2;Q8IZP0-4;Q8IZP0-6;Q8IZP0;Q8IZP0-12;Q8IZP0-3;Q8IZP0-5;Q8IZP0-9_293;298;298;326;343;299;294;299	0	0	0	0	0	0	0	0	0	0	0	0
ABI1_Q8IZP0-2;Q8IZP0-4;Q8IZP0-6;Q8IZP0;Q8IZP0-12;Q8IZP0-3;Q8IZP0-5;Q8IZP0-9_296;301;301;329;346;302;297;302	0	0	0	0	-0.159615	0	0	0	0	0.0816063	0	0
ABI1_Q8IZP0-2;Q8IZP0-4;Q8IZP0-6_262;267;267	0	0	0	0	0	0	0	0	0	0	0	0
ABI1_Q8IZP0-3	0	0	0	0	0	0	0	0	0	0	0	0
ABI1_Q8IZP0-3;Q8IZP0-5;Q8IZP0-9_265;260;265	0	0	0	0	0	0	0	0	0	0	0	0
ABI1_Q8IZP0-3;Q8IZP0-5;Q8IZP0-9_267;262;267	0	0	0	0	0	0	0	0	0	0	0	0
ABI2_Q9NYB9-2	0	0	0	0	0	0	0	0	0	0	0	0
ABI2_Q9NYB9-2;Q9NYB9-3;Q9NYB9-4;Q9NYB9_169;124;169;175	0	0	0	0	0	0	0	0	0	0	0	0
ABI2_Q9NYB9-2;Q9NYB9-3;Q9NYB9-4;Q9NYB9_177;132;177;183	0	0	0	0	0	0	0	0	0	0	0	0
ABI2_Q9NYB9-2;Q9NYB9-3;Q9NYB9-4;Q9NYB9_181;136;181;187	0	0	0	0	0	0	0	0	0	0	0	0
ABI2_Q9NYB9-2;Q9NYB9-3;Q9NYB9-4;Q9NYB9_194;149;194;200	0	0	0	0	0	0	0	0	0	0	0	0
ABI2_Q9NYB9-2;Q9NYB9-3;Q9NYB9-4;Q9NYB9_207;162;207;213	0	0	0	0	0	0	0	0	0	0	0	0
ABI2_Q9NYB9-2;Q9NYB9-3;Q9NYB9-4;Q9NYB9_210;165;210;216	0	0	0	0	0	0	0	0	0	0	0	0
ABI2_Q9NYB9-2;Q9NYB9-3;Q9NYB9-4;Q9NYB9_212;167;212;218	0	0	0	0	0	0	0	0	0	0	0	0
ABI2_Q9NYB9-2;Q9NYB9-3;Q9NYB9-4;Q9NYB9_221;176;221;227	0	0	0	0	0	0	0	0	0	0	0	0
ABI2_Q9NYB9-2;Q9NYB9-3;Q9NYB9-4;Q9NYB9_227;182;227;233	0	0	0	0	0	0	0	0	0	0	0	0
ABI2_Q9NYB9-2;Q9NYB9-3;Q9NYB9-4;Q9NYB9_236;191;236;242	0	0	0	0	0	0	0	0	0	0	0	0
ABI2_Q9NYB9-2;Q9NYB9-3;Q9NYB9-4;Q9NYB9_237;192;237;243	0	0	0	0	0	0	0	0	0	0	0	0
ABI2_Q9NYB9-2;Q9NYB9-3;Q9NYB9-4;Q9NYB9_238;193;238;244	0	0	0	0	0	0	0	0	0	0	0	0
ABI2_Q9NYB9-2;Q9NYB9-3;Q9NYB9-4;Q9NYB9_240;195;240;246	0	0	0	0	0	0	0	0	0	0	0	0
ABI2_Q9NYB9-2;Q9NYB9-3;Q9NYB9-4;Q9NYB9_241;196;241;247	0	0	0	0	0	0	0	0	0	0	0	0
ABI2_Q9NYB9-2;Q9NYB9-3;Q9NYB9-4;Q9NYB9_247;202;247;253	0	0	0	0	0	0	0	0	0	0	0	0
ABI2_Q9NYB9-2;Q9NYB9-3;Q9NYB9-4;Q9NYB9_248;203;248;254	0	0	0	0	0	0	0	0	0	0	0	0
ABI2_Q9NYB9-2;Q9NYB9-3;Q9NYB9-4;Q9NYB9_294;249;355;361	0	0	0	0	0	0	0	0	0	0	0	0
ABI2_Q9NYB9-2;Q9NYB9-3;Q9NYB9-4;Q9NYB9_297;252;358;364	0	0	0	0	0	0	0	0	0	0	0	0
ABI2_Q9NYB9-2;Q9NYB9-3;Q9NYB9-4;Q9NYB9_301;256;362;368	0	0	0	0	0	0	0	0	0	0	0	0
ABI2_Q9NYB9-2;Q9NYB9-3_256;211	0	0	0	0	0	0	0	0	0	0	0	0
ABI2_Q9NYB9-2;Q9NYB9-3_271;226	0	0	0	0	0	0	0	0	0	0	0	0
ABI2_Q9NYB9-2;Q9NYB9-3_285;240	0	0	0	0	0	0	0	0	0	0	0	0
ABI2_Q9NYB9-2;Q9NYB9-3_291;246	0	0	0	0	0	0	0	0	0	0	0	0
ABI3_Q9P2A4-2	0	0	0	0	0	0	0	0	0	0	0	0
ABI3BP_Q7Z7G0	0	0	0	0	0	0	0	0	0	0	0	0
ABL1;ABL2_P00519-2;P00519;P42684;P42684-6;P42684-5;P42684-7;P42684-8;P42684-3;P42684-2;P42684-10;P42684-4_412;393;439;418;439;418;418;424;403;424;403	0	0	0	0	0	0	0	0	0	0	0	0
ABL1_P00519	0	0	0	0	0	0	0	0	0	0	0	0
ABL1_P00519-2;P00519_199;180	0	0	0	0	0	0	0	0	0	0	0	0
ABL1_P00519-2;P00519_588;569	0	0	0	0	0	0	0	0	0	0	0	0
ABL1_P00519-2;P00519_632;613	0	0	0	0	0	0	0	0	0	0	0	0
ABL1_P00519-2;P00519_639;620	0	0	0	0	0	0	0	0	0	0	0	0
ABL1_P00519-2;P00519_678;659	0	0	0	0	0	0	0	0	0	0	0	0
ABL1_P00519-2;P00519_702;683	0	0	0	0	0	0	0	0	0	0	0	0
ABL1_P00519-2;P00519_710;691	0	0	0	0	0	0	0	0	0	0	0	0
ABL1_P00519-2;P00519_735;716	0	0	0	0	0	0	0	0	0	0	0	0
ABL1_P00519-2;P00519_737;718	0	0	0	0	0	0	0	0	0	0	0	0
ABL1_P00519-2;P00519_824;805	0	0	0	0	0	0	0	0	0	0	0	0
ABL1_P00519-2;P00519_827;808	0	0	0	0	0	0	0	0	0	0	0	0
ABL1_P00519-2;P00519_828;809	0	0	0	0	0	0	0	0	0	0	0	0
ABL1_P00519-2;P00519_833;814	0	0	0	0	0	0	0	0	0	0	0	0
ABL1_P00519-2;P00519_871;852	0	0	0	0	0	0	0	0	0	0	0	0
ABL1_P00519-2;P00519_903;884	0	0	0	0	0	0	0	0	0	0	0	0
ABL1_P00519-2;P00519_936;917	0	0	0	0	0	0	0	0	0	0	0	0
ABL1_P00519-2;P00519_938;919	0	0	0	0	0	0	0	0	0	0	0	0
ABL1_P00519-2_16	0	0	0	0	0	0	0	0	0	0	0	0
ABL2_P42684;P42684-5;P42684-3;P42684-10_72;72;57;57	0	0	0	0	0	0	0	0	0	0	0	0
ABL2_P42684;P42684-6;P42684-3;P42684-2_783;762;768;747	0	0	0	0	0	0	0	0	0	0	0	0
ABL2_P42684;P42684-6;P42684-3;P42684-2_784;763;769;748	0	0	0	0	0	0	0	0	0	0	0	0
ABL2_P42684;P42684-6;P42684-3;P42684-2_786;765;771;750	0	0	0	0	0	0	0	0	0	0	0	0
ABL2_P42684;P42684-6;P42684-3;P42684-2_788;767;773;752	0	0	0	0	0	0	0	0	0	0	0	0
ABL2_P42684;P42684-6;P42684-5;P42684-7;P42684-3;P42684-2;P42684-10;P42684-4_1054;1033;951;930;1039;1018;936;915	0	0	0	0	0	0	0	0	0	0	0	0
ABL2_P42684;P42684-6;P42684-5;P42684-7;P42684-3;P42684-2;P42684-10;P42684-4_602;581;602;581;587;566;587;566	0	0	0	0	0	0	0	0	0	0	0	0
ABL2_P42684;P42684-6;P42684-5;P42684-7;P42684-3;P42684-2;P42684-10;P42684-4_618;597;618;597;603;582;603;582	0	0	0	0	0	0	0	0	0	0	0	0
ABL2_P42684;P42684-6;P42684-5;P42684-7;P42684-3;P42684-2;P42684-10;P42684-4_620;599;620;599;605;584;605;584	0	0	0	0	0	0	0	0	0	0	0	0
ABL2_P42684;P42684-6;P42684-5;P42684-7;P42684-3;P42684-2;P42684-10;P42684-4_631;610;631;610;616;595;616;595	0	0	0	0	0	0	0	0	0	0	0	0
ABL2_P42684;P42684-6;P42684-5;P42684-7;P42684-3;P42684-2;P42684-10;P42684-4_633;612;633;612;618;597;618;597	0	0	0	0	0	0	0	0	0	0	0	0
ABL2_P42684;P42684-6;P42684-5;P42684-7;P42684-3;P42684-2;P42684-10;P42684-4_654;633;654;633;639;618;639;618	0	0	0	0	0	0	0	0	0	0	0	0
ABL2_P42684;P42684-6;P42684-5;P42684-7;P42684-3;P42684-2;P42684-10;P42684-4_655;634;655;634;640;619;640;619	0	0	0	0	0	0	0	0	0	0	0	0
ABL2_P42684;P42684-6;P42684-5;P42684-7;P42684-3;P42684-2;P42684-10;P42684-4_671;650;671;650;656;635;656;635	0	0	0	0	0	0	0	0	0	0	0	0
ABL2_P42684;P42684-6;P42684-5;P42684-7;P42684-3;P42684-2;P42684-10;P42684-4_815;794;712;691;800;779;697;676	0	0	0	0	0	0	0	0	0	0	0	0
ABL2_P42684;P42684-6;P42684-5;P42684-7;P42684-3;P42684-2;P42684-10;P42684-4_817;796;714;693;802;781;699;678	0	0	0	0	0	0	0	0	0	0	0	0
ABL2_P42684;P42684-6;P42684-5;P42684-7;P42684-3;P42684-2;P42684-10;P42684-4_818;797;715;694;803;782;700;679	0	0	0	0	0	0	0	0	0	0	0	0
ABL2_P42684;P42684-6;P42684-5;P42684-7;P42684-3;P42684-2;P42684-10;P42684-4_819;798;716;695;804;783;701;680	0	0	0	0	0	0	0	0	0	0	0	0
ABL2_P42684;P42684-6;P42684-5;P42684-7;P42684-3;P42684-2;P42684-10;P42684-4_820;799;717;696;805;784;702;681	0	0	0	0	0	0	0	0	0	0	0	0
ABL2_P42684;P42684-6;P42684-5;P42684-7;P42684-3;P42684-2;P42684-10;P42684-4_866;845;763;742;851;830;748;727	0	0	0	0	0	0	0	0	0	0	0	0
ABL2_P42684;P42684-6;P42684-5;P42684-7;P42684-3;P42684-2;P42684-10;P42684-4_915;894;812;791;900;879;797;776	0	0	0	0	0	0	0	0	0	0	0	0
ABL2_P42684;P42684-6;P42684-5;P42684-7;P42684-3;P42684-2;P42684-10;P42684-4_936;915;833;812;921;900;818;797	0	0	0	0	0	0	0	0	0	0	0	0
ABL2_P42684;P42684-6;P42684-5;P42684-7;P42684-3;P42684-2;P42684-10;P42684-4_938;917;835;814;923;902;820;799	0	0	0	0	0	0	0	0	0	0	0	0
ABL2_P42684;P42684-6;P42684-5;P42684-7;P42684-3;P42684-2;P42684-10;P42684-4_997;976;894;873;982;961;879;858	0	0	0	0	0	0	0	0	0	0	0	0
ABL2_P42684;P42684-6;P42684-5;P42684-7;P42684-8_31;31;31;31;31	0	0	0	0	0	0	0	0	0	0	0	0
ABL2_P42684-6	0	0	0	0	0	0	0	0	0	0	0	0
ABL2_P42684-7	0	0	0	0	0	0	0	0	0	0	0	0
ABLIM1_O14639-2	0	0	0	0	0	0	0	0	0	0	0	0
ABLIM1_O14639-2;O14639-6;O14639;O14639-3;O14639-5_291;319;351;35;63	0	0	0	0	0	0	0	0	0	0	0	0
ABLIM1_O14639-2;O14639-6;O14639;O14639-3;O14639-5_292;320;352;36;64	0	0	0	0	0	0	0	0	0	0	0	0
ABLIM1_O14639-2;O14639-6;O14639;O14639-3;O14639-5_307;335;367;51;79	0	0	0	0	0	0	0	0	0	0	0	0
ABLIM1_O14639-2;O14639-6;O14639;O14639-4;O14639-3;O14639-5_362;390;422;80;106;134	0	0	0	0	0	0	0	0	0	0	0	0
ABLIM1_O14639-2;O14639-6;O14639;O14639-4;O14639-3;O14639-5_369;397;429;87;113;141	0	0	0	0	0	0	0	0	0	0	0	0
ABLIM1_O14639-2;O14639-6;O14639;O14639-4;O14639-3;O14639-5_371;399;431;89;115;143	0	0	0	0	0	0	0	0	0	0	0	0
ABLIM1_O14639-2;O14639-6;O14639;O14639-4;O14639-3;O14639-5_375;403;435;93;119;147	0	0	0	0	0	0	0	0	0	0	0	0
ABLIM1_O14639-2;O14639-6;O14639;O14639-4;O14639-3;O14639-5_392;420;452;110;136;164	0	0	0	0	0	0	0	0	0	0	0	0
ABLIM1_O14639-2;O14639-6;O14639;O14639-4;O14639-3;O14639-5_395;423;455;113;139;167	0	0	0	0	0	0	0	0	0	0	0	0
ABLIM1_O14639-2;O14639-6;O14639;O14639-4;O14639-3;O14639-5_398;426;458;116;142;170	0	0	0	0	0	0	0	0	0	0	0	0
ABLIM1_O14639-2;O14639-6;O14639;O14639-4;O14639-3;O14639-5_405;433;465;123;149;177	0	0	0	0	0	0	0	0	0	0	0	0
ABLIM1_O14639-2;O14639-6;O14639;O14639-4;O14639-3;O14639-5_407;435;467;125;151;179	0	0	0	0	0	0	0	0	0	0	0	0
ABLIM1_O14639-2;O14639-6;O14639;O14639-4;O14639-3;O14639-5_480;510;540;163;189;217	0	0	0	0	0	0	0	0	0	0	0	0
ABLIM1_O14639-2;O14639-6;O14639;O14639-4;O14639-3;O14639-5_526;556;586;209;235;263	0	0	0	0	0	0	0	0	0	0	0	0
ABLIM1_O14639-2;O14639-6;O14639;O14639-4;O14639-3;O14639-5_527;557;587;210;236;264	0	0	0	0	0	0	0	0	0	0	0	0
ABLIM1_O14639-2;O14639-6;O14639;O14639-4;O14639-3;O14639-5_572;602;632;255;281;309	0	0	0	0	0	0	0	0	0	0	0	0
ABLIM1_O14639-2;O14639-6;O14639;O14639-4;O14639-3;O14639-5_580;610;640;263;289;317	0	0	0	0	0	0	0	0	0	0	0	0
ABLIM1_O14639-2;O14639-6;O14639;O14639-4;O14639-3;O14639-5_595;625;655;278;304;332	0	0	0	0	0	0	0	0	0	0	0	0
ABLIM1_O14639-2;O14639-6;O14639;O14639-4;O14639-3;O14639-5_609;639;669;292;318;346	0	0	0	0	0	0	0	0	0	0	0	0
ABLIM1_O14639-2;O14639-6;O14639;O14639-4;O14639-3;O14639-5_610;640;670;293;319;347	0	0	0	0	0	0	0	0	0	0	0	0
ABLIM1_O14639-2;O14639-6;O14639;O14639-4;O14639-3;O14639-5_617;647;677;300;326;354	0	0	0	0	0	0	0	0	0	0	0	0
ABLIM1_O14639-2;O14639-6;O14639;O14639-4;O14639-3;O14639-5_646;676;706;329;355;383	0	0	0	0	0	0	0	0	0	0	0	0
ABLIM1_O14639-2;O14639-6;O14639_155;155;215	0	0	0	0	0	0	0	0	0	0	0	0
ABLIM1_O14639-4;O14639-3;O14639-5_131;157;185	0	0	0	0	0	0	0	0	0	0	0	0
ABLIM2_O94929	0	0	0	0	0	0	0	0	0	0	0	0
ABLIM2_Q6H8Q1-4;Q6H8Q1-6;Q6H8Q1-8;Q6H8Q1-3;Q6H8Q1-7;Q6H8Q1-2;Q6H8Q1-5;Q6H8Q1;Q6H8Q1-9_132;375;364;375;364;364;364;364;364	0	0	0	0	0	0	0	0	0	0	0	0
ABLIM2_Q6H8Q1-4;Q6H8Q1-6;Q6H8Q1-8;Q6H8Q1-3;Q6H8Q1-7;Q6H8Q1-2;Q6H8Q1-5;Q6H8Q1;Q6H8Q1-9_51;294;294;294;294;294;294;294;294	0	0	0	0	0	0	0	0	0	0	0	0
ABLIM3_O94929;O94929-2;O94929-3_163;163;163	0	0	0	0	0	0	0	0	0	0	0	0
ABLIM3_O94929;O94929-2;O94929-3_276;276;276	0	0	0	0	0	0	0	0	0	0	0	0
ABLIM3_O94929;O94929-2;O94929-3_277;277;277	0	0	0	0	0	0	0	0	0	0	0	0
ABLIM3_O94929;O94929-2;O94929-3_279;279;279	0	0	0	0	0	0	0	0	0	0	0	0
ABLIM3_O94929;O94929-2;O94929-3_280;280;280	0	0	0	0	0	0	0	0	0	0	0	0
ABLIM3_O94929;O94929-2;O94929-3_282;282;282	0	0	0	0	0	0	0	0	0	0	0	0
ABLIM3_O94929;O94929-2;O94929-3_290;290;290	0	0	0	0	0	0	0	0	0	0	0	0
ABLIM3_O94929;O94929-2;O94929-3_372;310;310	0	0	0	0	0	0	0	0	0	0	0	0
ABLIM3_O94929;O94929-2;O94929-3_379;317;317	0	0	0	0	0	0	0	0	0	0	0	0
ABLIM3_O94929;O94929-2;O94929-3_388;326;326	0	0	0	0	0	0	0	0	0	0	0	0
ABLIM3_O94929;O94929-2;O94929-3_394;332;332	0	0	0	0	0	0	0	0	0	0	0	0
ABLIM3_O94929;O94929-2;O94929-3_459;348;364	0	0	0	0	0	0	0	0	0	0	0	0
ABLIM3_O94929;O94929-2;O94929-3_461;350;366	0	0	0	0	0	0	0	0	0	0	0	0
ABLIM3_O94929;O94929-2;O94929-3_493;382;398	0	0	0	0	0	0	0	0	0	0	0	0
ABLIM3_O94929;O94929-2;O94929-3_503;392;408	0	0	0	0	0	0	0	0	0	0	0	0
ABLIM3_O94929;O94929-2;O94929-3_504;393;409	0	0	0	0	0	0	0	0	0	0	0	0
ABLIM3_O94929;O94929-4;O94929-2;O94929-3_543;29;432;448	0	0	0	0	0	0	0	0	0	0	0	0
ABLIM3_O94929;O94929-4;O94929-2;O94929-3_563;49;452;468	0	0	0	0	0	0	0	0	0	0	0	0
ABLIM3_O94929;O94929-4;O94929-2;O94929-3_567;53;456;472	0	0	0	0	0	0	0	0	0	0	0	0
ABLIM3_O94929;O94929-4;O94929-2;O94929-3_570;56;459;475	0	0	0	0	0	0	0	0	0	0	0	0
ABLIM3_O94929;O94929-4;O94929-2;O94929-3_576;62;465;481	0	0	0	0	0	0	0	0	0	0	0	0
ABLIM3_O94929;O94929-4;O94929-2;O94929-3_583;69;472;488	0	0	0	0	0	0	0	0	0	0	0	0
ABLIM3_O94929;O94929-4;O94929-2;O94929-3_585;71;474;490	0	0	0	0	0	0	0	0	0	0	0	0
ABLIM3_O94929;O94929-4;O94929-2;O94929-3_597;83;486;502	0	0	0	0	0	0	0	0	0	0	0	0
ABLIM3_O94929;O94929-4;O94929-2;O94929-3_599;85;488;504	0	0	0	0	0	0	0	0	0	0	0	0
ABLIM3_O94929;O94929-4;O94929-2;O94929-3_607;93;496;512	0	0	0	0	0	0	0	0	0	0	0	0
ABLIM3_O94929_337	0	0	0	0	0	0	0	0	0	0	0	0
ABLIM3_O94929_408	0	0	0	0	0	0	0	0	0	0	0	0
ABLIM3_O94929_409	0	0	0	0	0	0	0	0	0	0	0	0
ABLIM3_O94929_421	0	0	0	0	0	0	0	0	0	0	0	0
ABLIM3_O94929-2	0	0	0	0	0	0	0	0	0	0	0	0
ABLIM3_O94929-3	0	0	0	0	0	0	0	0	0	0	0	0
ABR_Q12979	0	0	0	0	0	0	0	0	0	0	0	0
ABR_Q12979;Q12979-4;Q12979-2;Q12979-3_685;639;648;136	0	0	0	0	0	0	0	0	0	0	0	0
ABR_Q12979;Q12979-4_72;26	0	0	0	0	0	0	0	0	0	0	0	0
ABR_Q12979_53	0	0	0	0	0	0	0	0	0	0	0	0
ABR_Q12979-2	0	0	0	0	0	0	0	0	0	0	0	0
ABRACL_Q9P1F3	0	0	0	0	0	0	0	0	0	0	0	0
ABRAXAS1_Q6UWZ7-2;Q6UWZ7_267;376	0	0	0	0	0	0	0	0	0	0	0	0
ABRAXAS1_Q6UWZ7-2;Q6UWZ7_268;377	0	0	0	0	0	0	0	0	0	0	0	0
ABRAXAS1_Q6UWZ7-2;Q6UWZ7_278;387	0	0	0	0	0	0	0	0	0	0	0	0
ABRAXAS1_Q6UWZ7-2;Q6UWZ7_281;390	0	0	0	0	0	0	0	0	0	0	0	0
ABRAXAS1_Q6UWZ7-2;Q6UWZ7_297;406	0	0	0	0	0	0	0	0	0	0	0	0
ABRAXAS2_Q15018_280	0	0	0	0	0	0	0	0	0	0	0	0
ABT1_Q9ULW3	0	0	0	0	0	0	0	0	0	0	0	0
ABTB1_Q969K4	0	0	0	0	0	0	0	0	0	0	0	0
ABTB1_Q969K4-4	0	0	0	0	0	0	0	0	0	0	0	0
ABTB2_Q8N961	0	0	0	0	0	0	0	0	0	0	0	0
ABTB2_Q8N961;Q8N961-2_365;179	0	0	0	0	0	0	0	0	0	0	0	0
ABTB2_Q8N961_37	0	0	0	0	0	0	0	0	0	0	0	0
ABTB2_Q8N961_67	0	0	0	0	0	0	0	0	0	0	0	0
ACAA1_P09110	0	0	0	0	0	0	0	0	0	0	0	0
ACAA2_P42765	0	0	0	0	0	0	0	0	0	0	0	0
ACACA_Q13085	0	0	0	0	0	0	0	0	0	0	0	0
ACACA_Q13085;Q13085-4;Q13085-2;Q13085-3_1257;1294;1199;1179	0	0	0	0	0	0	0	0	0	0	0	0
ACACA_Q13085;Q13085-4;Q13085-2;Q13085-3_1259;1296;1201;1181	0	0	0	0	0	0	0	0	0	0	0	0
ACACA_Q13085;Q13085-4;Q13085-2;Q13085-3_1263;1300;1205;1185	0	0	0	0	0	0	0	0	0	0	0	0
ACACA_Q13085;Q13085-4;Q13085-2;Q13085-3_2327;2364;2269;2249	0	0	0	0	0	0	0	0	0	0	0	0
ACACA_Q13085;Q13085-4;Q13085-2;Q13085-3_835;872;777;757	0	0	0	0	0	0	0	0	0	0	0	0
ACACA_Q13085;Q13085-4;Q13085-2_77;114;19	0	0	0	0	0	0	0	0	0	0	0	0
ACACA_Q13085;Q13085-4;Q13085-2_78;115;20	0	0	0	0	0	0	0	0	0	0	0	0
ACACA_Q13085;Q13085-4;Q13085-2_80;117;22	0	0	0	0	0	0	0	0	0	0	0	0
ACACA_Q13085;Q13085-4_23;60	0	0	0	0	0	0	0	0	0	0	0	0
ACACA_Q13085;Q13085-4_25;62	0	0	0	0	0	0	0	0	0	0	0	0
ACACA_Q13085;Q13085-4_29;66	0	0	0	0	0	0	0	0	0	0	0	0
ACACA_Q13085;Q13085-4_34;71	0	0	0	0	0	0	0	0	0	0	0	0
ACACA_Q13085;Q13085-4_5;42	0	0	0	0	0	0	0	0	0	0	0	0
ACACA_Q13085;Q13085-4_50;87	0	0	0	0	0	0	0	0	0	0	0	0
ACACA_Q13085-4	0	0	0	0	0	0	0	0	0	0	0	0
ACACB_O00763	0	0	0	0	0	0	0	0	0	0	0	0
ACACB_O00763-2;O00763;O00763-3_1807;1877;1675	0	0	0	0	0	0	0	0	0	0	0	0
ACACB_O00763-2;O00763_35;35	0	0	0	0	0	0	0	0	0	0	0	0
ACACB_O00763-2;O00763_37;37	0	0	0	0	0	0	0	0	0	0	0	0
ACAD10_Q6JQN1	0	0	0	0	0	0	0	0	0	0	0	0
ACAD11_Q709F0	0	0	0	0	0	0	0	0	0	0	0	0
ACAD8_Q9UKU7	0	0	0	0	0	0	0	0	0	0	0	0
ACAD9_Q9H845	0	0	0	0	0	0	0	0	0	0	0	0
ACAD9_Q9H845_337	0	0	0	0	0	0	0	0	0	0	0	0
ACAD9_Q9H845_474	0	0	0	0	0	0	0	0	0	0	0	0
ACADL_P28330	0	0	0	0	0	0	0	0	0	0	0	0
ACADM_P11310	0	0	0	0	0	0	0	0	0	0	0	0
ACADM_P11310;P11310-2_351;355	0	0	0	0	0	0	0	0	0	0	0	0
ACADS_P16219	0	0	0	0	0	0	0	0	0	0	0	0
ACADSB_P45954	0	0	0	0	0	0	0	0	0	0	0	0
ACADVL_P49748	0	0	0	0	0	0	0	0	0	0	0	0
ACADVL_P49748-2	0	0	0	0	0	0	0	0	0	0	0	0
ACADVL_P49748-2;P49748;P49748-3_495;517;540	0	0	0	0	0	0	0	0	0	0	0	0
ACADVL_P49748-2;P49748;P49748-3_500;522;545	0	0	0	0	0	0	0	0	0	0	0	0
ACADVL_P49748-2;P49748;P49748-3_566;588;611	0	0	0	0	0	0	0	0	0	0	0	0
ACADVL_P49748-2;P49748;P49748-3_568;590;613	0	0	0	0	0	0	0	0	0	0	0	0
ACAP2_Q15057	0	0	0	0	0	0	0	0	0	0	0	0
ACAP2_Q15057_378	0	0	0	0	0	0	0	0	0	0	0	0
ACAP2_Q15057_379	0	0	0	0	0	0	0	0	0	0	0	0
ACAP2_Q15057_381	0	0	0	0	0	0	0	0	0	0	0	0
ACAP2_Q15057_382	0	0	0	0	0	0	0	0	-0.106205	0	0	0
ACAP2_Q15057_384	0	0	0	0	0	0	0	0	0	0	0	0
ACAP2_Q15057_387	0	0	0	0	0	0	0	0	0	0	0	0
ACAP2_Q15057_391	0	0	0	0	0	0	0	0	0	0	0	0
ACAP2_Q15057_519	0	0	0	0	0	0	0	0	0	0	0	0
ACAP2_Q15057_521	0	0	0	0	0	0	0	0	0	0	0	0
ACAP2_Q15057_569	0	0	0	0	0	0	0	0	0	0	0	0
ACAP2_Q15057_575	0	0	0	0	0	0	0	0	0	0	0	0
ACAP2_Q15057_581	0	0	0	0	0	0	0	0	0	0	0	0
ACAP3_Q96P50	0	0	0	0	0	0	0	0	0	0	0	0
ACAP3_Q96P50;Q96P50-4;Q96P50-1_381;111;339	0	0	0	0	0	0	0	0	0	0	0	0
ACAP3_Q96P50;Q96P50-4;Q96P50-1_383;113;341	0	0	0	0	0	0	0	0	0	0	0	0
ACAP3_Q96P50;Q96P50-4;Q96P50-1_388;118;346	0	0	0	0	0	0	0	0	0	0	0	0
ACAP3_Q96P50;Q96P50-4;Q96P50-1_391;121;349	0	0	0	0	0	0	0	0	0	0	0	0
ACAP3_Q96P50;Q96P50-4;Q96P50-1_543;273;501	0	0	0	0	0	0	0	0	0	0	0	0
ACAP3_Q96P50;Q96P50-4;Q96P50-1_544;274;502	0	0	0	0	0	0	0	0	0	0	0	0
ACAT1_P24752	0	0	0	0	0	0	0	0	0	0	0	0
ACAT2_Q9BWD1	0	0	0	0	0	0	0	0	0	0	0	0
ACBD3_Q9H3P7	0	0	0	0	0	0	0	0	0	0	0	0
ACBD3_Q9H3P7_18	0	0	0	0	0	0	0	0	0	0	0	0
ACBD3_Q9H3P7_315	0	0	0	0	0	0	0	0	0	0	0	0
ACBD3_Q9H3P7_344	0	0	0	0	0	0	0	0	0	0	0	0
ACBD3_Q9H3P7_345	0	0	0	0	0	0	0	0	0	0	0	0
ACBD3_Q9H3P7_43	0	0	0	0	0	0	0	0	0	0	0	0
ACBD4_Q5T8D3-2	0	0	0	0	0	0	0	0	0	0	0	0
ACBD4_Q8NC06;Q8NC06-2_166;166	0	0	0	0	0	0	0	0	0	0	0	0
ACBD5_Q5T8D3	0	0	0	0	0	0	0	0	0	0	0	0
ACBD5_Q5T8D3-4;Q5T8D3-2;Q5T8D3-3;Q5T8D3_144;218;253;262	0	0	0	0	0	0	0	0	0	0	0	0
ACBD5_Q5T8D3-4;Q5T8D3-2;Q5T8D3-3;Q5T8D3_270;344;379;388	0	0	0	0	0	0	0	0	0	0	0	0
ACBD5_Q5T8D3-4;Q5T8D3-2;Q5T8D3-3;Q5T8D3_300;374;409;418	0	0	0	0	0	0	0	0	0	0	0	0
ACBD5_Q5T8D3-4;Q5T8D3-2;Q5T8D3-3;Q5T8D3_303;377;412;421	0	0	0	0	0	0	0	0	0	0	0	0
ACBD5_Q5T8D3-4;Q5T8D3-2;Q5T8D3-3;Q5T8D3_326;400;435;444	0	0	0	0	0	0	0	0	0	0	0	0
ACBD5_Q5T8D3-4;Q5T8D3-2;Q5T8D3-3;Q5T8D3_97;171;206;215	0	0	0	0	0	0	0	0	0	0	0	0
ACBD5_Q5T8D3-4;Q5T8D3-2;Q5T8D3-3_62;136;171	0	0	0	0	0	0	0	0	0	0	0	0
ACBD5_Q5T8D3-4;Q5T8D3-2;Q5T8D3-3_63;137;172	0	0	0	0	0	0	0	0	0	0	0	0
ACBD6_Q9BR61	0	0	0	0	0	0	0	0	0	0	0	0
ACBD6_Q9BR61_106	0	0	0	0	0	0	0	0	0	0	0	0
ACBD6_Q9BR61_108	0	0	0	0	0	0	0	0	0	0	0	0
ACBD7_Q8N6N7	0	0	0	0	0	0	0	0	0	0	0	0
ACCS_Q96QU6	0	0	0	0	0	0	0	0	0	0	0	0
ACD_Q96AP0-2	0	0	0	0	0	0	0	0	0	0	0	0
ACD_Q96AP0-2;Q96AP0_111;111	0	0	0	0	0	0	0	0	0	0	0	0
ACD_Q96AP0-2;Q96AP0_396;399	0	0	0	0	0	0	0	0	0	0	0	0
ACD_Q96AP0-2;Q96AP0_419;422	0	0	0	0	0	0	0	0	0	0	0	0
ACD_Q96AP0-2;Q96AP0_421;424	0	0	0	0	0	0	0	0	0	0	0	0
ACD_Q96AP0-2;Q96AP0_422;425	0	0	0	0	0	0	0	0	0	0	0	0
ACD_Q96AP0-2;Q96AP0_432;435	0	0	0	0	0	0	0	0	0	0	0	0
ACE_P12821	0	0	0	0	0	0	0	0	0	0	0	0
ACHE_P22303-4	0	0	0	0	0	0	0	0	0	0	0	0
ACIN1_Q9UKV3	0	0	0	0	0	0	0	0	0	0	0	0
ACIN1_Q9UKV3-3;Q9UKV3-2;Q9UKV3_137;168;895	0	0	0	0	0	0	0	0	0	0	0	0
ACIN1_Q9UKV3-3;Q9UKV3-2;Q9UKV3_140;171;898	0	0	0	0	0	0	0	0	0	0	0	0
ACIN1_Q9UKV3-3;Q9UKV3-2;Q9UKV3_144;175;902	0	0	0	0	0	0	0	0	0	0	0	0
ACIN1_Q9UKV3-3;Q9UKV3-2;Q9UKV3_67;98;825	0	0	0	0	0	0	0	0	0	0	0	0
ACIN1_Q9UKV3-3;Q9UKV3-2;Q9UKV3_70;101;828	0	0	0	0	0	0	0	0	0	0	0	0
ACIN1_Q9UKV3-3;Q9UKV3-2;Q9UKV3-5;Q9UKV3_105;136;862;863	0	0	0	0	0	0	0	0	0	0	0	0
ACIN1_Q9UKV3-3;Q9UKV3-2;Q9UKV3-5;Q9UKV3_223;254;968;981	0	0	0	0	0	0	0	0	0	0	0	0
ACIN1_Q9UKV3-3;Q9UKV3-2;Q9UKV3-5;Q9UKV3_225;256;970;983	0	0	0	0	0	0	0	0	0	0	0	0
ACIN1_Q9UKV3-3;Q9UKV3-2;Q9UKV3-5;Q9UKV3_229;260;974;987	0	0	0	0	0	0	0	0	0	0	0	0
ACIN1_Q9UKV3-3;Q9UKV3-2;Q9UKV3-5;Q9UKV3_232;263;977;990	0	0	0	0	0	0	0	0	0	0	0	0
ACIN1_Q9UKV3-3;Q9UKV3-2;Q9UKV3-5;Q9UKV3_246;277;991;1004	0	0	0	0	0	0	0	0	0	0	0	0
ACIN1_Q9UKV3-3;Q9UKV3-2;Q9UKV3-5;Q9UKV3_346;377;1091;1104	0	0	0	0	0	0	0	0	0	0	0	0
ACIN1_Q9UKV3-3;Q9UKV3-2;Q9UKV3-5;Q9UKV3_403;434;1148;1161	0	0	0	0	0	0	0	0	0	0	0	0
ACIN1_Q9UKV3-3;Q9UKV3-2;Q9UKV3-5;Q9UKV3_474;505;1219;1232	0	0	0	0	0	0	0	0	0	0	0	0
ACIN1_Q9UKV3-3;Q9UKV3-2;Q9UKV3-5;Q9UKV3_57;88;815;815	0	0	0	0	0	0	0	0	0	0	0	0
ACIN1_Q9UKV3-3;Q9UKV3-2;Q9UKV3-5;Q9UKV3_80;111;837;838	0	0	0	0	0	0	0	0	0	0	0	0
ACIN1_Q9UKV3-3;Q9UKV3-2;Q9UKV3-5;Q9UKV3_82;113;839;840	0	0	0	0	0	0	0	0	0	0	0	0
ACIN1_Q9UKV3-5	0	0	0	0	0	0	0	0	0	0	0	0
ACIN1_Q9UKV3-5;Q9UKV3_115;115	0	0	0	0	0	0	0	0	0	0	0	0
ACIN1_Q9UKV3-5;Q9UKV3_208;208	0	0	0	0	0	0	0	0	0	0	0	0
ACIN1_Q9UKV3-5;Q9UKV3_210;210	0	0	0	0	0	0	0	0	0	0	0	0
ACIN1_Q9UKV3-5;Q9UKV3_216;216	0	0	0	0	0	0	0	0	0	0	0	0
ACIN1_Q9UKV3-5;Q9UKV3_240;240	0	0	0	0	0	0	0	0	0	0	0	0
ACIN1_Q9UKV3-5;Q9UKV3_243;243	0	0	0	0	0	0	0	0	0	0	0	0
ACIN1_Q9UKV3-5;Q9UKV3_254;254	0	0	0	0	0	0	0	0	0	0	0	0
ACIN1_Q9UKV3-5;Q9UKV3_269;269	0	0	0	0	0	0	0	0	0	0	0	0
ACIN1_Q9UKV3-5;Q9UKV3_328;328	0	0	0	0	0	0	0	0	0	0	0	0
ACIN1_Q9UKV3-5;Q9UKV3_363;363	0	0	0	0	0	0	0	0	0	0	0	0
ACIN1_Q9UKV3-5;Q9UKV3_365;365	0	0	0	0	0	0	0	0	0	0	0	0
ACIN1_Q9UKV3-5;Q9UKV3_386;386	0	0	0	0	0	0	0	0	0	0	0	0
ACIN1_Q9UKV3-5;Q9UKV3_388;388	0	0	0	0	0	0	0	0	0	0	0	0
ACIN1_Q9UKV3-5;Q9UKV3_410;410	0	0	0	0	0	0	0	0	0	0	0	0
ACIN1_Q9UKV3-5;Q9UKV3_414;414	0	0	0	0	0	0	0	0	0	0	0	0
ACIN1_Q9UKV3-5;Q9UKV3_478;478	0	0	0	0	0	0	0	0	0	0	0	0
ACIN1_Q9UKV3-5;Q9UKV3_481;481	0	0	0	0	0	0	0	0	0	0	0	0
ACIN1_Q9UKV3-5;Q9UKV3_490;490	0	0	0	0	0	0	0	0	0	0	0	0
ACIN1_Q9UKV3-5;Q9UKV3_513;513	0	0	0	0	0	0	0	0	0	0	0	0
ACIN1_Q9UKV3-5;Q9UKV3_551;551	0	0	0	0	0	0	0	0	0	0	0	0
ACIN1_Q9UKV3-5;Q9UKV3_561;561	0	0	0	0	0	0	0	0	0	0	0	0
ACIN1_Q9UKV3-5;Q9UKV3_563;563	0	0	0	0	0	0	0	0	0	0	0	0
ACIN1_Q9UKV3-5;Q9UKV3_593;593	0	0	0	0	0	0	0	0	0	0	0	0
ACIN1_Q9UKV3-5;Q9UKV3_595;595	0	0	0	0	0	0	0	0	0	0	0	0
ACIN1_Q9UKV3-5;Q9UKV3_598;598	0	0	0	0	0	0	0	0	0	0	0	0
ACIN1_Q9UKV3-5;Q9UKV3_655;655	0	0	0	0	0	0	0	0	0	0	0	0
ACIN1_Q9UKV3-5;Q9UKV3_657;657	0	0	0	0	0	0	0	0	0	0	0	0
ACIN1_Q9UKV3-5;Q9UKV3_664;664	0	0	0	0	0	0	0	0	0	0	0	0
ACIN1_Q9UKV3-5;Q9UKV3_665;665	0	0	0	0	0	0	0	0	0	0	0	0
ACIN1_Q9UKV3-5;Q9UKV3_667;667	0	0	0	0	0	0	0	0	0	0	0	0
ACIN1_Q9UKV3-5;Q9UKV3_682;682	0	0	0	0	0	0	0	0	0	0	0	0
ACIN1_Q9UKV3-5;Q9UKV3_697;697	0	0	0	0	0	0	0	0	0	0	0	0
ACIN1_Q9UKV3-5;Q9UKV3_698;698	0	0	0	0	0	0	0	0	0	0	0	0
ACIN1_Q9UKV3-5;Q9UKV3_699;699	0	0	0	0	0	0	0	0	0	0	0	0
ACIN1_Q9UKV3-5;Q9UKV3_700;700	0	0	0	0	0	0	0	0	0	0	0	0
ACIN1_Q9UKV3-5;Q9UKV3_710;710	0	0	0	0	0	0	0	0	0	0	0	0
ACIN1_Q9UKV3-5;Q9UKV3_714;714	0	0	0	0	0	0	0	0	0	0	0	0
ACIN1_Q9UKV3-5;Q9UKV3_729;729	0	0	0	0	0	0	0	0	0	0	0	0
ACIN1_Q9UKV3-5_825	0	0	0	0	0	0	0	0	0	0	0	0
ACIN1_Q9UKV3-5_828	0	0	0	0	0	0	0	0	0	0	0	0
ACIN1_Q9UKV3-5_882	0	0	0	0	0	0	0	0	0	0	0	0
ACIN1_Q9UKV3-5_885	0	0	0	0	0	0	0	0	0	0	0	0
ACIN1_Q9UKV3-5_889	0	0	0	0	0	0	0	0	0	0	0	0
ACKR3_P25106	0	0	0	0	0	0	0	0	0	0	0	0
ACKR3_P25106_347	0	0	0	0	0	0	0	0	0	0	0	0
ACKR3_P25106_350	0	0	0	0	0	0	0	0	0	0	0	0
ACKR3_P25106_352	0	0	0	0	0	0	0	0	0	0	0	0
ACKR3_P25106_355	0	0	0	0	0	0	0	0	0	0	0	0
ACLY_P53396	0	0	0	0	0	0	0	0	0	0	0	0
ACLY_P53396;P53396-2;P53396-3_1100;1090;829	0	0	0	0	0	0	0	0	0	0	0	0
ACLY_P53396;P53396-2;P53396-3_442;442;181	0	0	0	0	0	0	0	0	0	0	0	0
ACLY_P53396;P53396-2;P53396-3_447;447;186	0	0	0	0	0	0	0	0	0	0	0	0
ACLY_P53396;P53396-2;P53396-3_451;451;190	0	0	0	0	0	0	0	0	0	0	0	0
ACLY_P53396;P53396-2;P53396-3_453;453;192	0	0	0	0	0	0	0	0	0	0	0	0
ACLY_P53396;P53396-2;P53396-3_455;455;194	0	0	0	0	0	0	0	0	0	0	0	0
ACLY_P53396;P53396-2;P53396-3_457;457;196	0	0	0	0	0	0	0	0	0	0	0	0
ACLY_P53396;P53396-2;P53396-3_663;653;392	0	0	0	0	0	0	0	0	0	0	0	0
ACLY_P53396;P53396-2;P53396-3_839;829;568	0	0	0	0	0	0	0	0	0	0	0	0
ACLY_P53396_481	0	0	0	0	0	0	0	0	0	0	0	0
ACLY_P53396-2	0	0	0	0	0	0	0	0	0	0	0	0
ACO1_P21399	0	0	0	0	0	0	0	0	0	0	0	0
ACO1_P21399_138	0	0	0	0	0	0	0	0	0	0	0	0
ACO1_P21399_628	0	0	0	0	0	0	0	0	0	0	0	0
ACO2_Q99798	0	0	0	0	0	0	0	0	0	0	0	0
ACO2_Q99798_559	0	0	0	0	0	0	0	0	0	0	0	0
ACOT1_Q86TX2	0	0	0	0	0	0	0	0	0	0	0	0
ACOT11_Q8WXI4-2	0	0	0	0	0	0	0	0	0	0	0	0
ACOT13_Q9NPJ3	0	0	0	0	0	0	0	0	0	0	0	0
ACOT2;ACOT1_Q86TX2;P49753_56;118	0	0	0	0	0	0	0	0	0	0	0	0
ACOT2_P49753	0	0	0	0	0	0	0	0	0	0	0	0
ACOT4_Q8N9L9	0	0	0	0	0	0	0	0	0	0	0	0
ACOT7_O00154	0	0	0	0	0	0	0	0	0	0	0	0
ACOT7_O00154-4	0	0	0	0	0	0	0	0	0	0	0	0
ACOT7_O00154-4;O00154-6;O00154-7;O00154;O00154-5_285;276;317;327;297	0	0	0	0	0	0	0	0	0	0	0	0
ACOT8_O14734	0	0	0	0	0	0	0	0	0	0	0	0
ACOT9_Q9Y305	0	0	0	0	0	0	0	0	0	0	0	0
ACOT9_Q9Y305;Q9Y305-3;Q9Y305-2;Q9Y305-4_244;184;211;253	0	0	0	0	0	0	0	0	0	0	0	0
ACOX1_Q15067-2	0	0	0	0	0	0	0	0	0	0	0	0
ACOX1_Q15067-2;Q15067_11;11	0	0	0	0	0	0	0	0	0	0	0	0
ACOX1_Q15067-2;Q15067_13;13	0	0	0	0	0	0	0	0	0	0	0	0
ACOX1_Q15067-2;Q15067_26;26	0	0	0	0	0	0	0	0	0	0	0	0
ACOX1_Q15067-2;Q15067_30;30	0	0	0	0	0	0	0	0	0	0	0	0
ACOX2_Q99424	0	0	0	0	0	0	0	0	0	0	0	0
ACOX3_O15254	0	0	0	0	0	0	0	0	0	0	0	0
ACP1_P24666	0	0	0	0	0	0	0	0	0	0	0	0
ACP1_P24666-2	0	0	0	0	0	0	0	0	0	0	0	0
ACP2_P11117	0	0	0	0	0	0	0	0	0	0	0	0
ACP5_P13686	0	0	0	0	0	0	0	0	0	0	0	0
ACP6_Q9NPH0	0	0	0	0	0	0	0	0	0	0	0	0
ACPP_P15309	0	0	0	0	0	0	0	0	0	0	0	0
ACSF2_Q96CM8-3	0	0	0	0	0	0	0	0	0	0	0	0
ACSF3_Q4G176	0	0	0	0	0	0	0	0	0	0	0	0
ACSL1_P33121	0	0	0	0	0	0	0	0	0	0	0	0
ACSL3_O95573	0	0	0	0	0	0	0	0	0	0	0	0
ACSL3_O95573_353	0	0	0	0	0	0	0	0	0	0	0	0
ACSL3_O95573_683	0	0	0	0	0	0	0	0	0	0	0	0
ACSL3_O95573_688	0	0	0	0	0	0	0	0	0	0	0	0
ACSL3_O95573_691	0	0	0	0	0	0	0	0	0	0	0	0
ACSL4_O60488-2	0	0	0	0	0	0	0	0	0	0	0	0
ACSL4_O60488-2;O60488_16;57	0	0	0	0	0	0	0	0	0	0	0	0
ACSL4_O60488-2;O60488_26;67	0	0	0	0	0	0	0	0	0	0	0	0
ACSL4_O60488-2;O60488_406;447	0	0	0	0	0	0	0	0	0	0	0	0
ACSL4_O60488-2;O60488_633;674	0	0	0	0	0	0	0	0	0	0	0	0
ACSL4_O60488-2;O60488_638;679	0	0	0	0	0	0	0	0	0	0	0	0
ACSL4_O60488-2;O60488_641;682	0	0	0	0	0	0	0	0	0	0	0	0
ACSL5_Q9ULC5	0	0	0	0	0	0	0	0	0	0	0	0
ACSL5_Q9ULC5-3_28	0	0	0	0	0	0	0	0	0	0	0	0
ACSS1_Q9NUB1	0	0	0	0	0	0	0	0	0	0	0	0
ACSS2_Q9NR19	0	0	0	0	0	0	0	0	0	0	0	0
ACSS2_Q9NR19;Q9NR19-2_264;264	0	0	0	0	0	0	0	0	0	0	0	0
ACSS2_Q9NR19;Q9NR19-2_265;265	0	0	0	0	0	0	0	0	0	0	0	0
ACSS2_Q9NR19;Q9NR19-2_267;267	0	0	0	0	0	0	0	0	0	0	0	0
ACSS2_Q9NR19;Q9NR19-2_28;28	0	0	0	0	0	0	0	0	0	0	0	0
ACSS2_Q9NR19;Q9NR19-2_30;30	0	0	0	0	0	0	0	0	0	0	0	0
ACSS3_Q9H6R3	0	0	0	0	0	0	0	0	0	0	0	0
ACTA1;ACTC1;ACTG2;ACTA2_P63267;P68032;P68133;P62736_67;68;68;68	0	0	0	0	0	0	0	0	0	0	0	0
ACTA2_P68032	0	0	0	0	0	0	0	0	0	0	0	0
ACTB;ACTG1;POTEE_P60709;P63261;Q6S8J3_218;218;918	0	0	0	0	0	0	0	0	0	0	0	0
ACTB;ACTG1;POTEE_P60709;P63261;Q6S8J3_232;232;932	0	0	0	0	0	0	0	0	0	0	0	0
ACTB;ACTG1;POTEE_P60709;P63261;Q6S8J3_233;233;933	0	0	0	0	0	0	0	0	0	0	0	0
ACTB;ACTG1;POTEE_P60709;P63261;Q6S8J3_234;234;934	0	0	0	0	0	0	0	0	0	0	0	0
ACTB;ACTG1_P60709;P63261_106;106	0	0	0	0	0	0	0	0	0	0	0	0
ACTB;ACTG1_P60709;P63261_160;160	0	0	0	0	0	0	0	0	0	0	0	0
ACTB;ACTG1_P60709;P63261_199;199	0	0	0	0	0	0	0	0	0	0	0	0
ACTB;ACTG1_P60709;P63261_201;201	0	0	0	0	0	0	0	0	0	0	0	0
ACTB;ACTG1_P60709;P63261_202;202	0	0	0	0	0	0	0	0	0	0	0	0
ACTB;ACTG1_P60709;P63261_203;203	0	0	0	0	0	0	0	0	0	0	0	0
ACTB;ACTG1_P60709;P63261_303;303	0	0	0	0	0	0	0	0	0	0	0	0
ACTB_P60709	0	0	0	0	0	0	0	0	0	0	0	0
ACTB_P60709_14	0	0	0	0	0	0	0	0	0	0	0	0
ACTBL2_Q562R1	0	0	0	0	0	0	0	0	0	0	0	0
ACTG1;ACTG2;ACTA2;ACTB;ACTA1;ACTC1_P60709;P63261;P63267;P63267-2;P68032;P68133;P62736_318;318;319;276;320;320;320	0	0	0	0	0	0	0	0	0	0	0	0
ACTG1;ACTG2;ACTA2;ACTB;ACTA1;ACTC1_P60709;P63261;P63267;P63267-2;P68032;P68133;P62736_323;323;324;281;325;325;325	0	0	0	0	0	0	0	0	0	0	0	0
ACTG1;ACTG2;ACTA2;ACTB;ACTA1;ACTC1_P60709;P63261;P63267;P63267-2;P68032;P68133;P62736_324;324;325;282;326;326;326	0	0	0	0	0	0	0	0	0	0	0	0
ACTG1;ACTG2;ACTA2;ACTB;ACTA1;ACTC1_P60709;P63261;P63267;P68032;P68133;P62736_52;52;53;54;54;54	0	0	0	0	0	0	0	0	0	0	0	0
ACTG1;ACTG2;ACTA2;ACTB;ACTA1;ACTC1_P60709;P63261;P63267;P68032;P68133;P62736_60;60;61;62;62;62	0	0	0	0	0	0	0	0	0	0	0	0
ACTG1_P63261	0	0	0	0	0	0	0	0	0	0	0	0
ACTG1_P63261_14	0	0	0	0	0	0	0	0	0	0	0	0
ACTL6A_O96019	0	0	0	0	0	0	0	0	0	0	0	0
ACTL6A_O96019;O96019-2_233;191	0	0	0	0	0	0	0	0	0	0	0	0
ACTL8_Q9H568	0	0	0	0	0	0	0	0	0	0	0	0
ACTL8_Q9H568_52	0	0	0	0	0	0	0	0	0	0	0	0
ACTN1_P12814	0	0	0	0	0	0	0	0	0	0	0	0
ACTN1_P12814;P12814-3;P12814-2;P12814-4_193;193;193;193	0	0	0	0	0	0	0	0	0	0	0	0
ACTN1_P12814;P12814-3;P12814-2;P12814-4_230;230;230;230	0	0	0	0	0	0	0	0	0	0	0	0
ACTN1_P12814;P12814-3;P12814-2;P12814-4_348;348;348;348	0	0	0	0	0	0	0	0	0	0	0	0
ACTN1_P12814;P12814-3;P12814-2;P12814-4_426;426;426;426	0	0	0	0	0	0	0	0	0	0	0	0
ACTN1_P12814;P12814-3;P12814-2;P12814-4_677;677;677;677	0	0	0	0	0	0	0	0	0	0	0	0
ACTN1_P12814;P12814-3;P12814-2;P12814-4_91;91;91;91	0	0	0	0	0	0	0	0	0	0	0	0
ACTN1_P12814;P12814-3_763;763	0	0	0	0	0	0	0	0	0	0	0	0
ACTN1_P12814;P12814-3_765;765	0	0	0	0	0	0	0	0	0	0	0	0
ACTN1_P12814-3	0	0	0	0	0	0	0	0	0	0	0	0
ACTN2_P35609	0	0	0	0	0	0	0	0	0	0	0	0
ACTN2_P35609;P35609-2_473;473	0	0	0	0	0	0	0	0	0	0	0	0
ACTN2_P35609_237	0	0	0	0	0	0	0	0	0	0	0	0
ACTN3_Q08043	0	0	0	0	0	0	0	0	0	0	0	0
ACTN4;ACTN1_O43707;O43707-2;P12814;P12814-3;P12814-2;P12814-4_423;204;404;404;404;404	0	0	0	0	0	0	0	0	0	0.0569819	0	0
ACTN4;ACTN1_O43707;P12814;P12814-3;P12814-2;P12814-4_265;246;246;246;246	0	0	0	0	0	0	0	0	0	0	0	0
ACTN4;ACTN2;ACTN1_O43707;O43707-2;P12814;P12814-3;P12814-2;P12814-4;P35609;P35609-2_359;140;340;340;340;340;347;347	0	0	0	0	0	0	0	0	0	0	0	0
ACTN4;ACTN2;ACTN1_O43707;O43707-2;P12814;P12814-3;P12814-2;P12814-4;P35609;P35609-2_362;143;343;343;343;343;350;350	0	0	0	0	0	0	0	0	0	0	0	0
ACTN4;ACTN2;ACTN1_O43707;P12814;P12814-3;P12814-2;P12814-4;P35609;P35609-2_159;140;140;140;140;147;147	0	0	0	0	0	0	0	0	0	0	0	0
ACTN4;ACTN2;ACTN1_O43707;P12814;P12814-3;P12814-2;P12814-4;P35609;P35609-2_163;144;144;144;144;151;151	0	0	0	0	0	0	0	0	0	0	0	0
ACTN4_O43707	0	0	0	0	0	0	0	0	0	0	0	0
ACTN4_O43707;O43707-2;O43707-3_507;288;117	0	0	0	0	0	0	0	0	0	0	0	0
ACTN4_O43707;O43707-2;O43707-3_656;437;266	0	0	0	0	0	0	0	0	0	0	0	0
ACTN4_O43707;O43707-2;O43707-3_844;625;454	0	0	0	0	0	0	0	0	0	0	0	0
ACTN4_O43707;O43707-2_381;162	0	0	0	0	0	0	0	0	0	0	0	0
ACTN4_O43707;O43707-2_445;226	0	0	0	0	0	0	0	0	0	0	0	0
ACTN4_O43707;O43707-2_447;228	0	0	0	0	0	0	0	0	0	0	0	0
ACTR10_Q9NZ32	0	0	0	0	0	0	0	0	0	0	0	0
ACTR10_Q9NZ32_241	0	0	0	0	0	0	0	0	0	0	0	0
ACTR10_Q9NZ32_414	0	0	0	0	0	0	0	0	0	0	0	0
ACTR10_Q9NZ32_415	0	0	0	0	0	0	0	0	0	0	0	0
ACTR1A_P61163	0	0	0	0	0	0	0	0	0	0	0	0
ACTR1B_P42025	0	0	0	0	0	0	0	0	0	0	0	0
ACTR2_P61160	0	0	0	0	0	0	0	0	0	0	0	0
ACTR2_P61160;P61160-2_117;122	0	0	0	0	0	0	0	0	0	0	0	0
ACTR2_P61160;P61160-2_207;212	0	0	0	0	0	0	0	0	0	0	0	0
ACTR3_P61158	0	0	0	0	0	0	0	0	0	0	0	0
ACTR3_P61158_119	0	0	0	0	0	0	0	0	0	0	0	0
ACTR3_P61158_232	0	0	0	0	0	0	0	0	0	0	0	0
ACTR3_P61158_325	0	0	0	0	0	0	0	0	0	0	0	0
ACTR3_P61158_326	0	0	0	0	0	0	0	0	0	0	0	0
ACTR3B_Q9P1U1	0	0	0	0	0	0	0	0	0	0	0	0
ACTR5_Q9H9F9	0	0	0	0	0	0	0	0	0	0	0	0
ACTR6_Q9GZN1	0	0	0	0	0	0	0	0	0	0	0	0
ACTR8_Q9H981	0	0	0	0	0	0	0	0	0	0	0	0
ACTR8_Q9H981;Q9H981-2;Q9H981-3_412;301;117	0	0	0	0	0	0	0	0	0	0	0	0
ACTR8_Q9H981;Q9H981-2;Q9H981-3_444;333;149	0	0	0	0	0	0	0	0	0	0	0	0
ACTR8_Q9H981;Q9H981-2_132;21	0	0	0	0	0	0	0	0	0	0	0	0
ACTRT1_Q8TDG2	0	0	0	0	0	0	0	0	0	0	0	0
ACVR1_Q04771	0	0	0	0	0	0	0	0	0	0	0	0
ACVR1_Q04771_226	0	0	0	0	0	0	0	0	0	0	0	0
ACVR1B_P36896-5	0	0	0	0	0	0	0	0	0	0	0	0
ACVR2A_P27037-2	0	0	0	0	0	0	0	0	0	0	0	0
ACY1_Q03154	0	0	0	0	0	0	0	0	0	0	0	0
ACYP1_P07311	0	0	0	0	0	0	0	0	0	0	0	0
ACYP2_P14621	0	0	0	0	0	0	0	0	0	0	0	0
ADA_P00813	0	0	0	0	0	0	0	0	0	0	0	0
ADAL_Q6DHV7	0	0	0	0	0	0	0	0	0	0	0	0
ADAM10_O14672	0	0	0	0	0	0	0	0	0	0	0	0
ADAM10_O14672;O14672-2_740;439	0	0	0	0	0	0	0	0	0	0	0	0
ADAM11_O75078	0	0	0	0	0	0	0	0	0	0	0	0
ADAM12_O43184	0	0	0	0	0	0	0	0	0	0	0	0
ADAM15_Q13444-11	0	0	0	0	0	0	0	0	0	0	0	0
ADAM15_Q13444-2	0	0	0	0	0	0	0	0	0	0	0	0
ADAM17_P78536	0	0	0	0	0	0	0	0	0	0	0	0
ADAM17_P78536_721	0	0	0	0	0	0	0	0	0	0	0	0
ADAM17_P78536_735	0	0	0	0	0	0	0	0	0	0	0	0
ADAM17_P78536_791	0	0	0	0	0	0	0	0	0	0	0	0
ADAM17_P78536_822	0	0	0	0	0	0	0	0	0	0	0	0
ADAM19_Q9H013-2	0	0	0	0	0	0	0	0	0	0	0	0
ADAM19_Q9H013-2;Q9H013_779;779	0	0	0	0	0	0	0	0.0272696	0.00492319	0	0	0
ADAM19_Q9H013-2;Q9H013_802;802	0	0	0	0	0	0	0	0	0	0	0	0
ADAM19_Q9H013-2;Q9H013_818;818	0	0	0	0	0	0	0	0	0	0	0	0
ADAM22_Q9P0K1-2_821	0	0	0	0	0	0	0	0	0	0	0	0
ADAM22_Q9P0K1-4	0	0	0	0	0	0	0	0	0	0	0	0
ADAM22_Q9P0K1-5;Q9P0K1;Q9P0K1-2_834;870;863	0	0	0	0	0	0	0	0	0	0	0	0
ADAM22_Q9P0K1-5;Q9P0K1;Q9P0K1-2_837;873;866	0	0	0	0	0	0	0	0	0	0	0	0
ADAM22_Q9P0K1-5;Q9P0K1;Q9P0K1-2_841;877;870	0	0	0	0	0	0	0	0	0	0	0	0
ADAM22_Q9P0K1-5;Q9P0K1;Q9P0K1-4;Q9P0K1-3;Q9P0K1-2_798;834;798;834;798	0	0	0	0	0	0	0	0	0	0	0	0
ADAM22_Q9P0K1-5;Q9P0K1_821;857	0	0	0	0	0	0	0	0	0	0	0	0
ADAM22_Q9P0K1-5;Q9P0K1_824;860	0	0	0	0	0	0	0	0	0	0	0	0
ADAM32_Q8TC27_306	0	0	0	0	0	0	0	0	0	0	0	0
ADAM8_P78325	0	0	0	0	0	0	0	0	0	0	0	0
ADAM8_P78325-2;P78325_693;758	0	0	0	0	0	0	0	0	0	0	0	0
ADAM9_Q13443	0	0	0	0	0	0	0	0	0	0	0	0
ADAM9_Q13443_735	0	0	0	0	0	0	0	0	0	0	0	0
ADAM9_Q13443_738	0	0	0	0	0	0	0	0	0	0	0	0
ADAM9_Q13443_758	0	0	0	0	0	0	0	0	0	0	0	0
ADAM9_Q13443_761	0	0	0	0	0	0	0	0	0	0	0	0
ADAM9_Q13443_799	0	0	0	0	0	0	0	0	0	0	0	0
ADAM9_Q13443_817	0	0	0	0	0	0	0	0	0	0	0	0
ADAM9_Q13443_819	0	0	0	0	0	0	0	0	0	0	0	0
ADAMTS1_Q9UHI8	0	0	0	0	0	0	0	0	0	0	0	0
ADAMTS10_Q9H324-2	0	0	0	0	0	0	0	0	0	0	0	0
ADAMTS12_P58397	0	0	0	0	0	0	0	0	0	0	0	0
ADAMTS12_P58397-3;P58397_1074;1159	0	0	0	0	0	0	0	0	0	0	0	0
ADAMTS13_Q76LX8-2	0	0	0	0	0	0	0	0	0	0	0	0
ADAMTS15_Q8TE58	0	0	0	0	0	0	0	0	0	0	0	0
ADAMTS2_O95450-2	0	0	0	0	0	0	0	0	0	0	0	0
ADAMTS4_O75173	0	0	0	0	0	0	0	0	0	0	0	0
ADAMTS5_Q9UNA0	0	0	0	0	0	0	0	0	0	0	0	0
ADAMTS7_Q9UKP4	0	0	0	0	0	0	0	0	0	0	0	0
ADAMTSL1_Q8N6G6	0	0	0	0	0	0	0	0	0	0	0	0
ADAMTSL1_Q8N6G6_976	0	0	0	0	0	0	0	0	0	0	0	0
ADAMTSL3_P82987-2;P82987_631;631	0	0	0	0	0	0	0	0	0	0	0	0
ADAMTSL4_Q6UY14	0	0	0	0	0	0	0	0	0	0	0	0
ADAMTSL5_Q6ZMM2-2;Q6ZMM2_199;199	0	0	0	0	0	0	0	0	0	0	0	0
ADAP2_O75689	0	0	0	0	0	0	0	0	0	0	0	0
ADAR_P55265	0	0	0	0	0	0	0	0	0	0	0	0
ADAR_P55265-2	0	0	0	0	0	0	0	0	0	0	0	0
ADAR_P55265-4;P55265;P55265-2;P55265-3;P55265-5_642;599;599;599;304	0	0	0	0	0	0	0	0	0	0	0	0
ADAR_P55265-4;P55265;P55265-2;P55265-3;P55265-5_644;601;601;601;306	0	0	0	0	0	0	0	0	0	0	0	0
ADAR_P55265-4;P55265;P55265-2;P55265-3;P55265-5_646;603;603;603;308	0	0	0	0	0	0	0	0	0	0	0	0
ADAR_P55265-4;P55265;P55265-2;P55265-3;P55265-5_648;605;605;605;310	0	0	0	0	0	0	0	0	0	0	0	0
ADAR_P55265-4;P55265;P55265-2;P55265-3;P55265-5_657;614;614;614;319	0	0	0	0	0	0	0	0	0	0	0	0
ADAR_P55265-4;P55265;P55265-2;P55265-3_155;112;112;112	0	0	0	0	0	0	0	0	0	0	0	0
ADAR_P55265-4;P55265;P55265-2;P55265-3_200;157;157;157	0	0	0	0	0	0	0	0	0	0	0	0
ADAR_P55265-4;P55265;P55265-5_851;808;513	0	0	0	0	0	0	0	0	0	0	0	0
ADAR_P55265-4;P55265;P55265-5_857;814;519	0	0	0	0	0	0	0	0	0	0	0	0
ADAR_P55265-4;P55265;P55265-5_866;823;528	0	0	0	0	0	0	0	0	0	0	0	0
ADAR_P55265-4;P55265;P55265-5_868;825;530	0	0	0	0	0	0	0	0	0	0	0	0
ADARB1_P78563	0	0	0	0	0	0	0	0	0	0	0	0
ADARB1_P78563-2	0	0	0	0	0	0	0	0	0	0	0	0
ADARB1_P78563-2;P78563-4;P78563;P78563-5;P78563-6;P78563-3_26;54;26;75;26;26	0	0	0	0	0	0	0	0	0	0	0	0
ADARB1_P78563-2;P78563-4;P78563;P78563-5;P78563-6;P78563-3_304;332;304;353;304;304	0	0	0	0	0	0	0	0	0	0	0	0
ADARB1_P78563-2;P78563-4;P78563;P78563-5_698;726;738;787	0	0	0	0	0	0	0	0	0	0	0	0
ADARB1_P78563-2;P78563-4;P78563;P78563-5_700;728;740;789	0	0	0	0	0	0	0	0	0	0	0	0
ADAT1_Q9BUB4	0	0	0	0	0	0	0	0	0	0	0	0
ADAT1_Q9BUB4-2;Q9BUB4_42;191	0	0	0	0	0	0	0	0	0	0	0	0
ADAT1_Q9BUB4-2;Q9BUB4_78;227	0	0	0	0	0	0	0	0	0	0	0	0
ADAT2_Q7Z6V5-2	0	0	0	0	0	0	0	0	0	0	0	0
ADAT3_Q96EY9	0	0	0	0	0	0	0	0	0	0	0	0
ADCK1_Q86TW2-3	0	0	0	0	0	0	0	0	0	0	0	0
ADCK3_Q8NI60	0	0	0	0	0	0	0	0	0	0	0	0
ADCK4_Q96D53	0	0	0	0	0	0	0	0	0	0	0	0
ADCK5_Q3MIX3	0	0	0	0	0	0	0	0	0	0	0	0
ADCK5_Q3MIX3_41	0	0	0	0	0	0	0	0	0	0	0	0
ADCY3_O60266	0	0	0	0	0	0	0	0	0	0	0	0
ADCY3_O60266;O60266-2_524;157	0	0	0	0	0	0	0	0	0	0	0	0
ADCY3_O60266;O60266-2_525;158	0	0	0	0	0	0	0	0	0	0	0	0
ADCY3_O60266;O60266-2_580;213	0	0	0	0	0	0	0	0	0	0	0	0
ADCY3_O60266_39	0	0	0	0	0	0	0	0	0	0	0	0
ADCY6_O43306-2	0	0	0	0	0	0	0	0	0	0	0	0
ADCY6_O43306-2;O43306_54;54	0	0	0	0	0	0	0	0	0	0	0	0
ADCY6_O43306-2;O43306_56;56	0	0	0	0	0	0	0	0	0	0	0	0
ADCY6_O43306-2;O43306_576;576	0	0	0	0	0	0	0	0	0	0	0	0
ADCY7_P51828	0	0	0	0	0	0	0	0	0	0	0	0
ADCY8_P40145	0	0	0	0	0	0	0	0	0	0	0	0
ADCY8_P40145_58	0	0	0	0	0	0	0	0	0	0	0	0
ADCY8_P40145_614	0	0	0	0	0	0	0	0	0	0	0	0
ADCY8_P40145_646	0	0	0	0	0	0	0	0	0	0	0	0
ADCY9_O60503	0	0	0	0	0	0	0	0	0	0	0	0
ADCY9_O60503_1257	0	0	0	0	0	0	0	0	0	0	0	0
ADCY9_O60503_1259	0	0	0	0	0	0	0	0	0	0	0	0
ADCY9_O60503_1269	0	0	0	0	0	0	0	0	0	0	0	0
ADCY9_O60503_1292	0	0	0	0	0	0	0	0	0	0	0	0
ADCY9_O60503_1307	0	0	0	0	0	0	0	0	0	0	0	0
ADCY9_O60503_357	0	0	0	0	0	0	0	0	0	0	0	0
ADCY9_O60503_365	0	0	0	0	0	0	0	0	0	0	0	0
ADCY9_O60503_610	0	0	0	0	0	0	0	0	0	0	0	0
ADCY9_O60503_611	0	0	0	0	0	0	0	0	0	0	0	0
ADCY9_O60503_688	0	0	0	0	0	0	0	0	0	0	0	0
ADCY9_O60503_690	0	0	0	0	0	0	0	0	0	0	0	0
ADCY9_O60503_691	0	0	0	0	0	0	0	0	0	0	0	0
ADD1;ADD3;ADD2_P35611;P35611-3;P35612;Q9UEY8-2;Q9UEY8_724;755;711;659;691	0	0	0	0	0	0	0	0	0	0	0	0
ADD1;ADD3;ADD2_P35611;P35611-3;P35612;Q9UEY8-2;Q9UEY8_726;757;713;661;693	0	0	0	0	0	0	0	0	0	0	0	0
ADD1_P35611	0	0	0	0	0	0	0	0	0	0	0	0
ADD1_P35611;P35611-3;P35611-2;P35611-6;P35611-4_480;511;480;511;480	0	0	0	0	0	0	0	0	0	0	0	0
ADD1_P35611;P35611-3;P35611-2;P35611-6;P35611-4_481;512;481;512;481	0	0	0	0	0	0	0	0	0	0	0	0
ADD1_P35611;P35611-3;P35611-2;P35611-6;P35611-4_586;617;586;617;617	0	0	0	0	0	0	0	0	0	0	0	0
ADD1_P35611;P35611-3;P35611-2;P35611-6_532;563;532;563	0	0	0	0	0	0	0	0	0	0	0	0
ADD1_P35611;P35611-3;P35611-5;P35611-2;P35611-6;P35611-4_11;11;11;11;11;11	0	0	0	0	0	0	0	0	0	0	0	0
ADD1_P35611;P35611-3;P35611-5;P35611-2;P35611-6;P35611-4_12;12;12;12;12;12	0	0	0	0	0	0	0	0	0	0	0	0
ADD1_P35611;P35611-3;P35611-5;P35611-2;P35611-6;P35611-4_133;133;133;133;133;133	0	0	0	0	0	0	0	0	0	0	0	0
ADD1_P35611;P35611-3;P35611-5;P35611-2;P35611-6;P35611-4_349;349;349;349;349;349	0	0	0	0	0	0	0	0	0	0	0	0
ADD1_P35611;P35611-3;P35611-5;P35611-2;P35611-6;P35611-4_353;353;353;353;353;353	0	0	0	0	0	0	0	0	0	0	0	0
ADD1_P35611;P35611-3;P35611-5;P35611-2;P35611-6;P35611-4_355;355;355;355;355;355	0	0	0	0	0	0	0	0	0	0	0	0
ADD1_P35611;P35611-3;P35611-5;P35611-2;P35611-6;P35611-4_358;358;358;358;358;358	0	0	0	0	0	0	0	0	0	0	0	0
ADD1_P35611;P35611-3;P35611-5;P35611-2;P35611-6;P35611-4_364;364;364;364;364;364	0	0	0	0	0	0	0	0	0	0	0	0
ADD1_P35611;P35611-3;P35611-5;P35611-2;P35611-6;P35611-4_366;366;366;366;366;366	0	0	0	0	0	0	0	0	0	0	0	0
ADD1_P35611;P35611-3;P35611-5;P35611-2;P35611-6;P35611-4_408;408;408;408;408;408	0	0	0	0	0	0	0	0	0	0	0	0
ADD1_P35611;P35611-3;P35611-5;P35611-2;P35611-6;P35611-4_419;419;419;419;419;419	0	0	0	0	0	0	0	0	0	0	0	0
ADD1_P35611;P35611-3;P35611-5;P35611-2;P35611-6;P35611-4_423;423;423;423;423;423	0	0	0	0	0	0	0	0	0	0	0	0
ADD1_P35611;P35611-3;P35611-5;P35611-2;P35611-6;P35611-4_427;427;427;427;427;427	0	0	0	0	0	0	0	0	0	0	0	0
ADD1_P35611;P35611-3;P35611-5;P35611-2;P35611-6;P35611-4_431;431;431;431;431;431	0	0	0	0	0	0	0	0	0	0	0	0
ADD1_P35611;P35611-3;P35611-5;P35611-2;P35611-6;P35611-4_436;436;436;436;436;436	0	0	0	0	0	0	0	0	0	0	0	0
ADD1_P35611;P35611-3;P35611-5;P35611-2;P35611-6;P35611-4_464;464;464;464;464;464	0	-0.165386	0	0	0	0	0	0	0	0	0	0
ADD1_P35611;P35611-3;P35611-5;P35611-2;P35611-6;P35611-4_465;465;465;465;465;465	0	0	0	0	0	0	0	0	0	0	0	0
ADD1_P35611;P35611-3;P35611-5;P35611-2;P35611-6;P35611-4_59;59;59;59;59;59	0	0	0	0	0	0	0	0	0	0	0	0
ADD1_P35611;P35611-3;P35611-5;P35611-2;P35611-6;P35611-4_64;64;64;64;64;64	0	0	0	0	0	0	0	0	0	0	0	0
ADD1_P35611;P35611-3_600;631	0	0	0	0	0	0	0	0	0	0	0	0
ADD1_P35611;P35611-3_613;644	0	0	0	0	0	0	0	0	0	0	0	0
ADD1_P35611;P35611-3_614;645	0	0	0	0	0	0	0	0	0	0	0	0
ADD1_P35611-2	0	0	0	0	0	0	0	0	0	0	0	0
ADD1_P35611-2;P35611-6;P35611-4_600;631;631	0	0	0	0	0	0	0	0	0	0	0	0
ADD1_P35611-2;P35611-6;P35611-4_613;644;644	0	0	0	0	0	0	0	0	0	0	0	0
ADD1_P35611-2;P35611-6;P35611-4_614;645;645	0	0	0	0	0	0	0	0	0	0	0	0
ADD1_P35611-4	0	0	0	0	0	0	0	0	0	0	0	0
ADD2_P35612	0	0	0	0	0	0	0	0	0	0	0	0
ADD2_P35612;P35612-4;P35612-3;P35612-2;P35612-8;P35612-9_396;396;396;396;411;412	0	0	0	0	0	0	0	0	0	0	0	0
ADD2_P35612;P35612-4;P35612-3;P35612-2;P35612-8;P35612-9_436;436;436;436;451;452	0	0	0	0	0	0	0	0	0	0	0	0
ADD2_P35612;P35612-4;P35612-3;P35612-5;P35612-6;P35612-2;P35612-8;P35612-9_512;512;512;206;206;512;527;528	0	0	0	0	0	0	0	0	0	0	0	0
ADD2_P35612;P35612-4;P35612-3;P35612-5;P35612-6;P35612-7;P35612-2;P35612-8;P35612-9_11;11;11;11;11;11;11;26;27	0	0	0	0	0	0	0	0	0	0	0	0
ADD2_P35612;P35612-4;P35612-3;P35612-5;P35612-6;P35612-7;P35612-2;P35612-8;P35612-9_5;5;5;5;5;5;5;20;21	0	0	0	0	0	0	0	0	0	0	0	0
ADD2_P35612;P35612-4;P35612-3;P35612-5;P35612-6;P35612-7;P35612-2;P35612-8;P35612-9_60;60;60;60;60;60;60;75;76	0	0	0	0	0	0	0	0	0	0	0	0
ADD2_P35612;P35612-4;P35612-3;P35612-5;P35612-6_528;528;528;222;222	0	0	0	0	0	0	0	0	0	0	0	0
ADD2_P35612;P35612-4;P35612-3;P35612-5;P35612-6_530;530;530;224;224	0	0	0	0	0	0	0	0	0	0	0	0
ADD2_P35612_592	0	0	0	0	0	0	0	0	0	0	0	0
ADD2_P35612_596	0	0	0	0	0	0	0	0	0	0	0	0
ADD2_P35612_600	0	0	0	0	0	0	0	0	0	0	0	0
ADD2_P35612_611	0	0	0	0	0	0	0	0	0	0	0	0
ADD2_P35612_613	0	0	0	0	0	0	0	0	0	0	0	0
ADD2_P35612_617	0	0	0	0	0	0	0	0	0	0	0	0
ADD2_P35612_621	0	0	0	0	0	0	0	0	0	0	0	0
ADD2_P35612_675	0	0	0	0	0	0	0	0	0	0	0	0
ADD2_P35612_693	0	0	0	0	0	0	0	0	0	0	0	0
ADD2_P35612_697	0	0	0	0	0	0	0	0	0	0	0	0
ADD2_P35612_699	0	0	0	0	0	0	0	0	0	0	0	0
ADD2_P35612_701	0	0	0	0	0	0	0	0	0	0	0	0
ADD2_P35612_703	0	0	0	0	0	0	0	0	0	0	0	0
ADD2_P35612-2;P35612-8;P35612-9_528;543;544	0	0	0	0	0	0	0	0	0	0	0	0
ADD3_Q9UEY8	0	0	0	0	0	0	0	0	0	0	0	0
ADD3_Q9UEY8-2	0	0	0	0	0	0	0	0	0	0	0	0
ADD3_Q9UEY8-2;Q9UEY8_11;11	0	0	0	0	0	0	0	0	0	0	0	0
ADD3_Q9UEY8-2;Q9UEY8_12;12	0	0	0	0	0	0	0	0	0	0	0	0
ADD3_Q9UEY8-2;Q9UEY8_402;402	0	0	0	0	0	0	0	0	0	0	0	0
ADD3_Q9UEY8-2;Q9UEY8_414;414	0	0	0	0	0	0	0	0	0	0	0	0
ADD3_Q9UEY8-2;Q9UEY8_419;419	0	0	0	0	0	0	0	0	0	0	0	0
ADD3_Q9UEY8-2;Q9UEY8_42;42	0	0	0	0	0	0	0	0	0	0	0	0
ADD3_Q9UEY8-2;Q9UEY8_423;423	0	0	0	0	0	0	0	0	0	0	0	0
ADD3_Q9UEY8-2;Q9UEY8_442;442	0	0	0	0	0	0	0	0	0	0	0	0
ADD3_Q9UEY8-2;Q9UEY8_481;481	0	0	0	0	0	0	0	0	0	0	0	0
ADD3_Q9UEY8-2;Q9UEY8_586;618	0	0	0	0	0	0	0	0	0	0	0	0
ADD3_Q9UEY8-2;Q9UEY8_589;621	0	0	0	0	0	0	0	0	0	0	0	0
ADD3_Q9UEY8-2;Q9UEY8_59;59	0	0	0	0	0	0	0	0	0	0	0	0
ADD3_Q9UEY8-2;Q9UEY8_618;650	0	0	0	0	0	0	0	0	0	0	0	0
ADD3_Q9UEY8-2;Q9UEY8_620;652	0	0	0	0	0	0	0	0	0	0	0	0
ADD3_Q9UEY8-2;Q9UEY8_622;654	0	0	0	0	0	0	0	0	0	0	0	0
ADD3_Q9UEY8-2;Q9UEY8_632;664	0	0	0	0	0	0	0	0	0	0	0	0
ADD3_Q9UEY8-2;Q9UEY8_64;64	0	0	0	0	0	0	0	0	0	0	0	0
ADD3_Q9UEY8-2;Q9UEY8_641;673	0	0	0	0	0	0	0	0	0	0	0	0
ADD3_Q9UEY8-2;Q9UEY8_645;677	0	0	0	0	0	0	0	0	0	0	0	0
ADD3_Q9UEY8-2;Q9UEY8_647;679	0	0	0	0	0	0	0	0	0	0	0	0
ADD3_Q9UEY8-2;Q9UEY8_649;681	0	0	0	0	0	0	0	0	0	0	0	0
ADD3_Q9UEY8-2;Q9UEY8_651;683	0	0	0	0	0	0	0	0	0	0	0	0
ADGRA1_Q86SQ6-1;Q86SQ6-2;Q86SQ6_1065;249;346	0	0	0	0	0	0	0	0	0	0	0	0
ADGRA1_Q86SQ6-1;Q86SQ6-2;Q86SQ6_1166;350;447	0	0	0	0	0	0	0	0	0	0	0	0
ADGRA2_Q96PE1-2;Q96PE1_1062;1279	0	0	0	0	0	0	0	0	0	0	0	0
ADGRA2_Q96PE1-2;Q96PE1_1077;1294	0	0	0	0	0	0	0	0	0	0	0	0
ADGRA2_Q96PE1-2;Q96PE1_749;966	0	0	0	0	0	0	0	0	0	0	0	0
ADGRA2_Q96PE1-2;Q96PE1_759;976	0	0	0	0	0	0	0	0	0	0	0	0
ADGRA2_Q96PE1-2;Q96PE1_760;977	0	0	0	0	0	0	0	0	0	0	0	0
ADGRA2_Q96PE1-2;Q96PE1_765;982	0	0	0	0	0	0	0	0	0	0	0	0
ADGRA2_Q96PE1-2;Q96PE1_772;989	0	0	0	0	0	0	0	0	0	0	0	0
ADGRA2_Q96PE1-2;Q96PE1_774;991	0	0	0	0	0	0	0	0	0	0	0	0
ADGRA2_Q96PE1-2;Q96PE1_890;1107	0	0	0	0	0	0	0	0	0	0	0	0
ADGRA3_Q8IWK6	0	0	0	0	0	0	0	0	0	0	0	0
ADGRA3_Q8IWK6-3;Q8IWK6_1163;1306	0	0	0	0	0	0	0	0	0	0	0	0
ADGRA3_Q8IWK6-4	0	0	0	0	0	0	0	0	0	0	0	0
ADGRB1_O14514_1278	0	0	0	0	0	0	0	0	0	0	0	0
ADGRB1_O14514_1306	0	0	0	0	0	0	0	0	0	0	0	0
ADGRB1_O14514_1387	0	0	0	0	0	0	0	0	0	0	0	0
ADGRB1_O14514_1469	0	0	0	0	0	0	0	0	0	0	0	0
ADGRB1_O14514_1540	0	0	0	0	0	0	0	0	0	0	0	0
ADGRB1_O14514_1554	0	0	0	0	0	0	0	0	0	0	0	0
ADGRB2_O60241-3;O60241;O60241-4;O60241-2_1263;1275;1242;1275	0	0	0	0	0	0	0	0	0	0	0	0
ADGRB2_O60241-3;O60241;O60241-4;O60241-2_1470;1482;1448;1481	0	0	0	0	0	0	0	0	0	0	0	0
ADGRB3_O60242;O60242-2_1220;184	0	0	0	0	0	0	0	0	0	0	0	0
ADGRB3_O60242;O60242-2_1411;375	0	0	0	0	0	0	0	0	0	0	0	0
ADGRB3_O60242_750	0	0	0	0	0	0	0	0	0	0	0	0
ADGRB3_O60242_751	0	0	0	0	0	0	0	0	0	0	0	0
ADGRB3_O60242-2	0	0	0	0	0	0	0	0	0	0	0	0
ADGRE1_Q14246-4	0	0	0	0	0	0	0	0	0	0	0	0
ADGRE2_P48960-3	0	0	0	0	0	0	0	0	0	0	0	0
ADGRF5_Q8IZF2	0	0	0	0	0	0	0	0	0	0	0	0
ADGRF5_Q8IZF2-3;Q8IZF2;Q8IZF2-2_1164;1306;1286	0	0	0	0	0	0	0	0	0	0	0	0
ADGRF5_Q8IZF2-3;Q8IZF2;Q8IZF2-2_1165;1307;1287	0	0	0	0	0	0	0	0	0	0	0	0
ADGRG1_Q9Y653-5;Q9Y653-4;Q9Y653-2;Q9Y653-3;Q9Y653_501;506;670;675;676	0	0	0	0	0	0	0	0	0	0	0	0
ADGRG1_Q9Y653-5;Q9Y653-4;Q9Y653-2;Q9Y653-3;Q9Y653_503;508;672;677;678	0	0	0	0	0	0	0	0	0	0	0	0
ADGRG1_Q9Y653-5;Q9Y653-4;Q9Y653-2;Q9Y653-3;Q9Y653_513;518;682;687;688	0	0	0	0	0	0	0	0	0	0	0	0
ADGRG2_Q8IZP9-10;Q8IZP9-9;Q8IZP9-8;Q8IZP9-7;Q8IZP9-5;Q8IZP9-6;Q8IZP9-3;Q8IZP9-4;Q8IZP9-2;Q8IZP9_891;959;972;980;986;988;994;996;1007;1010	0	0	0	0	0	0	0	0	0	0	0	0
ADGRG2_Q8IZP9-9	0	0	0	0	0	0	0	0	0	0	0	0
ADGRG6_Q86SQ4-2;Q86SQ4;Q86SQ4-4;Q86SQ4-3_1125;1153;1125;1153	0	0	0	0	0	0	0	0	0	0	0	0
ADGRG6_Q86SQ4-2;Q86SQ4;Q86SQ4-4;Q86SQ4-3_1137;1165;1137;1165	0	0	0	0	0	0	0	0	0	0	0	0
ADGRG6_Q86SQ4-2;Q86SQ4;Q86SQ4-4;Q86SQ4-3_1149;1177;1149;1177	0	0	0	0	0	0	0	0	0	0	0	0
ADGRG6_Q86SQ4-2;Q86SQ4;Q86SQ4-4;Q86SQ4-3_1151;1179;1151;1179	0	0	0	0	0	0	0	0	0	0	0	0
ADGRG6_Q86SQ4-2;Q86SQ4;Q86SQ4-4;Q86SQ4-3_1153;1181;1153;1181	0	0	0	0	0	0	0	0	0	0	0	0
ADGRG6_Q86SQ4-2;Q86SQ4_1161;1189	0	0	0	0	0	0	0	0	0	0	0	0
ADGRG6_Q86SQ4-2;Q86SQ4_1163;1191	0	0	0	0	0	0	0	0	0	0	0	0
ADGRG6_Q86SQ4-2;Q86SQ4_1167;1195	0	0	0	0	0	0	0	0	0	0	0	0
ADGRG6_Q86SQ4-2;Q86SQ4_1171;1199	0	0	0	0	0	0	0	0	0	0	0	0
ADGRG6_Q86SQ4-4;Q86SQ4-3_1161;1189	0	0	0	0	0	0	0	0	0	0	0	0
ADGRG6_Q86SQ4-4;Q86SQ4-3_1167;1195	0	0	0	0	0	0	0	0	0	0	0	0
ADGRG6_Q86SQ4-4;Q86SQ4-3_1184;1212	0	0	0	0	0	0	0	0	0	0	0	0
ADGRL1_O94910-2	0	0	0	0	0	0	0	0	0	0	0	0
ADGRL1_O94910-2;O94910_1124;1129	0	0	0	0	0	0	0	0	0	0	0	0
ADGRL1_O94910-2;O94910_1140;1145	0	0	0	0	0	0	0	0	0	0	0	0
ADGRL1_O94910-2;O94910_1167;1172	0	0	0	0	0	0	0	0	0	0	0	0
ADGRL1_O94910-2;O94910_1168;1173	0	0	0	0	0	0	0	0	0	0	0	0
ADGRL1_O94910-2;O94910_1193;1198	0	0	0	0	0	0	0	0	0	0	0	0
ADGRL1_O94910-2;O94910_1218;1223	0	0	0	0	0	0	0	0	0	0	0	0
ADGRL1_O94910-2;O94910_1351;1356	0	0	0	0	0	0	0	0	0	0	0	0
ADGRL1_O94910-2;O94910_1382;1387	0	0	0	0	0	0	0	0	0	0	0	0
ADGRL1_O94910-2;O94910_1442;1447	0	0	0	0	0	0	0	0	0	0	0	0
ADGRL2_O95490-2	0	0	0	0	0	0	0	0	0	0	0	0
ADGRL2_O95490-2;O95490-5;O95490;O95490-7;O95490-6;O95490-3;O95490-4_1102;1115;1115;1117;1130;1102;1102	0	0	0	0	0	0	0	0	0	0	0	0
ADGRL2_O95490-2;O95490-5;O95490;O95490-7;O95490-6;O95490-3;O95490-4_1103;1116;1116;1118;1131;1103;1103	0	0	0	0	0	0	0	0	0	0	0	0
ADGRL2_O95490-2;O95490-5;O95490;O95490-7;O95490-6;O95490-4_1117;1130;1130;1132;1145;1117	0	0	0	0	0	0	0	0	0	0	0	0
ADGRL2_O95490-2;O95490-5;O95490;O95490-7;O95490-6;O95490-4_1119;1132;1132;1134;1147;1119	0	0	0	0	0	0	0	0	0	0	0	0
ADGRL2_O95490-2;O95490-5;O95490;O95490-7;O95490-6;O95490-4_1121;1134;1134;1136;1149;1121	0	0	0	0	0	0	0	0	0	0	0	0
ADGRL2_O95490-2;O95490-5;O95490;O95490-7;O95490-6_1276;1289;1332;1334;1347	0	0	0	0	0	0	0	0	0	0	0	0
ADGRL2_O95490-2;O95490-5;O95490;O95490-7;O95490-6_1278;1291;1334;1336;1349	0	0	0	0	0	0	0	0	0	0	0	0
ADGRL2_O95490-2;O95490-5;O95490;O95490-7;O95490-6_1309;1322;1365;1367;1380	0	0	0	0	0	0	0	0	0	0	0	0
ADGRL2_O95490-2;O95490-5;O95490;O95490-7;O95490-6_1317;1330;1373;1375;1388	0	0	0	0	0	0	0	0	0	0	0	0
ADGRL2_O95490-2;O95490-5;O95490;O95490-7;O95490-6_1318;1331;1374;1376;1389	0	0	0	0	0	0	0	0	0	0	0	0
ADGRL2_O95490-2;O95490-5;O95490;O95490-7;O95490-6_1325;1338;1381;1383;1396	0	0	0	0	0	0	0	0	0	0	0	0
ADGRL2_O95490-2;O95490-5;O95490;O95490-7;O95490-6_1344;1357;1400;1402;1415	0	0	0	0	0	0	0	0	0	0	0	0
ADGRL2_O95490-2;O95490-5;O95490;O95490-7;O95490-6_1353;1366;1409;1411;1424	0	0	0	0	0	0	0	0	0	0	0	0
ADGRL2_O95490-2;O95490-5;O95490;O95490-7;O95490-6_1374;1387;1430;1432;1445	0	0	0	0	0	0	0	0	0	0	0	0
ADGRL2_O95490-2;O95490-5_1149;1162	0	0	0	0	0	0	0	0	0	0	0	0
ADGRL2_O95490-4	0	0	0	0	0	0	0	0	0	0	0	0
ADGRL2_O95490-4_1149	0	0	0	0	0	0	0	0	0	0	0	0
ADGRL4_Q9HBW9	0	0	0	0	0	0	0	0	0	0	0	0
ADH5_P11766	0	0	0	0	0	0	0	0	0	0	0	0
ADH5_P11766_324	0	0	0	0	0	0	0	0	0	0	0	0
ADH5_P11766_351	0	0	0	0	0	0	0	0	0	0	0	0
ADI1_Q9BV57	0	0	0	0	0	0	0	0	0	0	0	0
ADIPOR1_Q96A54	0	0	0	0	0	0	0	0	0	0	0	0
ADIPOR2_Q86V24	0	0	0	0	0	0	0	0	0	0	0	0
ADIRF_Q15847	0	0	0	0	0	0	0	0	0	0	0	0
ADK_P55263	0	0	0	0	0	0	0	0	0	0	0	0
ADM_P35318	0	0	0	0	0	0	0	0	0	0	0	0
ADNP_Q9H2P0	0	0	0	0	0	0	0	0	0	0	0	0
ADNP_Q9H2P0_409	0	0	0	0	0	0	0	0	0	0	0	0
ADNP_Q9H2P0_411	0	0	0	0	0	0	0	0	0	0	0	0
ADNP_Q9H2P0_607	0	0	0	0	0	0	0	0	0	0	0	0
ADNP_Q9H2P0_608	0	0	0	0	0	0	0	0	0	0	0	0
ADNP_Q9H2P0_709	0	0	0	0	0	0	0	0	0	0	0	0
ADNP_Q9H2P0_711	0	0	0	0	0	0	0	0	0	0	0	0
ADNP_Q9H2P0_736	0	0	0	0	0	0	0	0	0	0	0	0
ADNP_Q9H2P0_738	0	0	0	0	0	0	0	0	0	0	0	0
ADNP_Q9H2P0_904	0	0	0	0	0	0	0	0	0	0	0	0
ADNP_Q9H2P0_921	0	0	0	0	0	0	0	0	0	0	0	0
ADNP_Q9H2P0_923	0	0	0	0	0	0	0	0	0	0	0	0
ADNP_Q9H2P0_953	0	0	0	0	0	0	0	0	0	0	0	0
ADNP_Q9H2P0_955	0	0	0	0	0	0	0	0	0	0	0	0
ADNP_Q9H2P0_98	0	0	0	0	0	0	0	0	0	0	0	0
ADNP2_Q6IQ32	0	0	0	0	0	0	0	0	0	0	0	0
ADNP2_Q6IQ32_1050	0	0	0	0	0	0	0	0	0	0	0	0
ADO_Q96SZ5	0	0	0	0	0	0	0	0	0	0	0	0
ADORA1_P30542	0	0	0	0	0	0	0	0	0	0	0	0
ADPGK_Q9BRR6-2	0	0	0	0	0	0	0	0	0	0	0	0
ADPGK_Q9BRR6-5	0	0	0	0	0	0	0	0	0	0	0	0
ADPRH_P54922	0	0	0	0	0	0	0	0	0	0	0	0
ADPRHL1_Q8NDY3	0	0	0	0	0	0	0	0	0	0	0	0
ADPRHL2_Q9NX46	0	0	0	0	0	0	0	0	0	0	0	0
ADPRHL2_Q9NX46_67	0	0	0	0	0	0	0	0	0	0	0	0
ADPRM_Q3LIE5-3	0	0	0	0	0	0	0	0	0	0	0	0
ADPRM_Q3LIE5-3;Q3LIE5_11;11	0	0	0	0	0	0	0	0	0	0	0	0
ADRA1B_P35368	0	0	0	0	0	0	0	0	0	0	0	0
ADRA1B_P35368_266	0	0	0	0	0	0	0	0	0	0	0	0
ADRA1B_P35368_267	0	0	0	0	0	0	0	0	0	0	0	0
ADRA1B_P35368_387	0	0	0	0	0	0	0	0	0	0	0	0
ADRA1B_P35368_406	0	0	0	0	0	0	0	0	0	0	0	0
ADRA1B_P35368_417	0	0	0	0	0	0	0	0	0	0	0	0
ADRA1B_P35368_420	0	0	0	0	0	0	0	0	0	0	0	0
ADRA1B_P35368_427	0	0	0	0	0	0	0	0	0	0	0	0
ADRA1B_P35368_470	0	0	0	0	0	0	0	0	0	0	0	0
ADRA1D_P25100_443	0	0	0	0	0	0	0	0	0	0	0	0
ADRA2A_P08913	0	0	0	0	0	0	0	0	0	0	0	0
ADRA2A_P08913_246	0	0	0	0	0	0	0	0	0	0	0	0
ADRA2A_P08913_296	0	0	0	0	0	0	0	0	0	0	0	0
ADRA2A_P08913_297	0	0	0	0	0	0	0	0	0	0	0	0
ADRA2A_P08913_298	0	0	0	0	0	0	0	0	0	0	0	0
ADRA2A_P08913_299	0	0	0	0	0	0	0	0	0	0	0	0
ADRA2C_P18825	0	0	0	0	0	0	0	0	0	0	0	0
ADRB1_P08588	0	0	0	0	0	0	0	0	0	0	0	0
ADRB1_P08588_274	0	0	0	0	0	0	0	0	0	0	0	0
ADRB1_P08588_276	0	0	0	0	0	0	0	0	0	0	0	0
ADRB2_P07550	0	0	0	0	0	0	0	0	0	0	0	0
ADRB2_P07550_246	0	0	0	0	0	0	0	0	0	0	0	0
ADRB2_P07550_261	0	0	0	0	0	0	0	0	0	0	0	0
ADRB2_P07550_262	0	0	0	0	0	0	0	0	0	0	0	0
ADRB3_P13945	0	0	0	0	0	0	0	0	0	0	0	0
ADRB3_P13945_250	0	0	0	0	0	0	0	0	0	0	0	0
ADRBK1_P25098	0	0	0	0	0	0	0	0	0	0	0	0
ADRBK2_P35626	0	0	0	0	0	0	0	0	0	0	0	0
ADRM1_Q16186	0	0	0	0	0	0	0	0	0	0	0	0
ADRM1_Q16186_211	0	0	0	0	0	0	0	0	0	0	0	0
ADRM1_Q16186_213	0	0	0	0	0	0	0	0	0	0	0	0
ADRM1_Q16186_217	0	0	0	0	0	0	0	0	0	0	0	0
ADRM1_Q16186_219	0	0	0	0	0	0	0	0	0	0	0	0
ADRM1_Q16186_220	0	0	0	0	0	0	0	0	0	0	0	0
ADRM1_Q16186_223	0	0	0	0	0	0	0	0	0	0	0	0
ADRM1_Q16186_224	0	0	0	0	0	0	0	0	0	0	0	0
ADRM1_Q16186_39	0	0	0	0	0	0	0	0	0	0	0	0
ADRM1_Q16186_405	0	0	0	0	0	0	0	0	0	0	0	0
ADSL_P30566	0	0	0	0	0	0	0	0	0	0	0	0
ADSL_P30566;P30566-2_15;15	0	0	0	0	0	0	0	0	0	0	0	0
ADSL_P30566;P30566-2_9;9	0	0	0	0	0	0	0	0	0	0	0	0
ADSL_P30566_434	0	0	0	0	0	0	0	0	0	0	0	0
ADSS_P30520	0	0	0	0	0	0	0	0	0	0	0	0
ADSS_P30520_11	0	0	0	0	0	0	0	0	0	0	0	0
ADSSL1_Q8N142	0	0	0	0	0	0	0	0	0	0	0	0
AEBP1_Q8IUX7	0	0	0	0	0	0	0	0	0	0	0	0
AEBP2_Q6ZN18-2	0	0	0	0	0	0	0	0	0	0	0	0
AEBP2_Q6ZN18-2;Q6ZN18;Q6ZN18-3_241;241;25	0	0	0	0	0	0	0	0	0	0	0	0
AEBP2_Q6ZN18-2;Q6ZN18;Q6ZN18-3_242;242;26	0	0	0	0	0	0	0	0	0	0	0	0
AEBP2_Q6ZN18-2;Q6ZN18;Q6ZN18-3_371;371;155	0	0	0	0	0	0	0	0	0	0	0	0
AEBP2_Q6ZN18-2;Q6ZN18;Q6ZN18-3_373;373;157	0	0	0	0	0	0	0	0	0	0	0	0
AEBP2_Q6ZN18-2;Q6ZN18;Q6ZN18-3_390;390;174	0	0	0	0	0	0	0	0	0	0	0	0
AEBP2_Q6ZN18-2;Q6ZN18_139;139	0	0	0	0	0	0	0	0	0	0	0	0
AEBP2_Q6ZN18-2;Q6ZN18_141;141	0	0	0	0	0	0	0	0	0	0	0	0
AEBP2_Q6ZN18-2;Q6ZN18_15;15	0	0	0	0	0	0	0	0	0	0	0	0
AEBP2_Q6ZN18-2;Q6ZN18_18;18	0	0	0	0	0	0	0	0	0	0	0	0
AEBP2_Q6ZN18-2;Q6ZN18_206;206	0	0	0	0	0	0	0	0	0	0	0	0
AEBP2_Q6ZN18-2;Q6ZN18_210;210	0	0	0	0	0	0	0	0	0	0	0	0
AEBP2_Q6ZN18-2;Q6ZN18_211;211	0	0	0	0	0	0	0	0	0	0	0	0
AEBP2_Q6ZN18-2;Q6ZN18_24;24	0	0	0	0	0	0	0	0	0	0	0	0
AEBP2_Q6ZN18-2;Q6ZN18_27;27	0	0	0	0	0	0	0	0	0	0	0	0
AEBP2_Q6ZN18-2;Q6ZN18_6;6	0	0	0	0	0	0	0	0	0	0	0	0
AEN_Q8WTP8	0	0	0	0	0	0	0	0	0	0	0	0
AES_Q08117	0	0	0	0	0	0	0	0	0	0	0	0
AES_Q08117;Q08117-2_196;263	0	0	0	0	0	0	0	0	0	0	0	0
AES_Q08117-2	0	0	0	0	0	0	0	0	0	0	0	0
AFAP1_Q8N556	0	0	0	0	0	0	0	0	0	0	0	0
AFAP1_Q8N556;Q8N556-2_264;264	0	0	0	0	0	0	0	0	0	0	0	0
AFAP1_Q8N556;Q8N556-2_265;265	0	0	0	0	0	0	0	0	0	0	0	0
AFAP1_Q8N556;Q8N556-2_277;277	0	0	0	0	0	0	0	0	0	0	0	0
AFAP1_Q8N556;Q8N556-2_278;278	0	0	0	0	0	0	0	0	0	0	0	0
AFAP1_Q8N556;Q8N556-2_282;282	0	0	0	0	0	0	0	0	0	0	0	0
AFAP1_Q8N556;Q8N556-2_283;283	0	0	0	0	0	0	0	0	0	0	0	0
AFAP1_Q8N556;Q8N556-2_342;342	0	0	0	0	0	0	0	0	0	0	0	0
AFAP1_Q8N556;Q8N556-2_343;343	0	0	0	0	0	0	0	0	0	0	0	0
AFAP1_Q8N556;Q8N556-2_546;630	0	0	0	0	0	0	0	0	0	0	0	0
AFAP1_Q8N556;Q8N556-2_548;632	0	0	0	0	0	0	0	0	0	0	0	0
AFAP1_Q8N556;Q8N556-2_661;745	0	0	0	0	0	0	0	0	0	0	0	0
AFAP1_Q8N556;Q8N556-2_664;748	0	0	0	0	0	0	0	0	0	0	0	0
AFAP1_Q8N556;Q8N556-2_665;749	0	0	0	0	0	0	0	0	0	0	0	0
AFAP1_Q8N556;Q8N556-2_668;752	0	0	0	0	0	0	0	0	0	0	0	0
AFAP1_Q8N556;Q8N556-2_679;763	0	0	0	0	0	0	0	0	0	0	0	0
AFAP1_Q8N556;Q8N556-2_687;771	0	0	0	0	0	0	0	0	0	0	0	0
AFAP1_Q8N556;Q8N556-2_710;794	0	0	0	0	0	0	0	0	0	0	0	0
AFAP1_Q8N556;Q8N556-2_711;795	0	0	0	0	0	0	0	0	0	0	0	0
AFAP1L1_Q8TED9;Q8TED9-2;Q8TED9-3_98;98;98	0	0	0	0	0	0	0	0	0	0	0	0
AFAP1L1_Q8TED9;Q8TED9-2_385;385	0	0	0	0	0	0	0	0	0	0	0	0
AFAP1L1_Q8TED9;Q8TED9-4;Q8TED9-2_583;198;583	0	0	0	0	0	0	0	0	0	0	0	0
AFAP1L1_Q8TED9;Q8TED9-4;Q8TED9-2_603;218;603	0	0	0	0	0	0	0	0	0	0	0	0
AFAP1L1_Q8TED9;Q8TED9-4;Q8TED9-2_604;219;604	0	0	0	0	0	0	0	0	0	0	0	0
AFAP1L1_Q8TED9;Q8TED9-4_745;360	0	0	0	0	0	0	0	0	0	0	0	0
AFAP1L1_Q8TED9;Q8TED9-4_747;362	0	0	0	0	0	0	0	0	0	0	0	0
AFAP1L1_Q8TED9-2	0	0	0	0	0	0	0	0	0	0	0	0
AFAP1L2_Q8N4X5	0	0	0	0	0	0	0	0	0	0	0	0
AFAP1L2_Q8N4X5;Q8N4X5-2;Q8N4X5-4;Q8N4X5-3_484;484;512;6	0	0	0	0	0	0	0	0	0	0	0	0
AFAP1L2_Q8N4X5;Q8N4X5-2;Q8N4X5-4;Q8N4X5-3_488;488;516;10	0	0	0	0	0	0	0	0	0	0	0	0
AFAP1L2_Q8N4X5;Q8N4X5-2;Q8N4X5-4;Q8N4X5-3_541;541;569;63	0	0	0	0	0	0	0	0	0	0	0	0
AFAP1L2_Q8N4X5;Q8N4X5-2;Q8N4X5-4;Q8N4X5-3_635;635;663;157	0	0	0	0	0	0	0	0	0	0	0	0
AFAP1L2_Q8N4X5;Q8N4X5-2;Q8N4X5-4;Q8N4X5-3_640;640;668;162	0	0	0	0	0	0	0	0	0	0	0	0
AFAP1L2_Q8N4X5;Q8N4X5-2;Q8N4X5-4;Q8N4X5-3_651;651;679;173	0	0	0	0	0	0	0	0	0	0	0	0
AFAP1L2_Q8N4X5;Q8N4X5-2;Q8N4X5-4;Q8N4X5-3_796;792;820;318	0	0	0	0	0	0	0	0	0	0	0	0
AFAP1L2_Q8N4X5;Q8N4X5-2;Q8N4X5-4_165;165;193	0	0	0	0	0	0	0	0	0	0	0	0
AFAP1L2_Q8N4X5;Q8N4X5-2;Q8N4X5-4_213;213;241	0	0	0	0	0	0	0	0	0	0	0	0
AFAP1L2_Q8N4X5;Q8N4X5-2;Q8N4X5-4_278;278;306	0	0	0	0	0	0	0	0	0	0	0	0
AFAP1L2_Q8N4X5;Q8N4X5-2;Q8N4X5-4_284;284;312	0	0	0	0	0	0	0	0	0	0	0	0
AFAP1L2_Q8N4X5;Q8N4X5-2;Q8N4X5-4_309;309;337	0	0	0	0	0	0	0	0	0	0	0	0
AFAP1L2_Q8N4X5;Q8N4X5-2;Q8N4X5-4_310;310;338	0	0	0	0	0	0	0	0	0	0	0	0
AFAP1L2_Q8N4X5;Q8N4X5-2;Q8N4X5-4_344;344;372	0	0	0	0	0	0	0	0	0	0	0	0
AFAP1L2_Q8N4X5;Q8N4X5-2;Q8N4X5-4_345;345;373	0	0	0	0	0	0	0	0	0	0	0	0
AFAP1L2_Q8N4X5;Q8N4X5-2;Q8N4X5-4_408;408;436	0	0	0	0	0	0	0	0	0	0	0	0
AFAP1L2_Q8N4X5;Q8N4X5-2;Q8N4X5-4_413;413;441	0	0	0	0	0	0	0	0	0	0	0	0
AFAP1L2_Q8N4X5;Q8N4X5-2;Q8N4X5-4_414;414;442	0	0	0	0	0	0	0	0	0	0	0	0
AFAP1L2_Q8N4X5;Q8N4X5-3_767;289	0	0	0	0	0	0	0	0	0	0	0	0
AFAP1L2_Q8N4X5-2	0	0	0	0	0	0	0	0	0	0	0	0
AFDN_P55196;P55196-5;P55196-1_1696;1706;1679	0	0	0	0	0	0	0	0	0	0	0	0
AFDN_P55196;P55196-5;P55196-1_1698;1708;1681	0	0	0	0	0	0	0	0	0	0	0	0
AFDN_P55196;P55196-5;P55196-1_1721;1731;1704	0	0	0	0	0	0	0	0	0	0	0	0
AFDN_P55196;P55196-5;P55196-1_1724;1734;1707	0	0	0	0	0	0	0	0	0	0	0	0
AFDN_P55196;P55196-5;P55196-3_1774;1784;1693	0	0	0	0	0	0	0	0	0	0	0	0
AFDN_P55196;P55196-5;P55196-3_1779;1789;1698	0	0	0	0	0	0	0	0	0	0	0	0
AFDN_P55196;P55196-5;P55196-3_1799;1809;1718	0	0	0	0	0	0	0	0	0	0	0	0
AFDN_P55196;P55196-5;P55196-3_1805;1815;1724	0	0	0	0	0	0	0	0	0	0	0	0
AFDN_P55196;P55196-5;P55196-6;P55196-1;P55196-2;P55196-3_1082;1081;1082;1065;1066;1065	0	0	0	0	0	0	0	0	0	0	0	0
AFDN_P55196;P55196-5;P55196-6;P55196-1;P55196-2;P55196-3_1083;1082;1083;1066;1067;1066	0	0	0	0	0	0	0	0	0	0	0	0
AFDN_P55196;P55196-5;P55196-6;P55196-1;P55196-2;P55196-3_1107;1106;1107;1090;1091;1090	0	0	0	0	0	0	0	0	0	0	0	0
AFDN_P55196;P55196-5;P55196-6;P55196-1;P55196-2;P55196-3_1126;1125;1126;1109;1110;1109	0	0	0	0	0	0	0	0	0	0	0	0
AFDN_P55196;P55196-5;P55196-6;P55196-1;P55196-2;P55196-3_1172;1171;1172;1155;1156;1155	0	0	0	0	0	0	0	0	0	0	0	0
AFDN_P55196;P55196-5;P55196-6;P55196-1;P55196-2;P55196-3_1173;1172;1173;1156;1157;1156	0	0	0	0	0	0	0	0	0	0	0	0
AFDN_P55196;P55196-5;P55196-6;P55196-1;P55196-2;P55196-3_1182;1181;1182;1165;1166;1165	0	0	0	0	0	0	0	0	0	0	0	0
AFDN_P55196;P55196-5;P55196-6;P55196-1;P55196-2;P55196-3_1201;1200;1201;1184;1185;1184	0	0	0	0	0	0	0	0	0	0	0	0
AFDN_P55196;P55196-5;P55196-6;P55196-1;P55196-2;P55196-3_1202;1201;1202;1185;1186;1185	0	0	0	0	0	0	0	0	0	0	0	0
AFDN_P55196;P55196-5;P55196-6;P55196-1;P55196-2;P55196-3_1207;1206;1207;1190;1191;1190	0	0	0	0	0	0	0	0	0	0	0	0
AFDN_P55196;P55196-5;P55196-6;P55196-1;P55196-2;P55196-3_1211;1210;1211;1194;1195;1194	0	0	0	0	0	0	0	0	0	0	0	0
AFDN_P55196;P55196-5;P55196-6;P55196-1;P55196-2;P55196-3_1232;1231;1232;1215;1216;1215	0	0	0	0	0	0	0	0	0	0	0	0
AFDN_P55196;P55196-5;P55196-6;P55196-1;P55196-2;P55196-3_1238;1237;1238;1221;1222;1221	0	0	0	0	0	0	0	0	0	0	0	0
AFDN_P55196;P55196-5;P55196-6;P55196-1;P55196-2;P55196-3_1275;1274;1275;1258;1259;1258	0	0	0	0	0	0	0	0	0	0	0	0
AFDN_P55196;P55196-5;P55196-6;P55196-1;P55196-2;P55196-3_1318;1317;1318;1301;1302;1301	0	0	0	0	0	0	0	0	0	0	0	0
AFDN_P55196;P55196-5;P55196-6;P55196-1;P55196-2;P55196-3_1328;1327;1328;1311;1312;1311	0	0	0	0	0	0	0	0	0	0	0	0
AFDN_P55196;P55196-5;P55196-6;P55196-1;P55196-2;P55196-3_1330;1329;1330;1313;1314;1313	0	0	0	0	0	0	0	0	0	0	0	0
AFDN_P55196;P55196-5;P55196-6;P55196-1;P55196-2;P55196-3_1333;1332;1333;1316;1317;1316	0	0	0	0	0	0	0	0	0	0	0	0
AFDN_P55196;P55196-5;P55196-6;P55196-1;P55196-2;P55196-3_1334;1333;1334;1317;1318;1317	0	0	0	0	0	0	0	0	0	0	0	0
AFDN_P55196;P55196-5;P55196-6;P55196-1;P55196-2;P55196-3_1352;1351;1352;1335;1336;1335	0	0	0	0	0	0	0	0	0	0	0	0
AFDN_P55196;P55196-5;P55196-6;P55196-1;P55196-2;P55196-3_1501;1500;1501;1484;1485;1484	0	0	0	0	0	0	0	0	0	0	0	0
AFDN_P55196;P55196-5;P55196-6;P55196-1;P55196-2;P55196-3_1512;1511;1512;1495;1496;1495	0	0	0	0	0	0	0	0	0	0	0	0
AFDN_P55196;P55196-5;P55196-6;P55196-1;P55196-2;P55196-3_181;180;181;180;180;180	0	0	0	0	0	0	0	0	0	0	0	0
AFDN_P55196;P55196-5;P55196-6;P55196-1;P55196-2;P55196-3_214;213;214;213;213;213	0	0	0	0	0	0	0	0	0	0	0	0
AFDN_P55196;P55196-5;P55196-6;P55196-1;P55196-2;P55196-3_216;215;216;215;215;215	0	0	0	0	0	0	0	0	0	0	0	0
AFDN_P55196;P55196-5;P55196-6;P55196-1;P55196-2;P55196-3_239;238;239;238;238;238	0	0	0	0	0	0	0	0	0	0	0	0
AFDN_P55196;P55196-5;P55196-6;P55196-1;P55196-2;P55196-3_240;239;240;239;239;239	0	0	0	0	0	0	0	0	0	0	0	0
AFDN_P55196;P55196-5;P55196-6;P55196-1;P55196-2;P55196-3_246;245;246;245;245;245	0	0	0	0	0	0	0	0	0	0.214879	0.0354017	0
AFDN_P55196;P55196-5;P55196-6;P55196-1;P55196-2;P55196-3_424;423;424;408;408;408	0	0	0	0	0	0	0	0	0	0	0	0
AFDN_P55196;P55196-5;P55196-6;P55196-1;P55196-2;P55196-3_426;425;426;410;410;410	0	0	0	0	0	0	0	0	0	0	0	0
AFDN_P55196;P55196-5;P55196-6;P55196-1;P55196-2;P55196-3_512;511;512;496;496;496	0	0	0	0	0	0	0	0	0	0	0	0
AFDN_P55196;P55196-5;P55196-6;P55196-1;P55196-2;P55196-3_557;556;557;541;541;541	0	0	0	0	0	0	0	0	0	0	0	0
AFDN_P55196;P55196-5;P55196-6;P55196-1;P55196-2;P55196-3_561;560;561;545;545;545	0	0	0	0	0	0	0	0	0	0	0	0
AFDN_P55196;P55196-5;P55196-6;P55196-1;P55196-2;P55196-3_562;561;562;546;546;546	0	0	0	0	0	0	0	0	0	0	0	0
AFDN_P55196;P55196-5;P55196-6;P55196-1;P55196-2;P55196-3_566;565;566;550;550;550	0	0	0	0	0	0	0	0	0	0	0	0
AFDN_P55196;P55196-5;P55196-6;P55196-1;P55196-2;P55196-3_655;654;655;639;639;639	0	0	0	0	0	0	0	0	0	0	0	0
AFDN_P55196;P55196-5;P55196-6_391;390;391	0	0	0	0	0	0	0	0	0	0	0	0
AFF1_P51825-2	0	0	0	0	0	0	0	0	0	0	0	0
AFF1_P51825-2;P51825-3;P51825_206;199;199	0	0	0	0	0	0	0	0	0	0	0	0
AFF1_P51825-2;P51825-3;P51825_213;206;206	0	0	0	0	0	0	0	0	0	0	0	0
AFF1_P51825-2;P51825-3;P51825_219;212;212	0	0	0	0	0	0	0	0	0	0	0	0
AFF1_P51825-2;P51825-3;P51825_252;245;245	0	0	0	0	0	0	0	0	0	0	0	0
AFF1_P51825-2;P51825-3;P51825_383;376;376	0	0	0	0	0	0	0	0	0	0	0	0
AFF1_P51825-2;P51825-3;P51825_591;584;584	0	0	0	0	0	0	0	0	0	0	0	0
AFF1_P51825-2;P51825-3;P51825_595;588;588	0	0	0	0	0	0	0	0	0	0	0	0
AFF1_P51825-2;P51825-3;P51825_757;750;750	0	0	0	0	0	0	0	0	0	0	0	0
AFF1_P51825-2;P51825-3_1099;1092	0	0	0	0	0	0	0	0	0	0	0	0
AFF2_P51816-7	0	0	0	0	0	0	0	0	0	0	0	0
AFF3_P51826	0	0	0	0	0	0	0	0	0	0	0	0
AFF3_P51826;P51826-2_549;574	0	0	0	0	0	0	0	0	0	0	0	0
AFF3_P51826;P51826-2_755;780	0	0	0	0	0	0	0	0	0	0	0	0
AFF3_P51826;P51826-2_878;903	0	0	0	0	0	0	0	0	0	0	0	0
AFF3_P51826;P51826-2_881;906	0	0	0	0	0	0	0	0	0	0	0	0
AFF4_Q9UHB7	0	0	0	0	0	0	0	0	0	0	0	0
AFF4_Q9UHB7;Q9UHB7-2;Q9UHB7-3_136;136;136	0	0	0	0	0	0	0	0	0	0	0	0
AFF4_Q9UHB7;Q9UHB7-2;Q9UHB7-3_137;137;137	0	0	0	0	0	0	0	0	0	0	0	0
AFF4_Q9UHB7;Q9UHB7-2;Q9UHB7-3_140;140;140	0	0	0	0	0	0	0	0	0	0	0	0
AFF4_Q9UHB7;Q9UHB7-2;Q9UHB7-3_162;162;162	0	0	0	0	0	0	0	0	0	0	0	0
AFF4_Q9UHB7;Q9UHB7-2;Q9UHB7-3_171;171;171	0	0	0	0	0	0	0	0	0	0	0	0
AFF4_Q9UHB7;Q9UHB7-2;Q9UHB7-3_178;178;178	0	0	0	0	0	0	0	0	0	0	0	0
AFF4_Q9UHB7;Q9UHB7-2;Q9UHB7-3_180;180;180	0	0	0	0	0	0	0	0	0	0	0	0
AFF4_Q9UHB7;Q9UHB7-2;Q9UHB7-3_210;210;210	0	0	0	0	0	0	0	0	0	0	0	0
AFF4_Q9UHB7;Q9UHB7-2;Q9UHB7-3_212;212;212	0	0	0	0	0	0	0	0	0	0	0	0
AFF4_Q9UHB7;Q9UHB7-2;Q9UHB7-3_222;222;222	0	0	0	0	0	0	0	0	0	0	0	0
AFF4_Q9UHB7;Q9UHB7-2;Q9UHB7-3_224;224;224	0	0	0	0	0	0	0	0	0	0	0	0
AFF4_Q9UHB7;Q9UHB7-2;Q9UHB7-3_277;277;277	0	0	0	0	0	0	0	0	0	0	0	0
AFF4_Q9UHB7;Q9UHB7-2;Q9UHB7-3_279;279;279	0	0	0	0	0	0	0	0	0	0	0	0
AFF4_Q9UHB7;Q9UHB7-2;Q9UHB7-3_283;283;283	0	0	0	0	0	0	0	0	0	0	0	0
AFF4_Q9UHB7;Q9UHB7-2;Q9UHB7-3_332;332;332	0	0	0	0	0	0	0	0	0	0	0	0
AFF4_Q9UHB7;Q9UHB7-2;Q9UHB7-3_336;336;336	0	0	0	0	0	0	0	0	0	0	0	0
AFF4_Q9UHB7;Q9UHB7-2_406;406	0	0	0	0	0	0	0	0	0	0	0	0
AFF4_Q9UHB7;Q9UHB7-2_418;418	0	0	0	0	0	0	0	0	0	0	0	0
AFF4_Q9UHB7;Q9UHB7-2_424;424	0	0	0	0	0	0	0	0	0	0	0	0
AFF4_Q9UHB7;Q9UHB7-2_487;487	0	0	0	0	0	0	0	0	0	0	0	0
AFF4_Q9UHB7;Q9UHB7-2_490;490	0	0	0	0	0	0	0	0	0	0	0	0
AFF4_Q9UHB7;Q9UHB7-2_491;491	0	0	0	0	0	0	0	0	0	0	0	0
AFF4_Q9UHB7;Q9UHB7-2_514;514	0	0	0	0	0	0	0	0	0	0	0	0
AFF4_Q9UHB7;Q9UHB7-2_526;526	0	0	0	0	0	0	0	0	0	0	0	0
AFF4_Q9UHB7;Q9UHB7-2_528;528	0	0	0	0	0	0	0	0	0	0	0	0
AFF4_Q9UHB7;Q9UHB7-2_549;549	0	0	0	0	0	0	0	0	0	0	0	0
AFF4_Q9UHB7;Q9UHB7-2_553;553	0	0	0	0	0	0	0	0	0	0	0	0
AFF4_Q9UHB7;Q9UHB7-2_619;619	0	0	0	0	0	0	0	0	0	0	0	0
AFF4_Q9UHB7;Q9UHB7-2_620;620	0	0	0	0	0	0	0	0	0	0	0	0
AFF4_Q9UHB7;Q9UHB7-2_671;671	0	0	0	0	0	0	0	0	0	0	0	0
AFF4_Q9UHB7;Q9UHB7-2_674;674	0	0	0	0	0	0	0	0	0	0	0	0
AFF4_Q9UHB7;Q9UHB7-2_679;679	0	0	0	0	0	0	0	0	0	0	0	0
AFF4_Q9UHB7;Q9UHB7-2_680;680	0	0	0	0	0	0	0	0	0	0	0	0
AFF4_Q9UHB7;Q9UHB7-2_686;686	0	0	0	0	0	0	0	0	0	0	0	0
AFF4_Q9UHB7;Q9UHB7-2_694;694	0	0	0	0	0	0	0	0	0	0	0	0
AFF4_Q9UHB7;Q9UHB7-2_703;703	0	0	0	0	0	0	0	0	0	0	0	0
AFF4_Q9UHB7;Q9UHB7-2_706;706	0	0	0	0	0	0	0	0	0	0	0	0
AFF4_Q9UHB7;Q9UHB7-2_814;814	0	0	0	0	0	0	0	0	0	0	0	0
AFF4_Q9UHB7;Q9UHB7-2_834;834	0	0	0	0	0	0	0	0	0	0	0	0
AFF4_Q9UHB7;Q9UHB7-2_836;836	0	0	0	0	0	0	0	0	0	0	0	0
AFF4_Q9UHB7;Q9UHB7-2_840;840	0	0	0	0	0	0	0	0	0	0	0	0
AFF4_Q9UHB7_1043	0	0	0	0	0	0	0	0	0	0	0	0
AFF4_Q9UHB7_1055	0	0	0	0	0	0	0	0	0	0	0	0
AFF4_Q9UHB7_1058	0	0	0	0	0	0	0	0	0	0	0	0
AFF4_Q9UHB7_1062	0	0	0	0	0	0	0	0	0	0	0	0
AFG3L2_Q9Y4W6	0	0	0	0	0	0	0	0	0	0	0	0
AFG3L2_Q9Y4W6_107	0	0	0	0	0	0	0	0	0	0	0	0
AFM_P43652	0	0	0	0	0	0	0	0	0	0	0	0
AFP_P02771	0	0	0	0	0	0	0	0	0	0	0	0
AFTPH_Q6ULP2	0	0	0	0	0	0	0	0	0	0	0	0
AFTPH_Q6ULP2-6;Q6ULP2-9;Q6ULP2-8;Q6ULP2;Q6ULP2-7_151;151;151;151;151	0	0	0	0	0	0	0	0	0	0	0	0
AFTPH_Q6ULP2-6;Q6ULP2-9;Q6ULP2-8;Q6ULP2;Q6ULP2-7_226;226;226;226;226	0	0	0	0	0	0	0	0	0	0	0	0
AFTPH_Q6ULP2-6;Q6ULP2-9;Q6ULP2-8;Q6ULP2;Q6ULP2-7_284;284;284;284;284	0	0	0	0	0	0	0	0	0	0	0	0
AFTPH_Q6ULP2-6;Q6ULP2-9;Q6ULP2-8;Q6ULP2;Q6ULP2-7_375;375;375;375;375	0	0	0	0	0	0	0	0	0	0	0	0
AFTPH_Q6ULP2-6;Q6ULP2-9;Q6ULP2-8;Q6ULP2;Q6ULP2-7_376;376;376;376;376	0	0	0	0	0	0	0	0	0	0	0	0
AFTPH_Q6ULP2-6;Q6ULP2-9;Q6ULP2-8;Q6ULP2;Q6ULP2-7_382;382;382;382;382	0	0	0	0	0	0	0	0	0	0	0	0
AFTPH_Q6ULP2-6;Q6ULP2-9;Q6ULP2-8;Q6ULP2;Q6ULP2-7_409;409;409;409;409	0	0	0	0	0	0	0	0	0	0	0	0
AFTPH_Q6ULP2-6;Q6ULP2-9;Q6ULP2-8;Q6ULP2;Q6ULP2-7_411;411;411;411;411	0	0	0	0	0	0	0	0	0	0	0	0
AFTPH_Q6ULP2-6;Q6ULP2-9;Q6ULP2-8;Q6ULP2;Q6ULP2-7_517;517;517;517;517	0	0	0	0	0	0	0	0	0	0	0	0
AFTPH_Q6ULP2-6;Q6ULP2-9;Q6ULP2-8;Q6ULP2;Q6ULP2-7_518;518;518;518;518	0	0	0	0	0	0	0	0	0	0	0	0
AFTPH_Q6ULP2-6;Q6ULP2-9;Q6ULP2-8;Q6ULP2;Q6ULP2-7_617;617;617;617;617	0	0	0	0	0	0	0	0	0	0	0	0
AGA_P20933	0	0	0	0	0	0	0	0	0	0	0	0
AGAP1;AGAP3_Q9UPQ3-2;Q9UPQ3;Q9UPQ3-3;Q96P47;Q96P47-2;Q96P47-4;Q96P47-3;Q96P47-6_101;101;101;121;122;157;121;157	0	0	0	0	0	0	0	0	0	0	0	0
AGAP1_Q9UPQ3-2	0	0	0	0	0	0	0	0	0	0	0	0
AGAP1_Q9UPQ3-2;Q9UPQ3;Q9UPQ3-3_303;303;303	0	0	0	0	0	0	0	0	0	0	0	0
AGAP1_Q9UPQ3-2;Q9UPQ3;Q9UPQ3-3_324;324;324	0	0	0	0	0	0	0	0	0	0	0	0
AGAP1_Q9UPQ3-2;Q9UPQ3;Q9UPQ3-3_339;339;339	0	0	0	0	0	0	0	0	0	0	0	0
AGAP1_Q9UPQ3-2;Q9UPQ3;Q9UPQ3-3_60;60;60	0	0	0	0	0	0	0	0	0	0	0	0
AGAP1_Q9UPQ3-2;Q9UPQ3_421;421	0	0	0	0	0	0	0	0	0	0	0	0
AGAP1_Q9UPQ3-2;Q9UPQ3_422;422	0	0	0	0	0	0	0	0	0	0	0	0
AGAP1_Q9UPQ3-2;Q9UPQ3_468;521	0	0	0	0	0	0	0	0	0	0	0	0
AGAP1_Q9UPQ3-2;Q9UPQ3_481;534	0	0	0	0	0	0	0	0	0	0	0	0
AGAP1_Q9UPQ3-2;Q9UPQ3_551;604	0	0	0	0	0	0	0	0	0	0	0	0
AGAP1_Q9UPQ3-2;Q9UPQ3_552;605	0	0	0	0	0	0	0	0	0	0	0	0
AGAP1_Q9UPQ3-2;Q9UPQ3_783;836	0	0	0	0	0	0	0	0	0	0	0	0
AGAP1_Q9UPQ3-2;Q9UPQ3_787;840	0	0	0	0	0	0	0	0	0	0	0	0
AGAP2_Q99490	0	0	0	0	0	0	0	0	0	0	0	0
AGAP2_Q99490_173	0	0	0	0	0	0	0	0	0	0	0	0
AGAP2_Q99490_211	0	0	0	0	0	0	0	0	0	0	0	0
AGAP2_Q99490-2;Q99490_298;634	0	0	0	0	0	0	0	0	0	0	0	0
AGAP2_Q99490-2;Q99490_299;635	0	0	0	0	0	0	0	0	0	0	0	0
AGAP2_Q99490-2;Q99490_302;638	0	0	0	0	0	0	0	0	0	0	0	0
AGAP2_Q99490-2;Q99490_312;648	0	0	0	0	0	0	0	0	0	0	0	0
AGAP2_Q99490-2;Q99490_320;656	0	0	0	0	0	0	0	0	0	0	0	0
AGAP2_Q99490-2;Q99490_472;808	0	0	0	0	0	0	0	0	0	0	0	0
AGAP2_Q99490-2;Q99490_473;809	0	0	0	0	0	0	0	0	0	0	0	0
AGAP2_Q99490-2;Q99490_491;827	0	0	0	0	0	0	0	0	0	0	0	0
AGAP2_Q99490-2;Q99490_571;927	0	0	0	0	0	0	0	0	0	0	0	0
AGAP2_Q99490-2;Q99490_822;1178	0	0	0	0	0	0	0	0	0	0	0	0
AGAP3_Q96P47	0	0	0	0	0	0	0	0	0	0	0	0
AGAP3_Q96P47;Q96P47-2;Q96P47-4;Q96P47-5;Q96P47-3;Q96P47-6_324;325;360;132;324;360	0	0	0	0	0	0	0	0	0	0	0	0
AGAP3_Q96P47;Q96P47-2;Q96P47-4;Q96P47-5_442;443;478;250	0	0	0	0	0	0	0	0	0	0	0	0
AGAP3_Q96P47;Q96P47-2;Q96P47-4;Q96P47-5_443;444;479;251	0	0	0	0	0	0	0	0	0	0	0	0
AGAP3_Q96P47;Q96P47-2;Q96P47-4;Q96P47-5_825;826;861;530	0	0	0	0	0	0	0	0	0	0	0	0
AGAP3_Q96P47;Q96P47-2;Q96P47-4_538;539;574	0	0	0	0	0	0	0	0	0	0	0	0
AGAP4_Q96P64_323	0	0	0	0	0	0	0	0	0	0	0	0
AGAP4_Q96P64_327	0	0	0	0	0	0	0	0	0	0	0	0
AGAP5_Q8TF27	0	0	0	0	0	0	0	0	0	0	0	0
AGAP7P_Q5VUJ5_510	0	0	0	0	0	0	0	0	0	0	0	0
AGAP7P_Q5VUJ5_511	0	0	0	0	0	0	0	0	0	0	0	0
AGAP7P_Q5VUJ5_525	0	0	0	0	0	0	0	0	0	0	0	0
AGAP7P_Q5VUJ5_529	0	0	0	0	0	0	0	0	0	0	0	0
AGAP7P_Q5VUJ5_532	0	0	0	0	0	0	0	0	0	0	0	0
AGAP9_Q14692	0	0	0	0	0	0	0	0	0	0	0	0
AGBL5_Q8NDL9-3;Q8NDL9-2;Q8NDL9_539;539;539	0	0	0	0	0	0	0	0	0	0	0	0
AGFG1_P52594-2	0	0	0	0	0	0	0	0	0	0	0	0
AGFG1_P52594-2;P52594-3;P52594;P52594-4_162;162;162;162	0	0	0	0	0	0	0	0	0	0	0	0
AGFG1_P52594-2;P52594-3;P52594;P52594-4_167;167;167;167	0	0	0	0	0	0	0	0	0	0	0	0
AGFG1_P52594-2;P52594-3;P52594;P52594-4_177;177;177;177	0	0	0	0	0	0	0	0	0	0	0	0
AGFG1_P52594-2;P52594-3;P52594;P52594-4_179;179;179;179	0	0	0	0	0	0	0	0	0	0	0	0
AGFG1_P52594-2;P52594-3;P52594;P52594-4_181;181;181;181	0	0	0	0	0	0	0	0	0	0	0	0
AGFG1_P52594-2;P52594-3;P52594;P52594-4_253;293;293;317	0	0	0	0	0	0	0	0	0	0	0	0
AGFG2_O95081	0	0	0	0	0	0	0	0	0	0	0	0
AGFG2_O95081_163	0	0	0	0	0	0	0	0	0	0	0	0
AGFG2_O95081_451	0	0	0	0	0	0	0	0	0	0	0	0
AGGF1_Q8N302	0	0	0	0	0	0	0	0	0	0	0	0
AGGF1_Q8N302;Q8N302-3;Q8N302-2_11;11;11	0	0	0	0	0	0	0	0	0	0	0	0
AGGF1_Q8N302;Q8N302-3;Q8N302-2_16;16;16	0	0	0	0	0	0	0	0	0	0	0	0
AGGF1_Q8N302;Q8N302-3;Q8N302-2_17;17;17	0	0	0	0	0	0	0	0	0	0	0	0
AGGF1_Q8N302;Q8N302-3;Q8N302-2_3;3;3	0	0	0	0	0	0	0	0	0	0	0	0
AGGF1_Q8N302;Q8N302-3;Q8N302-2_7;7;7	0	0	0	0	0	0	0	0	0	0	0	0
AGGF1_Q8N302_183	0	0	0	0	0	0	0	0	0	0	0	0
AGGF1_Q8N302_329	0	0	0	0	0	0	0	0	0	0	0	0
AGGF1_Q8N302_344	0	0.0356337	0	0	0	0	0	0	0	0	0	0
AGK_Q53H12	0	0	0	0	0	0	0	0	0	0	0	0
AGK_Q53H12_350	0	0	0	0	0	0	0	0	0	0	0	0
AGL_P35573	0	0	0	0	0	0	0	0	0	0	0	0
AGMAT_Q9BSE5	0	0	0	0	0	0	0	0	0	0	0	0
AGMO_Q6ZNB7	0	0	0	0	0	0	0	0	0	0	0	0
AGO1_Q9UL18	0	0	0	0	0	0	0	0	0	0	0	0
AGO2_Q9UKV8	0	0	0	0	0	0	0	0	0	0	0	0
AGO2_Q9UKV8-2;Q9UKV8_387;387	0	0	0	0	0	0	0	0	0	0	0	0
AGO2_Q9UKV8-2;Q9UKV8_390;390	0	0	0	0	0	0	0	0	0	0	0	0
AGO2_Q9UKV8-2;Q9UKV8_790;824	0	0	0	0	0	0	0	0	0	0	0	0
AGO3_Q9H9G7	0	0	0	0	0	0	0	0	0	0	0	0
AGO3_Q9H9G7-2;Q9H9G7_591;825	0	0	0	0	0	0	0	0	0	0	0	0
AGO4_Q9HCK5	0	0	0	0	0	0	0	0	0	0	0	0
AGPAT1_Q99943	0	0	0	0	0	0	0	0	0	0	0	0
AGPAT2_O15120	0	0	0	0	0	0	0	0	0	0	0	0
AGPAT3_Q9NRZ7-2	0	0	0	0	0	0	0	0	0	0	0	0
AGPAT4_Q9NRZ5	0	0	0	0	0	0	0	0	0	0	0	0
AGPAT5_Q9NUQ2	0	0	0	0	0	0	0	0	0	0	0	0
AGPS_O00116	0	0	0	0	0	0	0	0	0	0	0	0
AGPS_O00116_155	0	0	0	0	0	0	0	0	0	0	0	0
AGPS_O00116_42	0	0	0	0	0	0	0	0	0	0	0	0
AGPS_O00116_589	0	0	0	0	0	0	0	0	0	0	0	0
AGPS_O00116_65	0	0	0	0	0	0	0	0	0	0	0	0
AGPS_O00116_68	0	0	0	0	0	0	0	0	0	0	0	0
AGPS_O00116_82	0	0	0	0	0	0	0	0	0	0	0	0
AGR2_O95994	0	0	0	0	0	0	0	0	0	0	0	0
AGRN_O00468-6	0	0	0	0	0	0	0	0	0	0	0	0
AGT_P01019_242	0	0	0	0	0	0	0	0	0	0	0	0
AGTPBP1_Q9UPW5	0	0	0	0	0	0	0	0	0	0	0	0
AGTPBP1_Q9UPW5-2;Q9UPW5;Q9UPW5-3_103;103;155	0	0	0	0	0	0	0	0	0	0	0	0
AGTPBP1_Q9UPW5-2;Q9UPW5;Q9UPW5-3_1128;1168;1180	0	0	0	0	0	0	0	0	0	0	0	0
AGTR1_P30556_331	0	0	0	0	0	0	0	0	0	0	0	0
AGTR2_P50052	0	0	0	0	0	0	0	0	0	0	0	0
AGTR2_P50052_354	0	0	0	0	0	0	0	0	0	0	0	0
AGTRAP_Q6RW13	0	0	0	0	0	0	0	0	0	0	0	0
AGTRAP_Q6RW13;Q6RW13-2_138;131	0	0	0	0	0	0	0	0	0	0	0	0
AGTRAP_Q6RW13-2	0	0	0	0	0	0	0	0	0	0	0	0
AHCTF1_Q8WYP5	0	0	0	0	0	0	0	0	0	0	0	0
AHCTF1_Q8WYP5;Q8WYP5-3;Q8WYP5-2_1052;1061;1087	0	0	0	0	0	0	0	0	0	0	0	0
AHCTF1_Q8WYP5;Q8WYP5-3;Q8WYP5-2_1080;1089;1115	0	0	0	0	0	0	0	0	0	0	0	0
AHCTF1_Q8WYP5;Q8WYP5-3;Q8WYP5-2_1105;1114;1140	0	0	0	0	0	0	0	0	0	0	0	0
AHCTF1_Q8WYP5;Q8WYP5-3;Q8WYP5-2_1142;1151;1177	0	0	0	0	0	0	0	0	0	0	0	0
AHCTF1_Q8WYP5;Q8WYP5-3;Q8WYP5-2_1154;1163;1189	0	0	0	0	0	0	0	0	0	0	0	0
AHCTF1_Q8WYP5;Q8WYP5-3;Q8WYP5-2_1160;1169;1195	0	0	0	0	0	0	0	0	0	0	0	0
AHCTF1_Q8WYP5;Q8WYP5-3;Q8WYP5-2_1175;1184;1210	0	0	0	0	0	0	0	0	0	0	0	0
AHCTF1_Q8WYP5;Q8WYP5-3;Q8WYP5-2_1209;1218;1244	0	0	0	0	0	0	0	0	0	0	0	0
AHCTF1_Q8WYP5;Q8WYP5-3;Q8WYP5-2_1210;1219;1245	0	0	0	0	0	0	0	0	0	0	0	0
AHCTF1_Q8WYP5;Q8WYP5-3;Q8WYP5-2_1214;1223;1249	0	0	0	0	0	0	0	0	0	0	0	0
AHCTF1_Q8WYP5;Q8WYP5-3;Q8WYP5-2_1216;1225;1251	0	0	0	0	0	0	0	0	0	0	0	0
AHCTF1_Q8WYP5;Q8WYP5-3;Q8WYP5-2_1218;1227;1253	0	0	0	0	0	0	0	0	0	0	0	0
AHCTF1_Q8WYP5;Q8WYP5-3;Q8WYP5-2_1222;1231;1257	0	0	0	0	0	0	0	0	0	0	0	0
AHCTF1_Q8WYP5;Q8WYP5-3;Q8WYP5-2_1229;1238;1264	0	0	0	0	0	0	0	0	0	0	0	0
AHCTF1_Q8WYP5;Q8WYP5-3;Q8WYP5-2_1232;1241;1267	0	0	0	0	0	0	0	0	0	0	0	0
AHCTF1_Q8WYP5;Q8WYP5-3;Q8WYP5-2_1256;1265;1291	0	0	0	0	0	0	0	0	0	0	0	0
AHCTF1_Q8WYP5;Q8WYP5-3;Q8WYP5-2_1257;1266;1292	0	0	0	0	0	0	0	0	0	0	0	0
AHCTF1_Q8WYP5;Q8WYP5-3;Q8WYP5-2_1276;1285;1311	0	0	0	0	0	0	0	0	0	0	0	0
AHCTF1_Q8WYP5;Q8WYP5-3;Q8WYP5-2_1283;1292;1318	0	0	0	0	0	0	0	0	0	0	0	0
AHCTF1_Q8WYP5;Q8WYP5-3;Q8WYP5-2_1295;1304;1330	0	0	0	0	0	0	0	0	0	0	0	0
AHCTF1_Q8WYP5;Q8WYP5-3;Q8WYP5-2_1297;1306;1332	0	0	0	0	0	0	0	0	0	0	0	0
AHCTF1_Q8WYP5;Q8WYP5-3;Q8WYP5-2_1369;1378;1404	0	0	0	0	0	0	0	0	0	0	0	0
AHCTF1_Q8WYP5;Q8WYP5-3;Q8WYP5-2_1371;1380;1406	0	0	0	0	0	0	0	0	0	0	0	0
AHCTF1_Q8WYP5;Q8WYP5-3;Q8WYP5-2_1402;1411;1437	0	0	0	0	0	0	0	0	0	0	0	0
AHCTF1_Q8WYP5;Q8WYP5-3;Q8WYP5-2_1407;1416;1442	0	0	0	0	0	0	0	0	0	0	0	0
AHCTF1_Q8WYP5;Q8WYP5-3;Q8WYP5-2_1513;1522;1548	0	0	0	0	0	0	0	0	0	0	0	0
AHCTF1_Q8WYP5;Q8WYP5-3;Q8WYP5-2_1533;1542;1568	0	0	0	0	0	0	0	0	0	0	0	0
AHCTF1_Q8WYP5;Q8WYP5-3;Q8WYP5-2_1541;1550;1576	0	0	0	0	0	0	0	0	0	0	0	0
AHCTF1_Q8WYP5;Q8WYP5-3;Q8WYP5-2_1764;1773;1799	0	0	0	0	0	0	0	0	0	0	0	0
AHCTF1_Q8WYP5;Q8WYP5-3;Q8WYP5-2_1797;1806;1832	0	0	0	0	0	0	0	0	0	0	0	0
AHCTF1_Q8WYP5;Q8WYP5-3;Q8WYP5-2_1808;1817;1843	0	0	0	0	0	0	0	0	0	0	0	0
AHCTF1_Q8WYP5;Q8WYP5-3;Q8WYP5-2_1866;1875;1901	0	0	0	0	0	0	0	0	0	0	0	0
AHCTF1_Q8WYP5;Q8WYP5-3;Q8WYP5-2_1878;1887;1913	0	0	0	0	0	0	0	0	0	0	0	0
AHCTF1_Q8WYP5;Q8WYP5-3;Q8WYP5-2_1884;1893;1919	0	0	0	0	0	0	0	0	0	0	0	0
AHCTF1_Q8WYP5;Q8WYP5-3;Q8WYP5-2_1898;1907;1933	0	0	0	0	0	0	0	0	0	0	0	0
AHCTF1_Q8WYP5;Q8WYP5-3;Q8WYP5-2_1944;1953;1979	0	0	0	0	0	0	0	0	0	0	0	0
AHCTF1_Q8WYP5;Q8WYP5-3;Q8WYP5-2_1946;1955;1981	0	0	0	0	0	0	0	0	0	0	0	0
AHCTF1_Q8WYP5;Q8WYP5-3;Q8WYP5-2_1996;2005;2031	0	0	0	0	0	0	0	0	0	0	0	0
AHCTF1_Q8WYP5;Q8WYP5-3;Q8WYP5-2_2043;2052;2078	0	0	0	0	0	0	0	0	0	0	0	0
AHCTF1_Q8WYP5;Q8WYP5-3;Q8WYP5-2_2060;2069;2095	0	0	0	0	0	0	0	0	0	0	0	0
AHCTF1_Q8WYP5;Q8WYP5-3;Q8WYP5-2_2063;2072;2098	0	0	0	0	0	0	0	0	0	0	0	0
AHCTF1_Q8WYP5;Q8WYP5-3;Q8WYP5-2_2065;2074;2100	0	0	0	0	0	0	0	0	0	0	0	0
AHCTF1_Q8WYP5;Q8WYP5-3;Q8WYP5-2_2089;2098;2124	0	0	0	0	0	0	0	0	0	0	0	0
AHCTF1_Q8WYP5;Q8WYP5-3;Q8WYP5-2_2091;2100;2126	0	0	0	0	0	0	0	0	0	0	0	0
AHCTF1_Q8WYP5;Q8WYP5-3;Q8WYP5-2_2120;2129;2155	0	0	0	0	0	0	0	0	0	0	0	0
AHCTF1_Q8WYP5;Q8WYP5-3;Q8WYP5-2_2154;2163;2189	0	0	0	0	0	0	0	0	0	0	0	0
AHCTF1_Q8WYP5;Q8WYP5-3;Q8WYP5-2_2181;2190;2216	0	0	0	0	0	0	0	0	0	0	0	0
AHCTF1_Q8WYP5;Q8WYP5-3;Q8WYP5-2_2209;2218;2244	0	0	0	0	0	0	0	0	0	0	0	0
AHCTF1_Q8WYP5;Q8WYP5-3;Q8WYP5-2_2212;2221;2247	0	0	0	0	0	0	0	0	0	0	0	0
AHCTF1_Q8WYP5;Q8WYP5-3;Q8WYP5-2_2222;2231;2257	0	0	0	0	0	0	0	0	0	0	0	0
AHCTF1_Q8WYP5;Q8WYP5-3;Q8WYP5-2_2226;2235;2261	0	0	0	0	0	0	0	0	0	0	0	0
AHCTF1_Q8WYP5;Q8WYP5-3;Q8WYP5-2_528;537;563	0	0	0	0	0	0	0	0	0	0	0	0
AHCY_P23526	0	0	0	0	0	0	0	0	0	0	0	0
AHCY_P23526;P23526-2_110;82	0	0	0	0	0	0	0	0	0	0	0	0
AHCYL1_O43865	0	0	0	0	0	0	0	0	0	0	0	0
AHCYL1_O43865_2	0	0	0	0	0	0	0	0	0	0	0	0
AHCYL2_Q96HN2	0	0	0	0	0	0	0	0	0	0	0	0
AHCYL2_Q96HN2-2	0	0	0	0	0	0	0	0	0	0	0	0
AHCYL2_Q96HN2-2;Q96HN2_107;107	0	0	0	0	0	0	0	0	0	0	0	0
AHCYL2_Q96HN2-3	0	0	0	0	0	0	0	0	0	0	0	0
AHCYL2_Q96HN2-4	0	0	0	0	0	0	0	0	0	0	0	0
AHDC1_Q5TGY3	0	0	0	0	0	0	0	0	0	0	0	0
AHDC1_Q5TGY3_1064	0	0	0	0	0	0	0	0	0	0	0	0
AHDC1_Q5TGY3_107	0	0	0	0	0	0	0	0	0	0	0	0
AHDC1_Q5TGY3_1095	0	0	0	0	0	0	0	0	0	0	0	0
AHDC1_Q5TGY3_1187	0	0	0	0	0	0	0	0	0	0	0	0
AHDC1_Q5TGY3_1399	0	0	0	0	0	0	0	0	0	0	0	0
AHDC1_Q5TGY3_1401	0	0	0	0	0	0	0	0	0	0	0	0
AHDC1_Q5TGY3_1403	0	0	0	0	0	0	0	0	0	0	0	0
AHDC1_Q5TGY3_1405	0	0	0	0	0	0	0	0	0	0	0	0
AHDC1_Q5TGY3_1458	0	0	0	0	0	0	0	0	0	0	0	0
AHDC1_Q5TGY3_1460	0	0	0	0	0	0	0	0	0	0	0	0
AHDC1_Q5TGY3_1507	0	0	0	0	0	0	0	0	0	0	0	0
AHDC1_Q5TGY3_1511	0	0	0	0	0	0	0	0	0	0	0	0
AHDC1_Q5TGY3_1547	0	0	0	0	0	0	0	0	0	0	0	0
AHDC1_Q5TGY3_1549	0	0	0	0	0	0	0	0	0	0	0	0
AHDC1_Q5TGY3_17	0	0	0	0	0	0	0	0	0	0	0	0
AHDC1_Q5TGY3_18	0	0	0	0	0	0	0	0	0	0	0	0
AHDC1_Q5TGY3_46	0	0	0	0	0	0	0	0	0	0	0	0
AHDC1_Q5TGY3_596	0	0	0	0	0	0	0	0	0	0	0	0
AHDC1_Q5TGY3_846	0	0	0	0	0	0	0	0	0	0	0	0
AHDC1_Q5TGY3_849	0	0	0	0	0	0	0	0	0	0	0	0
AHDC1_Q5TGY3_864	0	0	0	0	0	0	0	0	0	0	0	0
AHDC1_Q5TGY3_896	0	0	0	0	0	0	0	0	0	0	0	0
AHDC1_Q5TGY3_99	0	0	0	0	0	0	0	0	0	0	0	0
AHI1_Q8N157;Q8N157-3;Q8N157-2_331;331;331	0	0	0	0	0	0	0	0	0	0	0	0
AHI1_Q8N157;Q8N157-3;Q8N157-2_45;45;45	0	0	0	0	0	0	0	0	0	0	0	0
AHI1_Q8N157_1123	0	0	0	0	0	0	0	0	0	0	0	0
AHI1_Q8N157-2	0	0	0	0	0	0	0	0	0	0	0	0
AHNAK_Q09666	0	0	0	0	0	0	0	0	0	0	0	0
AHNAK_Q09666;Q09666-2_18;18	0	0	0	0	0	0	0	0	0	0	0	0
AHNAK_Q09666;Q09666-2_41;41	0	0	0	0	0	0	0	0	0	0	0	0
AHNAK_Q09666;Q09666-2_93;93	0	0	0	0	0	0	0	0	0	0	0	0
AHNAK_Q09666_1007	0	0	0	0	0	0	0	0	0	0	0	0
AHNAK_Q09666_1010	0	0	0	0	0	0	0	0	0	0	0	0
AHNAK_Q09666_1042	0	0	0	0	0	0	0	0	0	0	0	0
AHNAK_Q09666_1068	0	0	0	0	0	0	0	0	0	0	0	0
AHNAK_Q09666_1123	0	0	0	0	0	0	0	0	0	0	0	0
AHNAK_Q09666_1138	0	0	0	0	0	0	0	0	0	0	0	0
AHNAK_Q09666_115	0	0	0	0	0	0	0	0	0	0	0	0
AHNAK_Q09666_1170	0	0	0	0	0	0	0	0	0	0	0	0
AHNAK_Q09666_1192	0	0	0	0	0	0	0	0	0	0	0	0
AHNAK_Q09666_1298	0	0	0	0	0	0	0	0	0	0	0	0
AHNAK_Q09666_1324	0	0	0	0	0	0	0	0	0	0	0	0
AHNAK_Q09666_1344	0	0	0	0	0	0	0	0	0	0	0	0
AHNAK_Q09666_135	0	0	0	0	0	0	0	0	0	0	0	0
AHNAK_Q09666_1367	0	0	0	0	0	0	0	0	0	0	0	0
AHNAK_Q09666_1414	0	0	0	0	0	0	0	0	0	0	0	0
AHNAK_Q09666_1445	0	0	0	0	0	0	0	0	0	0	0	0
AHNAK_Q09666_1452	0	0	0	0	0	0	0	0	0	0	0	0
AHNAK_Q09666_146	0	0	0	0	0	0	0	0	0	0	0	0
AHNAK_Q09666_1469	0	0	0	0	0	0	0	0	0	0	0	0
AHNAK_Q09666_1571	0	0	0	0	0	0	0	0	0	0	0	0
AHNAK_Q09666_158	0	0	0	0	0	0	0	0	0	0	0	0
AHNAK_Q09666_1580	0	0	0	0	0	0	0	0	0	0	0	0
AHNAK_Q09666_176	0	0	0	0	0	0	0	0	0	0	0	0
AHNAK_Q09666_177	0	0	0	0	0	0	0	0	0	0	0	0
AHNAK_Q09666_1782	0	0	0	0	0	0	0	0	0	0	0	0
AHNAK_Q09666_201	0	0	0	0	0	0	0	0	0	0	0	0
AHNAK_Q09666_210	0	0	0	0	0	0	0	0	0	0	0	0
AHNAK_Q09666_212	0	0	0	0	0	0	0	0	0	0	0	0
AHNAK_Q09666_2138	0	0	0	0	0	0	0	0	0	0	0	0
AHNAK_Q09666_216	0	0	0	0	0	0	0	0	0	0	0	0
AHNAK_Q09666_218	0	0	0	0.326145	0	0	0.22165	0	0	0	0	0
AHNAK_Q09666_2185	0	0	0	0	0	0	0	0	0	0	0	0
AHNAK_Q09666_220	0	0	0	0	0	0	0.168604	0	0	0	0	0
AHNAK_Q09666_230	0	0	0	0	0	0	0	0	0	0	0	0
AHNAK_Q09666_2313	0	0	0	0	0	0	0	0	0	0	0	0
AHNAK_Q09666_232	0	0	0	0	0	0	0	0	0	0	0	0
AHNAK_Q09666_2387	0	0	0	0	0	0	0	0	0	0	0	0
AHNAK_Q09666_2397	0	0	0	0	0	0	0	0	0	0	0	0
AHNAK_Q09666_2454	0	0	0	0	0	0	0	0	0	0	0	0
AHNAK_Q09666_247	0	0	0	0	0	0	0	0	0	0	0	0
AHNAK_Q09666_256	0	0	0	0	0	0	0	0	0	0	0	0
AHNAK_Q09666_2580	0	0	0	0	0	0	0	0	0	0	0	0
AHNAK_Q09666_283	0	0	0	0	0	0	0	0	0	0	0	0
AHNAK_Q09666_2845	0	0	0	0	0	0	0	0	0	0	0	0
AHNAK_Q09666_295	0	0	0	0	0	0	0	0	0	0	0	0
AHNAK_Q09666_2984	0	0	0	0	0	0	0	0	0	0	0	0
AHNAK_Q09666_3112	0	0	0	0	0	0	0	0	0	0	0	0
AHNAK_Q09666_3294	0	0	0	0	0	0	0	0	0	0	0	0
AHNAK_Q09666_332	0	0	0	0	0	0	0	0	0	0	0	0
AHNAK_Q09666_3326	0	0	0	0	0	0	0	0	0	0	0	0
AHNAK_Q09666_3360	0	0	0	0	0	0	0	0	0	0	0	0
AHNAK_Q09666_3362	0	0	0	0	0	0	0	0	0	0	0	0
AHNAK_Q09666_3366	0	0	0	0	0	0	0	0	0	0	0	0
AHNAK_Q09666_3409	0	0	0	0	0	0	0	0	0	0	0	0
AHNAK_Q09666_3411	0	0	0	0	0	0	0	0	0	0	0	0
AHNAK_Q09666_3412	0	0	0	0	0	0	0	0	0	0	0	0
AHNAK_Q09666_3426	0	0	0	0	0	0	0	0	0	0	0	0
AHNAK_Q09666_3483	0	0	0	0	0	0	0	0	0	0	0	0
AHNAK_Q09666_3692	0	0	0	0	0	0	0	0	0	0	0	0
AHNAK_Q09666_3716	0	0	0	0	0	0	0	0	0	0	0	0
AHNAK_Q09666_3724	0	0	0	0	0	0	0	0	0	0	0	0
AHNAK_Q09666_379	0	0	0	0	0	0	0	0	0	0	0	0
AHNAK_Q09666_4100	0	0	0	0	0	0	0	0	0	0	0	0
AHNAK_Q09666_4130	0	0	0	0	0	0	0	0	0	0	0	0
AHNAK_Q09666_4220	0	0	0	0	0	0	0	0	0	0	0	0
AHNAK_Q09666_4386	0	0	0	0	0	0	0	0	0	0	0	0
AHNAK_Q09666_4425	0	0	0	0	0	0	0	0	0	0	0	0
AHNAK_Q09666_4430	0	0	0	0	0	0	0	0	0	0	0	0
AHNAK_Q09666_4516	0	0	0	0	0	0	0	0	0	0	0	0
AHNAK_Q09666_4520	0	0	0	0	0	0	0	0	0	0	0	0
AHNAK_Q09666_4522	0	0	0	0	0	0	0	0	0	0	0	0
AHNAK_Q09666_4564	0	0	0	0	0	0	0	0	0	0	0	0
AHNAK_Q09666_4614	0	0	0	0	0	0	0	0	0	0	0	0
AHNAK_Q09666_4715	0	0	0	0	0	0	0	0	0	0	0	0
AHNAK_Q09666_4766	0	0	0	0	0	0	0	0	0	0	0	0
AHNAK_Q09666_4803	0	0	0	0	0	0	0	0	0	0	0	0
AHNAK_Q09666_4850	0	0	0	0	0	0	0	0	0	0	0	0
AHNAK_Q09666_4877	0	0	0	0	0	0	0	0	0	0	0	0
AHNAK_Q09666_490	0	0	0	0	0	0	0	0	0	0	0	0
AHNAK_Q09666_4900	0	0	0	0	0	0	0	0	0	0	0	0
AHNAK_Q09666_4903	0	0	0	0	0	0	0	0	0	0	0	0
AHNAK_Q09666_4908	0	0	0	0	0	0	0	0	0	0	0	0
AHNAK_Q09666_4960	0	0	0	0	0	0	0	0	0	0	0	0
AHNAK_Q09666_4995	0	0	0	0	0	0	0	0	0	0	0	0
AHNAK_Q09666_4999	0	0	0	0	0	0	0	0	0	0	0	0
AHNAK_Q09666_5031	0	0	0	0	0	0	0	0	0	0	0	0
AHNAK_Q09666_5077	0	0	0	0	0	0	0	0	0	0	0	0
AHNAK_Q09666_508	0	0	0	0	0	0	0	0	0	0	0	0
AHNAK_Q09666_5099	0	0	0	0	0	0	0	0	0	0	0	0
AHNAK_Q09666_511	0	0	0	0	0	0	0	0	0	0	0	0
AHNAK_Q09666_5110	0	0	0	0	0	0	0	0	0	0	0	0
AHNAK_Q09666_5125	0	0	0	0	0	0	0	0	0	0	0	0
AHNAK_Q09666_5186	0	0	0	0	0	0	0	0	0	0	0	0
AHNAK_Q09666_5214	0	0	0	0	0	0	0	0	0	0	0	0
AHNAK_Q09666_5261	0	0	0	0	0	0	0	0	0	0	0	0
AHNAK_Q09666_5293	0	0	0	0	0	0	0	0	0	0	0	0
AHNAK_Q09666_5298	0	0	0	0	0	0	0	0	0	0	0	0
AHNAK_Q09666_5310	0	0	0	0	0	0	0	0	0	0	0	0
AHNAK_Q09666_5321	0	0	0	0	0	0	0	0	0	0	0	0
AHNAK_Q09666_5332	0	0	0	0	0	0	0	0	0	0	0	0
AHNAK_Q09666_5369	0	0	0	0	0	0	0	0	0	0	0	0
AHNAK_Q09666_5386	0	0	0	0	0	0	0	0	0	0	0	0
AHNAK_Q09666_539	0	0	0	0	0	0	0	0	0	0	0	0
AHNAK_Q09666_5397	0	0	0	0	0	0	0	0	0	0	0	0
AHNAK_Q09666_5400	0	0	0	0	0	0	0	0	0	0	0	0
AHNAK_Q09666_5414	0	0	0	0	0	0	0	0	0	0	0	0
AHNAK_Q09666_5415	0	0	0	0	0	0	0	0	0	0	0	0
AHNAK_Q09666_5418	0	0	0	0	0	0	0	0	0	0	0	0
AHNAK_Q09666_5430	0	0	0	0	0	0	0	0	0	0	0	0
AHNAK_Q09666_5448	0	0	0	0	0	0	0	0	0	0	0	0
AHNAK_Q09666_545	0	0	0	0	0	0	0	0	0	0	0	0
AHNAK_Q09666_5464	0	0	0	0	0	0	0	0	0	0	0	0
AHNAK_Q09666_5500	0	0	0	0	0	0	0	0	0	0	0	0
AHNAK_Q09666_551	0	0	0	0	0	0	0	0	0	0	0	0
AHNAK_Q09666_5519	0	0	0	0	0	0	0	0	0	0	0	0
AHNAK_Q09666_553	0	0	0	0	0	0	0	0	0	0	0	0
AHNAK_Q09666_5530	0	0	0	0	0	0	0	0	0	0	0	0
AHNAK_Q09666_5542	0	0	0	0	0	0	0	0	0	0	0	0
AHNAK_Q09666_5552	0	0	0	0	0	0	0	0	0	0	0	0
AHNAK_Q09666_5555	0	0	0	0	0	0	0	0	0	0	0	0
AHNAK_Q09666_5577	0	0	0	0	0	0	0	0	0	0	0	0
AHNAK_Q09666_5589	0	0	0	0	0	0	0	0	0	0	0	0
AHNAK_Q09666_559	0	0	0	0	0	0	0	0	0	0	0	0
AHNAK_Q09666_561	0	0	0	0	0	0	0	0	0	0	0	0
AHNAK_Q09666_5620	0	0	0	0	0	0	0	0	0	0	0	0
AHNAK_Q09666_5653	0	0	0	0	0	0	0	0	0	0	0	0
AHNAK_Q09666_570	0	0	0	0	0	0	0	0	0	0	0	0
AHNAK_Q09666_572	0	0	0	0	0	0	0	0	0	0	0	0
AHNAK_Q09666_5729	0	0	0	0	0	0	0	0	0	0	0	0
AHNAK_Q09666_5731	0	0	0	0	0	0	0	0	0	0	0	0
AHNAK_Q09666_5735	0	0	0	0	0	0	0	0	0	0	0	0
AHNAK_Q09666_5737	0	0	0	0	0	0	0	0	0	0	0	0
AHNAK_Q09666_5739	0	0	0	0	0	0	0	0	0	0	0	0
AHNAK_Q09666_5745	0	0	0	0	0	0	0	0	0	0	0	0
AHNAK_Q09666_5746	0	0	0	0	0	0	0	0	0	0	0	0
AHNAK_Q09666_5749	0	0	0	0	0	0	0	0	0	0	0	0
AHNAK_Q09666_5752	0	0	0	0	0	0	0	0	0	0	0	0
AHNAK_Q09666_5762	0	0	0	0	0	0	0	0	0	0	0	0
AHNAK_Q09666_5763	0	0	0	0	0	0	0	0	0	0	0	0
AHNAK_Q09666_5769	0	0	0	0	0	0	0	0	0	0	0	0
AHNAK_Q09666_5780	0	0	0	0	0	0	0	0	0	0	0	0
AHNAK_Q09666_5782	0	0	0	0	0	0	0	0	0	0	0	0
AHNAK_Q09666_5784	0	0	0	0	0	0	0	0	0	0	0	0
AHNAK_Q09666_5794	0	0	0	0	0	0	0	0	0	0	0	0
AHNAK_Q09666_5796	0	0	0	0	0	0	0	0	0	0	0	0
AHNAK_Q09666_5798	0	0	0	0	0	0	0	0	0	0	0	0
AHNAK_Q09666_5807	0	0	0	0	0	0	0	0	0	0	0	0
AHNAK_Q09666_5824	0	0	0	0	0	0	0	0	0	0	0	0
AHNAK_Q09666_5830	0	0	0	0	0	0	0	0	0	0	0	0
AHNAK_Q09666_5832	0	0	0	0	0	0	0	0	0	0	0	0
AHNAK_Q09666_5839	0	0	0	0	0	0	0	0	0	0	0	0
AHNAK_Q09666_5841	0	0	0	0	0	0	0	0	0	0	0	0
AHNAK_Q09666_5845	0	0	0	0	0	0	0	0	0	0	0	0
AHNAK_Q09666_5851	0	0	0	0	0	0	0	0	0	0	0	0
AHNAK_Q09666_5854	0	0	0	0	0	0	0	0	0	0	0	0
AHNAK_Q09666_5857	0	0	0	0	0	0	0	0	0	0	0	0
AHNAK_Q09666_5860	0	0	0	0	0	0	0	0	0	0	0	0
AHNAK_Q09666_5863	0	0	0	0	0	0	0	0	0	0	0	0
AHNAK_Q09666_5865	0	0	0	0	0	0	0	0	0	0	0	0
AHNAK_Q09666_5866	0	0	0	0	0	0	0	0	0	0	0	0
AHNAK_Q09666_5867	0	0	0	0	0	0	0	0	0	0	0	0
AHNAK_Q09666_5870	0	0	-0.139119	0	0	0	0	-0.193281	0	0	0	0
AHNAK_Q09666_613	0	0	0	0	0	0	0	0	0	0	0	0
AHNAK_Q09666_637	0	0	0	0	0	0	0	0	0	0	0	0
AHNAK_Q09666_638	0	0	0	0	0	0	0	0	0	0	0	0
AHNAK_Q09666_651	0	0	0	0	0	0	0	0	0	0	0	0
AHNAK_Q09666_658	0	0	0	0	0	0	0	0	0	0	0	0
AHNAK_Q09666_694	0	0	0	0	0	0	0	0	0	0	0	0
AHNAK_Q09666_698	0	0	0	0	0	0	0	0	0	0	0	0
AHNAK_Q09666_715	0	0	0	0	0	0	0	0	0	0	0	0
AHNAK_Q09666_819	0	0	0	0	0	0	0	0	0	0	0	0
AHNAK_Q09666_845	0	0	0	0	0	0	0	0	0	0	0	0
AHNAK_Q09666_947	0	0	0	0	0	0	0	0	0	0	0	0
AHNAK_Q09666_964	0	0	0	0	0	0	0	0	0	0	0	0
AHNAK2_Q8IVF2	0	0	0	0	0	0	0	0	0	0	0	0
AHNAK2_Q8IVF2;Q8IVF2-3;Q8IVF2-2_5057;4957;55	0	0	0	0	0	0	0	0	0	0	0	0
AHNAK2_Q8IVF2;Q8IVF2-3;Q8IVF2-2_5175;5075;173	0	0	0	0	0	0	0	0	0	0	0	0
AHNAK2_Q8IVF2;Q8IVF2-3;Q8IVF2-2_5283;5183;281	0	0	0	0	0	0	0	0	0	0	0	0
AHNAK2_Q8IVF2;Q8IVF2-3;Q8IVF2-2_5395;5295;393	0	0	0	0	0	0	0	0	0	0	0	0
AHNAK2_Q8IVF2;Q8IVF2-3;Q8IVF2-2_5497;5397;495	0	0	0	0	0	0	0	0	0	0	0	0
AHNAK2_Q8IVF2;Q8IVF2-3;Q8IVF2-2_5542;5442;540	0	0	0	0	0	0	0	0	0	0	0	0
AHNAK2_Q8IVF2;Q8IVF2-3;Q8IVF2-2_5706;5606;704	0	0	0	0	0	0	0	0	0	0	0	0
AHNAK2_Q8IVF2;Q8IVF2-3;Q8IVF2-2_5707;5607;705	0	0	0	0	0	0	0	0	0	0	0	0
AHNAK2_Q8IVF2;Q8IVF2-3;Q8IVF2-2_5714;5614;712	0	0	0	0	0	0	0	0	0	0	0	0
AHNAK2_Q8IVF2;Q8IVF2-3_102;2	0	0	0	0	0	0	0	0	0	0	0	0
AHNAK2_Q8IVF2;Q8IVF2-3_1112;1012	0	0	0	0	0	0	0	0	0	0	0	0
AHNAK2_Q8IVF2;Q8IVF2-3_1172;1072	0	0	0	0	0	0	0	0	0	0	0	0
AHNAK2_Q8IVF2;Q8IVF2-3_1181;1081	0	0	0	0	0	0	0	0	0	0	0	0
AHNAK2_Q8IVF2;Q8IVF2-3_1710;1610	0	0	0	0	0	0	0	0	0	0	0	0
AHNAK2_Q8IVF2;Q8IVF2-3_1997;1897	0	0	0	0	0	0	0	0	0	0	0	0
AHNAK2_Q8IVF2;Q8IVF2-3_228;128	0	0	0	0	-0.0350201	0	0	0	0	0.028623	0	0.0165218
AHNAK2_Q8IVF2;Q8IVF2-3_2327;2227	0	0	0	0	0	0	0	0	0	0	0	0
AHNAK2_Q8IVF2;Q8IVF2-3_2331;2231	0	0	0	0	0	0	0	0	0	0	0	0
AHNAK2_Q8IVF2;Q8IVF2-3_2336;2236	0	0	0	0	0	0	0	0	0	0	0	0
AHNAK2_Q8IVF2;Q8IVF2-3_260;160	0	0	0	0	0	0	0	0	0	0	0	0
AHNAK2_Q8IVF2;Q8IVF2-3_278;178	0	0	0	0	0	0	0	0	0	0	0	0
AHNAK2_Q8IVF2;Q8IVF2-3_280;180	0	0	0	0	0	0	0	0	0	0	0	0
AHNAK2_Q8IVF2;Q8IVF2-3_281;181	0	0	0	0	0	0	0	0	0	0	0	0
AHNAK2_Q8IVF2;Q8IVF2-3_282;182	0	0	0	0	0	0	0	0	0	0	0	0
AHNAK2_Q8IVF2;Q8IVF2-3_294;194	0	0	0	0	0	0	0	0	0	0	0	0
AHNAK2_Q8IVF2;Q8IVF2-3_297;197	0	0	0	0	0	0	0	0	0	0	0	0
AHNAK2_Q8IVF2;Q8IVF2-3_298;198	0	0	0	0	0	0	0	0	0	0	0	0
AHNAK2_Q8IVF2;Q8IVF2-3_2996;2896	0	0	0	0	0	0	0	0	0	0	0	0
AHNAK2_Q8IVF2;Q8IVF2-3_3161;3061	0	0	0	0	0	0	0	0	0	0	0	0
AHNAK2_Q8IVF2;Q8IVF2-3_330;230	0	0	0	0	0	0	0	0	0	0	0	0
AHNAK2_Q8IVF2;Q8IVF2-3_332;232	0	0	0	0	0	0	0	0	0	0	0	0
AHNAK2_Q8IVF2;Q8IVF2-3_338;238	0	0	0	0	0	0	0	0	0	0	0	0
AHNAK2_Q8IVF2;Q8IVF2-3_3408;3308	0	0	0	0	0	0	0	0	0	0	0	0
AHNAK2_Q8IVF2;Q8IVF2-3_408;308	0	0	0	0	0	0	0	0	0	0	0	0
AHNAK2_Q8IVF2;Q8IVF2-3_4151;4051	0	0	0	0	0	0	0	0	0	0	0	0
AHNAK2_Q8IVF2;Q8IVF2-3_4418;4318	0	0	0	0	0	0	0	0	0	0	0	0
AHNAK2_Q8IVF2;Q8IVF2-3_447;347	0	0	0	0	0	0	0	0	0	0	0	0
AHNAK2_Q8IVF2;Q8IVF2-3_4472;4372	0	0	0	0	0	0	0	0	0	0	0	0
AHNAK2_Q8IVF2;Q8IVF2-3_4477;4377	0	0	0	0	0	0	0	0	0	0	0	0
AHNAK2_Q8IVF2;Q8IVF2-3_4634;4534	0	0	0	0	0	0	0	0	0	0	0	0
AHNAK2_Q8IVF2;Q8IVF2-3_4635;4535	0	0	0	0	0	0	0	0	0	0	0	0
AHNAK2_Q8IVF2;Q8IVF2-3_4636;4536	0	0	0	0	0	0	0	0	0	0	0	0
AHNAK2_Q8IVF2;Q8IVF2-3_466;366	0	0	0	0	0	0	0	0	0	0	0	0
AHNAK2_Q8IVF2;Q8IVF2-3_4710;4610	0	0	0	0	0	0	0	0	0	0	0	0
AHNAK2_Q8IVF2;Q8IVF2-3_4785;4685	0	0	0	0	0	0	0	0	0	0	0	0
AHNAK2_Q8IVF2;Q8IVF2-3_4894;4794	0	0	0	0	0	0	0	0	0	0	0	0
AHNAK2_Q8IVF2;Q8IVF2-3_4897;4797	0	0	0	0	0	0	0	0	0	0	0	0
AHNAK2_Q8IVF2;Q8IVF2-3_4962;4862	0	0	0	0	0	0	0	0	0	0	0	0
AHNAK2_Q8IVF2;Q8IVF2-3_497;397	0	0	0	0	0	0	0	0	0	0	0	0
AHNAK2_Q8IVF2;Q8IVF2-3_509;409	0	0	0	0	0	0	0	0	0	0	0	0
AHNAK2_Q8IVF2;Q8IVF2-3_510;410	0	0	0	0	0	0	0	0	0	0	0	0
AHNAK2_Q8IVF2;Q8IVF2-3_593;493	0	0	0	0	0	0	0	0	0	0	0	0
AHNAK2_Q8IVF2;Q8IVF2-3_595;495	0	0	0	0	0	0	0	0	0	0	0	0
AHNAK2_Q8IVF2;Q8IVF2-3_620;520	0	0	0	0	0	0	0	0	0	0	0	0
AHNAK2_Q8IVF2;Q8IVF2-3_641;541	0	0	0	0	0	0	0	0	0	0	0	0
AHNAK2_Q8IVF2;Q8IVF2-3_693;593	0	0	0	0	0	0	0	0	0	0	0	0
AHNAK2_Q8IVF2;Q8IVF2-3_753;653	0	0	0	0	0	0	0	0	0	0	0	0
AHNAK2_Q8IVF2;Q8IVF2-3_765;665	0	0	0	0	0	0	0	0	0	0	0	0
AHNAK2_Q8IVF2;Q8IVF2-3_842;742	0	0	0	0	0	0	0	0	0	0	0	0
AHNAK2_Q8IVF2;Q8IVF2-3_851;751	0	0	0	0	0	0	0	0	0	0	0	0
AHNAK2_Q8IVF2;Q8IVF2-3_855;755	0	0	0	0	0	0	0	0	0	0	0	0
AHNAK2_Q8IVF2;Q8IVF2-3_985;885	0	0	0	0	0	0	0	0	0	0	0	0
AHNAK2_Q8IVF2_38	0	0	0	0	0	0	0	0	0	0	0	0
AHNAK2_Q8IVF2-3	0	0	0	0	0	0	0	0	0	0	0	0
AHR_P35869	0	0	0	0	0	0	0	0	0	0	0	0
AHR_P35869_81	0	0	0	0	0	0	0	0	0	0	0	0
AHR_P35869_90	0	0	0	0	0	0	0	0	0	0	0	0
AHRR_A9YTQ3	0	0	0	0	0	0	0	0	0	0	0	0
AHRR_A9YTQ3;A9YTQ3-3;A9YTQ3-2_160;156;160	0	0	0	0	0	0	0	0	0	0	0	0
AHRR_A9YTQ3;A9YTQ3-3;A9YTQ3-2_162;158;162	0	0	0	0	0	0	0	0	0	0	0	0
AHSA1_O95433	0	0	0	0	0	0	0	0	0	0	0	0
AHSA1_O95433;O95433-2_218;218	0	0	0	0	0	0	0	0	0	0	0	0
AHSA1_O95433;O95433-2_258;258	0	0	0	0	0	0	0	0	0	0	0	0
AHSA2_Q719I0-2	0	0	0	0	0	0	0	0	0	0	0	0
AIDA_Q96BJ3	0	0	0	0	0	0	0	0	0	0	0	0
AIDA_Q96BJ3_162	0	0	0	0	0	0	0	0	0	0	0	0
AIF1L_Q9BQI0	0	0	0	0	0	0	0	0	0	0	0	0
AIF1L_Q9BQI0-3;Q9BQI0;Q9BQI0-2_125;133;159	0	0	0	0	0	0	0	0	0	0	0	0
AIF1L_Q9BQI0-3;Q9BQI0;Q9BQI0-2_126;134;160	0	0	0	0	0	0	0	0	0	0	0	0
AIFM1_O95831-3	0	0	0	0	0	0	0	0	0	0	0	0
AIFM1_O95831-3;O95831;O95831-2;O95831-5_515;519;232;167	0	0	0	0	0	0	0	0	0	0	0	0
AIFM1_O95831-3;O95831;O95831-4;O95831-6_112;116;116;29	0	0	0	0	0	0	0	0	0	0	0	0
AIFM1_O95831-3;O95831;O95831-4;O95831-6_114;118;118;31	0	0	0	0	0	0	0	0	0	0	0	0
AIFM1_O95831-3;O95831;O95831-4;O95831-6_259;263;263;176	0	0	0	0	0	0	0	0	0	0	0	0
AIFM1_O95831-3;O95831;O95831-4;O95831-6_262;266;266;179	0	0	0	0	0	0	0	0	0	0	0	0
AIFM1_O95831-3;O95831;O95831-4;O95831-6_264;268;268;181	0	0	0	0	0	0	0	0	0	0	0	0
AIFM2_Q9BRQ8	0	0	0	0	0	0	0	0	0	0	0	0
AIG1_Q9NVV5-2	0	0	0	0	0	0	0	0	0	0	0	0
AIM1_Q9Y4K1	0	0	0	0	0	0	0	0	0	0	0	0
AIM2_O14862	0	0	0	0	0	0	0	0	0	0	0	0
AIMP1_Q12904	0	0	0	0	0	0	0	0	0	0	0	0
AIMP2_Q13155	0	0	0	0	0	0	0	0	0	0	0	0
AIMP2_Q13155_82	0	0	0	0	0	0	0	0	0	0	0	0
AIP_O00170	0	0	0	0	0	0	0	0	0	0	0	0
AIP_O00170_162	0	0	0	0	0	0	0	0	0	0	0	0
AIP_O00170_43	0	0	0	0	0	0	0	0	0	0	0	0
AIPL1_Q9NZN9-3;Q9NZN9-2;Q9NZN9-4;Q9NZN9_168;171;209;231	0	0	0	0	0	0	0	0	0	0	0	0
AIPL1_Q9NZN9-3;Q9NZN9-2;Q9NZN9-4;Q9NZN9_173;176;214;236	0	0	0	0	0	0	0	0	0	0	0	0
AJM1_C9J069_104	0	0	0	0	0	0	0	0	0	0	0	0
AJM1_C9J069_109	0	0	0	0	0	0	0	0	0	0	0	0
AJM1_C9J069_448	0	0	0	0	0	0	0	0	0	0	0	0
AJM1_C9J069_468	0	0	0	0	0	0	0	0	0	0	0	0
AJM1_C9J069_498	0	0	0	0	0	0	0	0	0	0	0	0
AJM1_C9J069_856	0	0	0	0	0	0	0	0	0	0	0	0
AJUBA_Q96IF1	0	0	0	0	0	0	0	0	0	0	0	0
AJUBA_Q96IF1_119	0	0	0	0	0	0	0	0	0	0	0	0
AJUBA_Q96IF1_123	0	0	0	0	0	0	0	0	0	0	0	0
AJUBA_Q96IF1_136	0	0	0	0	0	0	0	0	0	0	0	0
AJUBA_Q96IF1_137	0	0	0	0	0	0	0	0	0	0	0	0
AJUBA_Q96IF1_141	0	0	0	0	0	0	0	0	0	0	0	0
AJUBA_Q96IF1_155	0	0	0	0	0	0	0	0	0	0	0	0
AJUBA_Q96IF1_159	0	0	0	0	0	0	0	0	0	0	0	0
AJUBA_Q96IF1_163	0	0	0	0	0	0	0	0	0	0	0	0
AJUBA_Q96IF1_175	0	0	0	0	0	0	0	0	0	0	0	0
AJUBA_Q96IF1_196	0	0	0	0	0	0	0	0	0	0	0	0
AJUBA_Q96IF1_230	0	0	0	0	0	0	0	0	0	0	0	0
AJUBA_Q96IF1_237	0	0	0	0	0	0	0	0	0	0	0	0
AJUBA_Q96IF1_25	0	0	0	0	0	0	0	0	0	0	0	0
AJUBA_Q96IF1_263	0	0	0	0	0	0	0	0	0	0	0	0
AJUBA_Q96IF1_265	0	0	0	0	0	0	0	0	0	0	0	0
AJUBA_Q96IF1_30	0	0	0	0	0	0	0	0	0	0	0	0
AJUBA_Q96IF1_39	0	0	0	0	0	0	0	0	0	0	0	0
AJUBA_Q96IF1_69	0	0	0	0	0	0	0	0	0	0	0	0
AJUBA_Q96IF1_79	0	0	0	0	0	0	0	0	0	0	0	0
AK1_P00568	0	0	0	0	0	0	0	0	0	0	0	0
AK1_P00568_38	0	0	0	0	0	0	0	0	0	0	0	0
AK2_P54819-2	0	0	0	0	0	0	0	0	0	0	0	0
AK2_P54819-5;P54819-2;P54819;P54819-3_4;4;4;4	0	0	0	0	0	0	0	0	0	0	0	0
AK2_P54819-5;P54819-2;P54819;P54819-6_186;194;194;146	0	0	0	0	0	0	0	0	0	0	0	0
AK3_Q9UIJ7	0	0	0	0	0	0	0	0	0	0	0	0
AK4_P27144	0	0	0	0	0	0	0	0	0	0	0	0
AK5_Q9Y6K8-3	0	0	0	0	0	0	0	0	0	0	0	0
AK5_Q9Y6K8-3;Q9Y6K8;Q9Y6K8-2_478;504;139	0	0	0	0	0	0	0	0	0	0	0	0
AK6_Q9Y3D8-2	0	0	0	0	0	0	0	0	0	0	0	0
AK8_Q96MA6-2;Q96MA6_107;311	0	0	0	0	0	0	0	0	0	0	0	0
AK8_Q96MA6-2;Q96MA6_108;312	0	0	0	0	0	0	0	0	0	0	0	0
AK8_Q96MA6-2;Q96MA6_126;330	0	0	0	0	0	0	0	0	0	0	0	0
AKAP1_Q92667	0	0	0	0	0	0	0	0	0	0	0	0
AKAP1_Q92667;Q92667-2_107;107	0	0	0	0	0	0	0	0	0	0	0	0
AKAP1_Q92667;Q92667-2_108;108	0	0	0	0	0	0	0	0	0	0	0	0
AKAP1_Q92667;Q92667-2_150;150	0	0	0	0	0	0	0	0	0	0	0	0
AKAP1_Q92667;Q92667-2_151;151	0	0	0	0	0	0	0	0	0	0	0	0
AKAP1_Q92667;Q92667-2_169;169	0	0	0	0	0	0	0	0	0	0	0	0
AKAP1_Q92667;Q92667-2_231;231	0	0	0	0	0	0	0	0	0	0	0	0
AKAP1_Q92667;Q92667-2_429;429	0	0	0	0	0	0	0	0	0	0	0	0
AKAP1_Q92667;Q92667-2_441;441	0	0	0	0	0	0	0	0	0	0	0	0
AKAP1_Q92667;Q92667-2_444;444	0	0	0	0	0	0	0	0	0	0	0	0
AKAP1_Q92667;Q92667-2_445;445	0	0	0	0	0	0	0	0	0	0	0	0
AKAP1_Q92667;Q92667-2_533;533	0	0	0	0	0	0	0	0	0	0	0	0
AKAP1_Q92667;Q92667-2_70;70	0	0	0	0	0	0	0	0	0	0	0	0
AKAP1_Q92667_590	0	0	0	0	0	0	0	0	0	0	0	0
AKAP1_Q92667_592	0	0	0	0	0	0	0	0	0	0	0	0
AKAP10_O43572	0	0	0	0	0	0	0	0	0	0	0	0
AKAP10_O43572_187	0	0	0	0	0	0	0	0	0	0	0	0
AKAP10_O43572_189	0	0	0	0	0	0	0	0	0	0	0	0
AKAP10_O43572_278	0	0	0	0	0	0	0	0	0	0	0	0
AKAP10_O43572_281	0	0	0	0	0	0	0	0	0	0	0	0
AKAP10_O43572_52	0	0	0	0	0	0	0	0	0	0	0	0
AKAP10_O43572_96	0	0	0	0	0	0	0	0	0	0	0	0
AKAP11_Q9UKA4	0	0	0	0	0	0	0	0	0	0	0	0
AKAP11_Q9UKA4_1100	0	0	0	0	0	0	0	0	0	0	0	0
AKAP11_Q9UKA4_1104	0	0	0	0	0	0	0	0	0	0	0	0
AKAP11_Q9UKA4_1112	0	0	0	0	0	0	0	0	0	0	0	0
AKAP11_Q9UKA4_1171	0	0	0	0	0	0	0	0	0	0	0	0
AKAP11_Q9UKA4_1240	0	0	0	0	0	0	0	0	0	0	0	0
AKAP11_Q9UKA4_1242	0	0	0	0	0	0	0	0	0	0	0	0
AKAP11_Q9UKA4_1244	0	0	0	0	0	0	0	0	0	0	0	0
AKAP11_Q9UKA4_1335	0	0	0	0	0	0	0	0	0	0	0	0
AKAP11_Q9UKA4_1337	0	0	0	0	0	0	0	0	0	0	0	0
AKAP11_Q9UKA4_1340	0	0	0	0	0	0	0	0	0	0	0	0
AKAP11_Q9UKA4_1342	0	0	0	0	0	0	0	0	0	0	0	0
AKAP11_Q9UKA4_1345	0	0	0	0	0	0	0	0	0	0	0	0
AKAP11_Q9UKA4_1476	0	0	0	0	0	0	0	0	0	0	0	0
AKAP11_Q9UKA4_1483	0	0	0	0	0	0	0	0	0	0	0	0
AKAP11_Q9UKA4_1485	0	0	0	0	0	0	0	0	0	0	0	0
AKAP11_Q9UKA4_1487	0	0	0	0	0	0	0	0	0	0	0	0
AKAP11_Q9UKA4_1493	0	0	0	0	0	0	0	0	0	0	0	0
AKAP11_Q9UKA4_1504	0	0	0	0	0	0	0	0	0	0	0	0
AKAP11_Q9UKA4_1526	0	0	0	0	0	0	0	0	0	0	0	0
AKAP11_Q9UKA4_1574	0	0	0	0	0	0	0	0	0	0	0	0
AKAP11_Q9UKA4_1580	0	0	0	0	0	0	0	0	0	0	0	0
AKAP11_Q9UKA4_1583	0	0	0	0	0	0	0	0	0	0	0	0
AKAP11_Q9UKA4_1611	0	0	0	0	0	0	0	0	0	0	0	0
AKAP11_Q9UKA4_1619	0	0	0	0	0	0	0	0	0	0	0	0
AKAP11_Q9UKA4_18	0	0	0	0	0	0	0	0	0	0	0	0
AKAP11_Q9UKA4_20	0	0	0	0	0	0	0	0	0	0	0	0
AKAP11_Q9UKA4_239	0	0	0	0	0	0	0	0	0	0	0	0
AKAP11_Q9UKA4_271	0	0	0	0	0	0	0	0	0	0	0	0
AKAP11_Q9UKA4_288	0	0	0	0	0	0	0	0	0	0	0	0
AKAP11_Q9UKA4_422	0	0	0	0	0	0	0	0	0	0	0	0
AKAP11_Q9UKA4_433	0	0	0	0	0	0	0	0	0	0	0	0
AKAP11_Q9UKA4_444	0	0	0	0	0	0	0	0	0	0	0	0
AKAP11_Q9UKA4_448	0	0	0	0	0	0	0	0	0	0	0	0
AKAP11_Q9UKA4_456	0	0	0	0	0	0	0	0	0	0	0	0
AKAP11_Q9UKA4_494	0	0	0	0	0	0	0	0	0	0	0	0
AKAP11_Q9UKA4_589	0	0	0	0	0	0	0	0	0	0	0	0
AKAP11_Q9UKA4_590	0	0	0	0	0	0	0	0	0	0	0	0
AKAP11_Q9UKA4_915	0	0	0	0	0	0	0	0	0	0	0	0
AKAP11_Q9UKA4_981	0	0	0	0	0	0	0	0	0	0	0	0
AKAP11_Q9UKA4_985	0	0	0	0	0	0	0	0	0	0	0	0
AKAP12_Q02952	0	0	0	0	0	0	0	0	0	0	0	0
AKAP12_Q02952;Q02952-3;Q02952-2_1116;1011;1018	0	0	0	0	0	0	0	0	0	0	0	0.0582794
AKAP12_Q02952;Q02952-3;Q02952-2_1119;1014;1021	0	0	0	0	0	0	0	0	0	0	0	0
AKAP12_Q02952;Q02952-3;Q02952-2_120;15;22	0	0	0	0	0	0	0	0	0	0	0	0
AKAP12_Q02952;Q02952-3;Q02952-2_1226;1121;1128	0	0	0	0	0	0	0	0	0	0	0	0
AKAP12_Q02952;Q02952-3;Q02952-2_1295;1190;1197	0	0	0	0	0	0	0	0	0	0	0	0
AKAP12_Q02952;Q02952-3;Q02952-2_1328;1223;1230	0	0.140371	0	0	0	0	0	0	0	0	0	0
AKAP12_Q02952;Q02952-3;Q02952-2_1331;1226;1233	0	0	0	0	0	0	0	0	0	0	0	0
AKAP12_Q02952;Q02952-3;Q02952-2_1390;1285;1292	0	0	0	0	0	0	0	0	0	0	0	0
AKAP12_Q02952;Q02952-3;Q02952-2_1391;1286;1293	0	0	0	0	0	0	0	0	0	0	0	0
AKAP12_Q02952;Q02952-3;Q02952-2_1395;1290;1297	0	0	0	0	0	0	0	0	0	0	0	0.0639771
AKAP12_Q02952;Q02952-3;Q02952-2_1457;1352;1359	0	0	0	0	0	0	0	0	0	0	0	0
AKAP12_Q02952;Q02952-3;Q02952-2_1458;1353;1360	0	0	0	0	0	0	0	0	0	0	0	0
AKAP12_Q02952;Q02952-3;Q02952-2_1483;1378;1385	0	0	0	0	0	0	0	0	0	0	0	0
AKAP12_Q02952;Q02952-3;Q02952-2_1484;1379;1386	0	0	0	0	0	0	0	0	0	0	0	0
AKAP12_Q02952;Q02952-3;Q02952-2_1512;1407;1414	0	0	0	0	0	0	0	0	0	0	0	0
AKAP12_Q02952;Q02952-3;Q02952-2_1587;1482;1489	0	0	0	0	0	0	0	0	0	0	0	0
AKAP12_Q02952;Q02952-3;Q02952-2_1674;1569;1576	0	0	0	0	0	0	0	0	0	0	0	0
AKAP12_Q02952;Q02952-3;Q02952-2_1691;1586;1593	0	0	0	0	0	0	0	0	0	0	0	0
AKAP12_Q02952;Q02952-3;Q02952-2_1712;1607;1614	0	0	0	0	0	0	0	0	0	0	0	0
AKAP12_Q02952;Q02952-3;Q02952-2_1727;1622;1629	0	0	0	0	0	0	0	0	0	0	0	0
AKAP12_Q02952;Q02952-3;Q02952-2_1760;1655;1662	0	0	0	0	0	0	0	0	0	0	0	0
AKAP12_Q02952;Q02952-3;Q02952-2_219;114;121	0	0	0	0	0	0	0	0	0	0	0	0
AKAP12_Q02952;Q02952-3;Q02952-2_242;137;144	0	0	0	0	0	0	0	0	0	0	0	0
AKAP12_Q02952;Q02952-3;Q02952-2_248;143;150	0	0	0	0	0	0	0	0	0	0	0	0
AKAP12_Q02952;Q02952-3;Q02952-2_253;148;155	0	0	0	0	0	0	0	0	0	0	0	0
AKAP12_Q02952;Q02952-3;Q02952-2_283;178;185	0	0	0	0	0	0	0	0	0	0	0	0
AKAP12_Q02952;Q02952-3;Q02952-2_285;180;187	0	0	0	0	0	0	0	0	0	0	0	0
AKAP12_Q02952;Q02952-3;Q02952-2_286;181;188	0	0	0	0	0	0	0	0	0	0	0	0
AKAP12_Q02952;Q02952-3;Q02952-2_289;184;191	0	0	0	0	0	0	0	0	0	0	0	0
AKAP12_Q02952;Q02952-3;Q02952-2_290;185;192	0	0	0	0	0	0	0	0	0	0	0	0
AKAP12_Q02952;Q02952-3;Q02952-2_294;189;196	0	0	0	0	0	0	0	0	0	0	0	0
AKAP12_Q02952;Q02952-3;Q02952-2_295;190;197	0	0	0	0	0	0	0	0	0	0	0	0
AKAP12_Q02952;Q02952-3;Q02952-2_347;242;249	0	0	0	0	0	0	0	0	0	0	0	0
AKAP12_Q02952;Q02952-3;Q02952-2_351;246;253	0	0	0	0	0	0	0	0	0	0	0	0
AKAP12_Q02952;Q02952-3;Q02952-2_353;248;255	0	0	0	0	0	0	0	0	0	0	0	0
AKAP12_Q02952;Q02952-3;Q02952-2_364;259;266	0	0	0	0	0	0	0	0	0	0	0	0
AKAP12_Q02952;Q02952-3;Q02952-2_371;266;273	0	0	0	0	0	0	0	0	0	0	0	0
AKAP12_Q02952;Q02952-3;Q02952-2_381;276;283	0	0	0	0	0	0	0	0	0	0	0	0.107937
AKAP12_Q02952;Q02952-3;Q02952-2_386;281;288	0	0	0	0	0	0	0	0	0	0	0	0
AKAP12_Q02952;Q02952-3;Q02952-2_388;283;290	0	0	0	0	0	0	0	0	0	0	0	0
AKAP12_Q02952;Q02952-3;Q02952-2_441;336;343	0	0	0	0	0	0	0	0	0	0	0	0
AKAP12_Q02952;Q02952-3;Q02952-2_472;367;374	0	0	0	0	0	0	0	0	0	0	0	0
AKAP12_Q02952;Q02952-3;Q02952-2_483;378;385	0	0	0	0	0	0	0	0	0	0	0	0
AKAP12_Q02952;Q02952-3;Q02952-2_504;399;406	0	0	0	0	0	0	0	0	0	0	0	0
AKAP12_Q02952;Q02952-3;Q02952-2_505;400;407	0	0	0	0	0	0	0	0	0	0	0	0
AKAP12_Q02952;Q02952-3;Q02952-2_514;409;416	0	0	0	0	0	0	0	0	0	0	0	0
AKAP12_Q02952;Q02952-3;Q02952-2_521;416;423	0	0	0	0	0	0	0	0	0	0	0	0
AKAP12_Q02952;Q02952-3;Q02952-2_522;417;424	0	0	0	0	0	0	0	0	0	0	0	0
AKAP12_Q02952;Q02952-3;Q02952-2_523;418;425	0	0	0	0	0	0	0	0	0	0	0	0
AKAP12_Q02952;Q02952-3;Q02952-2_548;443;450	0	0	0	0	0	0	0	0	0	0	0	0
AKAP12_Q02952;Q02952-3;Q02952-2_554;449;456	0	0	0	0	0	0	0	0	0	0	0	0
AKAP12_Q02952;Q02952-3;Q02952-2_568;463;470	0	0	0	0	0	0	0	0	0	0	0	0
AKAP12_Q02952;Q02952-3;Q02952-2_569;464;471	0	0	0	0	0	0	0	0	0	0	0	0
AKAP12_Q02952;Q02952-3;Q02952-2_597;492;499	0	0	0	0	0	0	0	0	0	0	0	0
AKAP12_Q02952;Q02952-3;Q02952-2_598;493;500	0	0	0	0	0	0	0	0	0	0	0	0
AKAP12_Q02952;Q02952-3;Q02952-2_608;503;510	0	0	0	0	0	0	0	0	0	0	0	0
AKAP12_Q02952;Q02952-3;Q02952-2_612;507;514	0	0	0	0	0	0	0	0	0	0	0	0
AKAP12_Q02952;Q02952-3;Q02952-2_627;522;529	0	0	0	0	0	0	0	0	0	0	0	0
AKAP12_Q02952;Q02952-3;Q02952-2_629;524;531	0	0	0	0	0	0	0	0	0	0	0	0
AKAP12_Q02952;Q02952-3;Q02952-2_644;539;546	0	0	0	0	0	0	0	0	0	0	0	0
AKAP12_Q02952;Q02952-3;Q02952-2_645;540;547	0	0	0	0	0	0	0	0	0	0	0	0
AKAP12_Q02952;Q02952-3;Q02952-2_646;541;548	0	0	0	0	0	0	0	0	0	0	0	0
AKAP12_Q02952;Q02952-3;Q02952-2_648;543;550	0	0	0	0	0	0	0	0	0	0	0	0
AKAP12_Q02952;Q02952-3;Q02952-2_649;544;551	0	0	0	0	0	0	0	0	0	0	0	0
AKAP12_Q02952;Q02952-3;Q02952-2_651;546;553	0	0	0	0	0	0	0	0	0	0	0	0
AKAP12_Q02952;Q02952-3;Q02952-2_660;555;562	0	0	0	0	0	0	0	0	0	0	0	0
AKAP12_Q02952;Q02952-3;Q02952-2_696;591;598	0	0	0	0	0	0	0	0	0	0	0	0
AKAP12_Q02952;Q02952-3;Q02952-2_697;592;599	0	0	0	0	0	0	0	0	0	0	0	0
AKAP12_Q02952;Q02952-3;Q02952-2_698;593;600	0	0	0	0	0	0	0	0	0	0	0	0
AKAP12_Q02952;Q02952-3;Q02952-2_783;678;685	0	0	0	0	0	0	0	0	0	0	0	0
AKAP12_Q02952;Q02952-3;Q02952-2_787;682;689	0	0	0	0	0	0	0	0	0	0	0	0
AKAP12_Q02952;Q02952-3;Q02952-2_792;687;694	0	0	0	0	0	0	0	0	0	0	0	0
AKAP12_Q02952;Q02952-3;Q02952-2_793;688;695	0	0	0	0	0	0	0	0	0	0	0	0
AKAP12_Q02952;Q02952-3;Q02952-2_796;691;698	0	0	0	0	0	0	0	0	0	0	0	0
AKAP12_Q02952;Q02952-3;Q02952-2_803;698;705	0	0	0	0	0	0	0	0	0	0	0	0
AKAP12_Q02952;Q02952-3;Q02952-2_806;701;708	0	0	0	0	0	0	0	0	0	0	0	0
AKAP12_Q02952;Q02952-3;Q02952-2_841;736;743	0	0	0	0	0	0	0	0	0	0	0	0
AKAP12_Q02952;Q02952-3;Q02952-2_868;763;770	0	0	0	0	0	0	0	0	0	0	0	0
AKAP12_Q02952;Q02952-3;Q02952-2_885;780;787	0	0	0	0	0	0	0	0	0	0	0	0
AKAP12_Q02952;Q02952-3;Q02952-2_887;782;789	0	0	0	0	0	0	0	0	0	0	0	0
AKAP12_Q02952_75	0	0	0	0	0	0	0	0	0	0	0	0
AKAP12_Q02952_96	0	0	0	0	0	0	0	0	0	0	0	0
AKAP13_Q12802	0	0	0	0	0	0	0	0	0	0	0	0
AKAP13_Q12802-4;Q12802;Q12802-2_1149;1149;1149	0	0	0	0	0	0	0	0	0	0	0	0
AKAP13_Q12802-4;Q12802;Q12802-2_1281;1281;1281	0	0	0	0	0	0	0	0	0	0	0	0
AKAP13_Q12802-4;Q12802;Q12802-2_1282;1282;1282	0	0	0	0	0	0	0	0	0	0	0	0
AKAP13_Q12802-4;Q12802;Q12802-2_1363;1363;1363	0	0	0	0	0	0	0	0	0	0	0	0
AKAP13_Q12802-4;Q12802;Q12802-2_1365;1365;1365	0	0	0	0	0	0	0	0	0	0	0	0
AKAP13_Q12802-4;Q12802;Q12802-2_1411;1411;1411	0	0	0	0	0	0	0	0	0	0	0	0
AKAP13_Q12802-4;Q12802;Q12802-2_1507;1507;1507	0	0	0	0	0	0	0	0	0	0	0	0
AKAP13_Q12802-4;Q12802;Q12802-2_1559;1559;1559	0	0	0	0	0	0	0	0	0	0	0	0
AKAP13_Q12802-4;Q12802;Q12802-2_1565;1565;1565	0	0	0	0	0	0	0	0	0	0	0	0
AKAP13_Q12802-4;Q12802;Q12802-2_1582;1600;1604	0	0	0	0	0	0	0	0	0	0	0	0
AKAP13_Q12802-4;Q12802;Q12802-2_1584;1602;1606	0	0	0	0	0	0	0	0	0	0	0	0
AKAP13_Q12802-4;Q12802;Q12802-2_1600;1618;1622	0	0	0	0	0	0	0	0	0	0	0	0
AKAP13_Q12802-4;Q12802;Q12802-2_1624;1642;1646	0	0	0	0	0	0	0	0	0	0	0	0
AKAP13_Q12802-4;Q12802;Q12802-2_1627;1645;1649	0	0	0	0	0	0	0	0	0	0	0	0
AKAP13_Q12802-4;Q12802;Q12802-2_1629;1647;1651	0	0	0	0	0	0	0	0	0	0	0	0
AKAP13_Q12802-4;Q12802;Q12802-2_1664;1682;1686	0	0	0	0	0	0	0	0	0	0	0	0
AKAP13_Q12802-4;Q12802;Q12802-2_1665;1683;1687	0	0	0	0	0	0	0	0	0	0	0	0
AKAP13_Q12802-4;Q12802;Q12802-2_1670;1688;1692	0	0	0	0	0	0	0	0	0	0	0	0
AKAP13_Q12802-4;Q12802;Q12802-2_1672;1690;1694	0	0	0	0	0	0	0	0	0	0	0	0
AKAP13_Q12802-4;Q12802;Q12802-2_1838;1856;1860	0	0	0	0	0	0	0	0	0	0	0	0
AKAP13_Q12802-4;Q12802;Q12802-2_1839;1857;1861	0	0	0	0	0	0	0	0	0	0	0	0
AKAP13_Q12802-4;Q12802;Q12802-2_1858;1876;1880	0	0	0	0	0	0	0	0	0	0	0	0
AKAP13_Q12802-4;Q12802;Q12802-2_1868;1886;1890	0	0	0	0	0	0	0	0	0	0	0	0
AKAP13_Q12802-4;Q12802;Q12802-2_1869;1887;1891	0	0	0	0	0	0	0	0	0	0	0	0
AKAP13_Q12802-4;Q12802;Q12802-2_1877;1895;1899	0	0	0	0	0	0	0	0	0	0	0	0
AKAP13_Q12802-4;Q12802;Q12802-2_1880;1898;1902	0	0	0	0	0	0	0	0	0	0	0	0
AKAP13_Q12802-4;Q12802;Q12802-2_1882;1900;1904	0	0	0	0	0	0	0	0	0	0	0	0
AKAP13_Q12802-4;Q12802;Q12802-2_1886;1904;1908	0	0	0	0	0	0	0	0	0	0	0	0
AKAP13_Q12802-4;Q12802;Q12802-2_1888;1906;1910	0	0	0	0	0	0	0	0	0	0	0	0
AKAP13_Q12802-4;Q12802;Q12802-2_1893;1911;1915	0	0	0	0	0	0	0	0	0	0	0	0
AKAP13_Q12802-4;Q12802;Q12802-2_1909;1927;1931	0	0	0	0	0	0	0	0	0	0	0	0
AKAP13_Q12802-4;Q12802;Q12802-2_1911;1929;1933	0	0	0	0	0	0	0	0	0	0	0	0
AKAP13_Q12802-4;Q12802;Q12802-2_1912;1930;1934	0	0	0	0	0	0	0	0	0	0	0	0
AKAP13_Q12802-4;Q12802;Q12802-2_1914;1932;1936	0	0	0	0	0	0	0	0	0	0	0	0
AKAP13_Q12802-4;Q12802;Q12802-2_2325;2345;2349	0	0	0	0	0	0	0	0	0	0	0	0
AKAP13_Q12802-4;Q12802;Q12802-2_2371;2391;2395	0	0	0	0	0	0	0	0	0	0	0	0
AKAP13_Q12802-4;Q12802;Q12802-2_2378;2398;2402	0	0	0	0	0	0	0	0	0	0	0	0
AKAP13_Q12802-4;Q12802;Q12802-2_2380;2400;2404	0	0	0	0	0	0	0	0	0	0	0	0
AKAP13_Q12802-4;Q12802;Q12802-2_2382;2402;2406	0	0	0	0	0	0	0	0	0	0	0	0
AKAP13_Q12802-4;Q12802;Q12802-2_2391;2411;2415	0	0	0	0	0	0	0	0	0	0	0	0
AKAP13_Q12802-4;Q12802;Q12802-2_2447;2467;2471	0	0	0	0	0	0	0	0	0	0	0	0
AKAP13_Q12802-4;Q12802;Q12802-2_2453;2473;2477	0	0	0	0	0	0	0	0	0	0	0	0
AKAP13_Q12802-4;Q12802;Q12802-2_2478;2498;2502	0	0	0	0	0	0	0	0	0	0	0	0
AKAP13_Q12802-4;Q12802;Q12802-2_2541;2561;2565	0	0	0	0	0	0	0	0	0	0	0	0
AKAP13_Q12802-4;Q12802;Q12802-2_2543;2563;2567	0	0	0	0	0	0	0	0	0	0	0	0
AKAP13_Q12802-4;Q12802;Q12802-2_2547;2567;2571	0	0	0	0	0	0	0	0	0	0	0	0
AKAP13_Q12802-4;Q12802;Q12802-2_2689;2709;2713	0	0	0	0	0	0	0	0	0	0	0	0
AKAP13_Q12802-4;Q12802;Q12802-2_2691;2711;2715	0	0	0	0	0	0	0	0	0	0	0	0
AKAP13_Q12802-4;Q12802;Q12802-2_2700;2720;2724	0	0	0	0	0	0	0	0	0	0	0	0
AKAP13_Q12802-4;Q12802;Q12802-2_2703;2723;2727	0	0	0	0	0	0	0	0	0	0	0	0
AKAP13_Q12802-4;Q12802;Q12802-2_2706;2726;2730	0	0	0	0	0	0	0	0	0	0	0	0
AKAP13_Q12802-4;Q12802;Q12802-2_2708;2728;2732	0	0	0	0	0	0	0	0	0	0	0	0
AKAP13_Q12802-4;Q12802;Q12802-2_2750;2770;2774	0	0	0	0	0	0	0	0	0	0	0	0
AKAP13_Q12802-4;Q12802;Q12802-2_393;393;393	0	0	0	0	0	0	0	0	0	0	0	0
AKAP13_Q12802-4;Q12802;Q12802-2_395;395;395	0	0	0	0	0	0	0	0	0	0	0	0
AKAP13_Q12802-4;Q12802;Q12802-2_649;649;649	0	0	0	0	0	0	0	0	0	0	0	0
AKAP13_Q12802-4;Q12802;Q12802-2_650;650;650	0	0	0	0	0	0	0	0	0	0	0	0
AKAP13_Q12802-4;Q12802;Q12802-2_790;790;790	0	0	0	0	0	0	0	0	0	0	0	0
AKAP13_Q12802-4;Q12802;Q12802-2_813;813;813	0	0	0	0	0	0	0	0	0	0	0	0
AKAP13_Q12802-4;Q12802;Q12802-2_815;815;815	0	0	0	0	0	0	0	0	0	0	0	0
AKAP13_Q12802-4;Q12802;Q12802-2_953;953;953	0	0	0	0	0	0	0	0	0	0	0	0
AKAP13_Q12802-4;Q12802;Q12802-2_983;983;983	0	0	0	0	0	0	0	0	0	0	0	0
AKAP17A_Q02040	0	0	0	0	0	0	0	0	0	0	0	0
AKAP17A_Q02040_440	0	0	0	0	0	0	0	0	0	0	0	0
AKAP17A_Q02040_499	0	0	0	0	0	0	0	0	0	0	0	0
AKAP17A_Q02040_537	0	0	0	0	0	0	0	0	0	0	0	0
AKAP17A_Q02040_584	0	0	0	0	0	0	0	0	0	0	0	0
AKAP17A_Q02040_610	0	0	0	0	0	0	0	0	0	0	0	0
AKAP17A_Q02040_611	0	0	0	0	0	0	0	0	0	0	0	0
AKAP17A_Q02040_633	0	0	0	0	0	0	0	0	0	0	0	0
AKAP17A_Q02040_638	0	0	0	0	-0.058217	0	0	0	0	0	0	0
AKAP17A_Q02040_639	0	0	0	0	0	0	0	0	0	0	0	0
AKAP17A_Q02040_640	0	0	0	0	0	0	0	0	0	0	0	0
AKAP17A_Q02040_644	0	0	0	0	0	0	0	0	0	0	0	0
[truncated: 63,783 more rows]
