# Supplementary material for: Illuminating phenotypic drug responses of sarcoma cells to kinase inhibitors by phosphoproteomics
Source: Mol Syst Biol. 2023 Dec 18;20(1):28–55. doi: 10.1038/s44320-023-00004-7 (PMC10883282; doi:10.1038/s44320-023-00004-7)
Supplement: Supplementary file 10 — Dataset EV9 [file 44320_2023_4_MOESM10_ESM.xlsx]

## Sheet: Info
This table summarizes the abundance and relative ratio of protein and phosphorylated peptides at different time-points after Infigratinib treatment in G401 cells.
Tab	Comment
Full proteomes	Corrected reporter intensities from full proteome measurement
Phosphoproteomes	Corrected reporter intensities from full phosphoproteome measurement
FGFR_pathway_gene_Reactome	Genes involved in FGFR pathway downloaded from Reactome (29/09/2022) (https://reactome.org/)
Column names	Comment
Identified peptide	"Modified sequence"from Maxquant "evidence.txt" (ac), N-terminus acetylation (ph), phosphorylation(STY)
Experiment	DMSO- or Infigratinib-treated
Protein IDs	Uniprot ID
Gene names	-
Protein names	-
Phospho (STY)	Number of phosphorylation sites
Reporter intensity corrected 1-11	Corrected reporter intensities from corresponding channel TMT1: 0 min TMT3: 5 min TMT4: 10 min TMT5: 15 min TMT6: 30 min TMT7: 90 min TMT8: 180 min TMT9: 360 min TMT10: 720 min TMT11: 1440 min
TMT Channel Normal 1-11	After median-centric normalization
TMT Channel Ratio 1	TMT Channel Normal 1 / TMT Channel Normal 1; Fold change at 0 min
TMT Channel Ratio 3	TMT Channel Normal 3/ TMT Channel Normal 1; Fold change at 5 min
TMT Channel Ratio 4	TMT Channel Normal 4/ TMT Channel Normal 1; Fold change at 10 min
TMT Channel Ratio 5	TMT Channel Normal 5/ TMT Channel Normal 1; Fold change at 15 min
TMT Channel Ratio 6	TMT Channel Normal 6/ TMT Channel Normal 1; Fold change at 30 min
TMT Channel Ratio 7	TMT Channel Normal 7/ TMT Channel Normal 1; Fold change at 90 min
TMT Channel Ratio 8	TMT Channel Normal 8/ TMT Channel Normal 1; Fold change at 180 min
TMT Channel Ratio 9	TMT Channel Normal 9/ TMT Channel Normal 1; Fold change at 360 min
TMT Channel Ratio 10	TMT Channel Normal 10/ TMT Channel Normal 1; Fold change at 720 min
TMT Channel Ratio 11	TMT Channel Normal 11/ TMT Channel Normal 1; Fold change at 1440 min

## Sheet: Full proteomes
Experiment	Protein IDs	Gene names	Protein names	Reporter intensity corrected 1	Reporter intensity corrected 3	Reporter intensity corrected 4	Reporter intensity corrected 5	Reporter intensity corrected 6	Reporter intensity corrected 7	Reporter intensity corrected 8	Reporter intensity corrected 9	Reporter intensity corrected 10	Reporter intensity corrected 11	TMT Channel Normal 1	TMT Channel Normal 3	TMT Channel Normal 4	TMT Channel Normal 5	TMT Channel Normal 6	TMT Channel Normal 7	TMT Channel Normal 8	TMT Channel Normal 9	TMT Channel Normal 10	TMT Channel Normal 11	TMT Channel Ratio 1	TMT Channel Ratio 3	TMT Channel Ratio 4	TMT Channel Ratio 5	TMT Channel Ratio 6	TMT Channel Ratio 7	TMT Channel Ratio 8	TMT Channel Ratio 9	TMT Channel Ratio 10	TMT Channel Ratio 11
DMSO	Q9NRG9;Q9NRG9-2	AAAS	Aladin	1992200	2975200	2286800	2121100	994330	2673200	3075700	1678100	1971300	1632600	2.1982e+06	2.40462e+06	2.24131e+06	2.12925e+06	1.69479e+06	2.23002e+06	2.24742e+06	1.78503e+06	1.9005e+06	1.74636e+06	1	1.09391	1.01961	0.968636	0.77099	1.01448	1.02239	0.812042	0.864571	0.794451
Infigratinib	Q9NRG9;Q9NRG9-2	AAAS	Aladin	2004000	3006500	2486300	2958700	3066500	3083200	3025600	3003200	2877300	2043300	2.60917e+06	2.67846e+06	2.7333e+06	2.85972e+06	2.86654e+06	2.87396e+06	2.68188e+06	2.8008e+06	2.71001e+06	2.44367e+06	1	1.02656	1.04757	1.09603	1.09864	1.10148	1.02786	1.07344	1.03865	0.936568
DMSO	Q86V21;Q86V21-2;Q86V21-3	AACS	Acetoacetyl-CoA synthetase	2401400	3294200	2971200	2961100	1423600	3475900	3879000	2495900	3064200	2556600	2.64971e+06	2.66244e+06	2.91209e+06	2.97248e+06	2.42646e+06	2.89965e+06	2.83439e+06	2.65494e+06	2.95414e+06	2.73474e+06	1	1.00481	1.09902	1.12181	0.915746	1.09433	1.0697	1.00197	1.11489	1.03209
Infigratinib	Q86V21;Q86V21-2;Q86V21-3	AACS	Acetoacetyl-CoA synthetase	1870900	2648900	2099800	2395600	2461100	2576200	2661800	2570600	2342700	2032400	2.43588e+06	2.35988e+06	2.3084e+06	2.31546e+06	2.30062e+06	2.40137e+06	2.3594e+06	2.39735e+06	2.20649e+06	2.43063e+06	1	0.9688	0.947667	0.950564	0.944471	0.985833	0.968605	0.984184	0.905829	0.997846
DMSO	Q7RTV5	AAED1	Thioredoxin-like protein AAED1	8246.3	10626	10011	13795	11038	12804	14606	16579	16607	14688	9098.97	8588.15	9811.85	13848	18813.7	10681.3	10672.6	17635.4	16010.5	15711.4	1	0.943859	1.07835	1.52193	2.06768	1.1739	1.17295	1.93818	1.7596	1.72673
DMSO	Q6PD74;Q6PD74-2	AAGAB	Alpha- and gamma-adaptin-binding protein p34	2151000	3026400	1901900	1741300	791860	2363100	2611300	1454900	1909100	1570700	2.37342e+06	2.446e+06	1.86406e+06	1.74799e+06	1.34969e+06	1.97133e+06	1.90808e+06	1.54761e+06	1.84053e+06	1.68014e+06	1	1.03058	0.785394	0.736488	0.568669	0.830589	0.803939	0.652058	0.775478	0.707902
Infigratinib	Q6PD74;Q6PD74-2	AAGAB	Alpha- and gamma-adaptin-binding protein p34	1907500	3004100	2543400	2333400	2022300	2201000	2468400	2177700	2747900	1462000	2.48353e+06	2.67632e+06	2.79607e+06	2.25534e+06	1.89043e+06	2.05163e+06	2.18798e+06	2.03093e+06	2.58813e+06	1.74847e+06	1	1.07763	1.12585	0.908118	0.761187	0.826095	0.880994	0.81776	1.04212	0.704024
DMSO	Q2M2I8-2;Q2M2I8	AAK1	AP2-associated protein kinase 1	1185200	1696200	1461000	1601300	1255600	1796700	2113700	1982400	1770100	1729800	1.30775e+06	1.3709e+06	1.43194e+06	1.60745e+06	2.14011e+06	1.49883e+06	1.54448e+06	2.10872e+06	1.70652e+06	1.85033e+06	1	1.04829	1.09496	1.22917	1.63648	1.14612	1.18102	1.61248	1.30493	1.4149
Infigratinib	Q2M2I8-2;Q2M2I8	AAK1	AP2-associated protein kinase 1	978700	1445800	1162400	1343800	1508600	1475100	1506700	1549500	1419400	1372400	1.27425e+06	1.28805e+06	1.27788e+06	1.29885e+06	1.41023e+06	1.37499e+06	1.33553e+06	1.44507e+06	1.33687e+06	1.64131e+06	1	1.01083	1.00285	1.0193	1.10671	1.07906	1.04809	1.13406	1.04914	1.28806
DMSO	Q9H7C9;Q9H7C9-3;Q9H7C9-2	AAMDC	Mth938 domain-containing protein	1010500	1457100	1020100	874830	420260	1309900	1414100	640930	878810	743470	1.11499e+06	1.17766e+06	999807	878192	716313	1.09274e+06	1.03329e+06	681770	847246	795274	1	1.05621	0.896699	0.787626	0.642441	0.980046	0.926725	0.61146	0.759871	0.713259
Infigratinib	Q9H7C9;Q9H7C9-3;Q9H7C9-2	AAMDC	Mth938 domain-containing protein	1387100	2146300	1868000	2068600	1992500	1963800	2130600	1932900	2116100	1262800	1.80598e+06	1.91212e+06	2.05357e+06	1.9994e+06	1.86257e+06	1.83053e+06	1.88855e+06	1.80263e+06	1.99306e+06	1.51023e+06	1	1.05877	1.1371	1.1071	1.03134	1.01359	1.04572	0.998145	1.10359	0.836241
DMSO	Q13685	AAMP	Angio-associated migratory cell protein	3616300	5399600	3792300	3682400	1562600	4865800	5523800	2751900	3229300	2591900	3.99023e+06	4.36407e+06	3.71686e+06	3.69655e+06	2.66338e+06	4.05912e+06	4.03625e+06	2.92725e+06	3.11331e+06	2.7725e+06	1	1.09369	0.93149	0.926401	0.667475	1.01727	1.01153	0.733605	0.780234	0.694822
Infigratinib	Q13685	AAMP	Angio-associated migratory cell protein	3263100	5385100	4527500	4876300	4936000	4839500	5108600	4682700	4896400	2951700	4.2485e+06	4.79753e+06	4.97728e+06	4.71317e+06	4.61414e+06	4.51107e+06	4.52824e+06	4.36711e+06	4.61171e+06	3.53006e+06	1	1.12923	1.17154	1.10937	1.08606	1.0618	1.06584	1.02792	1.08549	0.830896
DMSO	Q9Y312	AAR2	Protein AAR2 homolog	1784700	2548200	2331400	2337100	1389800	2644200	2971900	2278300	2565600	2315400	1.96924e+06	2.05951e+06	2.28502e+06	2.34608e+06	2.36885e+06	2.20583e+06	2.17157e+06	2.42347e+06	2.47345e+06	2.47673e+06	1	1.04584	1.16036	1.19136	1.20292	1.12014	1.10275	1.23066	1.25604	1.25771
Infigratinib	Q9Y312	AAR2	Protein AAR2 homolog	2280200	3446200	2804200	3013600	3274600	3305200	3429900	3293500	3248900	2796000	2.96878e+06	3.07019e+06	3.08278e+06	2.91278e+06	3.06107e+06	3.0809e+06	3.04024e+06	3.07153e+06	3.06e+06	3.34385e+06	1	1.03416	1.0384	0.981138	1.03109	1.03777	1.02407	1.03461	1.03073	1.12634
DMSO	P49588;P49588-2	AARS	Alanine--tRNA ligase, cytoplasmic	34407000	46914000	39071000	38010000	22614000	45113000	50613000	35410000	40322000	39047000	3.79647e+07	3.79169e+07	3.82937e+07	3.81561e+07	3.85445e+07	3.76339e+07	3.6983e+07	3.76663e+07	3.88737e+07	4.17677e+07	1	0.99874	1.00867	1.00504	1.01527	0.991287	0.974142	0.99214	1.02394	1.10017
Infigratinib	P49588;P49588-2	AARS	Alanine--tRNA ligase, cytoplasmic	29545000	42162000	33042000	35527000	38606000	38574000	41304000	38895000	38750000	36960000	3.84671e+07	3.75617e+07	3.63245e+07	3.43385e+07	3.60886e+07	3.59562e+07	3.66116e+07	3.62736e+07	3.6497e+07	4.4202e+07	1	0.976464	0.944302	0.892672	0.938169	0.934728	0.951766	0.942979	0.948785	1.14909
DMSO	Q5JTZ9	AARS2	Alanine--tRNA ligase, mitochondrial	4206400	5762800	4852200	4708200	2754300	5826600	6533600	4424400	4882900	4437800	4.64135e+06	4.65761e+06	4.75567e+06	4.72629e+06	4.69457e+06	4.86064e+06	4.77411e+06	4.70632e+06	4.70752e+06	4.74702e+06	1	1.00351	1.02463	1.0183	1.01147	1.04725	1.02861	1.014	1.01426	1.02277
Infigratinib	Q5JTZ9	AARS2	Alanine--tRNA ligase, mitochondrial	3496100	4934800	3886300	4836100	5159100	5168300	5167600	5207800	4640800	4356700	4.55186e+06	4.39637e+06	4.27238e+06	4.67432e+06	4.82269e+06	4.81756e+06	4.58053e+06	4.85682e+06	4.37097e+06	5.21036e+06	1	0.965839	0.938601	1.0269	1.0595	1.05837	1.0063	1.067	0.960261	1.14467
DMSO	Q9BTE6;Q9BTE6-2;Q9BTE6-3	AARSD1	Alanyl-tRNA editing protein Aarsd1	3002300	3896700	3621100	3443300	2188600	4209000	4593600	3308900	3685800	3098800	3.31274e+06	3.14939e+06	3.54906e+06	3.45653e+06	3.73036e+06	3.51121e+06	3.35655e+06	3.51974e+06	3.55342e+06	3.31472e+06	1	0.950691	1.07134	1.04341	1.12607	1.05991	1.01323	1.06249	1.07265	1.0006
Infigratinib	Q9BTE6;Q9BTE6-2;Q9BTE6-3	AARSD1	Alanyl-tRNA editing protein Aarsd1	1938700	2799400	2429200	2828000	2901500	2826200	2825700	2690000	2674800	2240100	2.52415e+06	2.49396e+06	2.67053e+06	2.73339e+06	2.7123e+06	2.6344e+06	2.50469e+06	2.50871e+06	2.51928e+06	2.67903e+06	1	0.988037	1.05799	1.0829	1.07454	1.04368	0.992287	0.99388	0.99807	1.06136
DMSO	Q9NRN7;Q9NRN7-2	AASDHPPT	L-aminoadipate-semialdehyde dehydrogenase-phosphopantetheinyl transferase	8569400	12155000	9414500	8461300	4409500	11167000	12498000	6537700	7771100	6993800	9.45548e+06	9.82392e+06	9.22721e+06	8.49382e+06	7.51578e+06	9.31568e+06	9.13231e+06	6.95428e+06	7.49198e+06	7.48112e+06	1	1.03897	0.975859	0.898295	0.794859	0.985214	0.965822	0.735476	0.792343	0.791194
Infigratinib	Q9NRN7;Q9NRN7-2	AASDHPPT	L-aminoadipate-semialdehyde dehydrogenase-phosphopantetheinyl transferase	5842600	8910700	7279800	8185100	8396500	8589100	7854200	8419200	8233800	5880300	7.60696e+06	7.93846e+06	8.00301e+06	7.91128e+06	7.84899e+06	8.00621e+06	6.96192e+06	7.85178e+06	7.75507e+06	7.03249e+06	1	1.04358	1.05206	1.04001	1.03182	1.05248	0.915204	1.03218	1.01947	0.924481
DMSO	Q9UDR5	AASS	Alpha-aminoadipic semialdehyde synthase, mitochondrial;Lysine ketoglutarate reductase;Saccharopine dehydrogenase	26158	32346	805220	1111900	1274700	591420	642910	1726000	1427500	1540100	28862.8	26142.7	789201	1.11617e+06	2.17266e+06	493371	469776	1.83598e+06	1.37623e+06	1.64741e+06	1	0.905759	27.3432	38.6717	75.2757	17.0937	16.2762	63.6107	47.6818	57.0774
DMSO	Q9NY61	AATF	Protein AATF	3233300	4722500	4129200	4561900	3298100	4791600	5202900	5229900	4851200	4361700	3.56763e+06	3.81682e+06	4.04706e+06	4.57943e+06	5.62145e+06	3.99722e+06	3.80177e+06	5.56315e+06	4.67696e+06	4.66562e+06	1	1.06985	1.13438	1.28361	1.57568	1.12042	1.06563	1.55934	1.31094	1.30777
Infigratinib	Q9NY61	AATF	Protein AATF	2033500	3062400	2397900	2784200	2945200	3014700	2806100	2954500	2867000	2393200	2.64758e+06	2.72826e+06	2.63612e+06	2.69106e+06	2.75315e+06	2.81011e+06	2.48731e+06	2.75538e+06	2.70031e+06	2.86213e+06	1	1.03047	0.99567	1.01642	1.03987	1.06139	0.939466	1.04072	1.01991	1.08103
DMSO	P80404	ABAT	4-aminobutyrate aminotransferase, mitochondrial	1814200	2572000	1933700	1681800	690760	2414700	2819000	1242000	1616600	1456900	2.00179e+06	2.07874e+06	1.89523e+06	1.68826e+06	1.17737e+06	2.01438e+06	2.05985e+06	1.32114e+06	1.55854e+06	1.55841e+06	1	1.03844	0.946769	0.843377	0.588157	1.00629	1.029	0.659979	0.778571	0.778511
Infigratinib	P80404	ABAT	4-aminobutyrate aminotransferase, mitochondrial	1829300	2663600	2240600	2677500	2776700	2801400	2849500	2909300	2708900	2501500	2.38172e+06	2.37298e+06	2.46319e+06	2.58793e+06	2.59564e+06	2.61129e+06	2.52578e+06	2.71323e+06	2.5514e+06	2.99165e+06	1	0.99633	1.03421	1.08658	1.08982	1.09639	1.06049	1.13919	1.07124	1.25609
DMSO	O95477	ABCA1	ATP-binding cassette sub-family A member 1	443310	607620	580410	589810	340080	660290	800760	598870	541820	456990	489149	491091	568864	592077	579650	550824	585117	637030	522359	488832	1	1.00397	1.16297	1.21042	1.18502	1.12609	1.19619	1.30232	1.0679	0.999354
Infigratinib	O95477	ABCA1	ATP-binding cassette sub-family A member 1	249480	388090	329460	401130	391650	405640	396560	412710	414840	385630	324819	345746	362190	387711	366112	378112	351509	384895	390720	461191	1	1.06443	1.11505	1.19362	1.12713	1.16407	1.08217	1.18495	1.20289	1.41984
DMSO	Q99758	ABCA3	ATP-binding cassette sub-family A member 3	13923	19530	12106	13269	5256.6	14290	18898	14181	15101	12825	15362.6	15784.5	11865.2	13320	8959.62	11920.9	13808.8	15084.6	14558.6	13718.6	1	1.02746	0.772339	0.867038	0.583208	0.775968	0.898856	0.981901	0.947663	0.892986
Infigratinib	Q99758	ABCA3	ATP-binding cassette sub-family A member 3	41517	57913	49259	54969	61361	59175	53477	56834	56422	52817	54054.4	51594.1	54152.6	53130.1	57359.8	55159.2	47401.7	53003.6	53141.5	63166	1	0.954485	1.00182	0.9829	1.06115	1.02044	0.876926	0.980561	0.983111	1.16856
DMSO	Q9NRK6	ABCB10	ATP-binding cassette sub-family B member 10, mitochondrial	231280	340230	304560	317250	186520	378920	420860	307250	330040	294800	255195	274981	298501	318469	317914	316101	307523	326828	318186	315341	1	1.07753	1.1697	1.24795	1.24577	1.23867	1.20505	1.2807	1.24684	1.23569
Infigratinib	Q9NRK6	ABCB10	ATP-binding cassette sub-family B member 10, mitochondrial	314560	521500	438930	503470	539340	516570	537660	548300	536910	486770	409552	464599	482535	486627	504171	481514	476579	511347	505693	582148	1	1.13441	1.1782	1.18819	1.23103	1.17571	1.16366	1.24855	1.23475	1.42143
DMSO	Q9NP58-4;Q9NP58	ABCB6	ATP-binding cassette sub-family B member 6, mitochondrial	38903	64138	54832	50263	27860	60178	70299	51176	56864	42823	42925.6	51837.7	53741.2	50456.2	47486	50201.4	51367.6	54436.9	54821.6	45806.9	1	1.20762	1.25196	1.17543	1.10624	1.1695	1.19667	1.26817	1.27713	1.06712
Infigratinib	Q9NP58-4;Q9NP58	ABCB6	ATP-binding cassette sub-family B member 6, mitochondrial	42798	53841	42915	54521	47880	53564	53112	52868	52088	44465	55722.2	47966.4	47178.4	52697.1	44757.9	49929	47078.2	49304.9	49059.5	53177.5	1	0.860813	0.84667	0.94571	0.803232	0.896033	0.844872	0.884834	0.880429	0.954332
DMSO	O75027;O75027-2;O75027-3	ABCB7	ATP-binding cassette sub-family B member 7, mitochondrial	2097500	2976500	2158200	1971500	1034100	2539800	3015700	1906800	2257800	1894900	2.31438e+06	2.40567e+06	2.11527e+06	1.97908e+06	1.76257e+06	2.11874e+06	2.20358e+06	2.0283e+06	2.17671e+06	2.02693e+06	1	1.03944	0.913965	0.855121	0.761574	0.915466	0.952123	0.876389	0.940512	0.875799
Infigratinib	O75027;O75027-2;O75027-3	ABCB7	ATP-binding cassette sub-family B member 7, mitochondrial	1978400	2939700	2532300	2648100	2690400	2658300	2928400	2770200	2974000	1960800	2.57584e+06	2.61895e+06	2.78387e+06	2.55951e+06	2.51497e+06	2.4779e+06	2.59572e+06	2.5835e+06	2.80108e+06	2.345e+06	1	1.01674	1.08076	0.99366	0.976367	0.961976	1.00772	1.00297	1.08744	0.910383
DMSO	Q9NUT2-5;Q9NUT2-4;Q9NUT2-2;Q9NUT2;Q9NUT2-3	ABCB8	ATP-binding cassette sub-family B member 8, mitochondrial	685280	976770	763870	678980	254510	913430	1037700	460620	625890	500910	756139	789446	748674	681589	433800	761997	758249	489970	603410	535813	1	1.04405	0.990128	0.901408	0.573704	1.00775	1.00279	0.64799	0.798015	0.708617
Infigratinib	Q9NUT2-5;Q9NUT2-4;Q9NUT2-2;Q9NUT2;Q9NUT2-3	ABCB8	ATP-binding cassette sub-family B member 8, mitochondrial	584610	894150	713240	752580	814710	835620	799140	839700	852580	589720	761152	796589	784096	727404	761585	778912	708353	783108	803009	705270	1	1.04656	1.03014	0.955661	1.00057	1.02333	0.930633	1.02885	1.05499	0.926583
DMSO	P33527;P33527-2;P33527-9;P33527-4;P33527-3;P33527-6;P33527-5;P33527-7;P33527-8;O15438;O15438-4;O15438-2	ABCC1	Multidrug resistance-associated protein 1	2496900	3570700	2755900	2563100	1456100	3282000	3677500	2285000	2813500	2603300	2.75508e+06	2.88591e+06	2.70108e+06	2.57295e+06	2.48185e+06	2.73789e+06	2.68716e+06	2.4306e+06	2.71245e+06	2.78469e+06	1	1.04749	0.980398	0.933893	0.900827	0.993761	0.975345	0.882224	0.984525	1.01075
Infigratinib	P33527;P33527-2;P33527-9;P33527-4;P33527-3;P33527-6;P33527-5;P33527-7;P33527-8;O15438;O15438-4;O15438-2	ABCC1	Multidrug resistance-associated protein 1	2269200	3315200	2857600	3077900	3289000	3157900	3462700	3194000	3408700	2748500	2.95446e+06	2.95348e+06	3.14149e+06	2.97493e+06	3.07453e+06	2.94359e+06	3.06932e+06	2.97874e+06	3.21051e+06	3.28704e+06	1	0.999669	1.0633	1.00693	1.04064	0.996323	1.03888	1.00822	1.08667	1.11257
DMSO	Q5T3U5-2;Q5T3U5	ABCC10	Multidrug resistance-associated protein 7	22474	30595	30851	27031	20467	34574	37979	21521	33337	22864	24797.8	24727.5	30237.3	27134.9	34885	28842.1	27751.3	22892.3	32139.6	24457.1	1	0.997164	1.21935	1.09424	1.40678	1.16309	1.1191	0.923158	1.29607	0.986261
Infigratinib	Q5T3U5-2;Q5T3U5	ABCC10	Multidrug resistance-associated protein 7	208160	289500	230500	309920	326360	294240	278340	310610	255560	305880	271021	257913	253399	299552	305079	274272	246719	289676	240701	365814	1	0.951635	0.93498	1.10527	1.12567	1.012	0.910333	1.06883	0.888128	1.34977
DMSO	O15439-2;O15439;O15439-3;O15439-4	ABCC4	Multidrug resistance-associated protein 4	708090	959230	629770	570780	323300	815830	946090	545640	598190	497360	781307	775269	617242	572974	551049	680577	691310	580408	576705	532015	1	0.992272	0.790012	0.733353	0.705291	0.871076	0.884812	0.742868	0.738128	0.68093
Infigratinib	O15439-2;O15439;O15439-3;O15439-4	ABCC4	Multidrug resistance-associated protein 4	639020	928550	798300	855090	881460	869200	944880	866210	914810	564800	831993	827236	877606	826484	823982	810213	837536	807831	861621	675468	1	0.994283	1.05482	0.993379	0.990372	0.973822	1.00666	0.970959	1.03561	0.811867
DMSO	O15440-5;O15440	ABCC5	Multidrug resistance-associated protein 5	26700	34636	20481	21594	11984	31322	34196	22853	23038	18718	29460.8	27993.5	20073.6	21677	20426.1	26129.3	24987.1	24309.2	22210.5	20022.2	1	0.950196	0.681365	0.735791	0.693333	0.886917	0.848147	0.825136	0.753901	0.679623
Infigratinib	O15440-5;O15440	ABCC5	Multidrug resistance-associated protein 5	42721	60874	52965	57001	54324	54349	56887	52914	56167	25239	55622	54232.1	58226.8	55094.1	50781.7	50660.7	50424.3	49347.8	52901.3	30184.4	1	0.975011	1.04683	0.99051	0.912978	0.910803	0.906554	0.8872	0.951086	0.54267
DMSO	P33897;Q9UBJ2	ABCD1	ATP-binding cassette sub-family D member 1	48118	76153	102360	108790	53613	87740	112370	74296	84390	80675	53093.4	61548.4	100324	109208	91380.8	73194	82109	79030.1	81359	86296.3	1	1.15925	1.88957	2.0569	1.72113	1.37859	1.5465	1.48851	1.53237	1.62537
Infigratinib	P33897;Q9UBJ2	ABCD1	ATP-binding cassette sub-family D member 1	26765	45705	35571	46639	55101	47574	47049	47742	40492	64034	34847.6	40718.1	39104.8	45078.8	51508	44345.5	41704	44524.4	38137.7	76580.9	1	1.16846	1.12217	1.2936	1.4781	1.27256	1.19675	1.27769	1.09442	2.1976
DMSO	P28288;P28288-2;P28288-3	ABCD3	ATP-binding cassette sub-family D member 3	2969800	4143800	2514300	2059800	880080	3163500	3763200	1645000	2061900	1684500	3.27688e+06	3.3491e+06	2.46428e+06	2.06772e+06	1.50005e+06	2.63904e+06	2.74978e+06	1.74982e+06	1.98784e+06	1.80187e+06	1	1.02204	0.752021	0.631001	0.457769	0.805351	0.839145	0.533989	0.606627	0.549875
Infigratinib	P28288;P28288-2;P28288-3	ABCD3	ATP-binding cassette sub-family D member 3	3489200	4786900	4027700	4460200	4426400	4398800	4930100	4420900	4835900	2881400	4.54288e+06	4.2646e+06	4.42783e+06	4.31099e+06	4.13777e+06	4.10028e+06	4.37001e+06	4.12295e+06	4.55473e+06	3.44598e+06	1	0.938745	0.974675	0.948956	0.910825	0.902574	0.961948	0.907564	1.00261	0.758547
DMSO	O14678	ABCD4	ATP-binding cassette sub-family D member 4	3618.8	8399	6200.7	4624.8	0	6851.4	7261.1	2683.3	2937	2237	3992.99	6788.24	6077.35	4642.57	0	5715.54	5305.7	2854.28	2831.51	2392.87	1	1.70004	1.52201	1.16268	0	1.43139	1.32875	0.714823	0.709121	0.599269
Infigratinib	O14678	ABCD4	ATP-binding cassette sub-family D member 4	22461	29331	28418	36191	34375	39172	27390	35452	31941	28724	29243.8	26130.7	31241.2	34980.3	32133.5	36513.7	24278.3	33062.7	30083.9	34352.2	1	0.893546	1.0683	1.19616	1.09881	1.24859	0.830204	1.13059	1.02873	1.17468
DMSO	P61221	ABCE1	ATP-binding cassette sub-family E member 1	25812000	33971000	28587000	28557000	15047000	32551000	36139000	24552000	30653000	26342000	2.8481e+07	2.74561e+07	2.80183e+07	2.86667e+07	2.56469e+07	2.71545e+07	2.64068e+07	2.61164e+07	2.9552e+07	2.81775e+07	1	0.964014	0.983755	1.00652	0.900492	0.953427	0.927174	0.916978	1.03761	0.989344
Infigratinib	P61221	ABCE1	ATP-binding cassette sub-family E member 1	24253000	32871000	26805000	27011000	29744000	29506000	31879000	29588000	29087000	28867000	3.1577e+07	2.92845e+07	2.94679e+07	2.61074e+07	2.78045e+07	2.75036e+07	2.82574e+07	2.75939e+07	2.73958e+07	3.45232e+07	1	0.927399	0.933209	0.826785	0.88053	0.871002	0.894873	0.873861	0.867588	1.0933
DMSO	Q8NE71;Q8NE71-2	ABCF1	ATP-binding cassette sub-family F member 1	17860000	24055000	19777000	18059000	11750000	22407000	26923000	18561000	19534000	17725000	1.97067e+07	1.94417e+07	1.93836e+07	1.81284e+07	2.00273e+07	1.86923e+07	1.96727e+07	1.97437e+07	1.88324e+07	1.89601e+07	1	0.986553	0.983601	0.919909	1.01627	0.948521	0.998272	1.00188	0.955632	0.96211
Infigratinib	Q8NE71;Q8NE71-2	ABCF1	ATP-binding cassette sub-family F member 1	16454000	25270000	19689000	21273000	21931000	21781000	23420000	21852000	22535000	16538000	2.14228e+07	2.25128e+07	2.1645e+07	2.05613e+07	2.05009e+07	2.03029e+07	2.07594e+07	2.03793e+07	2.12248e+07	1.97785e+07	1	1.05088	1.01037	0.959787	0.956967	0.947721	0.96903	0.951288	0.990755	0.923243
DMSO	Q9UG63;Q9UG63-2	ABCF2	ATP-binding cassette sub-family F member 2	12142000	16724000	12338000	11452000	6021300	15452000	16563000	10217000	11190000	9479000	1.33975e+07	1.35167e+07	1.20926e+07	1.1496e+07	1.0263e+07	1.28903e+07	1.21026e+07	1.0868e+07	1.07881e+07	1.01395e+07	1	1.0089	0.902598	0.858072	0.76604	0.962142	0.903349	0.811198	0.805232	0.75682
Infigratinib	Q9UG63;Q9UG63-2	ABCF2	ATP-binding cassette sub-family F member 2	11822000	17021000	13591000	14415000	15401000	15235000	16692000	14751000	14508000	10744000	1.5392e+07	1.51638e+07	1.49412e+07	1.39328e+07	1.43967e+07	1.42011e+07	1.47957e+07	1.37568e+07	1.36645e+07	1.28492e+07	1	0.985175	0.970709	0.905193	0.935337	0.922626	0.961257	0.893764	0.887762	0.834795
DMSO	Q9NUQ8;Q9NUQ8-2	ABCF3	ATP-binding cassette sub-family F member 3	4246300	5890800	4329700	3849200	2096300	5426200	5974100	3439800	3922400	3081000	4.68537e+06	4.76107e+06	4.24357e+06	3.86399e+06	3.57304e+06	4.52662e+06	4.36529e+06	3.65898e+06	3.78152e+06	3.29568e+06	1	1.01616	0.905706	0.824693	0.762595	0.966117	0.931684	0.780938	0.807091	0.703398
Infigratinib	Q9NUQ8;Q9NUQ8-2	ABCF3	ATP-binding cassette sub-family F member 3	3804100	5647300	4705600	5184300	5180800	5159000	5386500	5063900	5157800	3469100	4.95287e+06	5.03112e+06	5.17307e+06	5.01087e+06	4.84297e+06	4.80889e+06	4.77456e+06	4.72261e+06	4.85791e+06	4.14884e+06	1	1.0158	1.04446	1.01171	0.977811	0.97093	0.963999	0.95351	0.980828	0.837664
DMSO	Q9UNQ0-2;Q9UNQ0	ABCG2	ATP-binding cassette sub-family G member 2	84735	108320	85630	91259	63902	100580	132910	106320	120220	139870	93496.7	87546.5	83926.5	91609.7	108918	83905.3	97117.6	113095	115902	149616	1	0.936359	0.897642	0.979818	1.16494	0.897415	1.03873	1.20961	1.23964	1.60023
Infigratinib	Q9UNQ0-2;Q9UNQ0	ABCG2	ATP-binding cassette sub-family G member 2	122670	219250	233460	487580	336000	324970	272290	324460	318050	207690	159714	195328	256653	471269	314090	302916	241356	302593	299558	248385	1	1.22298	1.60695	2.9507	1.96658	1.89662	1.51118	1.89459	1.87559	1.55518
DMSO	Q9NUJ1;Q9NUJ1-2;Q9NUJ1-3	ABHD10	Mycophenolic acid acyl-glucuronide esterase, mitochondrial	1616600	2302900	1716100	1531100	785920	2190600	2425100	1356600	1550000	1316700	1.78376e+06	1.86125e+06	1.68196e+06	1.53698e+06	1.33956e+06	1.82743e+06	1.77202e+06	1.44304e+06	1.49433e+06	1.40845e+06	1	1.04344	0.942931	0.861655	0.750978	1.02448	0.993422	0.80899	0.837742	0.789595
Infigratinib	Q9NUJ1;Q9NUJ1-2;Q9NUJ1-3	ABHD10	Mycophenolic acid acyl-glucuronide esterase, mitochondrial	1520200	2202600	1785500	1927500	1881800	2017600	2139700	2038100	2096500	1505000	1.97927e+06	1.96227e+06	1.96288e+06	1.86302e+06	1.75909e+06	1.88068e+06	1.89662e+06	1.90074e+06	1.9746e+06	1.79989e+06	1	0.991412	0.991717	0.941264	0.888757	0.950186	0.95824	0.960322	0.997641	0.90937
DMSO	Q8NFV4;Q8NFV4-4;Q8NFV4-6;Q8NFV4-3;Q8NFV4-2;Q8NFV4-5	ABHD11	Alpha/beta hydrolase domain-containing protein 11	2490400	3572100	3047200	3044200	1806600	3755800	4245700	2683200	2893500	2558600	2.74791e+06	2.88704e+06	2.98658e+06	3.0559e+06	3.07926e+06	3.13314e+06	3.10234e+06	2.85417e+06	2.78957e+06	2.73688e+06	1	1.05063	1.08686	1.11208	1.12058	1.14019	1.12898	1.03867	1.01516	0.995986
Infigratinib	Q8NFV4;Q8NFV4-4;Q8NFV4-6;Q8NFV4-3;Q8NFV4-2;Q8NFV4-5	ABHD11	Alpha/beta hydrolase domain-containing protein 11	2346600	3248300	2634500	3272700	3454300	3664100	3537800	3480400	3073000	2851500	3.05523e+06	2.89388e+06	2.89622e+06	3.16322e+06	3.22905e+06	3.41544e+06	3.13589e+06	3.24584e+06	2.89433e+06	3.41023e+06	1	0.947188	0.947955	1.03534	1.05689	1.1179	1.0264	1.06239	0.947335	1.11619
DMSO	Q8N2K0;Q8N2K0-2;Q8N2K0-3	ABHD12	Monoacylglycerol lipase ABHD12	1544100	2235200	1734900	1749600	1138200	2164400	2384200	1938600	1978200	1906300	1.70376e+06	1.80653e+06	1.70039e+06	1.75632e+06	1.94001e+06	1.80557e+06	1.74214e+06	2.06213e+06	1.90715e+06	2.03913e+06	1	1.06032	0.99802	1.03085	1.13866	1.05976	1.02253	1.21034	1.11938	1.19684
Infigratinib	Q8N2K0;Q8N2K0-2;Q8N2K0-3	ABHD12	Monoacylglycerol lipase ABHD12	1819200	2613300	2140300	2549600	2794000	2864100	2661200	2997800	2774300	2651300	2.36857e+06	2.32816e+06	2.35293e+06	2.46431e+06	2.61181e+06	2.66973e+06	2.35887e+06	2.79576e+06	2.613e+06	3.1708e+06	1	0.982942	0.993397	1.04042	1.1027	1.12715	0.995908	1.18036	1.1032	1.3387
DMSO	Q7L211	ABHD13	Alpha/beta hydrolase domain-containing protein 13	46684	72817	56679	54609	28544	69772	82090	54831	52775	42153	51511.2	58852.2	55551.5	54818.9	48651.9	58204.8	59983.3	58324.8	50879.5	45090.2	1	1.14251	1.07844	1.06421	0.944492	1.12995	1.16447	1.13228	0.987737	0.875347
Infigratinib	Q7L211	ABHD13	Alpha/beta hydrolase domain-containing protein 13	31005	37071	35883	46932	48808	46998	40039	47317	43891	37529	40368	33026.2	39447.8	45362	45625.4	43808.6	35490.4	44128	41339.1	44882.5	1	0.818129	0.977205	1.12371	1.13024	1.08523	0.879171	1.09314	1.02406	1.11183
DMSO	Q96IU4;Q96IU4-2	ABHD14B	Alpha/beta hydrolase domain-containing protein 14B	2303700	3352400	2857800	2970900	2129400	3364200	3792000	3077200	3138800	2752400	2.5419e+06	2.70948e+06	2.80095e+06	2.98232e+06	3.62946e+06	2.80647e+06	2.77082e+06	3.27328e+06	3.02606e+06	2.94418e+06	1	1.06592	1.10191	1.17326	1.42785	1.10408	1.09006	1.28773	1.19047	1.15826
Infigratinib	Q96IU4;Q96IU4-2	ABHD14B	Alpha/beta hydrolase domain-containing protein 14B	1794900	2684300	2258500	2570200	2820900	2694400	2801800	2679000	2701800	2389500	2.33693e+06	2.39142e+06	2.48287e+06	2.48422e+06	2.63696e+06	2.51155e+06	2.4835e+06	2.49845e+06	2.54471e+06	2.8577e+06	1	1.02332	1.06245	1.06303	1.12839	1.07472	1.06272	1.06912	1.08891	1.22285
DMSO	Q6UXT9	ABHD15	Abhydrolase domain-containing protein 15	761290	1062300	1144200	1203700	653480	1255700	1475000	1241300	1364800	1357200	840008	858573	1.12144e+06	1.20833e+06	1.11383e+06	1.04752e+06	1.07779e+06	1.3204e+06	1.31578e+06	1.45177e+06	1	1.0221	1.33503	1.43847	1.32597	1.24704	1.28307	1.57188	1.56639	1.72828
Infigratinib	Q6UXT9	ABHD15	Abhydrolase domain-containing protein 15	753800	1171000	1029000	1324400	1466800	1336300	1377000	1533900	1284400	1668600	981434	1.04323e+06	1.13123e+06	1.28009e+06	1.37115e+06	1.24561e+06	1.22057e+06	1.43052e+06	1.20972e+06	1.99555e+06	1	1.06297	1.15262	1.30431	1.39709	1.26918	1.24365	1.45758	1.23261	2.0333
DMSO	O95870;O95870-2	ABHD16A	Abhydrolase domain-containing protein 16A	929920	1319900	1162100	1225200	882990	1275400	1553100	1290200	1273800	1181100	1.02607e+06	1.06677e+06	1.13898e+06	1.22991e+06	1.50501e+06	1.06396e+06	1.13485e+06	1.37241e+06	1.22805e+06	1.2634e+06	1	1.03966	1.11004	1.19865	1.46677	1.03692	1.10601	1.33754	1.19684	1.23129
Infigratinib	O95870;O95870-2	ABHD16A	Abhydrolase domain-containing protein 16A	1008400	1551200	1232000	1592600	1694600	1651400	1620100	1690300	1507000	1470800	1.31292e+06	1.38195e+06	1.35439e+06	1.53932e+06	1.5841e+06	1.53933e+06	1.43605e+06	1.57638e+06	1.41938e+06	1.75899e+06	1	1.05258	1.03159	1.17244	1.20655	1.17245	1.09378	1.20067	1.08109	1.33976
DMSO	Q5VST6;Q5VST6-2	ABHD17B	Alpha/beta hydrolase domain-containing protein 17B	64755	88912	57009	36811	4955.2	80671	92007	19701	31328	15821	71450.7	71860.5	55874.9	36952.5	8445.9	67296.9	67229.7	20956.3	30202.8	16923.4	1	1.00574	0.782006	0.517174	0.118206	0.941865	0.940924	0.293298	0.422708	0.236854
Infigratinib	Q5VST6;Q5VST6-2	ABHD17B	Alpha/beta hydrolase domain-containing protein 17B	114830	184540	164590	188860	193020	194280	208750	202570	183970	100520	149507	164405	180941	182542	180434	181095	185035	188918	173274	120216	1	1.09965	1.21025	1.22096	1.20686	1.21129	1.23764	1.26361	1.15897	0.804085
DMSO	Q8WU67	ABHD3	Phospholipase ABHD3	6714.8	14821	12805	16243	4636.3	18576	35317	21032	18061	11668	7409.12	11978.6	12550.3	16305.4	7902.35	15496.4	25806.2	22372.1	17412.3	12481	1	1.61674	1.6939	2.20072	1.06657	2.09153	3.48303	3.01954	2.35012	1.68455
Infigratinib	Q8WU67	ABHD3	Phospholipase ABHD3	21446	75007	55311	75651	76210	88435	102100	133940	126200	91784	27922.3	66823	60805.8	73120.2	71240.5	82433.5	90500.9	124913	118862	109768	1	2.39318	2.17768	2.6187	2.55138	2.95224	3.24117	4.47359	4.2569	3.9312
DMSO	Q8TB40;Q8TB40-2	ABHD4	Abhydrolase domain-containing protein 4	229690	367560	316710	313100	224190	366410	412020	357250	305760	318640	253440	297070	310410	314303	382121	305665	301064	380014	294778	340842	1	1.17215	1.22478	1.24015	1.50774	1.20606	1.18791	1.49942	1.16311	1.34486
Infigratinib	Q8TB40;Q8TB40-2	ABHD4	Abhydrolase domain-containing protein 4	204890	310710	254810	326420	356450	357580	325120	374030	315440	360330	266763	276809	280124	315500	333207	333313	288185	348822	297100	430933	1	1.03766	1.05008	1.1827	1.24907	1.24947	1.0803	1.30761	1.11372	1.61542
DMSO	Q8WTS1	ABHD5	1-acylglycerol-3-phosphate O-acyltransferase ABHD5	39446	56819	60488	66085	58769	64579	82965	91008	75440	71430	43524.7	45922.3	59284.7	66339	100169	53872.8	60622.7	96807	72730.4	76407.2	1	1.05508	1.36209	1.52417	2.30142	1.23775	1.39283	2.22418	1.67101	1.75549
Infigratinib	Q8WTS1	ABHD5	1-acylglycerol-3-phosphate O-acyltransferase ABHD5	13357	26105	25937	70090	94015	91420	43542	91264	42331	45269	17390.6	23256.7	28513.7	67745.2	87884.5	85215.9	38595.4	85113.2	39869.8	54139.1	1	1.33732	1.63961	3.89551	5.05357	4.90012	2.21933	4.89421	2.29261	3.11313
DMSO	Q9BV23	ABHD6	Monoacylglycerol lipase ABHD6	64042	78458	72382	66816	24722	77234	95697	34681	66160	47378	70664	63411.4	70942.1	67072.8	42137.5	64429.7	69926	36890.9	63783.7	50679.2	1	0.897365	1.00394	0.949179	0.596307	0.911776	0.989556	0.52206	0.902634	0.717186
Infigratinib	Q9BV23	ABHD6	Monoacylglycerol lipase ABHD6	102900	142200	122390	126420	131410	129760	150130	135860	147120	127210	133974	126685	134549	122191	122841	120954	133074	126704	138566	152136	1	0.945591	1.00429	0.912049	0.916903	0.902817	0.993285	0.945733	1.03428	1.13556
DMSO	Q8IZP0-10;Q8IZP0-8;Q8IZP0-7;Q8IZP0-2;Q8IZP0-4;Q8IZP0-3;Q8IZP0-5;Q8IZP0-6;Q8IZP0-9;Q8IZP0;Q8IZP0-12;Q8IZP0-11	ABI1	Abl interactor 1	2963400	4202800	3765200	3896800	2525800	4601000	5108200	3831900	3918200	3601000	3.26982e+06	3.39679e+06	3.6903e+06	3.91178e+06	4.3051e+06	3.83822e+06	3.73257e+06	4.07607e+06	3.77747e+06	3.85191e+06	1	1.03883	1.12859	1.19633	1.31662	1.17383	1.14152	1.24657	1.15525	1.17802
Infigratinib	Q8IZP0-10;Q8IZP0-8;Q8IZP0-7;Q8IZP0-2;Q8IZP0-4;Q8IZP0-3;Q8IZP0-5;Q8IZP0-6;Q8IZP0-9;Q8IZP0;Q8IZP0-12;Q8IZP0-11	ABI1	Abl interactor 1	3581700	5190100	4614400	4845100	5450400	5319900	6035900	5442200	5193800	4819500	4.66331e+06	4.62381e+06	5.07281e+06	4.68301e+06	5.09499e+06	4.95887e+06	5.35019e+06	5.07542e+06	4.89182e+06	5.76384e+06	1	0.991529	1.08781	1.00423	1.09257	1.06338	1.14729	1.08837	1.049	1.236
DMSO	Q9NYB9-2;Q9NYB9-4;Q9NYB9;Q9NYB9-3	ABI2	Abl interactor 2	336120	459620	408290	430530	352730	484380	525900	533050	495850	543780	370875	371474	400168	432185	601211	404077	384276	567016	478040	581670	1	1.00162	1.07898	1.16531	1.62106	1.08952	1.03613	1.52886	1.28895	1.56837
Infigratinib	Q9NYB9-2;Q9NYB9-4;Q9NYB9;Q9NYB9-3	ABI2	Abl interactor 2	364200	513040	412100	493420	501310	528370	525040	537660	523040	526640	474182	457062	453040	476913	468621	492513	465393	501424	492629	629830	1	0.963896	0.955413	1.00576	0.988272	1.03866	0.981464	1.05745	1.0389	1.32825
DMSO	P00519;P00519-2	ABL1	Tyrosine-protein kinase ABL1	747590	916350	801670	769680	461020	951200	1125300	785140	891860	762010	824891	740613	785722	772638	785786	793505	822259	835169	859827	815106	1	0.897831	0.952516	0.936654	0.952594	0.961951	0.996808	1.01246	1.04235	0.988137
Infigratinib	P00519;P00519-2	ABL1	Tyrosine-protein kinase ABL1	431400	616430	481390	536840	534510	524240	596590	563070	579280	554180	561675	549171	529213	518881	499656	488663	528814	525121	545599	662767	1	0.977738	0.942205	0.923809	0.889582	0.87001	0.941494	0.93492	0.971379	1.17998
DMSO	P42684-6;P42684;P42684-7;P42684-5;P42684-2;P42684-3;P42684-4;P42684-10;P42684-8	ABL2	Abelson tyrosine-protein kinase 2	90644	121720	120560	125180	124810	137820	146410	154480	156860	165100	100017	98376.6	118162	125661	212733	114971	106982	164323	151226	176604	1	0.983602	1.18142	1.2564	2.12697	1.14952	1.06964	1.64296	1.51201	1.76575
Infigratinib	P42684-6;P42684;P42684-7;P42684-5;P42684-2;P42684-3;P42684-4;P42684-10;P42684-8	ABL2	Abelson tyrosine-protein kinase 2	91645	146020	123630	131220	143970	152800	156800	147690	141060	124810	119320	130088	135912	126830	134582	142430	138987	137736	132858	149265	1	1.09024	1.13905	1.06294	1.12791	1.19368	1.16482	1.15434	1.11346	1.25097
DMSO	O14639-2;O14639-6;O14639;O14639-4;O14639-3;O14639-5	ABLIM1	Actin-binding LIM protein 1	1472600	1947900	206540	114770	52412	467980	414650	82924	100830	83011	1.62487e+06	1.57433e+06	202431	115211	89333.7	390396	302986	88207.9	97208.5	88795.1	1	0.968899	0.124583	0.0709049	0.0549791	0.240263	0.186468	0.0542862	0.0598255	0.0546476
Infigratinib	O14639-2;O14639-6;O14639;O14639-4;O14639-3;O14639-5	ABLIM1	Actin-binding LIM protein 1	1676000	2586500	1999700	1703800	1200900	1301400	1929600	1197700	2072900	219990	2.18212e+06	2.30429e+06	2.19836e+06	1.6468e+06	1.12259e+06	1.21308e+06	1.71039e+06	1.11698e+06	1.95238e+06	263095	1	1.05598	1.00744	0.754679	0.51445	0.555919	0.783818	0.511878	0.894714	0.120568
DMSO	Q12979;Q12979-4;Q12979-2;Q12979-3	ABR	Active breakpoint cluster region-related protein	3979000	5506500	4374400	4394800	2482200	5144400	5682500	4270200	4772900	4227200	4.39043e+06	4.45047e+06	4.28738e+06	4.41169e+06	4.23079e+06	4.29153e+06	4.15221e+06	4.54229e+06	4.60147e+06	4.52175e+06	1	1.01367	0.976528	1.00484	0.963639	0.977474	0.945741	1.03459	1.04807	1.02991
Infigratinib	Q12979;Q12979-4;Q12979-2;Q12979-3	ABR	Active breakpoint cluster region-related protein	3816200	5499200	4339300	4545300	4927400	5015700	5476000	5113600	4960600	4379000	4.96863e+06	4.89918e+06	4.77038e+06	4.39324e+06	4.6061e+06	4.67532e+06	4.8539e+06	4.76896e+06	4.67218e+06	5.23703e+06	1	0.986024	0.960101	0.884197	0.927037	0.940968	0.976909	0.959816	0.940336	1.05402
DMSO	Q9P1F3	ABRACL	Costars family protein ABRACL	638430	699880	1944100	1835000	869590	2084100	2266600	1118600	2009700	1839400	704444	565657	1.90543e+06	1.84205e+06	1.48217e+06	1.73859e+06	1.65621e+06	1.18988e+06	1.93752e+06	1.96757e+06	1	0.802984	2.70486	2.6149	2.10403	2.46803	2.35109	1.6891	2.75042	2.79308
Infigratinib	Q9P1F3	ABRACL	Costars family protein ABRACL	282620	275260	145590	238450	1054900	812090	675730	997080	190980	1203400	367966	245226	160054	230473	986113	756979	598963	929881	179876	1.4392e+06	1	0.666437	0.434968	0.626343	2.6799	2.0572	1.62777	2.52708	0.488838	3.91122
DMSO	Q9ULW3	ABT1	Activator of basal transcription 1	922160	1294600	1186600	1366200	1461700	1434400	1691300	1997400	1627400	1754800	1.01751e+06	1.04632e+06	1.16299e+06	1.37145e+06	2.4914e+06	1.1966e+06	1.23584e+06	2.12467e+06	1.56895e+06	1.87707e+06	1	1.02831	1.14298	1.34785	2.44852	1.176	1.21457	2.08811	1.54195	1.84477
Infigratinib	Q9ULW3	ABT1	Activator of basal transcription 1	923560	1388500	1167100	1253100	1366700	1301700	1375800	1267500	1362000	896260	1.20246e+06	1.237e+06	1.28304e+06	1.21118e+06	1.27758e+06	1.21336e+06	1.2195e+06	1.18208e+06	1.28281e+06	1.07187e+06	1	1.02873	1.06702	1.00725	1.06247	1.00907	1.01417	0.983049	1.06682	0.891402
DMSO	P09110;P09110-2	ACAA1	3-ketoacyl-CoA thiolase, peroxisomal	2546300	3470600	2919300	3105700	2181700	3464600	3803300	3401700	3387300	3207000	2.80959e+06	2.80501e+06	2.86123e+06	3.11764e+06	3.7186e+06	2.89022e+06	2.77908e+06	3.61845e+06	3.26564e+06	3.43046e+06	1	0.99837	1.01838	1.10964	1.32354	1.0287	0.98914	1.28789	1.16232	1.22098
Infigratinib	P09110;P09110-2	ACAA1	3-ketoacyl-CoA thiolase, peroxisomal	1934200	2664400	2260100	2237700	2408100	2403400	2717200	2454000	2473300	2335600	2.51829e+06	2.37369e+06	2.48463e+06	2.16284e+06	2.25107e+06	2.2403e+06	2.40851e+06	2.28861e+06	2.3295e+06	2.79324e+06	1	0.942578	0.986631	0.858851	0.893888	0.889609	0.956406	0.908794	0.925029	1.10918
DMSO	P42765	ACAA2	3-ketoacyl-CoA thiolase, mitochondrial	20698000	29033000	23558000	22258000	12610000	28137000	31527000	19829000	23568000	20022000	2.28382e+07	2.34651e+07	2.30894e+07	2.23435e+07	2.14931e+07	2.34723e+07	2.30368e+07	2.10925e+07	2.27215e+07	2.14171e+07	1	1.02745	1.011	0.978341	0.941105	1.02777	1.0087	0.923562	0.994891	0.937776
Infigratinib	P42765	ACAA2	3-ketoacyl-CoA thiolase, mitochondrial	17063000	23673000	19366000	20392000	23805000	23507000	24901000	23343000	22080000	22278000	2.22157e+07	2.109e+07	2.12899e+07	1.97098e+07	2.22527e+07	2.19117e+07	2.20721e+07	2.17698e+07	2.07962e+07	2.66432e+07	1	0.94933	0.958326	0.887201	1.00167	0.986316	0.993535	0.979926	0.936103	1.19929
DMSO	Q13085;Q13085-4;Q13085-2;Q13085-3;O00763-2	ACACA	Acetyl-CoA carboxylase 1;Biotin carboxylase	38785000	53653000	34642000	28463000	11033000	44384000	50027000	21349000	28239000	22824000	4.27954e+07	4.33635e+07	3.39529e+07	2.85724e+07	1.88052e+07	3.70258e+07	3.65548e+07	2.27093e+07	2.72247e+07	2.44143e+07	1	1.01327	0.793376	0.667651	0.439421	0.865182	0.854176	0.530649	0.63616	0.57049
Infigratinib	Q13085;Q13085-4;Q13085-2;Q13085-3;O00763-2	ACACA	Acetyl-CoA carboxylase 1;Biotin carboxylase	32599000	46351000	39240000	41298000	41968000	42986000	45894000	42652000	44545000	30774000	4.24433e+07	4.12937e+07	4.31383e+07	3.99164e+07	3.92314e+07	4.00688e+07	4.06802e+07	3.97774e+07	4.1955e+07	3.68039e+07	1	0.972913	1.01637	0.940464	0.924324	0.944055	0.958459	0.937189	0.988496	0.86713
DMSO	Q6JQN1;Q6JQN1-5;Q6JQN1-2;Q6JQN1-4;Q6JQN1-3	ACAD10	Acyl-CoA dehydrogenase family member 10	821290	1137200	1079200	1086800	692640	1351800	1513700	1144200	1202600	1168400	906212	919108	1.05773e+06	1.09098e+06	1.18057e+06	1.12769e+06	1.10606e+06	1.21711e+06	1.15941e+06	1.24981e+06	1	1.01423	1.1672	1.20389	1.30275	1.2444	1.22053	1.34307	1.2794	1.37916
Infigratinib	Q6JQN1;Q6JQN1-5;Q6JQN1-2;Q6JQN1-4;Q6JQN1-3	ACAD10	Acyl-CoA dehydrogenase family member 10	457560	642900	538700	694220	739070	727790	678570	742310	643130	643330	595735	572753	592217	670996	690877	678400	601481	692281	605737	769385	1	0.961423	0.994094	1.12633	1.15971	1.13876	1.00964	1.16206	1.01679	1.29149
DMSO	Q709F0;Q709F0-2;Q709F0-3	ACAD11	Acyl-CoA dehydrogenase family member 11	1711900	2279200	2102400	1949700	1099200	2425500	2756800	1766100	2127400	1889600	1.88891e+06	1.8421e+06	2.06058e+06	1.95719e+06	1.87353e+06	2.02339e+06	2.0144e+06	1.87863e+06	2.05099e+06	2.02126e+06	1	0.975216	1.09088	1.03615	0.991858	1.07119	1.06643	0.994559	1.0858	1.07007
Infigratinib	Q709F0;Q709F0-2;Q709F0-3	ACAD11	Acyl-CoA dehydrogenase family member 11	2859000	4135500	3440700	3631200	3458700	3374400	3738800	3383100	3863100	2534900	3.72237e+06	3.68428e+06	3.78251e+06	3.50972e+06	3.23317e+06	3.1454e+06	3.31405e+06	3.15509e+06	3.63849e+06	3.03159e+06	1	0.989767	1.01616	0.942874	0.868578	0.845	0.890307	0.847604	0.977467	0.814426
DMSO	Q9UKU7;Q9UKU7-3;Q9UKU7-2	ACAD8	Isobutyryl-CoA dehydrogenase, mitochondrial	2166800	3156500	2823200	3006800	1889600	3486600	3820000	3261200	3457900	3038100	2.39085e+06	2.55115e+06	2.76704e+06	3.01836e+06	3.22073e+06	2.90857e+06	2.79128e+06	3.469e+06	3.3337e+06	3.24979e+06	1	1.06705	1.15735	1.26246	1.34711	1.21654	1.16749	1.45095	1.39436	1.35926
Infigratinib	Q9UKU7;Q9UKU7-3;Q9UKU7-2	ACAD8	Isobutyryl-CoA dehydrogenase, mitochondrial	1934900	2958800	2396700	2763600	2978300	2904900	3224500	3071200	3238500	2939600	2.51921e+06	2.63597e+06	2.6348e+06	2.67115e+06	2.78409e+06	2.70776e+06	2.85818e+06	2.86421e+06	3.05021e+06	3.51559e+06	1	1.04635	1.04588	1.06031	1.10515	1.07485	1.13456	1.13695	1.21078	1.39551
DMSO	Q9H845	ACAD9	Acyl-CoA dehydrogenase family member 9, mitochondrial	6395900	9016200	5216800	4684100	2251900	6786800	7903000	3930700	4401900	3702900	7.05724e+06	7.28708e+06	5.11302e+06	4.7021e+06	3.83825e+06	5.66165e+06	5.77474e+06	4.18116e+06	4.2438e+06	3.96091e+06	1	1.03257	0.724507	0.66628	0.543875	0.802247	0.818271	0.592464	0.601339	0.561255
Infigratinib	Q9H845	ACAD9	Acyl-CoA dehydrogenase family member 9, mitochondrial	5588900	8424400	7019000	7370800	7066000	7233100	7906400	7185300	8192300	4929600	7.27665e+06	7.50522e+06	7.7163e+06	7.12422e+06	6.60524e+06	6.74224e+06	7.00819e+06	6.70104e+06	7.71598e+06	5.89551e+06	1	1.03141	1.06042	0.979052	0.907732	0.926558	0.963107	0.920896	1.06038	0.810196
DMSO	P11310;P11310-2	ACADM	Medium-chain specific acyl-CoA dehydrogenase, mitochondrial	16303000	22254000	20268000	20335000	13422000	22020000	24780000	20750000	22371000	21306000	1.79887e+07	1.79861e+07	1.98648e+07	2.04131e+07	2.28772e+07	1.83694e+07	1.81068e+07	2.20722e+07	2.15675e+07	2.27906e+07	1	0.999855	1.10429	1.13477	1.27175	1.02116	1.00656	1.227	1.19894	1.26694
Infigratinib	P11310;P11310-2	ACADM	Medium-chain specific acyl-CoA dehydrogenase, mitochondrial	13026000	18244000	14148000	15020000	17470000	17327000	19104000	17275000	16866000	18510000	1.69596e+07	1.62534e+07	1.55535e+07	1.45175e+07	1.63308e+07	1.61511e+07	1.69337e+07	1.61107e+07	1.58854e+07	2.21369e+07	1	0.958359	0.917091	0.856005	0.962924	0.952328	0.99847	0.949947	0.936658	1.30527
DMSO	P16219	ACADS	Short-chain specific acyl-CoA dehydrogenase, mitochondrial	83518	112570	111980	128630	64991	137020	149260	112210	139700	109430	92153.8	90981.4	109752	129124	110774	114304	109065	119360	134682	117055	1	0.987277	1.19097	1.40118	1.20206	1.24036	1.18351	1.29523	1.4615	1.27021
Infigratinib	P16219	ACADS	Short-chain specific acyl-CoA dehydrogenase, mitochondrial	105430	162510	144920	176850	184980	188230	187020	196740	191320	165780	137268	144779	159317	170934	172918	175456	165774	183481	180196	198263	1	1.05471	1.16063	1.24526	1.25971	1.2782	1.20766	1.33666	1.31273	1.44435
DMSO	P45954;P45954-2	ACADSB	Short/branched chain specific acyl-CoA dehydrogenase, mitochondrial	2284000	3190000	2138500	1955700	877390	2749100	2927300	1570200	1969200	1682600	2.52017e+06	2.57822e+06	2.09596e+06	1.96322e+06	1.49547e+06	2.29334e+06	2.13898e+06	1.67025e+06	1.89847e+06	1.79984e+06	1	1.02304	0.831674	0.779002	0.593401	0.909995	0.848747	0.662755	0.753312	0.714175
Infigratinib	P45954;P45954-2	ACADSB	Short/branched chain specific acyl-CoA dehydrogenase, mitochondrial	1591200	2440800	2001800	2080800	2020500	2105900	2257800	2068300	2441900	1593800	2.07171e+06	2.17448e+06	2.20067e+06	2.01119e+06	1.88875e+06	1.96299e+06	2.0013e+06	1.92891e+06	2.29992e+06	1.90609e+06	1	1.04961	1.06224	0.970785	0.911684	0.947518	0.966012	0.931067	1.11015	0.920055
DMSO	P49748;P49748-3;P49748-2	ACADVL	Very long-chain specific acyl-CoA dehydrogenase, mitochondrial	19487000	26744000	19862000	17657000	7936300	24156000	27531000	14459000	17525000	13819000	2.1502e+07	2.16151e+07	1.94669e+07	1.77249e+07	1.3527e+07	2.01513e+07	2.0117e+07	1.53803e+07	1.68956e+07	1.47819e+07	1	1.00526	0.905353	0.824336	0.629107	0.937184	0.935586	0.715298	0.785768	0.687467
Infigratinib	P49748;P49748-3;P49748-2	ACADVL	Very long-chain specific acyl-CoA dehydrogenase, mitochondrial	17989000	25311000	21037000	23084000	23550000	24330000	25770000	24225000	24911000	18427000	2.34214e+07	2.25493e+07	2.31269e+07	2.23118e+07	2.20144e+07	2.26789e+07	2.28424e+07	2.25923e+07	2.34626e+07	2.20376e+07	1	0.962767	0.987428	0.952624	0.939927	0.968299	0.97528	0.964604	1.00176	0.940919
DMSO	Q15057;Q96P50-4;Q96P50-1;Q96P50	ACAP2	Arf-GAP with coiled-coil, ANK repeat and PH domain-containing protein 2	3829800	5407700	4179600	3680100	1970000	4946000	5581700	3032300	3754000	3073700	4.2258e+06	4.37061e+06	4.09645e+06	3.69424e+06	3.35777e+06	4.12603e+06	4.07856e+06	3.22552e+06	3.61917e+06	3.28787e+06	1	1.03427	0.96939	0.874211	0.794587	0.976388	0.965155	0.763291	0.856445	0.778046
Infigratinib	Q15057;Q96P50-4;Q96P50-1;Q96P50	ACAP2	Arf-GAP with coiled-coil, ANK repeat and PH domain-containing protein 2	4207600	5864400	4780900	5323100	5494400	5515100	6043800	5658800	5534000	4144800	5.47822e+06	5.22454e+06	5.25585e+06	5.14502e+06	5.13612e+06	5.14083e+06	5.35719e+06	5.27742e+06	5.21224e+06	4.95694e+06	1	0.953692	0.959409	0.939178	0.937553	0.938412	0.977907	0.963346	0.951447	0.904844
DMSO	P24752	ACAT1	Acetyl-CoA acetyltransferase, mitochondrial	37610000	51615000	35648000	31319000	16558000	46666000	51070000	26984000	33419000	30892000	4.14989e+07	4.17163e+07	3.49388e+07	3.14394e+07	2.82223e+07	3.89295e+07	3.73169e+07	2.87034e+07	3.22187e+07	3.30445e+07	1	1.00524	0.841922	0.757595	0.680074	0.938084	0.899227	0.691667	0.776374	0.796274
Infigratinib	P24752	ACAT1	Acetyl-CoA acetyltransferase, mitochondrial	22639000	32419000	26819000	28068000	28924000	29594000	31800000	29686000	30745000	26055000	2.94756e+07	2.88818e+07	2.94833e+07	2.7129e+07	2.70379e+07	2.75856e+07	2.81873e+07	2.76853e+07	2.89574e+07	3.11602e+07	1	0.979854	1.00026	0.92039	0.9173	0.935881	0.956295	0.939262	0.98242	1.05715
Infigratinib	P24752-2	ACAT1	Acetyl-CoA acetyltransferase, mitochondrial	2776.9	53951	51705	260140	279670	299450	168520	353420	128340	131840	3615.48	48064.4	56841.6	251437	261433	279128	149375	329601	120878	157673	1	13.2941	15.7217	69.5448	72.3096	77.2038	41.3155	91.1639	33.4335	43.6106
DMSO	Q9BWD1;Q9BWD1-2	ACAT2	Acetyl-CoA acetyltransferase, cytosolic	5527600	7881100	7381600	7414600	4039400	8527600	10432000	6825000	7050800	7055300	6.09916e+06	6.36967e+06	7.23476e+06	7.44309e+06	6.88496e+06	7.11385e+06	7.62268e+06	7.25989e+06	6.79756e+06	7.5469e+06	1	1.04435	1.18619	1.22035	1.12884	1.16637	1.24979	1.19031	1.11451	1.23737
Infigratinib	Q9BWD1;Q9BWD1-2	ACAT2	Acetyl-CoA acetyltransferase, cytosolic	6432200	9779800	7814400	11049000	13450000	13029000	12786000	13926000	10395000	13740000	8.37461e+06	8.71273e+06	8.59071e+06	1.06794e+07	1.2573e+07	1.21448e+07	1.13334e+07	1.29874e+07	9.79061e+06	1.64322e+07	1	1.04037	1.0258	1.27521	1.50132	1.45019	1.35331	1.55081	1.16908	1.96215
DMSO	Q9H3P7	ACBD3	Golgi resident protein GCP60	4336700	6044500	4416000	3987000	1693000	5434700	6121300	2736500	3749600	3092500	4.78512e+06	4.88529e+06	4.32815e+06	4.00232e+06	2.88564e+06	4.53371e+06	4.47285e+06	2.91087e+06	3.61493e+06	3.30798e+06	1	1.02093	0.904502	0.83641	0.603044	0.94746	0.934741	0.608317	0.755452	0.691306
Infigratinib	Q9H3P7	ACBD3	Golgi resident protein GCP60	4870200	6846400	5450600	6345900	6638400	6565500	7308300	6464100	6274000	5426500	6.34091e+06	6.09939e+06	5.99209e+06	6.13361e+06	6.20553e+06	6.11994e+06	6.47804e+06	6.02845e+06	5.90921e+06	6.48977e+06	1	0.96191	0.944987	0.967306	0.978649	0.965151	1.02163	0.950722	0.931918	1.02348
DMSO	Q5T8D3-2;Q5T8D3-3	ACBD5	Acyl-CoA-binding domain-containing protein 5	1104000	1479100	1287100	1242100	826140	1453000	1550700	1130000	1314800	1209700	1.21815e+06	1.19544e+06	1.2615e+06	1.24687e+06	1.40812e+06	1.21211e+06	1.1331e+06	1.202e+06	1.26758e+06	1.29399e+06	1	0.981353	1.03558	1.02358	1.15594	0.995041	0.930177	0.986741	1.04057	1.06225
Infigratinib	Q5T8D3-2;Q5T8D3-3	ACBD5	Acyl-CoA-binding domain-containing protein 5	900030	1282200	983520	1123700	1277900	1268400	1347600	1235400	1103100	1204300	1.17182e+06	1.1423e+06	1.08123e+06	1.08611e+06	1.19457e+06	1.18232e+06	1.19451e+06	1.15214e+06	1.03896e+06	1.44027e+06	1	0.974805	0.922688	0.926853	1.01941	1.00896	1.01936	0.983202	0.886621	1.22909
DMSO	Q9BR61	ACBD6	Acyl-CoA-binding domain-containing protein 6	1738300	2346200	2097700	1860000	702820	2611000	2938500	1197700	1758500	1349000	1.91804e+06	1.89625e+06	2.05597e+06	1.86715e+06	1.19792e+06	2.17813e+06	2.14717e+06	1.27402e+06	1.69534e+06	1.443e+06	1	0.988637	1.07191	0.973466	0.624555	1.1356	1.11946	0.664228	0.883891	0.752328
Infigratinib	Q9BR61	ACBD6	Acyl-CoA-binding domain-containing protein 6	1147200	1846900	1379600	1685000	1821700	1789500	1709900	1868200	1606700	1117400	1.49363e+06	1.64539e+06	1.51666e+06	1.62863e+06	1.70291e+06	1.66806e+06	1.51565e+06	1.74229e+06	1.51328e+06	1.33634e+06	1	1.1016	1.01541	1.09038	1.14011	1.11678	1.01474	1.16648	1.01315	0.894693
DMSO	Q8N6N7	ACBD7	Acyl-CoA-binding domain-containing protein 7	781970	1057800	866830	804860	739670	994310	1150900	853060	1002900	882680	862826	854936	849586	807953	1.26073e+06	829468	840965	907417	966879	944184	1	0.990855	0.984655	0.936403	1.46117	0.961338	0.974663	1.05168	1.12059	1.09429
Infigratinib	Q8N6N7	ACBD7	Acyl-CoA-binding domain-containing protein 7	580720	814090	677110	654820	749520	755010	844590	723020	761740	625680	756087	725265	744377	632914	700646	703772	748640	674291	717451	748276	1	0.959234	0.984512	0.837091	0.926673	0.930808	0.99015	0.891817	0.948899	0.98967
DMSO	Q96AP0-2;Q96AP0	ACD	Adrenocortical dysplasia protein homolog	62618	84068	71249	82030	93046	81584	105630	121480	94569	93932	69092.8	67945.5	69831.6	82345.2	158592	68058.6	77184	129221	91172.4	100477	1	0.983395	1.01069	1.19181	2.29536	0.985032	1.11711	1.87025	1.31956	1.45423
Infigratinib	Q96AP0-2;Q96AP0	ACD	Adrenocortical dysplasia protein homolog	33242	47513	34506	43600	48427	47555	46952	42986	33525	43547	43280.5	42328.9	37934	42141.4	45269.2	44327.8	41618	40088.9	31575.8	52079.7	1	0.978012	0.876468	0.973682	1.04595	1.0242	0.961588	0.926258	0.729561	1.20331
DMSO	P22303-3;P22303;P22303-4;P22303-2	ACHE	Acetylcholinesterase	1113.4	25765	95913	120290	2626.7	157730	278860	69402	7829.8	5822.1	1228.53	20823.8	94005	120752	4477.08	131581	203764	73824.3	7548.58	6227.78	1	16.9502	76.5185	98.2903	3.64427	107.104	165.86	60.0917	6.14441	5.06931
Infigratinib	P22303-3;P22303;P22303-4;P22303-2	ACHE	Acetylcholinesterase	1032.3	44770	44678	351330	401550	386630	124450	420540	120930	49841	1344.04	39885.2	49116.5	339577	375366	360392	110312	392197	113899	59606.9	1	29.6756	36.544	252.654	279.283	268.141	82.075	291.806	84.7439	44.3492
DMSO	Q9UKV3;Q9UKV3-3;Q9UKV3-2	ACIN1	Apoptotic chromatin condensation inducer in the nucleus	13954000	18578000	15389000	15225000	11408000	17574000	20228000	15668000	16526000	16208000	1.53969e+07	1.50151e+07	1.50829e+07	1.52835e+07	1.94444e+07	1.46605e+07	1.47806e+07	1.66664e+07	1.59324e+07	1.73374e+07	1	0.975207	0.979607	0.992638	1.26288	0.952174	0.959978	1.08245	1.03478	1.12603
Infigratinib	Q9UKV3;Q9UKV3-3;Q9UKV3-2	ACIN1	Apoptotic chromatin condensation inducer in the nucleus	13622000	19991000	15696000	16574000	16790000	17184000	18660000	16779000	17993000	15632000	1.77356e+07	1.78098e+07	1.72553e+07	1.60195e+07	1.56952e+07	1.60178e+07	1.65401e+07	1.56482e+07	1.69468e+07	1.8695e+07	1	1.00418	0.972919	0.903242	0.884953	0.903146	0.932594	0.882302	0.955527	1.05409
DMSO	P53396	ACLY	ATP-citrate synthase	65909000	90663000	66438000	63187000	34397000	78253000	88231000	58883000	67090000	61086000	7.2724e+07	7.32757e+07	6.51163e+07	6.34298e+07	5.8628e+07	6.52798e+07	6.44706e+07	6.2635e+07	6.46803e+07	6.53424e+07	1	1.00759	0.895389	0.872199	0.806171	0.897637	0.886509	0.861269	0.889394	0.898498
Infigratinib	P53396	ACLY	ATP-citrate synthase	59226000	82555000	67321000	70072000	76012000	77035000	79185000	77457000	75394000	67899000	7.71112e+07	7.35474e+07	7.40089e+07	6.77278e+07	7.10555e+07	7.18071e+07	7.01892e+07	7.22367e+07	7.10104e+07	8.12032e+07	1	0.953784	0.959769	0.878314	0.921467	0.931215	0.910233	0.936786	0.920883	1.05307
Infigratinib	P53396-2;P53396-3	ACLY	ATP-citrate synthase	792840	1107400	961310	1005400	1095000	1053400	1193900	1035400	1063900	766820	1.03226e+06	986572	1.05681e+06	971766	1.0236e+06	981913	1.05827e+06	965618	1.00204e+06	917072	1	0.955736	1.02378	0.941393	0.991605	0.951223	1.02519	0.935438	0.970723	0.888408
DMSO	P21399;O00408-5;O00408-4;O00408-3;O00408	ACO1	Cytoplasmic aconitate hydratase	10094000	13457000	10543000	9858500	5623300	12644000	14397000	9312800	10614000	10252000	1.11377e+07	1.08762e+07	1.03333e+07	9.89639e+06	9.58464e+06	1.05478e+07	1.05199e+07	9.90621e+06	1.02328e+07	1.09663e+07	1	0.976521	0.927771	0.888546	0.860556	0.947034	0.94453	0.889428	0.918749	0.984613
Infigratinib	P21399;O00408-5;O00408-4;O00408-3;O00408	ACO1	Cytoplasmic aconitate hydratase	10821000	15067000	12200000	13934000	15486000	15243000	16111000	15732000	15094000	13771000	1.40888e+07	1.3423e+07	1.3412e+07	1.34679e+07	1.44762e+07	1.42086e+07	1.42807e+07	1.46717e+07	1.42164e+07	1.64693e+07	1	0.952749	0.951965	0.95593	1.0275	1.0085	1.01362	1.04138	1.00906	1.16897
DMSO	Q99798	ACO2	Aconitate hydratase, mitochondrial	26327000	35549000	26712000	27984000	13579000	32706000	36653000	26120000	28735000	25974000	2.90492e+07	2.87314e+07	2.61806e+07	2.80915e+07	2.31447e+07	2.72838e+07	2.67824e+07	2.77844e+07	2.77029e+07	2.77838e+07	1	0.98906	0.90125	0.967032	0.796742	0.939227	0.921966	0.956457	0.953654	0.95644
Infigratinib	Q99798	ACO2	Aconitate hydratase, mitochondrial	23735000	33830000	28615000	29362000	30580000	30351000	33813000	30951000	33150000	28812000	3.09026e+07	3.01388e+07	3.14577e+07	2.83797e+07	2.8586e+07	2.82913e+07	2.99717e+07	2.8865e+07	3.12226e+07	3.44575e+07	1	0.975286	1.01797	0.918362	0.925036	0.9155	0.969876	0.934066	1.01036	1.11504
DMSO	Q86TX2	ACOT1	Acyl-coenzyme A thioesterase 1	345780	543080	482490	531250	592070	619080	725040	828390	675400	732770	381534	438928	472892	533292	1.00915e+06	516446	529788	881175	651142	783828	1	1.15043	1.23945	1.39776	2.64499	1.3536	1.38857	2.30956	1.70664	2.05441
Infigratinib	Q86TX2	ACOT1	Acyl-coenzyme A thioesterase 1	239890	322070	265330	352370	379470	421320	368030	375120	295320	454390	312333	286929	291689	340582	354726	392728	326220	349838	278149	543424	1	0.918665	0.933905	1.09045	1.13573	1.2574	1.04446	1.12008	0.890555	1.73989
DMSO	Q8WXI4-2;Q8WXI4	ACOT11	Acyl-coenzyme A thioesterase 11	238240	365170	430870	394670	163860	479180	558720	320560	382300	335280	262874	295138	422299	396187	279291	399739	408258	340986	368569	358642	1	1.12273	1.60647	1.50713	1.06245	1.52065	1.55305	1.29714	1.40207	1.36431
Infigratinib	Q8WXI4-2;Q8WXI4	ACOT11	Acyl-coenzyme A thioesterase 11	337180	492230	433260	452180	424080	448660	486840	452500	484580	337370	439002	438523	476302	437053	396427	418212	431532	422003	456405	403475	1	0.998908	1.08496	0.995559	0.903017	0.952642	0.982984	0.961278	1.03964	0.919072
DMSO	Q9NPJ3;Q9NPJ3-2	ACOT13	Acyl-coenzyme A thioesterase 13;Acyl-coenzyme A thioesterase 13, N-terminally processed	6974500	10023000	8143400	7477000	3348600	9400000	10211000	6003600	7987800	6968200	7.69567e+06	8.1008e+06	7.9814e+06	7.50573e+06	5.70753e+06	7.84162e+06	7.4612e+06	6.38615e+06	7.7009e+06	7.45374e+06	1	1.05264	1.03713	0.975319	0.741654	1.01897	0.969532	0.829836	1.00068	0.968562
Infigratinib	Q9NPJ3;Q9NPJ3-2	ACOT13	Acyl-coenzyme A thioesterase 13;Acyl-coenzyme A thioesterase 13, N-terminally processed	4849100	6934300	5377600	5486300	6216200	6339100	6727800	6234700	6207300	6114300	6.31344e+06	6.1777e+06	5.91183e+06	5.30276e+06	5.81086e+06	5.90891e+06	5.96349e+06	5.81451e+06	5.84639e+06	7.31234e+06	1	0.978499	0.936388	0.839916	0.920394	0.935925	0.944569	0.920972	0.926023	1.15822
DMSO	P49753;P49753-2	ACOT2	Acyl-coenzyme A thioesterase 2, mitochondrial	7412600	10253000	9533000	10196000	6368600	10667000	12343000	11035000	11641000	10611000	8.17907e+06	8.28669e+06	9.34336e+06	1.02352e+07	1.0855e+07	8.89857e+06	9.01905e+06	1.17381e+07	1.12229e+07	1.13504e+07	1	1.01316	1.14235	1.25139	1.32716	1.08797	1.1027	1.43514	1.37215	1.38773
Infigratinib	P49753;P49753-2	ACOT2	Acyl-coenzyme A thioesterase 2, mitochondrial	7714800	11243000	9181000	10632000	11466000	11710000	11882000	11643000	11377000	11246000	1.00445e+07	1.00163e+07	1.00931e+07	1.02763e+07	1.07183e+07	1.09153e+07	1.05321e+07	1.08583e+07	1.07155e+07	1.34496e+07	1	0.997187	1.00483	1.02308	1.06708	1.08669	1.04854	1.08102	1.0668	1.33899
DMSO	O00154;O00154-6;O00154-7;O00154-5;Q6ZUV0	ACOT7	Cytosolic acyl coenzyme A thioester hydrolase	25022000	34605000	27005000	25074000	14267000	30144000	33828000	22057000	25099000	21211000	2.76093e+07	2.79685e+07	2.64678e+07	2.51704e+07	2.43174e+07	2.51466e+07	2.47182e+07	2.34625e+07	2.41975e+07	2.2689e+07	1	1.01301	0.958655	0.911663	0.880769	0.910801	0.895285	0.849803	0.876426	0.821787
Infigratinib	O00154;O00154-6;O00154-7;O00154-5;Q6ZUV0	ACOT7	Cytosolic acyl coenzyme A thioester hydrolase	19457000	27252000	21068000	22032000	24788000	24661000	24897000	24953000	23908000	22626000	2.53327e+07	2.42785e+07	2.3161e+07	2.1295e+07	2.31716e+07	2.29874e+07	2.20686e+07	2.32713e+07	2.25179e+07	2.70594e+07	1	0.958388	0.914273	0.840612	0.914694	0.907422	0.87115	0.918627	0.888889	1.06816
DMSO	O14734	ACOT8	Acyl-coenzyme A thioesterase 8	121890	164680	137240	102580	29804	162580	201150	58099	97575	68928	134494	133098	134510	102974	50799.5	135627	146981	61801	94070.4	73730.8	1	0.989622	1.00012	0.765644	0.377709	1.00843	1.09285	0.459509	0.699442	0.548211
Infigratinib	O14734	ACOT8	Acyl-coenzyme A thioesterase 8	141120	208190	166040	182210	174150	179500	202140	198340	186250	132920	183736	185474	182535	176114	162794	167319	179176	184973	175421	158965	1	1.00946	0.993465	0.95852	0.886023	0.910647	0.975182	1.00673	0.954746	0.86518
DMSO	Q9Y305;Q9Y305-2;Q9Y305-4;Q9Y305-3	ACOT9	Acyl-coenzyme A thioesterase 9, mitochondrial	12545000	17660000	13822000	11909000	5509400	16705000	18379000	9627300	12676000	10032000	1.38422e+07	1.42732e+07	1.3547e+07	1.19548e+07	9.39051e+06	1.39356e+07	1.34296e+07	1.02407e+07	1.22207e+07	1.0731e+07	1	1.03114	0.978679	0.863649	0.678399	1.00675	0.970193	0.739823	0.882862	0.775241
Infigratinib	Q9Y305;Q9Y305-2;Q9Y305-4;Q9Y305-3	ACOT9	Acyl-coenzyme A thioesterase 9, mitochondrial	8021300	11584000	9561300	10164000	10597000	11032000	11562000	10715000	10439000	7898800	1.04436e+07	1.03201e+07	1.05112e+07	9.82398e+06	9.906e+06	1.02833e+07	1.02485e+07	9.99285e+06	9.83205e+06	9.4465e+06	1	0.988173	1.00647	0.94067	0.948524	0.984655	0.981319	0.956841	0.941443	0.904526
DMSO	Q15067-2;Q15067;Q15067-3	ACOX1	Peroxisomal acyl-coenzyme A oxidase 1	3524500	4608300	4276800	3883500	2081800	5073700	5514900	3214600	4143300	3491900	3.88894e+06	3.72452e+06	4.19172e+06	3.89842e+06	3.54833e+06	4.23256e+06	4.02975e+06	3.41943e+06	3.99448e+06	3.73521e+06	1	0.957723	1.07786	1.00244	0.912416	1.08836	1.03621	0.879272	1.02714	0.960471
Infigratinib	Q15067-2;Q15067;Q15067-3	ACOX1	Peroxisomal acyl-coenzyme A oxidase 1	3866900	5828800	4597800	5150000	5622200	5635400	5692600	5702600	5456400	4750300	5.03464e+06	5.19282e+06	5.05456e+06	4.97771e+06	5.25559e+06	5.25296e+06	5.04589e+06	5.31827e+06	5.13915e+06	5.68108e+06	1	1.03142	1.00396	0.988694	1.04389	1.04336	1.00224	1.05634	1.02076	1.1284
DMSO	O15254;O15254-2	ACOX3	Peroxisomal acyl-coenzyme A oxidase 3	1066700	1450900	1291100	1331800	920660	1506600	1637200	1473200	1595100	1503600	1.177e+06	1.17265e+06	1.26542e+06	1.33692e+06	1.56922e+06	1.25683e+06	1.19631e+06	1.56707e+06	1.53781e+06	1.60837e+06	1	0.996304	1.07512	1.13587	1.33324	1.06783	1.0164	1.33141	1.30655	1.3665
Infigratinib	O15254;O15254-2	ACOX3	Peroxisomal acyl-coenzyme A oxidase 3	713760	1035600	883820	904200	918630	924260	1007000	957200	1033700	722240	929303	922606	971622	873951	858729	861537	892599	892689	973598	863757	1	0.992793	1.04554	0.940437	0.924057	0.927078	0.960504	0.9606	1.04766	0.929467
DMSO	P24666;P24666-4;P24666-3	ACP1	Low molecular weight phosphotyrosine protein phosphatase	9783000	13440000	14561000	14110000	10228000	16040000	18106000	14013000	15943000	13757000	1.07946e+07	1.08625e+07	1.42713e+07	1.41642e+07	1.74331e+07	1.33808e+07	1.32301e+07	1.49059e+07	1.53704e+07	1.47156e+07	1	1.00629	1.32208	1.31216	1.61499	1.23959	1.22562	1.38087	1.4239	1.36324
DMSO	P24666-2	ACP1	Low molecular weight phosphotyrosine protein phosphatase	298960	456240	533960	728770	451850	634330	660360	824270	714570	789660	329873	368743	523338	731571	770156	529167	482526	876792	688905	844683	1	1.11783	1.58648	2.21774	2.33471	1.60416	1.46277	2.65797	2.0884	2.56063
Infigratinib	P24666;P24666-4;P24666-3	ACP1	Low molecular weight phosphotyrosine protein phosphatase	7761700	10643000	8229400	9105900	11230000	10886000	12322000	11379000	9879700	12147000	1.01056e+07	9.48174e+06	9.04694e+06	8.80128e+06	1.04977e+07	1.01472e+07	1.09222e+07	1.06121e+07	9.30527e+06	1.45271e+07	1	0.938267	0.895241	0.870931	1.0388	1.00412	1.0808	1.05012	0.920804	1.43753
Infigratinib	P24666-2	ACP1	Low molecular weight phosphotyrosine protein phosphatase	342080	434270	298080	452780	604640	627130	560790	653990	426820	756820	445382	386887	327693	437633	565213	584571	497081	609914	402004	905112	1	0.868663	0.735756	0.982601	1.26905	1.31252	1.11608	1.36942	0.902604	2.03221
DMSO	P11117;P11117-2	ACP2	Lysosomal acid phosphatase	1892400	2491200	2506900	2416500	1404300	2710300	3191000	2291200	2430400	2165500	2.08808e+06	2.01344e+06	2.45703e+06	2.42579e+06	2.39356e+06	2.26097e+06	2.33167e+06	2.43719e+06	2.34311e+06	2.31639e+06	1	0.964256	1.1767	1.16173	1.1463	1.0828	1.11666	1.1672	1.12214	1.10934
Infigratinib	P11117;P11117-2	ACP2	Lysosomal acid phosphatase	1848300	2906300	2304100	2415300	2719700	2668600	2740300	2667000	2532500	2118200	2.40645e+06	2.58919e+06	2.533e+06	2.3345e+06	2.54236e+06	2.4875e+06	2.42899e+06	2.48726e+06	2.38525e+06	2.53324e+06	1	1.07594	1.05259	0.970099	1.05647	1.03368	1.00936	1.03358	0.99119	1.05269
DMSO	Q9NPH0;Q9NPH0-2	ACP6	Lysophosphatidic acid phosphatase type 6	554190	696150	672990	673980	566060	766400	913080	836330	914970	761660	611494	562643	659602	676570	964822	639342	667189	889621	882107	814732	1	0.920112	1.07867	1.10642	1.57781	1.04554	1.09108	1.45483	1.44254	1.33236
Infigratinib	Q9NPH0;Q9NPH0-2	ACP6	Lysophosphatidic acid phosphatase type 6	593190	852300	669110	817010	875990	841540	872390	892510	811080	820080	772323	759306	735582	789678	818869	784430	773282	832359	763922	980767	1	0.983145	0.952428	1.02247	1.06027	1.01568	1.00124	1.07773	0.989122	1.26989
DMSO	Q96CM8-3;Q96CM8;Q96CM8-2;Q96CM8-4	ACSF2	Acyl-CoA synthetase family member 2, mitochondrial	3478700	4910500	4001200	3800200	2402800	4756000	5484700	3847500	4421700	4237700	3.8384e+06	3.96877e+06	3.9216e+06	3.8148e+06	4.09546e+06	3.96753e+06	4.00768e+06	4.09266e+06	4.26289e+06	4.53298e+06	1	1.03396	1.02168	0.993853	1.06697	1.03364	1.0441	1.06624	1.11059	1.18095
Infigratinib	Q96CM8-3;Q96CM8;Q96CM8-2;Q96CM8-4	ACSF2	Acyl-CoA synthetase family member 2, mitochondrial	2769300	3882000	3328300	3835500	4107700	3923100	4103600	4032500	4073400	4125600	3.60558e+06	3.45844e+06	3.65895e+06	3.70719e+06	3.83985e+06	3.65686e+06	3.63741e+06	3.76073e+06	3.83656e+06	4.93398e+06	1	0.95919	1.0148	1.02818	1.06497	1.01422	1.00883	1.04303	1.06406	1.36843
DMSO	Q4G176	ACSF3	Acyl-CoA synthetase family member 3, mitochondrial	1868300	2578200	1890600	1676300	795710	2251100	2631100	1368900	1749800	1452700	2.06148e+06	2.08375e+06	1.85299e+06	1.68274e+06	1.35625e+06	1.8779e+06	1.92255e+06	1.45613e+06	1.68695e+06	1.55392e+06	1	1.0108	0.898862	0.816277	0.6579	0.910946	0.932605	0.706348	0.818319	0.753788
Infigratinib	Q4G176	ACSF3	Acyl-CoA synthetase family member 3, mitochondrial	1889200	2975500	2602800	3130700	3284400	3195000	3312600	3095200	3070200	2460100	2.45971e+06	2.65084e+06	2.86137e+06	3.02597e+06	3.07023e+06	2.97818e+06	2.93627e+06	2.8866e+06	2.89169e+06	2.94213e+06	1	1.07771	1.1633	1.23022	1.24821	1.21079	1.19375	1.17355	1.17563	1.19613
DMSO	P33121;P33121-2;P33121-3;Q9ULC5-4;Q9ULC5;Q9ULC5-3;Q9UKU0-7;Q9UKU0-2;Q9UKU0-5;Q9UKU0-3;Q9UKU0;Q9UKU0-9;Q9UKU0-6;Q9UKU0-8;Q9UKU0-1	ACSL1	Long-chain-fatty-acid--CoA ligase 1	2023000	2735800	2534200	2483200	1349100	2989800	3575600	2513400	2467400	2263700	2.23218e+06	2.21113e+06	2.48379e+06	2.49274e+06	2.29948e+06	2.49414e+06	2.6127e+06	2.67355e+06	2.37878e+06	2.42143e+06	1	0.99057	1.11272	1.11673	1.03015	1.11735	1.17047	1.19773	1.06567	1.08478
Infigratinib	P33121;P33121-2;P33121-3;Q9ULC5-4;Q9ULC5;Q9ULC5-3;Q9UKU0-7;Q9UKU0-2;Q9UKU0-5;Q9UKU0-3;Q9UKU0;Q9UKU0-9;Q9UKU0-6;Q9UKU0-8;Q9UKU0-1	ACSL1	Long-chain-fatty-acid--CoA ligase 1	2309000	3415900	2709200	3186700	3529700	3405700	3580600	3508100	3312300	2803100	3.00628e+06	3.04319e+06	2.97834e+06	3.08009e+06	3.29954e+06	3.17458e+06	3.17382e+06	3.27167e+06	3.11971e+06	3.35234e+06	1	1.01228	0.990708	1.02455	1.09755	1.05598	1.05573	1.08828	1.03773	1.11511
DMSO	O95573;O60488-2;O60488	ACSL3	Long-chain-fatty-acid--CoA ligase 3	8214500	11146000	8686700	7813200	3727600	10082000	11118000	6564200	8080100	6631300	9.06389e+06	9.00843e+06	8.51389e+06	7.84323e+06	6.35351e+06	8.41055e+06	8.12394e+06	6.98247e+06	7.78989e+06	7.09336e+06	1	0.993881	0.93932	0.865327	0.70097	0.927919	0.896298	0.770361	0.859442	0.782596
Infigratinib	O95573;O60488-2;O60488	ACSL3	Long-chain-fatty-acid--CoA ligase 3	6302100	8699600	6974500	7618900	8067700	7996200	8978000	7904900	8060900	7633700	8.20522e+06	7.75039e+06	7.66738e+06	7.36402e+06	7.54163e+06	7.45355e+06	7.95805e+06	7.37214e+06	7.59222e+06	9.12946e+06	1	0.944568	0.934451	0.89748	0.919125	0.908391	0.969876	0.898469	0.925291	1.11264
DMSO	Q9NR19;Q9NR19-2	ACSS2	Acetyl-coenzyme A synthetase, cytoplasmic	1774100	2405300	2203300	2243200	1341500	2485200	2830000	2103100	2414300	2314400	1.95754e+06	1.94401e+06	2.15947e+06	2.25182e+06	2.28652e+06	2.07319e+06	2.06789e+06	2.23711e+06	2.32759e+06	2.47566e+06	1	0.993088	1.10315	1.15033	1.16806	1.05908	1.05637	1.14281	1.18903	1.26468
Infigratinib	Q9NR19;Q9NR19-2	ACSS2	Acetyl-coenzyme A synthetase, cytoplasmic	1964900	2683100	2230500	2590000	2522500	2502900	2789200	2620500	2596400	2194700	2.55827e+06	2.39035e+06	2.45209e+06	2.50336e+06	2.35801e+06	2.33304e+06	2.47233e+06	2.44389e+06	2.44544e+06	2.62473e+06	1	0.934363	0.958496	0.978536	0.921724	0.911963	0.966409	0.955292	0.955897	1.02598
DMSO	P60709;Q6S8J3;P0CG38;P0CG39;Q9BYX7	ACTB	Actin, cytoplasmic 1;Actin, cytoplasmic 1, N-terminally processed	2037400	2640500	2595600	2800400	2815000	2918000	3365500	4131400	3630400	3989400	2.24807e+06	2.13411e+06	2.54396e+06	2.81116e+06	4.79803e+06	2.43424e+06	2.45918e+06	4.39465e+06	3.50001e+06	4.26738e+06	1	0.949307	1.13162	1.25048	2.13429	1.08281	1.09391	1.95486	1.55689	1.89824
Infigratinib	P60709;Q6S8J3;P0CG38;P0CG39;Q9BYX7	ACTB	Actin, cytoplasmic 1;Actin, cytoplasmic 1, N-terminally processed	1617100	2243800	1609600	1720500	1841900	1907400	2065100	2026100	1682900	2653900	2.10544e+06	1.99898e+06	1.7695e+06	1.66294e+06	1.72179e+06	1.77796e+06	1.83049e+06	1.88955e+06	1.58505e+06	3.17391e+06	1	0.949437	0.840446	0.789833	0.817785	0.84446	0.869413	0.897462	0.752838	1.50748
DMSO	Q562R1	ACTBL2	Beta-actin-like protein 2	1309.3	2276.6	2185.3	1771.8	1463.5	1202.4	3304.6	1760.9	2716.5	2669.7	1444.68	1840	2141.83	1778.61	2494.46	1003.06	2414.68	1873.1	2618.93	2855.72	1	1.27363	1.48256	1.23114	1.72665	0.694312	1.67142	1.29655	1.81281	1.97671
DMSO	P68032;P68133;P63267;P62736;P63267-2	ACTC1;ACTA1;ACTG2;ACTA2	Actin, alpha cardiac muscle 1;Actin, alpha skeletal muscle;Actin, gamma-enteric smooth muscle;Actin, aortic smooth muscle	13167000	15924000	3265400	2737000	603380	5773300	6803200	1674800	2061900	1136000	1.45285e+07	1.28701e+07	3.20044e+06	2.74752e+06	1.02843e+06	4.81617e+06	4.97111e+06	1.78152e+06	1.98784e+06	1.21516e+06	1	0.885854	0.220287	0.189113	0.0707873	0.331499	0.342163	0.122622	0.136824	0.0836395
Infigratinib	P68032;P68133;P63267;P62736;P63267-2	ACTC1;ACTA1;ACTG2;ACTA2	Actin, alpha cardiac muscle 1;Actin, alpha skeletal muscle;Actin, gamma-enteric smooth muscle;Actin, aortic smooth muscle	5396200	7407700	6053100	5003000	4967300	5464800	5740100	5228900	6203700	3097600	7.02576e+06	6.59945e+06	6.65444e+06	4.83563e+06	4.6434e+06	5.09394e+06	5.08799e+06	4.87649e+06	5.843e+06	3.70455e+06	1	0.939322	0.947149	0.688272	0.66091	0.725038	0.724191	0.694088	0.831654	0.527281
DMSO	P63261	ACTG1	Actin, cytoplasmic 2;Actin, cytoplasmic 2, N-terminally processed	288430000	408750000	395590000	457440000	540160000	450760000	493700000	740230000	601030000	692050000	3.18254e+08	3.3036e+08	3.8772e+08	4.59198e+08	9.20677e+08	3.76031e+08	3.60747e+08	7.87397e+08	5.79443e+08	7.40271e+08	1	1.03804	1.21827	1.44287	2.8929	1.18154	1.13352	2.47412	1.82069	2.32604
Infigratinib	P63261	ACTG1	Actin, cytoplasmic 2;Actin, cytoplasmic 2, N-terminally processed	379460000	554340000	404930000	469990000	484990000	517820000	513200000	535730000	479140000	557320000	4.9405e+08	4.93856e+08	4.45157e+08	4.54267e+08	4.53365e+08	4.82679e+08	4.54898e+08	4.99624e+08	4.51282e+08	6.66522e+08	1	0.999607	0.901037	0.919476	0.91765	0.976983	0.920752	1.01128	0.913433	1.3491
DMSO	O96019;O96019-2;O94805	ACTL6A	Actin-like protein 6A	6184700	8292800	6389200	6353900	3439500	7559200	8838400	5941400	6740500	5689800	6.8242e+06	6.70241e+06	6.2621e+06	6.37832e+06	5.86246e+06	6.306e+06	6.45823e+06	6.31998e+06	6.4984e+06	6.08626e+06	1	0.982153	0.917631	0.934661	0.859069	0.924063	0.946372	0.926113	0.952258	0.891864
Infigratinib	O96019;O96019-2;O94805	ACTL6A	Actin-like protein 6A	4745200	6775100	5660000	6361200	6997200	6597900	6909800	6941600	6590300	5703300	6.17817e+06	6.03587e+06	6.22229e+06	6.1484e+06	6.54093e+06	6.15014e+06	6.12481e+06	6.47376e+06	6.20712e+06	6.82081e+06	1	0.976968	1.00714	0.995181	1.05872	0.995464	0.991363	1.04785	1.00469	1.10402
DMSO	Q9H568	ACTL8	Actin-like protein 8	17009	19897	21372	27415	21242	25255	27277	34892	21835	15414	18767.7	16081.2	20946.8	27520.4	36206	21068.1	19931.4	37115.3	21050.7	16488	1	0.856851	1.11611	1.46636	1.92916	1.12257	1.062	1.97761	1.12165	0.87853
Infigratinib	Q9H568	ACTL8	Actin-like protein 8	2456.4	4875.7	2729	3893.8	3617.2	3596.8	4187.6	4484.6	3099.7	2064.8	3198.19	4343.71	3000.11	3763.54	3381.33	3352.71	3711.87	4182.36	2919.48	2469.38	1	1.35818	0.938065	1.17677	1.05726	1.04831	1.16061	1.30773	0.912853	0.772118
DMSO	P12814-3;P12814-2;P12814-4	ACTN1	Alpha-actinin-1	139580000	190120000	130130000	113980000	63871000	156790000	182500000	102260000	119840000	96443000	1.54013e+08	1.53659e+08	1.27541e+08	1.14418e+08	1.08865e+08	1.30797e+08	1.33353e+08	1.08776e+08	1.15536e+08	1.03163e+08	1	0.997703	0.828122	0.742913	0.706858	0.849258	0.865858	0.706279	0.75017	0.669835
DMSO	P12814	ACTN1	Alpha-actinin-1	825490	1032900	388560	230160	51164	676630	682510	134850	153740	114650	910846	834811	380830	231045	87206.6	564455	498711	143443	148218	122639	1	0.916522	0.418106	0.253659	0.0957423	0.619704	0.547525	0.157483	0.162726	0.134643
Infigratinib	P12814-3;P12814-2;P12814-4	ACTN1	Alpha-actinin-1	115730000	165140000	135430000	133550000	142380000	147090000	161100000	138890000	143310000	102520000	1.50678e+08	1.47122e+08	1.48884e+08	1.29082e+08	1.33096e+08	1.37108e+08	1.42798e+08	1.29529e+08	1.34978e+08	1.22608e+08	1	0.976395	0.988092	0.856674	0.88331	0.909938	0.947701	0.859641	0.895799	0.813706
DMSO	Q08043	ACTN3	Alpha-actinin-3	444010	630460	730220	697180	346120	831320	965810	596610	743490	684400	489921	509551	715693	699859	589945	693499	705719	634626	716786	732088	1	1.04007	1.46083	1.42851	1.20416	1.41553	1.44048	1.29536	1.46306	1.4943
Infigratinib	Q08043	ACTN3	Alpha-actinin-3	304320	439150	375370	469410	463520	481620	481790	493810	453040	471830	396219	391234	412661	453707	433295	448936	427056	460529	426699	564281	1	0.987419	1.0415	1.14509	1.09357	1.13305	1.07783	1.16231	1.07693	1.42416
DMSO	O43707;O43707-2;O43707-3	ACTN4	Alpha-actinin-4	88243000	120640000	101060000	96639000	47738000	120370000	139520000	84095000	98327000	82405000	9.73674e+07	9.75037e+07	9.90496e+07	9.70104e+07	8.13671e+07	1.00414e+08	1.01948e+08	8.94535e+07	9.47954e+07	8.81469e+07	1	1.0014	1.01728	0.996333	0.835671	1.03129	1.04704	0.918721	0.973584	0.905302
Infigratinib	O43707;O43707-2;O43707-3	ACTN4	Alpha-actinin-4	67414000	99108000	78171000	83608000	89750000	91845000	96849000	91882000	87839000	78095000	8.77718e+07	8.82943e+07	8.59368e+07	8.0811e+07	8.38976e+07	8.56121e+07	8.58464e+07	8.56895e+07	8.27318e+07	9.3397e+07	1	1.00595	0.979093	0.920694	0.955861	0.975393	0.978063	0.976276	0.942578	1.06409
DMSO	Q9NZ32	ACTR10	Actin-related protein 10	3649800	4818900	3909600	3652700	2409800	4516900	4960800	3609500	4419300	4302200	4.02719e+06	3.89473e+06	3.83182e+06	3.66674e+06	4.10739e+06	3.76806e+06	3.62487e+06	3.8395e+06	4.26057e+06	4.60197e+06	1	0.967109	0.951488	0.910495	1.01991	0.935656	0.900097	0.953393	1.05795	1.14272
Infigratinib	Q9NZ32	ACTR10	Actin-related protein 10	2594600	3658500	2748400	2733600	3089600	3051900	3219100	3173000	3255200	3021600	3.37812e+06	3.25932e+06	3.02144e+06	2.64215e+06	2.88814e+06	2.84479e+06	2.85339e+06	2.95915e+06	3.06593e+06	3.61366e+06	1	0.964832	0.894413	0.782136	0.854953	0.842121	0.844668	0.875975	0.907585	1.06972
DMSO	P61163	ACTR1A	Alpha-centractin	11936000	16831000	11760000	11362000	6449200	14378000	16482000	10609000	11630000	10954000	1.31702e+07	1.36032e+07	1.15261e+07	1.14057e+07	1.09923e+07	1.19943e+07	1.20434e+07	1.1285e+07	1.12123e+07	1.17173e+07	1	1.03287	0.875162	0.866021	0.834639	0.910719	0.914446	0.856859	0.851338	0.88968
Infigratinib	P61163	ACTR1A	Alpha-centractin	15848000	21992000	18431000	21089000	21477000	22173000	25784000	21838000	23483000	16912000	2.06338e+07	1.95925e+07	2.0262e+07	2.03835e+07	2.00765e+07	2.06683e+07	2.28548e+07	2.03662e+07	2.21176e+07	2.02258e+07	1	0.949531	0.981981	0.987868	0.972992	1.00167	1.10764	0.987031	1.07191	0.980224
DMSO	P42025	ACTR1B	Beta-centractin	2409400	3452400	3181800	3343600	3161300	3688100	4111200	4499700	3817500	4025100	2.65853e+06	2.7903e+06	3.1185e+06	3.35645e+06	5.38828e+06	3.07667e+06	3.00406e+06	4.78642e+06	3.68039e+06	4.30556e+06	1	1.04956	1.17302	1.26252	2.02679	1.15728	1.12997	1.8004	1.38437	1.61953
Infigratinib	P42025	ACTR1B	Beta-centractin	1497600	2203800	1907300	2017600	2228900	2280900	2491100	2243300	2096600	2410400	1.94985e+06	1.96334e+06	2.09678e+06	1.9501e+06	2.08356e+06	2.12611e+06	2.2081e+06	2.09211e+06	1.9747e+06	2.8827e+06	1	1.00692	1.07535	1.00013	1.06857	1.0904	1.13245	1.07296	1.01274	1.47842
DMSO	P61160;P61160-2	ACTR2	Actin-related protein 2	18469000	25417000	20312000	18396000	10874000	24219000	26267000	16773000	18698000	16375000	2.03787e+07	2.05425e+07	1.99079e+07	1.84667e+07	1.85342e+07	2.02038e+07	1.91933e+07	1.78418e+07	1.80264e+07	1.7516e+07	1	1.00804	0.976898	0.906176	0.909489	0.991419	0.941833	0.87551	0.884571	0.859524
Infigratinib	P61160;P61160-2	ACTR2	Actin-related protein 2	19269000	26737000	21602000	23749000	25409000	25458000	26705000	25230000	23849000	17119000	2.50879e+07	2.38197e+07	2.3748e+07	2.29545e+07	2.37521e+07	2.37303e+07	2.36712e+07	2.35296e+07	2.24624e+07	2.04733e+07	1	0.949451	0.946593	0.914963	0.946757	0.945888	0.943529	0.937887	0.895346	0.816063
DMSO	P61158	ACTR3	Actin-related protein 3	25344000	34657000	28261000	25667000	13808000	34089000	38275000	23594000	26269000	23635000	2.79646e+07	2.80105e+07	2.76988e+07	2.57656e+07	2.35351e+07	2.84375e+07	2.79676e+07	2.50974e+07	2.53255e+07	2.52819e+07	1	1.00164	0.990495	0.921367	0.841602	1.01691	1.00011	0.897471	0.905627	0.904067
Infigratinib	P61158	ACTR3	Actin-related protein 3	20066000	28413000	22541000	23955000	27733000	27082000	27866000	26642000	24693000	22328000	2.61256e+07	2.53129e+07	2.47803e+07	2.31536e+07	2.59246e+07	2.52441e+07	2.47003e+07	2.48464e+07	2.32573e+07	2.6703e+07	1	0.968892	0.948508	0.886243	0.992307	0.966261	0.945444	0.951039	0.890211	1.0221
DMSO	Q9P1U1;Q9P1U1-2;Q9P1U1-3;Q9C0K3	ACTR3B	Actin-related protein 3B	37013	41153	38618	44787	34472	42694	57476	52679	55370	55256	40840.2	33260.7	37849.8	44959.1	58755.9	35616	41997.8	56035.7	53381.3	59106.2	1	0.814411	0.926778	1.10086	1.43868	0.872082	1.02835	1.37207	1.30708	1.44726
Infigratinib	Q9P1U1;Q9P1U1-2;Q9P1U1-3;Q9C0K3	ACTR3B	Actin-related protein 3B	154730	215680	159080	180560	205120	201190	223840	201090	187190	136930	201456	192147	174884	174520	191745	187537	198411	187537	176306	163760	1	0.953794	0.8681	0.866293	0.951795	0.930907	0.984884	0.930911	0.875162	0.812884
DMSO	Q9H9F9	ACTR5	Actin-related protein 5	385950	541950	545020	524540	285770	580120	677670	471740	598090	499840	425858	438015	534178	526556	487081	483945	495175	501799	576608	534668	1	1.02855	1.25436	1.23646	1.14377	1.1364	1.16277	1.17833	1.35399	1.25551
Infigratinib	Q9H9F9	ACTR5	Actin-related protein 5	323750	502200	396210	486450	539630	533050	512080	552470	466180	452050	421517	447405	435571	470177	504442	496875	453905	515236	439075	540625	1	1.06142	1.03334	1.11544	1.19673	1.17878	1.07684	1.22234	1.04166	1.28257
DMSO	Q9GZN1	ACTR6	Actin-related protein 6	17900	16565	8599	6378.2	2409	11883	13386	2932.3	7046.9	4183.6	19750.9	13388.2	8427.94	6402.71	4106.02	9912.97	9781.17	3119.14	6793.8	4475.11	1	0.677852	0.426712	0.324174	0.207891	0.501901	0.495227	0.157924	0.343974	0.226578
Infigratinib	Q9GZN1	ACTR6	Actin-related protein 6	21214	23682	12441	15608	21540	14545	17011	17712	15545	9161	27620.3	21098.1	13676.9	15085.9	20135.4	13557.9	15078.5	16518.3	14641.2	10956	1	0.763862	0.495178	0.546188	0.72901	0.490869	0.54592	0.59805	0.530088	0.396666
DMSO	Q9H981;Q9H981-2;Q9H981-3	ACTR8	Actin-related protein 8	715590	1014300	799730	716710	380740	947900	1102200	713750	763940	560360	789583	819778	783821	719464	648953	790752	805380	759230	736501	599405	1	1.03824	0.992703	0.911196	0.821894	1.00148	1.02001	0.961558	0.932773	0.759142
Infigratinib	Q9H981;Q9H981-2;Q9H981-3	ACTR8	Actin-related protein 8	765230	1148200	915440	993170	983180	990140	1049600	973620	1073000	524000	996316	1.02292e+06	1.00638e+06	959945	919069	922946	930360	908002	1.01061e+06	626673	1	1.0267	1.0101	0.963494	0.922468	0.926358	0.9338	0.911359	1.01435	0.62899
DMSO	Q13705	ACVR2B	Activin receptor type-2B	4810.1	4653.8	4629.9	4800.7	1012	8556.6	8372.2	1097.2	4825	3454.9	5307.47	3761.3	4537.8	4819.15	1724.91	7138.04	6117.58	1167.11	4651.7	3695.63	1	0.70868	0.854983	0.907994	0.324996	1.34491	1.15264	0.2199	0.876444	0.696308
Infigratinib	Q13705	ACVR2B	Activin receptor type-2B	2096	3280	2618.5	3255.5	3469.8	3603.4	3662	3893	4086.8	2592.7	2728.96	2922.12	2878.63	3146.59	3243.54	3358.86	3245.98	3630.63	3849.18	3100.72	1	1.07078	1.05485	1.15304	1.18857	1.23082	1.18946	1.33041	1.4105	1.13623
DMSO	Q03154;Q03154-4;Q03154-2;Q03154-3	ACY1	Aminoacylase-1	3638200	5170300	5199700	5567700	3213200	6075900	6775200	4938500	5598200	4797200	4.01439e+06	4.17874e+06	5.09626e+06	5.5891e+06	5.47674e+06	5.06861e+06	4.95065e+06	5.25318e+06	5.39713e+06	5.13146e+06	1	1.04094	1.2695	1.39226	1.36428	1.26261	1.23323	1.30859	1.34444	1.27827
Infigratinib	Q03154;Q03154-4;Q03154-2;Q03154-3	ACY1	Aminoacylase-1	2716500	4132700	3364600	3907600	4097600	4106000	4027500	4098500	3776000	2489900	3.53684e+06	3.68178e+06	3.69885e+06	3.77688e+06	3.83041e+06	3.82735e+06	3.56995e+06	3.82228e+06	3.55645e+06	2.97777e+06	1	1.04098	1.04581	1.06787	1.083	1.08214	1.00936	1.08071	1.00555	0.841932
DMSO	P07311;P07311-2	ACYP1	Acylphosphatase-1	742240	1056300	876900	698970	248150	1050400	1147300	374480	650040	552260	818988	853723	859456	701656	422960	876259	838334	398342	626692	590741	1	1.04241	1.04941	0.856735	0.516442	1.06993	1.02362	0.486383	0.765203	0.721306
Infigratinib	P07311;P07311-2	ACYP1	Acylphosphatase-1	1261600	1721200	1567900	1718200	1726400	1667100	1908300	1670000	1632000	871260	1.64258e+06	1.5334e+06	1.72366e+06	1.66072e+06	1.61383e+06	1.55396e+06	1.69151e+06	1.55745e+06	1.53711e+06	1.04198e+06	1	0.933531	1.04936	1.01104	0.982494	0.946051	1.02979	0.948172	0.93579	0.634353
DMSO	P14621	ACYP2	Acylphosphatase-2	377730	515850	478230	501820	252000	516280	614670	360470	474580	396430	416788	416921	468716	503749	429522	430688	449140	383439	457534	424053	1	1.00032	1.12459	1.20865	1.03055	1.03335	1.07762	0.919987	1.09776	1.01743
Infigratinib	P14621	ACYP2	Acylphosphatase-2	508110	680230	502780	655970	680710	669160	722840	637640	626810	432680	661550	606010	552728	634025	636323	623748	640721	594666	590366	517460	1	0.916046	0.835505	0.958393	0.961866	0.942859	0.968515	0.898897	0.892397	0.782193
DMSO	P00813	ADA	Adenosine deaminase	1296600	1743800	1739100	1578700	984940	1890400	2116200	1174800	1647100	1522900	1.43067e+06	1.40938e+06	1.7045e+06	1.58477e+06	1.67878e+06	1.577e+06	1.54631e+06	1.24966e+06	1.58794e+06	1.62901e+06	1	0.985116	1.1914	1.10771	1.17342	1.10228	1.08083	0.873478	1.10993	1.13864
Infigratinib	P00813	ADA	Adenosine deaminase	2151900	3274500	2489900	2729400	3345100	3130200	3426300	3158100	2912600	2928600	2.80174e+06	2.91722e+06	2.73726e+06	2.63809e+06	3.12697e+06	2.91777e+06	3.03705e+06	2.94526e+06	2.74325e+06	3.50243e+06	1	1.04122	0.976986	0.941592	1.11608	1.04142	1.08399	1.05123	0.979127	1.25009
DMSO	O14672;O14672-2	ADAM10	Disintegrin and metalloproteinase domain-containing protein 10	1961900	2677700	2032800	1972400	1106500	2532300	2932200	1843900	1934500	1827100	2.16476e+06	2.16417e+06	1.99236e+06	1.97998e+06	1.88598e+06	2.11248e+06	2.14256e+06	1.96139e+06	1.86502e+06	1.95441e+06	1	0.999728	0.92036	0.914641	0.871216	0.97585	0.989746	0.906054	0.861535	0.902829
Infigratinib	O14672;O14672-2	ADAM10	Disintegrin and metalloproteinase domain-containing protein 10	1648900	2454300	1938200	2318300	2334900	2398600	2533400	2448700	2406400	1701600	2.14684e+06	2.18651e+06	2.13075e+06	2.24074e+06	2.18265e+06	2.23582e+06	2.24559e+06	2.28367e+06	2.26649e+06	2.03501e+06	1	1.01848	0.992505	1.04374	1.01668	1.04145	1.046	1.06374	1.05573	0.947912
DMSO	Q13444-10;Q13444-9;Q13444-8;Q13444-2;Q13444-7;Q13444-6;Q13444-12;Q13444-5;Q13444-4;Q13444-3;Q13444;Q13444-11;Q13444-13	ADAM15	Disintegrin and metalloproteinase domain-containing protein 15	31127	43238	34243	26413	9213.1	43854	48623	18389	22959	16107	34345.6	34945.8	33561.8	26514.5	15703.3	36583.7	35528.9	19560.7	22134.4	17229.3	1	1.01748	0.97718	0.771992	0.457214	1.06516	1.03445	0.569527	0.644461	0.501646
Infigratinib	Q13444-10;Q13444-9;Q13444-8;Q13444-2;Q13444-7;Q13444-6;Q13444-12;Q13444-5;Q13444-4;Q13444-3;Q13444;Q13444-11;Q13444-13	ADAM15	Disintegrin and metalloproteinase domain-containing protein 15	34958	57220	40722	55858	60497	55149	51682	61957	52212	48034	45514.7	50976.7	44767.5	53989.3	56552.1	51406.4	45810.6	57781.4	49176.3	57445.8	1	1.12001	0.983583	1.1862	1.2425	1.12945	1.0065	1.26951	1.08045	1.26214
DMSO	P78536;P78536-2	ADAM17	Disintegrin and metalloproteinase domain-containing protein 17	642500	821650	651520	666090	526670	784260	870030	712320	778830	709130	708935	664074	638559	668650	897684	654241	635733	757709	750857	758541	1	0.936721	0.90073	0.943175	1.26624	0.922851	0.896743	1.0688	1.05913	1.06997
Infigratinib	P78536;P78536-2	ADAM17	Disintegrin and metalloproteinase domain-containing protein 17	510110	709170	544330	620720	669860	657460	695510	653030	610860	698100	664154	631793	598406	599955	626180	612842	616496	609018	575343	834887	1	0.951274	0.901005	0.903336	0.942823	0.922741	0.928243	0.916983	0.866279	1.25707
DMSO	Q9P0K1-4;Q9P0K1-3;Q9P0K1-5;Q9P0K1-2;Q9P0K1	ADAM22	Disintegrin and metalloproteinase domain-containing protein 22	12242	19750	11888	11455	11216	16933	18297	14011	14588	13132	13507.8	15962.4	11651.5	11499	19117.1	14125.8	13369.7	14903.8	14064	14047	1	1.18171	0.862574	0.851286	1.41526	1.04575	0.98977	1.10334	1.04118	1.03992
Infigratinib	Q9P0K1-4;Q9P0K1-3;Q9P0K1-5;Q9P0K1-2;Q9P0K1	ADAM22	Disintegrin and metalloproteinase domain-containing protein 22	11208	17001	13951	13613	13211	14058	13443	15001	18031	6358.9	14592.6	15146	15337	13157.6	12349.5	13104	11915.8	13990	16982.6	7604.87	1	1.03792	1.05101	0.901661	0.846287	0.897987	0.816564	0.958703	1.16378	0.521145
DMSO	Q13443;Q13443-2	ADAM9	Disintegrin and metalloproteinase domain-containing protein 9	1692400	2164800	1921600	1827600	1405000	2088200	2253300	1891000	2065800	2025800	1.8674e+06	1.74964e+06	1.88337e+06	1.83462e+06	2.39475e+06	1.74201e+06	1.64649e+06	2.01149e+06	1.9916e+06	2.16696e+06	1	0.936939	1.00856	0.98245	1.2824	0.932854	0.881704	1.07717	1.06651	1.16042
Infigratinib	Q13443;Q13443-2	ADAM9	Disintegrin and metalloproteinase domain-containing protein 9	2692800	3493900	2547600	2905200	3366200	3238100	3562500	3320700	2937000	3613400	3.50598e+06	3.11268e+06	2.80069e+06	2.80801e+06	3.1467e+06	3.01835e+06	3.15778e+06	3.0969e+06	2.76624e+06	4.32141e+06	1	0.887821	0.798832	0.800921	0.897524	0.860916	0.900685	0.883319	0.789005	1.23258
DMSO	Q9UHI8	ADAMTS1	A disintegrin and metalloproteinase with thrombospondin motifs 1	1514800	1971800	1641300	1728500	1075900	1804800	2076800	1694900	1721200	1634900	1.67143e+06	1.59365e+06	1.60865e+06	1.73514e+06	1.83382e+06	1.50559e+06	1.51752e+06	1.8029e+06	1.65938e+06	1.74882e+06	1	0.953464	0.962438	1.03812	1.09716	0.900779	0.907917	1.07866	0.992789	1.0463
Infigratinib	Q9UHI8	ADAMTS1	A disintegrin and metalloproteinase with thrombospondin motifs 1	1071600	1453700	1164800	1302500	1483400	1422100	1587500	1547000	1498800	1488000	1.3952e+06	1.29509e+06	1.28052e+06	1.25893e+06	1.38667e+06	1.32559e+06	1.40715e+06	1.44274e+06	1.41166e+06	1.77956e+06	1	0.928242	0.917798	0.902324	0.993884	0.950106	1.00856	1.03407	1.01179	1.27548
DMSO	Q6UY14;Q6UY14-3;Q6UY14-2	ADAMTSL4	ADAMTS-like protein 4	221960	299070	300480	323090	242970	342980	372050	420770	377300	397900	244911	241715	294502	324332	414131	286119	271858	447581	363748	425625	1	0.986949	1.20249	1.32428	1.69094	1.16826	1.11003	1.82753	1.48523	1.73788
Infigratinib	Q6UY14;Q6UY14-3;Q6UY14-2	ADAMTSL4	ADAMTS-like protein 4	210140	391420	325920	359520	333170	452180	444840	442150	423550	719070	273599	348712	358298	347493	311445	421493	394304	412351	398924	859965	1	1.27454	1.30958	1.27008	1.13833	1.54055	1.44118	1.50714	1.45806	3.14316
DMSO	P55265;P55265-4;P55265-5	ADAR	Double-stranded RNA-specific adenosine deaminase	22260000	30658000	28285000	29372000	18944000	33441000	38269000	31217000	31544000	28641000	2.45617e+07	2.47784e+07	2.77223e+07	2.94849e+07	3.22891e+07	2.7897e+07	2.79632e+07	3.32061e+07	3.0411e+07	3.06367e+07	1	1.00882	1.12868	1.20044	1.31461	1.13579	1.13849	1.35195	1.23815	1.24733
DMSO	P55265-2;P55265-3	ADAR	Double-stranded RNA-specific adenosine deaminase	89519	156420	174180	219370	115620	198160	331050	277940	202900	162770	98775.3	126422	170715	220213	197069	165308	241899	295650	195612	174112	1	1.27989	1.72832	2.22943	1.99512	1.67358	2.44898	2.99316	1.98038	1.7627
Infigratinib	P55265;P55265-4;P55265-5	ADAR	Double-stranded RNA-specific adenosine deaminase	20348000	29350000	22906000	25791000	29545000	29188000	30068000	29906000	27524000	27827000	2.64927e+07	2.61476e+07	2.51816e+07	2.49282e+07	2.76184e+07	2.72072e+07	2.66521e+07	2.78905e+07	2.59237e+07	3.32795e+07	1	0.986973	0.950509	0.940945	1.04249	1.02697	1.00602	1.05276	0.978521	1.25617
Infigratinib	P55265-2;P55265-3	ADAR	Double-stranded RNA-specific adenosine deaminase	92776	158820	152840	246090	261170	275290	179470	264900	209070	215660	120793	141491	168024	237857	244140	256608	159081	247047	196914	257917	1	1.17136	1.39101	1.96914	2.02115	2.12437	1.31698	2.04521	1.63018	2.1352
DMSO	P78563;P78563-5;P78563-2;P78563-3;P78563-4;P78563-6	ADARB1	Double-stranded RNA-specific editase 1	602580	910490	680130	693760	378010	870020	982830	612350	643610	593910	664887	735877	666600	696426	644300	725784	718156	651369	620493	635293	1	1.10677	1.00258	1.04743	0.969036	1.09159	1.08012	0.979668	0.933231	0.95549
Infigratinib	P78563;P78563-5;P78563-2;P78563-3;P78563-4;P78563-6	ADARB1	Double-stranded RNA-specific editase 1	790800	1142200	957810	1179600	1219400	1133300	1186800	1182200	1132000	1028600	1.02961e+06	1.01757e+06	1.05296e+06	1.14014e+06	1.13989e+06	1.05639e+06	1.05197e+06	1.10252e+06	1.06618e+06	1.23015e+06	1	0.988313	1.02268	1.10735	1.10711	1.02601	1.02172	1.07082	1.03552	1.19477
DMSO	Q7Z6V5-2;Q7Z6V5	ADAT2	tRNA-specific adenosine deaminase 2	8896.6	9798.2	7534.5	8680.3	3738.5	10389	16881	4988.3	6707.4	6311.3	9816.52	7919.11	7384.61	8713.66	6372.09	8666.66	12335	5306.15	6466.49	6751.06	1	0.806713	0.752264	0.887653	0.64912	0.882865	1.25655	0.540533	0.658736	0.687725
Infigratinib	Q7Z6V5-2;Q7Z6V5	ADAT2	tRNA-specific adenosine deaminase 2	26592	41684	28897	38900	44620	40620	42629	37400	38246	32151	34622.3	37135.9	31767.7	37598.7	41710.4	37863.4	37786.1	34879.4	36022.3	38450.7	1	1.0726	0.917551	1.08597	1.20473	1.09361	1.09138	1.00743	1.04044	1.11058
DMSO	Q96EY9	ADAT3	Probable inactive tRNA-specific adenosine deaminase-like protein 3	121000	188910	264590	292330	238790	307820	346440	399750	315610	294170	133511	152681	259326	293453	407006	256788	253144	425222	304274	314667	1	1.14358	1.94235	2.19796	3.04847	1.92334	1.89605	3.18491	2.27901	2.35686
Infigratinib	Q96EY9	ADAT3	Probable inactive tRNA-specific adenosine deaminase-like protein 3	110640	174890	114630	148630	176920	177400	160890	186960	147270	196340	144051	155808	126018	143658	165384	165361	142612	174360	138707	234811	1	1.08161	0.874812	0.997268	1.14809	1.14793	0.990008	1.2104	0.962902	1.63005
DMSO	Q86TW2-3;Q86TW2-2;Q86TW2	ADCK1	Uncharacterized aarF domain-containing protein kinase 1	28001	34420	30682	34667	20749	40323	46391	36892	40129	40283	30896.3	27819	30071.6	34800.2	35365.7	33638	33898	39242.7	38687.7	43089.9	1	0.900397	0.973308	1.12635	1.14466	1.08874	1.09715	1.27014	1.25218	1.39466
Infigratinib	Q86TW2-3;Q86TW2-2;Q86TW2	ADCK1	Uncharacterized aarF domain-containing protein kinase 1	16594	25509	17296	20213	24262	25968	21063	23179	18044	29466	21605.1	22725.7	19014.3	19536.8	22679.9	24205.7	18670.1	21616.8	16994.9	35239.6	1	1.05187	0.880082	0.904268	1.04975	1.12037	0.864154	1.00054	0.786614	1.63108
DMSO	Q8NI60;Q8NI60-3;Q8NI60-4;Q8NI60-2	ADCK3	Atypical kinase ADCK3, mitochondrial	701420	936320	885650	958310	621860	1042200	1161900	1021000	1040100	899940	773947	756753	868031	961993	1.05993e+06	869419	849002	1.08606e+06	1.00274e+06	962647	1	0.977784	1.12156	1.24297	1.36951	1.12336	1.09698	1.40327	1.29562	1.24381
Infigratinib	Q8NI60;Q8NI60-3;Q8NI60-4;Q8NI60-2	ADCK3	Atypical kinase ADCK3, mitochondrial	580530	844410	676730	803600	865310	882030	884160	888650	805520	765420	755840	752277	743959	776717	808885	822172	783715	828759	758685	915397	1	0.995286	0.984281	1.02762	1.07018	1.08776	1.03688	1.09647	1.00376	1.2111
DMSO	Q96D53;Q96D53-2	ADCK4	AarF domain-containing protein kinase 4	390920	553990	480430	512160	334630	552380	648300	516260	571220	560580	431341	447746	470873	514128	570361	460804	473714	549156	550703	599641	1	1.03803	1.09165	1.19193	1.3223	1.0683	1.09823	1.27313	1.27672	1.39018
Infigratinib	Q96D53;Q96D53-2	ADCK4	AarF domain-containing protein kinase 4	480310	674210	591280	629910	601180	627600	655720	625050	671680	694440	625355	600647	650020	608837	561979	585009	581227	582924	632627	830509	1	0.96049	1.03944	0.973586	0.898655	0.935483	0.929434	0.932149	1.01163	1.32806
Infigratinib	O60266-2;O60266	ADCY3	Adenylate cyclase type 3	11230	21055	18011	21246	15285	18386	13286	18219	20536	3954.7	14621.3	18757.7	19800.3	20535.2	14288.3	17138.3	11776.6	16991.1	19342	4729.59	1	1.28291	1.35421	1.40448	0.977228	1.17215	0.805446	1.16208	1.32287	0.323473
DMSO	O43306-2;O43306	ADCY6	Adenylate cyclase type 6	8777.5	14670	13351	14892	14060	13884	18941	17326	20261	19405	9685.1	11856.6	13085.4	14949.2	23964.6	11582.2	13840.2	18430	19533.3	20757.1	1	1.22421	1.35109	1.54353	2.47438	1.19588	1.42902	1.90292	2.01684	2.1432
Infigratinib	O43306-2;O43306	ADCY6	Adenylate cyclase type 6	5997.6	11258	7798.2	11653	11096	12688	13472	12572	14426	15925	7808.77	10029.6	8572.91	11263.2	10372.5	11826.9	11941.5	11724.7	13587.2	19045.4	1	1.28441	1.09786	1.44237	1.32831	1.51457	1.52924	1.50148	1.74	2.43897
DMSO	O60503	ADCY9	Adenylate cyclase type 9	6622.5	8754.1	6557.2	5866.3	3327.8	9788.5	10420	6944.6	6257.3	4487.8	7307.27	7075.24	6426.76	5888.84	5672.07	8165.71	7613.91	7387.11	6032.56	4800.5	1	0.968247	0.879501	0.805888	0.776223	1.11748	1.04196	1.01093	0.825555	0.656949
Infigratinib	O60503	ADCY9	Adenylate cyclase type 9	7681.8	13219	12733	14585	12936	15403	13125	13365	15408	10881	10001.6	11776.7	13997.9	14097.1	12092.5	14357.7	11633.9	12464.3	14512.1	13013	1	1.17748	1.39958	1.40949	1.20906	1.43554	1.16321	1.24623	1.45099	1.3011
DMSO	P35611-2;P35611-6;P35611-4;P35611;P35611-3;P35611-5;P35612-2;P35612-8;P35612-9;P35612-4;P35612-3;P35612	ADD1	Alpha-adducin	5171500	7055600	6197600	5973800	4163600	6909600	8091600	6145500	7114800	6708400	5.70624e+06	5.70248e+06	6.07431e+06	5.99676e+06	7.09665e+06	5.76409e+06	5.91255e+06	6.53709e+06	6.85926e+06	7.17583e+06	1	0.999342	1.0645	1.05091	1.24367	1.01014	1.03616	1.1456	1.20206	1.25754
Infigratinib	P35611-2;P35611-6;P35611-4;P35611;P35611-3;P35611-5;P35612-2;P35612-8;P35612-9;P35612-4;P35612-3;P35612	ADD1	Alpha-adducin	4686900	6771400	5349800	5842000	6005000	6245900	6656700	6151600	6354000	5237800	6.10226e+06	6.03257e+06	5.88127e+06	5.64656e+06	5.61343e+06	5.82203e+06	5.90046e+06	5.73701e+06	5.98456e+06	6.2641e+06	1	0.98858	0.963786	0.925323	0.919893	0.954078	0.96693	0.940145	0.980712	1.02652
DMSO	Q9UEY8-2;Q9UEY8	ADD3	Gamma-adducin	2146900	2955400	2371800	2383400	2025600	2699100	3040300	2938000	2806100	2769600	2.36889e+06	2.38862e+06	2.32462e+06	2.39256e+06	3.45254e+06	2.25163e+06	2.22155e+06	3.12521e+06	2.70531e+06	2.96258e+06	1	1.00833	0.98131	1.00999	1.45745	0.950499	0.937803	1.31927	1.14202	1.25062
Infigratinib	Q9UEY8-2;Q9UEY8	ADD3	Gamma-adducin	2083700	2991200	2564200	2587600	2487400	2548700	2802200	2526400	3048100	1784400	2.71294e+06	2.66483e+06	2.81894e+06	2.50104e+06	2.3252e+06	2.37574e+06	2.48385e+06	2.35613e+06	2.87088e+06	2.13404e+06	1	0.982267	1.03907	0.921891	0.857078	0.875705	0.915558	0.868479	1.05822	0.786614
DMSO	P11766	ADH5	Alcohol dehydrogenase class-3	26539000	36242000	19287000	16263000	9108800	24023000	26270000	14429000	16761000	14916000	2.92832e+07	2.92915e+07	1.89033e+07	1.63255e+07	1.55255e+07	2.00403e+07	1.91955e+07	1.53484e+07	1.6159e+07	1.59553e+07	1	1.00029	0.645536	0.557505	0.530186	0.684364	0.655515	0.524138	0.551819	0.544864
Infigratinib	P11766	ADH5	Alcohol dehydrogenase class-3	26912000	39742000	32796000	32442000	30622000	31883000	35853000	30352000	35882000	17917000	3.5039e+07	3.54058e+07	3.60541e+07	3.13567e+07	2.86252e+07	2.97193e+07	3.17799e+07	2.83064e+07	3.37957e+07	2.14277e+07	1	1.01047	1.02897	0.89491	0.816954	0.848179	0.906988	0.807855	0.964519	0.611539
DMSO	Q9BV57;Q9BV57-2	ADI1	1,2-dihydroxy-3-keto-5-methylthiopentene dioxygenase	8042900	11216000	10171000	9766400	4519700	11696000	12329000	7192900	10392000	7623800	8.87454e+06	9.065e+06	9.96866e+06	9.80393e+06	7.70361e+06	9.75698e+06	9.00882e+06	7.65123e+06	1.00187e+07	8.15502e+06	1	1.02146	1.12329	1.10473	0.868057	1.09943	1.01513	0.862155	1.12893	0.918923
Infigratinib	Q9BV57;Q9BV57-2	ADI1	1,2-dihydroxy-3-keto-5-methylthiopentene dioxygenase	4892800	7191200	5531300	6988200	7497400	7634400	7116200	7145400	6301400	5958700	6.37034e+06	6.40657e+06	6.0808e+06	6.75442e+06	7.00851e+06	7.1163e+06	6.30776e+06	6.66383e+06	5.93502e+06	7.12625e+06	1	1.00569	0.954549	1.06029	1.10018	1.1171	0.990177	1.04607	0.931665	1.11866
DMSO	Q96A54	ADIPOR1	Adiponectin receptor protein 1	27607	24631	27452	26051	11909	27119	34828	16725	33378	31792	30461.6	19907.3	26905.9	26151.1	20298.3	22623.1	25448.9	17790.7	32179.2	34007.2	1	0.653521	0.883273	0.858495	0.666358	0.742675	0.835442	0.584037	1.05638	1.1164
Infigratinib	Q96A54	ADIPOR1	Adiponectin receptor protein 1	22635	38193	24983	25775	29263	26694	34915	31125	30788	39458	29470.4	34025.8	27464.9	24912.7	27354.8	24882.5	30948.5	29027.3	28997.9	47189.4	1	1.15458	0.93195	0.845348	0.928215	0.844321	1.05016	0.984966	0.983968	1.60125
DMSO	P55263;P55263-3;P55263-2;P55263-4	ADK	Adenosine kinase	8446200	11602000	7894700	7616100	4470200	9936900	10700000	6878100	8238100	7418200	9.31954e+06	9.37698e+06	7.73765e+06	7.64537e+06	7.61924e+06	8.28951e+06	7.81851e+06	7.31637e+06	7.94221e+06	7.93509e+06	1	1.00616	0.83026	0.820359	0.817555	0.889476	0.838937	0.785057	0.85221	0.851446
Infigratinib	P55263;P55263-3;P55263-2;P55263-4	ADK	Adenosine kinase	8531300	12376000	9724100	9801000	10591000	10654000	11921000	10422000	11559000	8787800	1.11076e+07	1.10257e+07	1.06901e+07	9.47312e+06	9.90039e+06	9.93098e+06	1.05667e+07	9.7196e+06	1.08869e+07	1.05097e+07	1	0.992623	0.962416	0.85285	0.891316	0.894071	0.951304	0.87504	0.980133	0.946171
DMSO	Q9H2P0	ADNP	Activity-dependent neuroprotector homeobox protein	5819600	8021500	7285700	7313300	4742800	8507200	9539300	7423600	8345400	7322700	6.42135e+06	6.48314e+06	7.14076e+06	7.34141e+06	8.08387e+06	7.09683e+06	6.97038e+06	7.89663e+06	8.04566e+06	7.83294e+06	1	1.00962	1.11203	1.14328	1.25891	1.10519	1.0855	1.22975	1.25295	1.21983
Infigratinib	Q9H2P0	ADNP	Activity-dependent neuroprotector homeobox protein	4852900	7082900	5770400	6052800	6848200	6853000	7260000	7144900	6938300	6713900	6.31839e+06	6.31009e+06	6.34366e+06	5.85031e+06	6.40165e+06	6.38793e+06	6.43522e+06	6.66336e+06	6.53489e+06	8.02943e+06	1	0.998686	1.004	0.925918	1.01318	1.01101	1.01849	1.0546	1.03427	1.2708
DMSO	Q6IQ32	ADNP2	ADNP homeobox protein 2	432150	596740	611010	714590	379570	727380	914660	753750	615800	592570	476835	482298	598855	717336	646959	606791	668344	801779	593682	633860	1	1.01146	1.2559	1.50437	1.35678	1.27254	1.40163	1.68146	1.24505	1.32931
Infigratinib	Q6IQ32	ADNP2	ADNP homeobox protein 2	282550	427610	312080	372320	430670	419810	443060	466860	404740	343610	367875	380954	343083	359865	402587	391320	392726	435396	381207	410937	1	1.03555	0.932608	0.978225	1.09436	1.06373	1.06755	1.18354	1.03624	1.11706
DMSO	Q96SZ5	ADO	2-aminoethanethiol dioxygenase	513320	715910	760420	757380	570110	904920	1099900	883580	812440	756270	566398	578613	745293	760291	971725	754898	803699	939881	783259	808966	1	1.02157	1.31585	1.34233	1.71562	1.3328	1.41897	1.6594	1.38288	1.42826
Infigratinib	Q96SZ5	ADO	2-aminoethanethiol dioxygenase	806900	1185700	947470	1229100	1280000	1202200	1280800	1241300	1159700	920830	1.05057e+06	1.05633e+06	1.0416e+06	1.18798e+06	1.19653e+06	1.12061e+06	1.13529e+06	1.15764e+06	1.09227e+06	1.10126e+06	1	1.00548	0.991458	1.1308	1.13894	1.06667	1.08065	1.10192	1.0397	1.04825
DMSO	Q9BRR6-2;Q9BRR6;Q9BRR6-4;Q9BRR6-3;Q9BRR6-6;Q9BRR6-5	ADPGK	ADP-dependent glucokinase	2477600	3236000	2315100	2123000	793650	2938800	3437800	1577900	2005700	1570900	2.73379e+06	2.6154e+06	2.26904e+06	2.13116e+06	1.35274e+06	2.45159e+06	2.51201e+06	1.67844e+06	1.93366e+06	1.68036e+06	1	0.956696	0.830001	0.779563	0.494822	0.896775	0.918875	0.613963	0.70732	0.614663
Infigratinib	Q9BRR6-2;Q9BRR6;Q9BRR6-4;Q9BRR6-3;Q9BRR6-6;Q9BRR6-5	ADPGK	ADP-dependent glucokinase	2118500	3005500	2482900	2636000	2928600	2823200	2916900	2916900	2846900	2142000	2.75825e+06	2.67757e+06	2.72956e+06	2.54782e+06	2.73763e+06	2.63161e+06	2.58552e+06	2.72031e+06	2.68137e+06	2.56171e+06	1	0.97075	0.989599	0.923708	0.992526	0.954086	0.937379	0.986246	0.972129	0.928743
DMSO	Q9NX46	ADPRHL2	Poly(ADP-ribose) glycohydrolase ARH3	2608800	3434600	2765100	2683700	1920300	3319100	3826300	2946700	2953500	2623300	2.87855e+06	2.77591e+06	2.71009e+06	2.69401e+06	3.27306e+06	2.76884e+06	2.79588e+06	3.13446e+06	2.84742e+06	2.80609e+06	1	0.964344	0.941478	0.935892	1.13705	0.961887	0.971282	1.0889	0.989184	0.974826
Infigratinib	Q9NX46	ADPRHL2	Poly(ADP-ribose) glycohydrolase ARH3	3131700	4590100	3651800	4279400	4161300	4536400	4466700	4550800	4197400	3881300	4.07742e+06	4.08928e+06	4.01458e+06	4.13624e+06	3.88995e+06	4.22854e+06	3.95926e+06	4.24409e+06	3.95335e+06	4.64181e+06	1	1.00291	0.98459	1.01443	0.954023	1.03706	0.971021	1.04088	0.969573	1.13842
DMSO	P25098;P35626	ADRBK1	Beta-adrenergic receptor kinase 1	645650	930850	798930	804250	421940	1024700	1098700	742880	764440	702280	712411	752332	783037	807341	719176	854820	802822	790216	736984	751214	1	1.05604	1.09914	1.13325	1.0095	1.1999	1.12691	1.10921	1.03449	1.05447
Infigratinib	P25098;P35626	ADRBK1	Beta-adrenergic receptor kinase 1	402080	575020	467420	496090	555170	552470	562220	524250	481610	425130	523501	512280	513855	479494	518969	514977	498349	488918	453608	508430	1	0.978565	0.981575	0.915937	0.991342	0.983718	0.951954	0.933938	0.866489	0.971212
DMSO	Q16186	ADRM1	Proteasomal ubiquitin receptor ADRM1	4961300	6862900	4465300	4180900	2892100	4973100	5126400	4133400	4704900	3946300	5.4743e+06	5.54674e+06	4.37647e+06	4.19697e+06	4.92944e+06	4.14863e+06	3.74587e+06	4.39678e+06	4.53591e+06	4.22127e+06	1	1.01323	0.799457	0.766667	0.90047	0.757838	0.684264	0.803167	0.828583	0.771107
Infigratinib	Q16186	ADRM1	Proteasomal ubiquitin receptor ADRM1	4719900	7409500	6196700	5676000	5399900	5582600	6044200	5172900	6503600	3122900	6.14523e+06	6.60105e+06	6.81231e+06	5.48612e+06	5.04779e+06	5.20375e+06	5.35755e+06	4.82427e+06	6.12547e+06	3.7348e+06	1	1.07418	1.10855	0.892744	0.821416	0.846795	0.871822	0.785043	0.996784	0.607757
DMSO	P30566;P30566-2	ADSL	Adenylosuccinate lyase	12954000	17066000	15755000	15205000	7939500	18025000	20613000	13119000	16264000	14531000	1.42935e+07	1.37931e+07	1.54416e+07	1.52634e+07	1.35325e+07	1.50367e+07	1.5062e+07	1.39549e+07	1.56798e+07	1.55435e+07	1	0.964994	1.08033	1.06786	0.946762	1.052	1.05377	0.976317	1.09699	1.08746
Infigratinib	P30566;P30566-2	ADSL	Adenylosuccinate lyase	8914000	12787000	10099000	11224000	12874000	12604000	12567000	12714000	11884000	10987000	1.16059e+07	1.13918e+07	1.11023e+07	1.08485e+07	1.20345e+07	1.17486e+07	1.11393e+07	1.18571e+07	1.1193e+07	1.31398e+07	1	0.981556	0.956609	0.934744	1.03693	1.0123	0.9598	1.02165	0.964429	1.13217
DMSO	P30520	ADSS	Adenylosuccinate synthetase isozyme 2	11067000	14899000	13165000	13413000	9069800	15315000	16558000	13539000	14207000	12779000	1.22113e+07	1.20417e+07	1.29031e+07	1.34645e+07	1.5459e+07	1.2776e+07	1.2099e+07	1.44017e+07	1.36967e+07	1.36694e+07	1	0.986107	1.05665	1.10263	1.26596	1.04624	0.990797	1.17937	1.12164	1.1194
Infigratinib	P30520	ADSS	Adenylosuccinate synthetase isozyme 2	9654600	13767000	11474000	11971000	13451000	13202000	13819000	13098000	12523000	10112000	1.25701e+07	1.22649e+07	1.26139e+07	1.15705e+07	1.25739e+07	1.23061e+07	1.22491e+07	1.22152e+07	1.17949e+07	1.20934e+07	1	0.975718	1.00348	0.920479	1.0003	0.978994	0.974461	0.971769	0.938327	0.962072
DMSO	Q8N142;Q8N142-2	ADSSL1	Adenylosuccinate synthetase isozyme 1	210490	325450	209740	211100	103990	250100	287600	181680	193510	169510	232255	263035	205568	211911	177246	208637	210150	193257	186560	181321	1	1.13253	0.885095	0.912408	0.763153	0.898311	0.904824	0.832088	0.803254	0.7807
Infigratinib	Q8N142;Q8N142-2	ADSSL1	Adenylosuccinate synthetase isozyme 1	236180	347960	278890	302670	339730	326210	319130	307330	317020	239730	307502	309994	306596	292545	317577	304072	282875	286617	298588	286703	1	1.0081	0.997053	0.951358	1.03276	0.988846	0.919912	0.932082	0.97101	0.932361
DMSO	Q6ZN18-2;Q6ZN18;Q6ZN18-3	AEBP2	Zinc finger protein AEBP2	96230	120710	125570	143660	69243	136890	153370	135620	152650	134490	106180	97560.3	123072	144212	118021	114196	112068	144262	147167	143861	1	0.918818	1.15909	1.35818	1.11152	1.07549	1.05545	1.35865	1.38601	1.35488
Infigratinib	Q6ZN18-2;Q6ZN18;Q6ZN18-3	AEBP2	Zinc finger protein AEBP2	7710.7	12309	9889.3	10128	13243	11458	8611.8	12779	13921	9933.3	10039.2	10966	10871.7	9789.18	12379.5	10680.4	7633.45	11917.7	13111.6	11879.6	1	1.09232	1.08293	0.975096	1.23311	1.06387	0.760365	1.18712	1.30604	1.18333
DMSO	Q08117;Q08117-2	AES	Amino-terminal enhancer of split	192820	261660	258780	244370	166450	324640	375430	272330	247880	228930	212758	211479	253632	245309	283706	270820	274327	289683	238977	244882	1	0.99399	1.19212	1.153	1.33347	1.2729	1.28939	1.36156	1.12323	1.15099
Infigratinib	Q08117;Q08117-2	AES	Amino-terminal enhancer of split	172180	284700	243220	279930	297930	305120	289790	281850	256500	245190	224175	253636	267382	270565	278503	284413	256868	262854	241586	293233	1	1.13142	1.19274	1.20694	1.24234	1.26871	1.14584	1.17254	1.07767	1.30805
Infigratinib	Q8N556;Q8N556-2	AFAP1	Actin filament-associated protein 1	5790.5	7424.2	6113.8	6709.7	8014.9	9144.9	3181.4	6648.7	6023.3	4915.4	7539.13	6614.15	6721.17	6485.24	7492.27	8524.3	2819.98	6200.61	5673.09	5878.53	1	0.877309	0.891505	0.86021	0.993784	1.13067	0.374045	0.822456	0.752486	0.779736
DMSO	Q9UHB7;Q9UHB7-2;Q9UHB7-3	AFF4	AF4/FMR2 family member 4	334620	431260	538470	525040	419530	570950	659180	654840	615460	593600	369220	348553	527758	527058	715069	476295	481664	696566	593354	634961	1	0.944026	1.42939	1.42749	1.9367	1.29	1.30454	1.88659	1.60705	1.71974
Infigratinib	Q9UHB7;Q9UHB7-2;Q9UHB7-3	AFF4	AF4/FMR2 family member 4	227840	326760	269790	257570	258050	257570	308140	282410	327320	216490	296644	291107	296592	248953	241223	240090	273134	263377	308289	258909	1	0.981337	0.999826	0.839234	0.813175	0.809356	0.920746	0.887856	1.03926	0.872796
DMSO	Q9Y4W6	AFG3L2	AFG3-like protein 2	20189000	27406000	23583000	22856000	13851000	27361000	30585000	20897000	23774000	21759000	2.22766e+07	2.21501e+07	2.31139e+07	2.29438e+07	2.36084e+07	2.2825e+07	2.23485e+07	2.22285e+07	2.29201e+07	2.32751e+07	1	0.994323	1.03759	1.02995	1.05978	1.02462	1.00323	0.997845	1.02889	1.04483
Infigratinib	Q9Y4W6	AFG3L2	AFG3-like protein 2	21626000	30450000	24366000	25640000	27658000	27496000	29122000	27577000	27902000	25842000	2.81567e+07	2.71276e+07	2.67866e+07	2.47823e+07	2.58545e+07	2.563e+07	2.58136e+07	2.57184e+07	2.62797e+07	3.09055e+07	1	0.963452	0.951342	0.880156	0.918237	0.910265	0.916784	0.913404	0.933339	1.09763
DMSO	Q6ULP2-8;Q6ULP2-6;Q6ULP2;Q6ULP2-9;Q6ULP2-7	AFTPH	Aftiphilin	181650	257540	184860	165550	107860	255580	271650	159290	180810	155030	200433	208149	181183	166186	183842	213209	198495	169440	174316	165832	1	1.0385	0.903957	0.829137	0.917226	1.06374	0.990333	0.84537	0.869697	0.827371
Infigratinib	Q6ULP2-8;Q6ULP2-6;Q6ULP2;Q6ULP2-9;Q6ULP2-7	AFTPH	Aftiphilin	53645	73691	60912	64004	66006	67105	69019	68165	71838	44727	69844.8	65650.6	66963.3	61862.8	61701.9	62551	61178.1	63571	67661.2	53490.9	1	0.939949	0.958743	0.885718	0.883414	0.895571	0.875914	0.910174	0.968735	0.765853
DMSO	P20933	AGA	N(4)-(beta-N-acetylglucosaminyl)-L-asparaginase;Glycosylasparaginase alpha chain;Glycosylasparaginase beta chain	413520	557420	560810	621100	468860	620910	679660	646630	684140	687230	456278	450518	549654	623487	799149	517972	496629	687833	659568	735115	1	0.987376	1.20465	1.36646	1.75145	1.13521	1.08843	1.50749	1.44554	1.61111
Infigratinib	P20933	AGA	N(4)-(beta-N-acetylglucosaminyl)-L-asparaginase;Glycosylasparaginase alpha chain;Glycosylasparaginase beta chain	533570	666650	480240	522370	563180	559370	612650	549390	594790	513660	694699	593912	527949	504895	526457	521409	543050	512363	560207	614307	1	0.85492	0.759968	0.726782	0.75782	0.750554	0.781705	0.737533	0.806403	0.884278
DMSO	Q9UPQ3-2;Q9UPQ3;Q9UPQ3-3;Q8TF27;A6NIR3	AGAP1	Arf-GAP with GTPase, ANK repeat and PH domain-containing protein 1	83344	120560	109830	122610	86247	135260	161810	148510	131360	127920	91961.8	97439.1	107645	123081	147004	112836	118235	157973	126642	136833	1	1.05956	1.17054	1.33839	1.59853	1.22699	1.28569	1.71781	1.37711	1.48794
Infigratinib	Q9UPQ3-2;Q9UPQ3;Q9UPQ3-3;Q8TF27;A6NIR3	AGAP1	Arf-GAP with GTPase, ANK repeat and PH domain-containing protein 1	19005	34471	32643	55308	49809	50100	36387	54978	47940	41087	24744.2	30709.9	35885.9	53457.7	46561.1	46700	32253.2	51272.7	45152.7	49137.6	1	1.2411	1.45028	2.16042	1.8817	1.88731	1.30347	2.07211	1.82478	1.98583
DMSO	Q96P47;Q96P47-2;Q96P47-4;Q96P47-5;Q96P47-3;Q96P47-6	AGAP3	Arf-GAP with GTPase, ANK repeat and PH domain-containing protein 3	215720	269900	235290	239470	141800	249060	291870	243660	274600	223450	238026	218139	230609	240390	241691	207770	213270	259186	264737	239020	1	0.916451	0.968842	1.00993	1.0154	0.872887	0.895996	1.0889	1.11222	1.00418
Infigratinib	Q96P47;Q96P47-2;Q96P47-4;Q96P47-5;Q96P47-3;Q96P47-6	AGAP3	Arf-GAP with GTPase, ANK repeat and PH domain-containing protein 3	350010	486970	444030	737400	719600	666110	631180	654780	541220	456030	455707	433837	488142	712731	672677	620905	559475	610651	509752	545385	1	0.952009	1.07117	1.56401	1.47612	1.36251	1.22771	1.34001	1.1186	1.19679
DMSO	P52594-2;P52594-3;P52594;P52594-4	AGFG1	Arf-GAP domain and FG repeat-containing protein 1	2827100	3722000	2436300	2301500	1281800	3314100	3732000	2127600	2301200	1962300	3.11942e+06	3.0082e+06	2.38783e+06	2.31034e+06	2.18477e+06	2.76467e+06	2.72698e+06	2.26317e+06	2.21855e+06	2.09903e+06	1	0.964344	0.765473	0.740632	0.700375	0.886276	0.874193	0.725509	0.711204	0.67289
Infigratinib	P52594-2;P52594-3;P52594;P52594-4	AGFG1	Arf-GAP domain and FG repeat-containing protein 1	3243200	4729100	3682000	4161700	4427000	4455600	4537000	4513400	4450200	3274800	4.22259e+06	4.21311e+06	4.04779e+06	4.02248e+06	4.13833e+06	4.15323e+06	4.02157e+06	4.20922e+06	4.19145e+06	3.91647e+06	1	0.997755	0.958603	0.952609	0.980045	0.983574	0.952395	0.996833	0.992627	0.927504
DMSO	O95081;O95081-2	AGFG2	Arf-GAP domain and FG repeat-containing protein 2	1437700	2047000	2076900	2076900	1982300	2313600	2681400	2477400	2441800	2254500	1.58636e+06	1.65443e+06	2.03558e+06	2.08488e+06	3.37873e+06	1.93004e+06	1.9593e+06	2.63526e+06	2.3541e+06	2.41159e+06	1	1.04291	1.28318	1.31426	2.12987	1.21665	1.23509	1.6612	1.48396	1.5202
Infigratinib	O95081;O95081-2	AGFG2	Arf-GAP domain and FG repeat-containing protein 2	1136300	1678300	1351900	1628700	1870100	1790500	1902100	1818500	1478500	1314600	1.47944e+06	1.49518e+06	1.4862e+06	1.57421e+06	1.74816e+06	1.66899e+06	1.68601e+06	1.69594e+06	1.39254e+06	1.57218e+06	1	1.01064	1.00457	1.06406	1.18163	1.12812	1.13963	1.14634	0.941257	1.06269
DMSO	Q53H12;Q53H12-2	AGK	Acylglycerol kinase, mitochondrial	5559900	7770100	3590100	3299900	2056900	5173100	5806600	3599100	3427800	3242400	6.1348e+06	6.27995e+06	3.51868e+06	3.31258e+06	3.50589e+06	4.31548e+06	4.24289e+06	3.82843e+06	3.30468e+06	3.46833e+06	1	1.02366	0.573561	0.539966	0.571475	0.703442	0.691611	0.624052	0.538678	0.565353
Infigratinib	Q53H12;Q53H12-2	AGK	Acylglycerol kinase, mitochondrial	7425300	11446000	9500600	10413000	8923700	9828500	10351000	9171000	11694000	4943300	9.66761e+06	1.01971e+07	1.04444e+07	1.00646e+07	8.34181e+06	9.1615e+06	9.17507e+06	8.55291e+06	1.10141e+07	5.9119e+06	1	1.05477	1.08035	1.04107	0.862862	0.947649	0.949053	0.884698	1.13928	0.611516
DMSO	P35573;P35573-2;P35573-3	AGL	Glycogen debranching enzyme;4-alpha-glucanotransferase;Amylo-alpha-1,6-glucosidase	5869200	8086800	6162600	5814500	3247000	7496400	8381800	5519900	6069500	5599600	6.47608e+06	6.53592e+06	6.04001e+06	5.83685e+06	5.53435e+06	6.25361e+06	6.1246e+06	5.87163e+06	5.8515e+06	5.98977e+06	1	1.00924	0.932664	0.901293	0.854584	0.965647	0.945726	0.906663	0.903556	0.924907
Infigratinib	P35573;P35573-2;P35573-3	AGL	Glycogen debranching enzyme;4-alpha-glucanotransferase;Amylo-alpha-1,6-glucosidase	5081900	7252100	5917900	6848100	7191000	7091200	7363500	7272100	7164500	5971700	6.61654e+06	6.46083e+06	6.50581e+06	6.61901e+06	6.72209e+06	6.60997e+06	6.52697e+06	6.78199e+06	6.74794e+06	7.1418e+06	1	0.976465	0.983264	1.00037	1.01595	0.999006	0.986461	1.025	1.01986	1.07939
DMSO	Q9UL18	AGO1	Protein argonaute-1	566680	724960	594910	551570	294050	696910	741500	486470	608320	509890	625275	585928	583075	553690	501194	581373	541815	517468	586471	545418	1	0.937072	0.93251	0.885514	0.801558	0.929787	0.866523	0.827584	0.93794	0.872286
Infigratinib	Q9UL18	AGO1	Protein argonaute-1	545750	718980	550180	616360	683220	671360	676460	663800	658610	694170	710557	640532	604837	595741	638669	625799	599610	619063	620317	830187	1	0.901451	0.851216	0.838414	0.898829	0.880716	0.84386	0.871236	0.873001	1.16836
DMSO	Q9UKV8;Q9UKV8-2	AGO2	Protein argonaute-2	1273600	1708500	1471900	1334700	535440	1694700	1904400	1021200	1277200	974900	1.40529e+06	1.38084e+06	1.44262e+06	1.33983e+06	912632	1.41374e+06	1.39155e+06	1.08627e+06	1.23133e+06	1.04283e+06	1	0.982604	1.02656	0.953418	0.649425	1.00601	0.990221	0.772986	0.876207	0.742074
Infigratinib	Q9UKV8;Q9UKV8-2	AGO2	Protein argonaute-2	1720300	2451100	1931200	2198900	2451400	2400400	2450400	2500600	2213500	2111800	2.2398e+06	2.18366e+06	2.12305e+06	2.12534e+06	2.29155e+06	2.2375e+06	2.17202e+06	2.33207e+06	2.0848e+06	2.52559e+06	1	0.974936	0.947876	0.948897	1.0231	0.998973	0.969739	1.0412	0.930798	1.1276
DMSO	Q9H9G7;Q9H9G7-2	AGO3	Protein argonaute-3	85741	112010	124420	126260	54064	129170	144150	112090	123060	103150	94606.7	90528.8	121945	126745	92149.5	107756	105331	119232	118640	110337	1	0.956896	1.28897	1.33971	0.974027	1.13898	1.11335	1.26029	1.25403	1.16627
Infigratinib	Q9H9G7;Q9H9G7-2	AGO3	Protein argonaute-3	125000	187830	141990	169700	190890	181540	184650	178550	174070	142600	162748	167336	156096	164023	178443	169220	163673	166516	163949	170541	1	1.02819	0.959127	1.00783	1.09644	1.03977	1.00568	1.02316	1.00738	1.04789
DMSO	Q99943	AGPAT1	1-acyl-sn-glycerol-3-phosphate acyltransferase alpha	522260	711900	610670	637480	393950	677870	838310	644310	655110	617290	576262	575372	598522	639930	671469	565489	612555	685365	631580	660302	1	0.998456	1.03863	1.11048	1.16521	0.981306	1.06298	1.18933	1.09599	1.14584
Infigratinib	Q99943	AGPAT1	1-acyl-sn-glycerol-3-phosphate acyltransferase alpha	528490	776340	601350	715340	733780	693450	730940	715530	681960	442230	688085	691634	661091	691409	685932	646390	647901	667306	642309	528881	1	1.00516	0.960769	1.00483	0.996872	0.939405	0.941601	0.969802	0.933474	0.768628
DMSO	O15120;O15120-2	AGPAT2	1-acyl-sn-glycerol-3-phosphate acyltransferase beta	102870	120840	88672	71329	37726	103110	138990	77140	71556	60012	113507	97665.4	86908	71603.1	64302.1	86015.9	101560	82055.3	68985.9	64193.6	1	0.860436	0.765663	0.630826	0.566505	0.757804	0.89475	0.722911	0.607769	0.565548
Infigratinib	O15120;O15120-2	AGPAT2	1-acyl-sn-glycerol-3-phosphate acyltransferase beta	91157	142680	96252	142930	142370	136610	152360	141630	127820	77563	118685	127112	105814	138148	133086	127339	135051	132085	120388	92760.8	1	1.07101	0.891555	1.16399	1.12134	1.07292	1.1379	1.1129	1.01435	0.781573
Infigratinib	Q9NRZ5;Q9NRZ5-2	AGPAT4	1-acyl-sn-glycerol-3-phosphate acyltransferase delta	74586	93654	73966	85052	83091	88747	93241	84684	85844	52710	97109.7	83435.4	81314.1	82206.7	77672.9	82724.3	82648.3	78976.7	80852.8	63038.1	1	0.859188	0.837343	0.846535	0.799847	0.851865	0.851082	0.813273	0.832593	0.649143
DMSO	Q9NUQ2	AGPAT5	1-acyl-sn-glycerol-3-phosphate acyltransferase epsilon	2869300	4314000	3357200	3132400	1444700	4068500	4371300	2474700	2975000	2404000	3.16599e+06	3.48666e+06	3.29041e+06	3.14444e+06	2.46242e+06	3.394e+06	3.19412e+06	2.63239e+06	2.86815e+06	2.57151e+06	1	1.10129	1.0393	0.993193	0.777773	1.07202	1.00888	0.831458	0.905925	0.812229
Infigratinib	Q9NUQ2	AGPAT5	1-acyl-sn-glycerol-3-phosphate acyltransferase epsilon	2066000	2910400	2421800	2689600	3093300	2963700	3017800	2837100	2690400	2306600	2.6899e+06	2.59285e+06	2.66239e+06	2.59962e+06	2.89159e+06	2.76257e+06	2.67496e+06	2.64589e+06	2.53397e+06	2.75856e+06	1	0.963921	0.989775	0.96644	1.07498	1.02702	0.994448	0.983641	0.942034	1.02553
DMSO	Q86UL3;Q53EU6	AGPAT6	Glycerol-3-phosphate acyltransferase 4	507900	711690	493690	505190	373720	623310	697230	534880	585900	563940	560417	575203	483869	507131	636988	519974	509467	568962	564856	603235	1	1.02638	0.863408	0.904918	1.13663	0.927834	0.909086	1.01525	1.00792	1.0764
Infigratinib	Q86UL3;Q53EU6	AGPAT6	Glycerol-3-phosphate acyltransferase 4	603780	826000	638470	676170	707680	722010	735630	703580	772240	619030	786111	735875	701898	653550	661534	673012	652058	656162	727340	740323	1	0.936096	0.892874	0.831371	0.841528	0.856128	0.829474	0.834693	0.925238	0.941754
DMSO	O00116	AGPS	Alkyldihydroxyacetonephosphate synthase, peroxisomal	17668000	24088000	18742000	18560000	11120000	22412000	25291000	17954000	19310000	17826000	1.94949e+07	1.94684e+07	1.83692e+07	1.86313e+07	1.89535e+07	1.86964e+07	1.84802e+07	1.9098e+07	1.86164e+07	1.90681e+07	1	0.998642	0.942255	0.955703	0.972229	0.959042	0.94795	0.979643	0.95494	0.978107
Infigratinib	O00116	AGPS	Alkyldihydroxyacetonephosphate synthase, peroxisomal	14182000	20521000	16452000	18117000	18521000	19212000	20142000	18525000	19313000	13663000	1.84647e+07	1.8282e+07	1.80864e+07	1.75109e+07	1.73133e+07	1.79082e+07	1.78538e+07	1.72765e+07	1.81901e+07	1.63401e+07	1	0.990102	0.979512	0.948345	0.937642	0.969861	0.966912	0.935649	0.985127	0.884939
DMSO	O00468-6;O00468-3;O00468-5;O00468-4;O00468-7;O00468;O00468-2	AGRN	Agrin;Agrin N-terminal 110 kDa subunit;Agrin C-terminal 110 kDa subunit;Agrin C-terminal 90 kDa fragment;Agrin C-terminal 22 kDa fragment	2625400	3749600	3787900	3971500	3040200	4291300	5112500	4709500	4324700	4282400	2.89687e+06	3.0305e+06	3.71255e+06	3.98676e+06	5.18187e+06	3.57987e+06	3.73571e+06	5.00959e+06	4.16937e+06	4.58079e+06	1	1.04613	1.28157	1.37623	1.78878	1.23577	1.28957	1.72931	1.43927	1.58129
Infigratinib	O00468-6;O00468-3;O00468-5;O00468-4;O00468-7;O00468;O00468-2	AGRN	Agrin;Agrin N-terminal 110 kDa subunit;Agrin C-terminal 110 kDa subunit;Agrin C-terminal 90 kDa fragment;Agrin C-terminal 22 kDa fragment	2091400	3096800	2658500	3195300	3292700	3346000	3412400	3389000	3210000	2989300	2.72297e+06	2.75891e+06	2.92261e+06	3.08841e+06	3.07799e+06	3.11893e+06	3.02473e+06	3.1606e+06	3.02336e+06	3.57503e+06	1	1.0132	1.07332	1.13421	1.13038	1.14542	1.11082	1.16072	1.11032	1.31292
DMSO	Q9UPW5;Q9UPW5-2;Q9UPW5-3;Q96MI9	AGTPBP1	Cytosolic carboxypeptidase 1	1301900	1840300	1344000	1272900	699130	1627600	1841400	1266500	1361900	1188200	1.43652e+06	1.48737e+06	1.31726e+06	1.27779e+06	1.19163e+06	1.35777e+06	1.34551e+06	1.3472e+06	1.31298e+06	1.27099e+06	1	1.0354	0.916984	0.889507	0.829529	0.94518	0.93665	0.937824	0.914005	0.884773
Infigratinib	Q9UPW5;Q9UPW5-2;Q9UPW5-3;Q96MI9	AGTPBP1	Cytosolic carboxypeptidase 1	1362300	2084900	2089700	2590400	2408400	2413200	2606900	2376100	2443300	1930200	1.77369e+06	1.85742e+06	2.2973e+06	2.50374e+06	2.25135e+06	2.24943e+06	2.31074e+06	2.21596e+06	2.30124e+06	2.30841e+06	1	1.0472	1.29521	1.4116	1.26931	1.26822	1.30279	1.24935	1.29743	1.30147
DMSO	Q6RW13-2;Q6RW13-4;Q6RW13-3;Q6RW13-5	AGTRAP	Type-1 angiotensin II receptor-associated protein	749410	997350	580600	593370	384970	703320	861800	607160	657660	569240	826900	806079	569050	595650	656163	586720	629719	645848	634039	608904	1	0.974821	0.688173	0.720342	0.793522	0.709542	0.761542	0.781048	0.766766	0.73637
DMSO	Q6RW13	AGTRAP	Type-1 angiotensin II receptor-associated protein	587100	968050	763890	667430	232110	901340	1192000	556940	579600	459160	647807	782398	748694	669995	395620	751911	870997	592428	558782	491154	1	1.20776	1.15574	1.03425	0.610707	1.1607	1.34453	0.914514	0.862576	0.758179
Infigratinib	Q6RW13-2;Q6RW13-4;Q6RW13-3;Q6RW13-5	AGTRAP	Type-1 angiotensin II receptor-associated protein	707930	1019600	805720	860700	673640	711810	785470	788740	902660	555310	921712	908352	885764	831907	629714	663504	696236	735582	850177	664118	1	0.985504	0.960998	0.902566	0.6832	0.71986	0.755373	0.79806	0.922389	0.720526
Infigratinib	Q6RW13	AGTRAP	Type-1 angiotensin II receptor-associated protein	469840	755760	719110	987860	909630	832340	822000	915230	987720	566160	611723	673299	790549	954813	850315	775855	728616	853547	930292	677094	1	1.10066	1.29233	1.56086	1.39003	1.26831	1.19109	1.39532	1.52077	1.10686
DMSO	Q8WYP5;Q8WYP5-3;Q8WYP5-2	AHCTF1	Protein ELYS	8553400	11335000	9682300	9753000	7412000	11031000	12531000	11210000	11223000	10770000	9.43783e+06	9.16118e+06	9.48969e+06	9.79048e+06	1.26334e+07	9.20222e+06	9.15642e+06	1.19243e+07	1.08199e+07	1.15204e+07	1	0.970687	1.00549	1.03737	1.33859	0.975036	0.970183	1.26346	1.14644	1.22067
Infigratinib	Q8WYP5;Q8WYP5-3;Q8WYP5-2	AHCTF1	Protein ELYS	6749700	9771300	7672500	8277900	8538600	8617300	9257200	8583300	8766000	7693000	8.78799e+06	8.70516e+06	8.43472e+06	8.00097e+06	7.98182e+06	8.0325e+06	8.20553e+06	8.00482e+06	8.25632e+06	9.20038e+06	1	0.990574	0.959801	0.910444	0.908265	0.914031	0.933721	0.910882	0.939501	1.04693
DMSO	P23526;P23526-2	AHCY	Adenosylhomocysteinase	63137000	87655000	65476000	61409000	32441000	81842000	85429000	56791000	59870000	55023000	6.96654e+07	7.08446e+07	6.41735e+07	6.1645e+07	5.52941e+07	6.82738e+07	6.24231e+07	6.04097e+07	5.77196e+07	5.88569e+07	1	1.01693	0.921167	0.884872	0.79371	0.980024	0.896042	0.86714	0.828526	0.844852
Infigratinib	P23526;P23526-2	AHCY	Adenosylhomocysteinase	45052000	65628000	50583000	57323000	60434000	64281000	63978000	62746000	56781000	55946000	5.86569e+07	5.84673e+07	5.56081e+07	5.54053e+07	5.64933e+07	5.99187e+07	5.67098e+07	5.85172e+07	5.34796e+07	6.69081e+07	1	0.996768	0.948023	0.944566	0.963113	1.02151	0.966804	0.997618	0.911736	1.14067
DMSO	O43865;O43865-2	AHCYL1	Putative adenosylhomocysteinase 2	11962000	16981000	13766000	13450000	8407900	16273000	18520000	13781000	14419000	13210000	1.31989e+07	1.37244e+07	1.34921e+07	1.35017e+07	1.43309e+07	1.35752e+07	1.35326e+07	1.46591e+07	1.39011e+07	1.41305e+07	1	1.03982	1.02222	1.02294	1.08576	1.02851	1.02528	1.11063	1.0532	1.07058
Infigratinib	O43865;O43865-2	AHCYL1	Putative adenosylhomocysteinase 2	8823900	12838000	10656000	11638000	12436000	12390000	13384000	12574000	12704000	10734000	1.14886e+07	1.14372e+07	1.17146e+07	1.12487e+07	1.16251e+07	1.15492e+07	1.18635e+07	1.17266e+07	1.19654e+07	1.28372e+07	1	0.995533	1.01968	0.979119	1.01188	1.00528	1.03264	1.02072	1.0415	1.11739
DMSO	Q96HN2-2;Q96HN2;Q96HN2-4;Q96HN2-3	AHCYL2	Putative adenosylhomocysteinase 3	312980	400100	378690	395040	255900	450880	495190	385290	442190	429650	345342	323369	371157	396558	436169	376131	361836	409840	426308	459587	1	0.936372	1.07475	1.1483	1.26301	1.08915	1.04776	1.18677	1.23445	1.33082
Infigratinib	Q96HN2-2;Q96HN2;Q96HN2-4;Q96HN2-3	AHCYL2	Putative adenosylhomocysteinase 3	512430	719650	614000	683080	663810	692850	765490	685720	738810	525850	667175	641129	674997	660229	620525	645831	678526	639505	695854	628886	1	0.960961	1.01172	0.989588	0.930078	0.968008	1.01701	0.958527	1.04299	0.94261
DMSO	Q5TGY3	AHDC1	AT-hook DNA-binding motif-containing protein 1	320480	434320	525460	717890	584240	556510	619620	868870	774610	1072800	353618	351026	515007	720649	995809	464249	452757	924234	746788	1.14755e+06	1	0.992671	1.45639	2.03793	2.81606	1.31285	1.28036	2.61365	2.11185	3.24517
Infigratinib	Q5TGY3	AHDC1	AT-hook DNA-binding motif-containing protein 1	395150	598170	471640	555350	596440	575040	573580	595550	563610	2350000	514478	532904	518495	536772	557548	536016	508418	555412	530840	2.81046e+06	1	1.03581	1.00781	1.04333	1.08371	1.04186	0.988221	1.07956	1.0318	5.46274
DMSO	Q09666;Q09666-2	AHNAK	Neuroblast differentiation-associated protein AHNAK	1109900000	1495000000	1097400000	1077500000	871540000	1315500000	1453100000	1228500000	1266200000	1329900000	1.22466e+09	1.20829e+09	1.07557e+09	1.08164e+09	1.4855e+09	1.09741e+09	1.06178e+09	1.30678e+09	1.22072e+09	1.42257e+09	1	0.986629	0.878256	0.883214	1.21298	0.89609	0.866999	1.06705	0.99678	1.1616
Infigratinib	Q09666;Q09666-2	AHNAK	Neuroblast differentiation-associated protein AHNAK	908170000	1230000000	996050000	983900000	1101100000	1096000000	1301900000	1077300000	1107800000	1229700000	1.18242e+09	1.09579e+09	1.095e+09	9.50985e+08	1.0293e+09	1.02162e+09	1.154e+09	1.00469e+09	1.04339e+09	1.47065e+09	1	0.926738	0.926067	0.804269	0.870502	0.864008	0.975961	0.849692	0.882418	1.24376
DMSO	Q8IVF2-3	AHNAK2	Protein AHNAK2	95080000	123800000	93480000	91448000	59998000	112330000	121940000	88341000	91506000	71525000	1.04911e+08	1.00058e+08	9.16204e+07	9.17994e+07	1.02264e+08	9.37074e+07	8.91018e+07	9.397e+07	8.82194e+07	7.65088e+07	1	0.953736	0.873312	0.875019	0.974763	0.893205	0.849305	0.895709	0.840894	0.729271
Infigratinib	Q8IVF2-3	AHNAK2	Protein AHNAK2	79511000	110460000	85819000	89022000	98614000	97120000	108000000	93416000	91606000	76650000	1.03522e+08	9.84077e+07	9.43446e+07	8.60439e+07	9.21836e+07	9.05291e+07	9.57306e+07	8.71201e+07	8.62798e+07	9.16689e+07	1	0.950598	0.911349	0.831166	0.890475	0.874492	0.924738	0.841562	0.833445	0.885502
DMSO	O95433;O95433-2	AHSA1	Activator of 90 kDa heat shock protein ATPase homolog 1	17436000	23413000	17419000	15912000	8512700	20312000	23721000	12945000	15697000	13712000	1.92389e+07	1.89229e+07	1.70725e+07	1.59732e+07	1.45095e+07	1.69446e+07	1.7333e+07	1.37698e+07	1.51332e+07	1.46674e+07	1	0.983574	0.887394	0.830253	0.754175	0.880745	0.900934	0.71573	0.786594	0.762384
Infigratinib	O95433;O95433-2	AHSA1	Activator of 90 kDa heat shock protein ATPase homolog 1	12015000	16322000	13160000	13640000	14696000	14615000	15394000	14406000	14569000	8690900	1.56433e+07	1.45411e+07	1.44674e+07	1.31837e+07	1.37377e+07	1.36232e+07	1.36452e+07	1.34351e+07	1.37219e+07	1.03938e+07	1	0.929541	0.924827	0.842768	0.878184	0.870862	0.872267	0.858839	0.877175	0.664425
DMSO	Q96BJ3;Q96BJ3-3;Q96BJ3-2	AIDA	Axin interactor, dorsalization-associated protein	2519500	3278100	2332800	1928200	666570	3138200	3692000	1310800	1748400	1389700	2.78002e+06	2.64943e+06	2.28639e+06	1.93561e+06	1.13614e+06	2.61793e+06	2.69775e+06	1.39432e+06	1.6856e+06	1.48653e+06	1	0.953025	0.822438	0.696258	0.408679	0.941696	0.970408	0.501552	0.606328	0.53472
Infigratinib	Q96BJ3;Q96BJ3-3;Q96BJ3-2	AIDA	Axin interactor, dorsalization-associated protein	1618100	2202400	1782600	1939000	2182800	2197900	2415300	2212200	2084400	1341300	2.10674e+06	1.9621e+06	1.95969e+06	1.87413e+06	2.04047e+06	2.04874e+06	2.14091e+06	2.06311e+06	1.96321e+06	1.60412e+06	1	0.931344	0.930202	0.88959	0.968543	0.972472	1.01622	0.97929	0.931871	0.761422
DMSO	P55008;P55008-2;P55008-3	AIF1	Allograft inflammatory factor 1	27047	37637	46062	59516	46047	59525	66377	61441	67031	61219	29843.7	30419	45145.7	59744.7	78484.9	49656.6	48501.8	65356	64623.4	65484.7	1	1.01928	1.51274	2.00192	2.62987	1.66389	1.62519	2.18994	2.1654	2.19426
Infigratinib	P55008;P55008-2;P55008-3	AIF1	Allograft inflammatory factor 1	19015	34272	28175	36349	34320	38017	32117	35843	30683	30095	24757.2	30532.6	30974	35133	32082.1	35437	28468.3	33427.3	28899	35991.9	1	1.23328	1.25111	1.4191	1.29587	1.43138	1.1499	1.35021	1.1673	1.45379
DMSO	Q9BQI0;Q9BQI0-3;Q9BQI0-2;Q9BQI0-4	AIF1L	Allograft inflammatory factor 1-like	756320	1071100	473280	433900	121390	711980	866810	228160	495640	395710	834524	865685	463865	435568	206903	593944	633380	242698	477838	423283	1	1.03734	0.555844	0.521935	0.24793	0.711716	0.758971	0.290822	0.572587	0.507214
Infigratinib	Q9BQI0;Q9BQI0-3;Q9BQI0-2;Q9BQI0-4	AIF1L	Allograft inflammatory factor 1-like	619590	984330	838720	780710	609960	656190	807950	699430	1047500	378780	806695	876930	922042	754592	570186	611659	716162	652291	986596	452999	1	1.08706	1.14299	0.935412	0.706817	0.758228	0.887773	0.808597	1.22301	0.561549
DMSO	O95831-3;O95831;O95831-2;O95831-5;O95831-6;O95831-4	AIFM1	Apoptosis-inducing factor 1, mitochondrial	26073000	34711000	26065000	24690000	16289000	30899000	33675000	25199000	27359000	26427000	2.8769e+07	2.80541e+07	2.55465e+07	2.47849e+07	2.77638e+07	2.57764e+07	2.46064e+07	2.68047e+07	2.63763e+07	2.82684e+07	1	0.975153	0.887987	0.861515	0.965061	0.895979	0.85531	0.931722	0.916833	0.9826
Infigratinib	O95831-3;O95831;O95831-2;O95831-5;O95831-6;O95831-4	AIFM1	Apoptosis-inducing factor 1, mitochondrial	17506000	24737000	19845000	20079000	21547000	21884000	23697000	22205000	21874000	22537000	2.27925e+07	2.2038e+07	2.18165e+07	1.94073e+07	2.0142e+07	2.03989e+07	2.10049e+07	2.07085e+07	2.06022e+07	2.69529e+07	1	0.966895	0.957178	0.851477	0.883711	0.894982	0.92157	0.908565	0.903902	1.18253
DMSO	Q96NN9-3;Q96NN9-2;Q96NN9	AIFM3	Apoptosis-inducing factor 3	11114	17197	10898	8224	1624.1	14976	17651	4854.4	6374.4	8727.7	12263.2	13899	10681.2	8255.61	2768.2	12493.2	12897.6	5163.72	6145.45	9335.84	1	1.13339	0.870997	0.673202	0.225732	1.01876	1.05173	0.421075	0.50113	0.761289
Infigratinib	Q96NN9-3;Q96NN9-2;Q96NN9	AIFM3	Apoptosis-inducing factor 3	16266	23316	19772	23127	21494	22037	29574	20954	27482	17800	21178	20772	21736.2	22353.3	20092.4	20541.5	26214.2	19541.8	25884.1	21287.8	1	0.980827	1.02636	1.05549	0.948739	0.969943	1.2378	0.922738	1.22222	1.00518
Infigratinib	Q9NVV5-3;Q9NVV5-4;Q9NVV5;Q9NVV5-1	AIG1	Androgen-induced gene 1 protein	10517	24796	19783	36814	37755	34284	30121	37033	34291	24873	13692.9	22090.5	21748.3	35582.4	35293.1	31957.4	26699.1	34537.1	32297.2	29746.6	1	1.61328	1.58829	2.5986	2.57746	2.33386	1.94984	2.52226	2.35868	2.17241
DMSO	Q12904;Q12904-2	AIMP1	Aminoacyl tRNA synthase complex-interacting multifunctional protein 1;Endothelial monocyte-activating polypeptide 2	14020000	19204000	13859000	12923000	8464700	16355000	18165000	12552000	12961000	12498000	1.54697e+07	1.55211e+07	1.35833e+07	1.29727e+07	1.44277e+07	1.36436e+07	1.32732e+07	1.33518e+07	1.24955e+07	1.33688e+07	1	1.00332	0.878059	0.838586	0.932642	0.881956	0.858014	0.863095	0.80774	0.864197
Infigratinib	Q12904;Q12904-2	AIMP1	Aminoacyl tRNA synthase complex-interacting multifunctional protein 1;Endothelial monocyte-activating polypeptide 2	10691000	15591000	12885000	14204000	14819000	14729000	16266000	14718000	14353000	13217000	1.39195e+07	1.38899e+07	1.4165e+07	1.37288e+07	1.38527e+07	1.37294e+07	1.44181e+07	1.37261e+07	1.35185e+07	1.58068e+07	1	0.997872	1.01764	0.986302	0.995201	0.986346	1.03582	0.986104	0.971191	1.13558
DMSO	Q13155;Q13155-2	AIMP2	Aminoacyl tRNA synthase complex-interacting multifunctional protein 2	10060000	14203000	12516000	12694000	7773300	14241000	16931000	12102000	12620000	12294000	1.11002e+07	1.14792e+07	1.2267e+07	1.27428e+07	1.32492e+07	1.18801e+07	1.23715e+07	1.28731e+07	1.21667e+07	1.31506e+07	1	1.03414	1.10512	1.14798	1.1936	1.07025	1.11453	1.15972	1.09608	1.18472
Infigratinib	Q13155;Q13155-2	AIMP2	Aminoacyl tRNA synthase complex-interacting multifunctional protein 2	8874000	12416000	10548000	11329000	12483000	12204000	13719000	12613000	11632000	10545000	1.15538e+07	1.10613e+07	1.15959e+07	1.095e+07	1.1669e+07	1.13758e+07	1.21604e+07	1.17629e+07	1.09557e+07	1.26112e+07	1	0.957373	1.00364	0.947741	1.00997	0.984594	1.05251	1.0181	0.948233	1.09152
DMSO	O00170	AIP	AH receptor-interacting protein	4777200	6600600	5557900	6005100	3978600	6342400	7321800	5849500	6345000	5927100	5.27117e+06	5.33474e+06	5.44733e+06	6.02818e+06	6.78133e+06	5.29092e+06	5.35005e+06	6.22223e+06	6.11711e+06	6.34009e+06	1	1.01206	1.03342	1.14361	1.2865	1.00375	1.01497	1.18043	1.16048	1.20279
Infigratinib	O00170	AIP	AH receptor-interacting protein	4489600	6021800	4954000	5522500	5813300	5755500	6187700	5536900	5349300	4910700	5.84538e+06	5.36476e+06	5.44615e+06	5.33775e+06	5.43423e+06	5.36491e+06	5.48474e+06	5.16374e+06	5.03828e+06	5.87291e+06	1	0.917778	0.931702	0.913157	0.929662	0.917804	0.938304	0.883388	0.861925	1.00471
DMSO	P00568;Q9Y6K8-2;Q9Y6K8-3;Q9Y6K8	AK1	Adenylate kinase isoenzyme 1	6569400	9049600	8687900	8938800	6150400	9594300	11029000	9721200	9918000	9755700	7.24868e+06	7.31407e+06	8.51507e+06	8.97315e+06	1.04831e+07	8.00371e+06	8.05891e+06	1.03406e+07	9.56177e+06	1.04355e+07	1	1.00902	1.17471	1.2379	1.4462	1.10416	1.11178	1.42655	1.31911	1.43964
Infigratinib	P00568;Q9Y6K8-2;Q9Y6K8-3;Q9Y6K8	AK1	Adenylate kinase isoenzyme 1	6482600	9273300	7605300	8969900	9940700	9923000	10071000	10249000	9452300	11734000	8.44023e+06	8.26149e+06	8.36084e+06	8.66982e+06	9.29249e+06	9.24959e+06	8.92688e+06	9.55826e+06	8.90272e+06	1.40332e+07	1	0.978823	0.990594	1.0272	1.10098	1.09589	1.05766	1.13246	1.0548	1.66265
DMSO	P54819-2;P54819;P54819-5;P54819-6;P54819-3;P54819-4	AK2	Adenylate kinase 2, mitochondrial;Adenylate kinase 2, mitochondrial, N-terminally processed	18309000	24063000	23487000	26207000	23653000	26734000	30596000	32984000	29934000	31801000	2.02022e+07	1.94482e+07	2.30198e+07	2.63077e+07	4.03154e+07	2.23019e+07	2.23566e+07	3.50857e+07	2.88589e+07	3.40169e+07	1	0.96268	1.13947	1.30222	1.9956	1.10394	1.10664	1.73673	1.4285	1.68382
Infigratinib	P54819-2;P54819;P54819-5;P54819-6;P54819-3;P54819-4	AK2	Adenylate kinase 2, mitochondrial;Adenylate kinase 2, mitochondrial, N-terminally processed	18735000	26544000	21229000	23495000	26675000	26183000	28679000	26757000	24598000	30159000	2.43926e+07	2.36478e+07	2.3338e+07	2.2709e+07	2.49356e+07	2.44061e+07	2.54209e+07	2.49537e+07	2.31678e+07	3.60684e+07	1	0.969464	0.956763	0.930978	1.02226	1.00055	1.04215	1.023	0.949787	1.47866
DMSO	Q9UIJ7;Q9UIJ7-3;Q9UIJ7-2	AK3	GTP:AMP phosphotransferase AK3, mitochondrial	10517000	14232000	11248000	10661000	4786700	14152000	15424000	8669700	11360000	9706700	1.16045e+07	1.15026e+07	1.10242e+07	1.0702e+07	8.1587e+06	1.18058e+07	1.12703e+07	9.22213e+06	1.0952e+07	1.03831e+07	1	0.991221	0.95	0.922229	0.703065	1.01735	0.971208	0.794705	0.943773	0.894746
Infigratinib	Q9UIJ7;Q9UIJ7-3;Q9UIJ7-2	AK3	GTP:AMP phosphotransferase AK3, mitochondrial	9156800	13174000	10356000	11350000	12453000	12401000	13648000	12885000	12788000	12480000	1.1922e+07	1.17366e+07	1.13848e+07	1.09703e+07	1.1641e+07	1.15594e+07	1.20975e+07	1.20166e+07	1.20445e+07	1.49253e+07	1	0.984449	0.954942	0.920174	0.976428	0.969588	1.01472	1.00794	1.01027	1.25192
DMSO	P27144	AK4	Adenylate kinase 4, mitochondrial	1506600	2188200	2081000	2026200	1486300	2177600	2557800	2029600	2282100	1998500	1.66238e+06	1.76855e+06	2.0396e+06	2.03399e+06	2.53333e+06	1.81659e+06	1.86899e+06	2.15893e+06	2.20013e+06	2.13775e+06	1	1.06386	1.22691	1.22354	1.52391	1.09276	1.12428	1.29869	1.32348	1.28596
Infigratinib	P27144	AK4	Adenylate kinase 4, mitochondrial	1134400	1641400	1217100	1418900	1546000	1520100	1638200	1626300	1495700	1908800	1.47697e+06	1.46231e+06	1.33801e+06	1.37143e+06	1.44519e+06	1.41694e+06	1.45209e+06	1.51669e+06	1.40874e+06	2.28281e+06	1	0.990073	0.905917	0.928545	0.978483	0.959357	0.983157	1.0269	0.953802	1.54561
DMSO	Q9Y3D8-2;Q9Y3D8	AK6	Adenylate kinase isoenzyme 6	971090	1445800	901990	813980	440530	1062100	1187000	707040	757050	636040	1.0715e+06	1.16853e+06	884046	817108	750862	886020	867343	752092	729859	680358	1	1.09055	0.825054	0.762582	0.700757	0.826895	0.809465	0.701905	0.681155	0.634958
Infigratinib	Q9Y3D8-2;Q9Y3D8	AK6	Adenylate kinase isoenzyme 6	982870	1502400	1382600	1369600	1154900	1240600	1259500	1154300	1364300	647820	1.27968e+06	1.33847e+06	1.51995e+06	1.32378e+06	1.07959e+06	1.15641e+06	1.11641e+06	1.0765e+06	1.28498e+06	774755	1	1.04594	1.18776	1.03446	0.843643	0.90367	0.872417	0.84123	1.00414	0.605429
DMSO	Q92667-2;Q92667	AKAP1	A-kinase anchor protein 1, mitochondrial	262880	338830	311540	360070	309380	365080	381480	398730	407060	373520	290062	273849	305342	361454	527323	304555	278748	424137	392440	399546	1	0.944106	1.05268	1.24613	1.81797	1.04997	0.960995	1.46223	1.35295	1.37745
Infigratinib	Q92667-2;Q92667	AKAP1	A-kinase anchor protein 1, mitochondrial	170810	242090	187350	192860	207390	211050	228290	205480	195510	192840	222392	215676	205962	186408	193867	196727	202355	191632	184143	230625	1	0.969801	0.926124	0.838198	0.871735	0.884599	0.909904	0.861685	0.82801	1.03702
DMSO	O43572	AKAP10	A-kinase anchor protein 10, mitochondrial	243810	329080	288620	303840	190970	296380	294570	233560	269990	287970	269020	265969	282878	305008	325499	247245	215243	248442	260293	308035	1	0.988659	1.05151	1.13377	1.20994	0.919056	0.800099	0.923508	0.967558	1.14503
Infigratinib	O43572	AKAP10	A-kinase anchor protein 10, mitochondrial	104120	153480	124840	151530	166560	151810	160170	160430	154900	150590	135562	136734	137242	146461	155699	141508	141974	149618	145894	180097	1	1.00864	1.01239	1.08039	1.14854	1.04386	1.04729	1.10368	1.07621	1.32852
DMSO	Q9UKA4	AKAP11	A-kinase anchor protein 11	238670	341330	314460	327760	212250	364910	416220	324710	347380	349860	263349	275870	308204	329020	361770	304413	304133	345400	334903	374238	1	1.04755	1.17033	1.24937	1.37373	1.15593	1.15487	1.31157	1.27171	1.42107
Infigratinib	Q9UKA4	AKAP11	A-kinase anchor protein 11	60392	80524	61682	70908	71504	67310	70258	66388	68512	68440	78629.3	71738	67809.7	68535.9	66841.4	62742.1	62276.3	61913.7	64528.5	81850.2	1	0.912357	0.862398	0.871633	0.850083	0.797948	0.792024	0.787413	0.820668	1.04096
DMSO	Q02952;Q02952-3;Q02952-2	AKAP12	A-kinase anchor protein 12	51701000	67978000	46537000	45644000	28692000	56570000	61773000	43287000	49428000	41604000	5.70469e+07	5.49412e+07	4.56112e+07	4.58194e+07	4.89041e+07	4.71915e+07	4.51376e+07	4.60452e+07	4.76527e+07	4.45029e+07	1	0.963088	0.799539	0.803188	0.857261	0.827241	0.791237	0.807146	0.835324	0.780111
Infigratinib	Q02952;Q02952-3;Q02952-2	AKAP12	A-kinase anchor protein 12	35192000	50117000	39589000	38786000	40657000	41640000	46571000	39190000	40028000	31099000	4.58194e+07	4.46487e+07	4.35219e+07	3.74885e+07	3.80059e+07	3.88142e+07	4.12803e+07	3.65488e+07	3.77007e+07	3.71926e+07	1	0.974451	0.949859	0.81818	0.829472	0.847113	0.900935	0.797671	0.822811	0.811722
DMSO	Q12802;Q12802-4;Q12802-2;Q12802-5	AKAP13	A-kinase anchor protein 13	5618400	7642600	6064800	6103200	4181700	7048600	8161400	6584300	6695600	6824000	6.19935e+06	6.17691e+06	5.94415e+06	6.12666e+06	7.12751e+06	5.88005e+06	5.96355e+06	7.00385e+06	6.45511e+06	7.29949e+06	1	0.99638	0.958835	0.988274	1.14972	0.948494	0.961964	1.12977	1.04126	1.17746
Infigratinib	Q12802;Q12802-4;Q12802-2;Q12802-5	AKAP13	A-kinase anchor protein 13	5146100	7422300	5998900	6729400	7057600	6942600	7604700	7150300	6957700	7004400	6.70013e+06	6.61245e+06	6.59486e+06	6.50428e+06	6.59739e+06	6.47145e+06	6.74076e+06	6.6684e+06	6.55316e+06	8.37685e+06	1	0.986914	0.984287	0.970769	0.984666	0.965869	1.00606	0.995264	0.978065	1.25025
DMSO	Q02040;Q02040-2;Q02040-3	AKAP17A	A-kinase anchor protein 17A	1866600	2572900	1913900	1827500	1035300	2404500	2592700	1562900	1868000	1641300	2.05961e+06	2.07947e+06	1.87583e+06	1.83452e+06	1.76462e+06	2.00587e+06	1.89449e+06	1.66249e+06	1.80091e+06	1.75566e+06	1	1.00964	0.910769	0.890715	0.856774	0.973908	0.919831	0.807186	0.874393	0.852426
Infigratinib	Q02040;Q02040-2;Q02040-3	AKAP17A	A-kinase anchor protein 17A	1635400	2429500	1834600	2094500	2339000	2237600	2438000	2195400	2189900	1598100	2.12926e+06	2.16442e+06	2.01686e+06	2.02443e+06	2.18648e+06	2.08575e+06	2.16103e+06	2.04744e+06	2.06257e+06	1.91123e+06	1	1.01651	0.947209	0.950767	1.02687	0.979564	1.01492	0.961572	0.96868	0.897604
Infigratinib	P24588	AKAP5	A-kinase anchor protein 5	3000.1	4995.1	3921.6	3624.9	2966.5	2950.8	4013.2	2635.1	3827.5	0	3906.08	4450.09	4311.19	3503.63	2773.06	2750.55	3557.28	2457.51	3604.96	0	1	1.13927	1.10371	0.89697	0.709935	0.704172	0.910704	0.629149	0.922911	0
DMSO	O43823	AKAP8	A-kinase anchor protein 8	3453200	4622500	3968400	4005300	3260400	4532200	5179300	4693300	4504100	4256800	3.81026e+06	3.736e+06	3.88946e+06	4.02069e+06	5.55719e+06	3.78083e+06	3.78452e+06	4.99235e+06	4.34233e+06	4.55341e+06	1	0.98051	1.02078	1.05523	1.45848	0.992275	0.993245	1.31024	1.13964	1.19504
Infigratinib	O43823	AKAP8	A-kinase anchor protein 8	3567600	5219600	4316900	4640500	5027000	4860300	5475500	4860200	4932900	4052900	4.64495e+06	4.65009e+06	4.74576e+06	4.48526e+06	4.6992e+06	4.53046e+06	4.85345e+06	4.53264e+06	4.64609e+06	4.84703e+06	1	1.00111	1.0217	0.96562	1.01168	0.975352	1.04489	0.975821	1.00024	1.0435
DMSO	Q9ULX6;Q9ULX6-2	AKAP8L	A-kinase anchor protein 8-like	6533300	9114800	6464100	6219600	4886600	7868700	9001400	7250300	6994300	6528100	7.20885e+06	7.36677e+06	6.33551e+06	6.2435e+06	8.32897e+06	6.56419e+06	6.57734e+06	7.71229e+06	6.74308e+06	6.98297e+06	1	1.02191	0.878852	0.866089	1.15538	0.910573	0.912398	1.06984	0.93539	0.968666
Infigratinib	Q9ULX6;Q9ULX6-2	AKAP8L	A-kinase anchor protein 8-like	4799000	7233700	5877100	6304000	6485900	6586600	7404400	6370300	6945200	5515300	6.24821e+06	6.44443e+06	6.46096e+06	6.09311e+06	6.06297e+06	6.13961e+06	6.56322e+06	5.94097e+06	6.54139e+06	6.59597e+06	1	1.0314	1.03405	0.975176	0.970353	0.982619	1.05042	0.950827	1.04692	1.05566
DMSO	Q99996-5;Q99996;Q99996-1;Q99996-3;Q99996-6;Q99996-4	AKAP9	A-kinase anchor protein 9	2698700	3762000	3431800	3191700	1599300	3957800	4419800	2412400	2968600	2614400	2.97775e+06	3.04053e+06	3.36353e+06	3.20397e+06	2.72593e+06	3.30166e+06	3.22956e+06	2.56612e+06	2.86198e+06	2.79657e+06	1	1.02108	1.12956	1.07597	0.915433	1.10878	1.08456	0.861764	0.961121	0.939155
Infigratinib	Q99996-5;Q99996;Q99996-1;Q99996-3;Q99996-6;Q99996-4	AKAP9	A-kinase anchor protein 9	3054600	4424600	3595400	4031400	4126900	4055100	4372600	4112900	4312100	2973300	3.97704e+06	3.94183e+06	3.95258e+06	3.89654e+06	3.8578e+06	3.77991e+06	3.87585e+06	3.83571e+06	4.06138e+06	3.55589e+06	1	0.991149	0.993851	0.979759	0.970018	0.950433	0.974557	0.964464	1.02121	0.894106
DMSO	Q53H80;Q9H9L7-2;Q9H9L7	AKIRIN2;AKIRIN1	Akirin-2;Akirin-1	75119	100410	97308	83385	17258	115350	130430	37279	60809	35257	82886.4	81153.4	95372.2	83705.5	29415.4	96226.7	95305.4	39654.4	58624.9	37713.7	1	0.979093	1.15064	1.00988	0.354889	1.16095	1.14983	0.478419	0.707293	0.455004
Infigratinib	Q53H80;Q9H9L7-2;Q9H9L7	AKIRIN2;AKIRIN1	Akirin-2;Akirin-1	33290	51737	41045	50368	67484	59782	61393	56173	44467	42251	43343	46092	45122.6	48683	63083.5	55725	54418.4	52387.2	41881.6	50529.7	1	1.06342	1.04106	1.1232	1.45545	1.28567	1.25553	1.20867	0.966283	1.16581
DMSO	Q7Z591;Q7Z591-6;Q7Z591-3;Q7Z591-7;Q7Z591-2;Q7Z591-4;Q7Z591-5;Q7Z591-8	AKNA	AT-hook-containing transcription factor	1665400	1991000	869770	638110	328460	1010400	969090	391280	673770	587270	1.8376e+06	1.60917e+06	852467	640562	559844	842891	708116	416212	649570	628190	1	0.875688	0.463902	0.348586	0.30466	0.45869	0.385347	0.226497	0.353488	0.341853
Infigratinib	Q7Z591;Q7Z591-6;Q7Z591-3;Q7Z591-7;Q7Z591-2;Q7Z591-4;Q7Z591-5;Q7Z591-8	AKNA	AT-hook-containing transcription factor	1236200	1686000	1380700	1092800	870880	1010500	1141100	830900	1241300	503800	1.60951e+06	1.50204e+06	1.51786e+06	1.05624e+06	814092	941924	1.01146e+06	774901	1.16913e+06	602515	1	0.933228	0.94306	0.65625	0.505801	0.585224	0.62843	0.481451	0.726387	0.374347
DMSO	P14550	AKR1A1	Alcohol dehydrogenase [NADP(+)]	14277000	19865000	19302000	19784000	10633000	20531000	23902000	17416000	20363000	17503000	1.57533e+07	1.60553e+07	1.8918e+07	1.986e+07	1.81234e+07	1.71273e+07	1.74652e+07	1.85257e+07	1.96316e+07	1.87226e+07	1	1.01917	1.2009	1.26069	1.15046	1.08722	1.10867	1.17599	1.24619	1.18849
Infigratinib	P14550	AKR1A1	Alcohol dehydrogenase [NADP(+)]	15017000	21798000	17980000	19614000	21045000	20218000	22794000	19659000	19770000	17680000	1.95519e+07	1.94196e+07	1.97662e+07	1.89578e+07	1.96727e+07	1.88459e+07	2.02045e+07	1.83341e+07	1.86205e+07	2.11442e+07	1	0.993236	1.01096	0.969618	1.00618	0.963894	1.03338	0.937714	0.952365	1.08144
DMSO	P15121;C9JRZ8;C9JRZ8-2	AKR1B1	Aldose reductase	22171000	31786000	20036000	15525000	7126700	25400000	27937000	10973000	14808000	11652000	2.44635e+07	2.56901e+07	1.96374e+07	1.55847e+07	1.21471e+07	2.11891e+07	2.04136e+07	1.16722e+07	1.42761e+07	1.24639e+07	1	1.05014	0.802723	0.637058	0.49654	0.86615	0.834452	0.477127	0.583569	0.50949
Infigratinib	P15121;C9JRZ8;C9JRZ8-2	AKR1B1	Aldose reductase	15451000	22624000	19634000	20081000	20771000	21387000	22367000	20763000	22162000	13696000	2.01169e+07	2.01555e+07	2.15845e+07	1.94092e+07	1.94166e+07	1.99356e+07	1.9826e+07	1.93637e+07	2.08734e+07	1.63796e+07	1	1.00192	1.07295	0.96482	0.965186	0.990986	0.985537	0.962555	1.03761	0.81422
DMSO	O43488;Q8NHP1;Q8NHP1-3;O95154	AKR7A2	Aflatoxin B1 aldehyde reductase member 2	5443600	7970200	7101800	7155300	4570200	8064300	9852800	7384200	7685400	7328500	6.00647e+06	6.44168e+06	6.96052e+06	7.1828e+06	7.78968e+06	6.72736e+06	7.19946e+06	7.85472e+06	7.40936e+06	7.83914e+06	1	1.07246	1.15884	1.19584	1.29688	1.12002	1.19862	1.30771	1.23356	1.30512
Infigratinib	O43488;Q8NHP1;Q8NHP1-3;O95154	AKR7A2	Aflatoxin B1 aldehyde reductase member 2	5941700	9020800	7665100	8934600	9503400	9570200	9328700	9703700	9310800	8851900	7.73599e+06	8.03654e+06	8.42658e+06	8.63571e+06	8.88371e+06	8.92073e+06	8.26891e+06	9.04971e+06	8.76945e+06	1.05864e+07	1	1.03885	1.08927	1.1163	1.14836	1.15315	1.06889	1.16982	1.13359	1.36845
DMSO	P31749;P31749-2	AKT1	RAC-alpha serine/threonine-protein kinase	2528000	3493900	3048200	2848800	1656200	3307100	3915300	2681900	3049700	2617300	2.7894e+06	2.82384e+06	2.98756e+06	2.85975e+06	2.82291e+06	2.75883e+06	2.86092e+06	2.85279e+06	2.94016e+06	2.79967e+06	1	1.01235	1.07104	1.02522	1.01202	0.989042	1.02564	1.02273	1.05405	1.00368
Infigratinib	P31749;P31749-2	AKT1	RAC-alpha serine/threonine-protein kinase	1704400	2502200	2186900	1945900	1896200	1903300	2036800	1837500	2288400	1405200	2.2191e+06	2.22919e+06	2.40416e+06	1.8808e+06	1.77255e+06	1.77414e+06	1.80541e+06	1.71366e+06	2.15535e+06	1.68054e+06	1	1.00455	1.08339	0.847552	0.798772	0.799485	0.813577	0.772232	0.971271	0.757306
DMSO	Q96B36;Q96B36-3;Q96B36-2	AKT1S1	Proline-rich AKT1 substrate 1	995020	1290200	1295700	1527500	1372900	1482300	1654800	1859600	1546200	1719200	1.09791e+06	1.04277e+06	1.26992e+06	1.53337e+06	2.34004e+06	1.23656e+06	1.20917e+06	1.97809e+06	1.49066e+06	1.83899e+06	1	0.949777	1.15668	1.39663	2.13137	1.12629	1.10134	1.8017	1.35773	1.675
Infigratinib	Q96B36;Q96B36-3;Q96B36-2	AKT1S1	Proline-rich AKT1 substrate 1	1300700	1888800	1419900	2011700	2107700	1996200	2020300	2044000	1646900	1997700	1.69349e+06	1.68271e+06	1.56096e+06	1.9444e+06	1.97026e+06	1.86073e+06	1.79078e+06	1.90624e+06	1.55115e+06	2.38913e+06	1	0.993637	0.921742	1.14816	1.16343	1.09876	1.05745	1.12563	0.915947	1.41078
DMSO	P31751;P31751-2	AKT2	RAC-beta serine/threonine-protein kinase	1553600	2060600	1433100	1239700	649560	1713600	1862300	1097400	1262800	1105700	1.71424e+06	1.66542e+06	1.40459e+06	1.24446e+06	1.10714e+06	1.42951e+06	1.36079e+06	1.16733e+06	1.21744e+06	1.18274e+06	1	0.971519	0.819365	0.725955	0.64585	0.833902	0.793811	0.680957	0.710193	0.689951
Infigratinib	P31751;P31751-2	AKT2	RAC-beta serine/threonine-protein kinase	1076200	1516400	1205600	1232000	1321400	1292000	1463700	1304100	1332000	963540	1.40119e+06	1.35095e+06	1.32537e+06	1.19079e+06	1.23523e+06	1.20432e+06	1.29742e+06	1.21621e+06	1.25455e+06	1.15234e+06	1	0.964139	0.945886	0.849836	0.881559	0.859496	0.925936	0.867981	0.895347	0.822397
DMSO	Q9Y243-2;Q9Y243	AKT3	RAC-gamma serine/threonine-protein kinase	41627	55376	33527	30789	8318.5	40349	45158	14101	24403	17213	45931.3	44756	32860	30907.3	14178.5	33659.7	32997	14999.5	23526.5	18412.4	1	0.974413	0.715418	0.672904	0.308689	0.732828	0.7184	0.326564	0.512211	0.400868
Infigratinib	Q9Y243-2;Q9Y243	AKT3	RAC-gamma serine/threonine-protein kinase	3117.7	134890	226180	823640	800280	777100	379560	831690	422150	141210	4059.19	120172	248650	796086	748096	724363	336440	775638	397605	168879	1	29.605	61.256	196.119	184.297	178.45	82.8835	191.082	97.9518	41.6041
DMSO	Q9H8T0;Q9H8T0-2	AKTIP	AKT-interacting protein	42383	59202	18341	16220	11787	22649	24454	19272	17887	13268	46765.4	47848.3	17976.1	16282.3	20090.4	18894.1	17868.6	20500	17244.6	14192.5	1	1.02315	0.384389	0.34817	0.429599	0.404019	0.382089	0.438358	0.368746	0.303483
Infigratinib	Q9H8T0;Q9H8T0-2	AKTIP	AKT-interacting protein	12580	25445	21007	34246	39201	35550	35044	42418	32857	28603	16378.9	22668.7	23093.9	33100.3	36644.8	33137.5	31062.8	39559.2	30946.6	34207.5	1	1.38402	1.40998	2.02091	2.23731	2.02317	1.89651	2.41525	1.88942	2.08851
DMSO	P13716;P13716-2	ALAD	Delta-aminolevulinic acid dehydratase	563290	824290	738540	709250	417920	847180	1018100	677560	742790	656790	621535	666208	723848	711976	712324	706730	743928	720734	716111	702554	1	1.07188	1.16461	1.14551	1.14607	1.13707	1.19692	1.1596	1.15217	1.13035
Infigratinib	P13716;P13716-2	ALAD	Delta-aminolevulinic acid dehydratase	454970	684430	547320	680970	730140	737560	728380	746420	668200	695600	592363	609752	601693	658189	682529	687507	645632	696114	629349	831897	1	1.02936	1.01575	1.11112	1.15222	1.16062	1.08993	1.17515	1.06244	1.40437
DMSO	P13196;P13196-2	ALAS1	5-aminolevulinate synthase, nonspecific, mitochondrial	60634	80345	59066	59247	29220	81574	89559	52606	61473	44437	66903.6	64936.5	57891	59474.7	49804.1	68050.2	65440.9	55958	59265.1	47533.3	1	0.970598	0.865289	0.888961	0.744415	1.01714	0.978137	0.836398	0.885828	0.710475
Infigratinib	P13196;P13196-2	ALAS1	5-aminolevulinate synthase, nonspecific, mitochondrial	184180	297850	227330	247870	261550	277930	308920	265140	236850	255370	239799	265352	249914	239578	244495	259069	273825	247271	223079	305408	1	1.10656	1.04218	0.999077	1.01958	1.08036	1.14189	1.03116	0.930274	1.2736
Infigratinib	P22557-2;P22557-4;P22557	ALAS2	5-aminolevulinate synthase, erythroid-specific, mitochondrial	120170	231420	159680	216550	302290	263990	240380	249550	197580	298780	156459	206170	175543	209306	282578	246075	213072	232731	186092	357323	1	1.31772	1.12197	1.33776	1.80608	1.57277	1.36183	1.48749	1.1894	2.28381
DMSO	Q8IZ83;Q8IZ83-3;Q8IZ83-2	ALDH16A1	Aldehyde dehydrogenase family 16 member A1	2619700	3687400	3415700	3488500	1920800	3944800	4581100	3115900	3180900	2957800	2.89058e+06	2.98023e+06	3.34775e+06	3.50191e+06	3.27391e+06	3.29081e+06	3.34742e+06	3.31444e+06	3.06665e+06	3.1639e+06	1	1.03102	1.15816	1.21149	1.13261	1.13846	1.15804	1.14664	1.06091	1.09455
Infigratinib	Q8IZ83;Q8IZ83-3;Q8IZ83-2	ALDH16A1	Aldehyde dehydrogenase family 16 member A1	2452700	3628300	2914500	3442900	3902400	3578500	3969900	3666900	3373600	2986900	3.19337e+06	3.23242e+06	3.20404e+06	3.32772e+06	3.64793e+06	3.33565e+06	3.5189e+06	3.41977e+06	3.17745e+06	3.57216e+06	1	1.01223	1.00334	1.04207	1.14235	1.04455	1.10194	1.07089	0.995014	1.11862
DMSO	P54886-2;P54886	ALDH18A1	Delta-1-pyrroline-5-carboxylate synthase;Glutamate 5-kinase;Gamma-glutamyl phosphate reductase	20713000	28697000	24248000	23332000	10865000	29191000	32552000	19540000	24341000	20450000	2.28547e+07	2.31935e+07	2.37656e+07	2.34217e+07	1.85189e+07	2.43516e+07	2.37858e+07	2.07851e+07	2.34667e+07	2.18749e+07	1	1.01482	1.03986	1.02481	0.810286	1.06549	1.04074	0.909443	1.02678	0.957129
Infigratinib	P54886-2;P54886	ALDH18A1	Delta-1-pyrroline-5-carboxylate synthase;Glutamate 5-kinase;Gamma-glutamyl phosphate reductase	15988000	23545000	19051000	21743000	23050000	23639000	23832000	24041000	23317000	20520000	2.08161e+07	2.0976e+07	2.09436e+07	2.10156e+07	2.1547e+07	2.20348e+07	2.11246e+07	2.24207e+07	2.19613e+07	2.45407e+07	1	1.00768	1.00613	1.00959	1.03511	1.05855	1.01482	1.07709	1.05502	1.17893
DMSO	P30837;P47895	ALDH1B1	Aldehyde dehydrogenase X, mitochondrial	21441000	30743000	27316000	26199000	18041000	31264000	35216000	28627000	31226000	30185000	2.3658e+07	2.48471e+07	2.67726e+07	2.62997e+07	3.075e+07	2.60809e+07	2.57324e+07	3.04511e+07	3.01045e+07	3.22883e+07	1	1.05026	1.13165	1.11166	1.29977	1.10241	1.08768	1.28714	1.27248	1.36479
Infigratinib	P30837;P47895	ALDH1B1	Aldehyde dehydrogenase X, mitochondrial	15652000	24396000	20733000	22655000	24652000	24606000	24986000	24963000	24126000	26356000	2.03786e+07	2.17342e+07	2.27927e+07	2.18971e+07	2.30445e+07	2.29362e+07	2.21475e+07	2.32806e+07	2.27233e+07	3.15202e+07	1	1.06652	1.11846	1.07451	1.13082	1.1255	1.0868	1.1424	1.11505	1.54673
DMSO	P05091;P05091-2;P00352	ALDH2	Aldehyde dehydrogenase, mitochondrial	10360000	14720000	11219000	11324000	5980100	13389000	14866000	9745600	11627000	10567000	1.14312e+07	1.1897e+07	1.09958e+07	1.13675e+07	1.01928e+07	1.11693e+07	1.08626e+07	1.03666e+07	1.12094e+07	1.13033e+07	1	1.04075	0.96191	0.994426	0.891662	0.977086	0.950257	0.906865	0.980593	0.988808
Infigratinib	P05091;P05091-2;P00352	ALDH2	Aldehyde dehydrogenase, mitochondrial	8724800	12888000	10286000	11393000	11627000	12085000	13123000	11963000	12557000	10488000	1.13595e+07	1.14818e+07	1.13079e+07	1.10119e+07	1.08688e+07	1.12649e+07	1.16322e+07	1.11567e+07	1.18269e+07	1.2543e+07	1	1.01076	0.99545	0.969394	0.956803	0.991666	1.024	0.982148	1.04114	1.10419
DMSO	P51648;P51648-2;P48448;P43353-2;P30838;P43353	ALDH3A2	Fatty aldehyde dehydrogenase	8485300	11449000	9061900	8382400	3426100	10709000	12361000	6548400	8236600	6214200	9.36269e+06	9.25332e+06	8.88163e+06	8.41461e+06	5.83962e+06	8.93361e+06	9.03221e+06	6.96566e+06	7.94076e+06	6.6472e+06	1	0.988319	0.94862	0.898739	0.623712	0.954171	0.964702	0.743981	0.848129	0.709967
Infigratinib	P51648;P51648-2;P48448;P43353-2;P30838;P43353	ALDH3A2	Fatty aldehyde dehydrogenase	8752000	12259000	9591200	10320000	11829000	11605000	12314000	11764000	10956000	10121000	1.1395e+07	1.09214e+07	1.0544e+07	9.97476e+06	1.10577e+07	1.08174e+07	1.09151e+07	1.09712e+07	1.0319e+07	1.21041e+07	1	0.958444	0.925325	0.875367	0.9704	0.949319	0.957886	0.962809	0.905576	1.06224
DMSO	P30038;P30038-2;P30038-3	ALDH4A1	Delta-1-pyrroline-5-carboxylate dehydrogenase, mitochondrial	7532000	10315000	9496700	9977800	7875900	10456000	11767000	11528000	11217000	11509000	8.31081e+06	8.3368e+06	9.30778e+06	1.00161e+07	1.34241e+07	8.72255e+06	8.59817e+06	1.22626e+07	1.08141e+07	1.23109e+07	1	1.00313	1.11996	1.20519	1.61526	1.04954	1.03458	1.47549	1.30121	1.48131
Infigratinib	P30038;P30038-2;P30038-3	ALDH4A1	Delta-1-pyrroline-5-carboxylate dehydrogenase, mitochondrial	9492200	13482000	10916000	12100000	14464000	14034000	14944000	13849000	12820000	14970000	1.23587e+07	1.2011e+07	1.20004e+07	1.16952e+07	1.35208e+07	1.30816e+07	1.32463e+07	1.29156e+07	1.20746e+07	1.79032e+07	1	0.971866	0.971013	0.946316	1.09404	1.0585	1.07182	1.04507	0.977015	1.44864
DMSO	P51649;P51649-2	ALDH5A1	Succinate-semialdehyde dehydrogenase, mitochondrial	1871900	2533200	2514300	2545300	1593700	2894200	3139200	2593400	2938900	2664900	2.06546e+06	2.04738e+06	2.46428e+06	2.55508e+06	2.71638e+06	2.41438e+06	2.29382e+06	2.75865e+06	2.83334e+06	2.85059e+06	1	0.991251	1.19309	1.23705	1.31515	1.16894	1.11056	1.33561	1.37178	1.38012
Infigratinib	P51649;P51649-2	ALDH5A1	Succinate-semialdehyde dehydrogenase, mitochondrial	1787200	2471300	1999200	2246200	2526000	2505900	2619600	2493000	2322400	2541500	2.3269e+06	2.20166e+06	2.19781e+06	2.17106e+06	2.36129e+06	2.33584e+06	2.322e+06	2.32498e+06	2.18737e+06	3.03948e+06	1	0.946175	0.944521	0.933024	1.01478	1.00384	0.997893	0.999175	0.940035	1.30624
DMSO	Q02252-2;Q02252	ALDH6A1	Methylmalonate-semialdehyde dehydrogenase [acylating], mitochondrial	5817900	8247300	7346200	6911700	3920100	8442600	9691100	6254800	7707900	6928100	6.41948e+06	6.66564e+06	7.20006e+06	6.93826e+06	6.68162e+06	7.04294e+06	7.0813e+06	6.65335e+06	7.43105e+06	7.41084e+06	1	1.03835	1.1216	1.08081	1.04084	1.09712	1.1031	1.03643	1.15758	1.15443
Infigratinib	Q02252-2;Q02252	ALDH6A1	Methylmalonate-semialdehyde dehydrogenase [acylating], mitochondrial	5391700	7361200	6188600	7013700	7858100	7611200	8108600	7852000	7644800	7545300	7.0199e+06	6.55802e+06	6.8034e+06	6.77907e+06	7.34569e+06	7.09468e+06	7.18742e+06	7.32281e+06	7.20031e+06	9.02374e+06	1	0.934205	0.969159	0.965693	1.04641	1.01065	1.02386	1.04315	1.0257	1.28545
DMSO	P49419-2	ALDH7A1	Alpha-aminoadipic semialdehyde dehydrogenase	34294000	46493000	45127000	47291000	38057000	50251000	55996000	54757000	57055000	58923000	3.784e+07	3.75766e+07	4.42293e+07	4.74727e+07	6.48663e+07	4.19201e+07	4.09164e+07	5.82461e+07	5.50057e+07	6.30287e+07	1	0.993038	1.16885	1.25456	1.71422	1.10783	1.0813	1.53927	1.45364	1.66566
DMSO	P49419;P49419-4	ALDH7A1	Alpha-aminoadipic semialdehyde dehydrogenase	4853.6	12459	11540	11188	9015.1	10983	14502	5358.3	13234	15874	5355.47	10069.6	11310.4	11231	15365.8	9162.18	10596.6	5699.73	12758.7	16980.1	1	1.88025	2.11194	2.09711	2.86918	1.71081	1.97866	1.06428	2.38236	3.17061
Infigratinib	P49419-2	ALDH7A1	Alpha-aminoadipic semialdehyde dehydrogenase	32110000	43329000	35564000	38179000	42774000	41986000	48001000	43555000	41698000	47358000	4.18067e+07	3.86014e+07	3.90971e+07	3.69018e+07	3.99848e+07	3.91367e+07	4.25478e+07	4.06196e+07	3.92736e+07	5.66374e+07	1	0.923331	0.935188	0.882677	0.956422	0.936135	1.01773	0.971605	0.93941	1.35475
Infigratinib	P49419;P49419-4	ALDH7A1	Alpha-aminoadipic semialdehyde dehydrogenase	11881	21126	21175	20652	27322	26923	30580	24609	26465	28108	15468.9	18820.9	23278.6	19961.1	25540.4	25095.9	27105.9	22950.5	24926.3	33615.5	1	1.2167	1.50487	1.29041	1.65109	1.62235	1.75229	1.48366	1.61138	2.17311
DMSO	P49189;P49189-3;P49189-2	ALDH9A1	4-trimethylaminobutyraldehyde dehydrogenase	16488000	22587000	20293000	21151000	11596000	22466000	25260000	18650000	22227000	18893000	1.81929e+07	1.82553e+07	1.98893e+07	2.12323e+07	1.97648e+07	1.87415e+07	1.84575e+07	1.98384e+07	2.14287e+07	2.02094e+07	1	1.00343	1.09325	1.16707	1.0864	1.03015	1.01455	1.09045	1.17786	1.11084
Infigratinib	P49189;P49189-3;P49189-2	ALDH9A1	4-trimethylaminobutyraldehyde dehydrogenase	18586000	27014000	21436000	22362000	25638000	25788000	28204000	26190000	24569000	24912000	2.41986e+07	2.40665e+07	2.35655e+07	2.16139e+07	2.39662e+07	2.40379e+07	2.49999e+07	2.44249e+07	2.31405e+07	2.97933e+07	1	0.994539	0.973837	0.893187	0.990395	0.993359	1.03311	1.00935	0.956273	1.2312
DMSO	P04075;P04075-2;P05062	ALDOA	Fructose-bisphosphate aldolase A	108920000	145210000	120870000	117870000	74549000	140090000	153870000	106710000	112850000	105710000	1.20182e+08	1.17362e+08	1.18465e+08	1.18323e+08	1.27065e+08	1.16865e+08	1.12433e+08	1.1351e+08	1.08797e+08	1.13076e+08	1	0.97653	0.985714	0.984528	1.05727	0.972398	0.93552	0.944477	0.905263	0.940868
Infigratinib	P04075;P04075-2;P05062	ALDOA	Fructose-bisphosphate aldolase A	83980000	120650000	98810000	107660000	121390000	125600000	129060000	121080000	104910000	112870000	1.0934e+08	1.07486e+08	1.08626e+08	1.04058e+08	1.13474e+08	1.17076e+08	1.14398e+08	1.1292e+08	9.88103e+07	1.34986e+08	1	0.983039	0.993467	0.951691	1.03781	1.07075	1.04626	1.03273	0.903693	1.23455
DMSO	P09972	ALDOC	Fructose-bisphosphate aldolase C	1715700	2371500	2210800	2011700	1146600	2527000	2962600	1796100	2308200	1923800	1.8931e+06	1.9167e+06	2.16682e+06	2.01943e+06	1.95432e+06	2.10806e+06	2.16478e+06	1.91055e+06	2.2253e+06	2.05785e+06	1	1.01246	1.14459	1.06673	1.03234	1.11355	1.14351	1.00921	1.17547	1.08702
Infigratinib	P09972	ALDOC	Fructose-bisphosphate aldolase C	1658300	2291600	1990100	2287400	2293500	2312000	2422900	2341900	2388900	1913100	2.15908e+06	2.04156e+06	2.1878e+06	2.21088e+06	2.14395e+06	2.1551e+06	2.14765e+06	2.18407e+06	2.25e+06	2.28796e+06	1	0.945572	1.01331	1.02399	0.992992	0.998158	0.994705	1.01157	1.04211	1.05969
DMSO	Q9BT22;Q9BT22-2;Q6GMV1;C9J202	ALG1	Chitobiosyldiphosphodolichol beta-mannosyltransferase	3572000	4788200	3463500	3384100	1591900	4279100	5271900	3002400	3113900	2585000	3.94135e+06	3.86992e+06	3.3946e+06	3.39711e+06	2.71332e+06	3.56969e+06	3.85219e+06	3.19371e+06	3.00206e+06	2.76512e+06	1	0.981878	0.861279	0.861915	0.688424	0.905703	0.977378	0.810309	0.761683	0.701567
Infigratinib	Q9BT22;Q9BT22-2;Q6GMV1;C9J202	ALG1	Chitobiosyldiphosphodolichol beta-mannosyltransferase	2758500	4187000	3386300	3800200	4023000	4098300	4185800	4163200	4068800	2860300	3.59152e+06	3.73016e+06	3.72271e+06	3.67307e+06	3.76067e+06	3.82018e+06	3.71027e+06	3.88262e+06	3.83223e+06	3.42075e+06	1	1.0386	1.03653	1.02271	1.0471	1.06367	1.03306	1.08105	1.06702	0.952452
DMSO	Q5I7T1;Q5BKT4	ALG10B;ALG10	Putative Dol-P-Glc:Glc(2)Man(9)GlcNAc(2)-PP-Dol alpha-1,2-glucosyltransferase;Dol-P-Glc:Glc(2)Man(9)GlcNAc(2)-PP-Dol alpha-1,2-glucosyltransferase	120980	159250	210640	201810	94799	230900	267930	176080	174640	148450	133489	128709	206450	202586	161580	192620	195777	187300	168367	158794	1	0.96419	1.54656	1.51762	1.21044	1.44296	1.46661	1.40311	1.26128	1.18956
Infigratinib	Q5I7T1;Q5BKT4	ALG10B;ALG10	Putative Dol-P-Glc:Glc(2)Man(9)GlcNAc(2)-PP-Dol alpha-1,2-glucosyltransferase;Dol-P-Glc:Glc(2)Man(9)GlcNAc(2)-PP-Dol alpha-1,2-glucosyltransferase	110610	170140	135020	203600	228880	209630	191020	219350	169640	170300	144012	151576	148433	196789	213955	195404	169319	204567	159777	203669	1	1.05252	1.0307	1.36647	1.48567	1.35686	1.17573	1.42048	1.10947	1.41425
DMSO	Q2TAA5	ALG11	GDP-Man:Man(3)GlcNAc(2)-PP-Dol alpha-1,2-mannosyltransferase	394980	545220	322010	264600	114110	386500	453610	219330	269480	198750	435821	440658	315604	265617	194495	322424	331454	233306	259801	212599	1	1.0111	0.72416	0.609463	0.446272	0.739808	0.760527	0.535324	0.596118	0.487812
Infigratinib	Q2TAA5	ALG11	GDP-Man:Man(3)GlcNAc(2)-PP-Dol alpha-1,2-mannosyltransferase	268550	385730	314070	325410	346510	351450	336910	329320	375820	282520	349647	343643	345271	314524	323915	327599	298635	307125	353969	337877	1	0.982828	0.987483	0.899546	0.926405	0.936942	0.854104	0.878386	1.01236	0.966337
DMSO	Q9BV10	ALG12	Dol-P-Man:Man(7)GlcNAc(2)-PP-Dol alpha-1,6-mannosyltransferase	183620	310300	248740	197930	70220	286880	362410	165050	196290	135500	202606	250791	243792	198691	119687	239320	264814	175567	189240	144941	1	1.23782	1.20328	0.980673	0.590734	1.1812	1.30703	0.866541	0.934027	0.715384
Infigratinib	Q9BV10	ALG12	Dol-P-Man:Man(7)GlcNAc(2)-PP-Dol alpha-1,6-mannosyltransferase	242030	364660	295780	344710	374840	360180	376340	358590	337320	269780	315119	324872	325164	333178	350398	335737	333586	334423	317707	322641	1	1.03095	1.03188	1.05731	1.11195	1.06543	1.0586	1.06126	1.00821	1.02387
DMSO	Q9NP73-2	ALG13	Putative bifunctional UDP-N-acetylglucosamine transferase and deubiquitinase ALG13	170170	266790	261460	263590	131680	303760	354170	225110	263570	230130	187766	215625	256259	264603	224442	253401	258793	239454	254103	246165	1	1.14837	1.36478	1.40922	1.19533	1.34956	1.37827	1.27528	1.3533	1.31102
Infigratinib	Q9NP73-2	ALG13	Putative bifunctional UDP-N-acetylglucosamine transferase and deubiquitinase ALG13	170960	267060	215470	285280	275250	275400	275510	269750	254070	165760	222587	237921	236876	275736	257302	256710	244211	251570	239298	198239	1	1.06889	1.06419	1.23878	1.15596	1.1533	1.09715	1.13021	1.07508	0.890615
DMSO	Q9H553;Q9H553-2	ALG2	Alpha-1,3/1,6-mannosyltransferase ALG2	1197500	1620100	1106900	1009700	457550	1402900	1526800	800660	956500	763690	1.32132e+06	1.3094e+06	1.08488e+06	1.01358e+06	779872	1.17032e+06	1.11564e+06	851678	922145	816903	1	0.990976	0.821056	0.767095	0.590221	0.885719	0.844333	0.644565	0.697896	0.618246
Infigratinib	Q9H553;Q9H553-2	ALG2	Alpha-1,3/1,6-mannosyltransferase ALG2	1136600	1641100	1354500	1522700	1662100	1695500	1777300	1652000	1565100	1108600	1.47983e+06	1.46204e+06	1.48906e+06	1.47176e+06	1.55372e+06	1.58044e+06	1.57539e+06	1.54066e+06	1.4741e+06	1.32582e+06	1	0.987976	1.00624	0.994545	1.04993	1.06798	1.06457	1.04111	0.996127	0.895926
DMSO	Q92685;Q92685-2	ALG3	Dol-P-Man:Man(5)GlcNAc(2)-PP-Dol alpha-1,3-mannosyltransferase	294920	367350	191260	161480	68017	217120	221560	107440	128990	129420	325415	296900	187455	162101	115932	181125	161894	114286	124357	138438	1	0.912373	0.57605	0.498135	0.356258	0.556596	0.497501	0.351201	0.382149	0.425419
Infigratinib	Q92685;Q92685-2	ALG3	Dol-P-Man:Man(5)GlcNAc(2)-PP-Dol alpha-1,3-mannosyltransferase	253490	350160	240530	230900	242610	230490	265910	245830	268730	160800	330040	311954	264425	223176	226790	214848	235701	229262	253105	192307	1	0.945202	0.801193	0.676209	0.68716	0.650977	0.71416	0.69465	0.766894	0.58268
DMSO	Q9Y673;Q9Y673-2	ALG5	Dolichyl-phosphate beta-glucosyltransferase	2577500	3514100	3130900	2984200	1657100	3780900	4128700	3091700	3146500	2628800	2.84402e+06	2.84017e+06	3.06862e+06	2.99567e+06	2.82445e+06	3.15408e+06	3.01685e+06	3.2887e+06	3.03349e+06	2.81197e+06	1	0.998647	1.07897	1.05332	0.993119	1.10902	1.06077	1.15636	1.06662	0.988733
Infigratinib	Q9Y673;Q9Y673-2	ALG5	Dolichyl-phosphate beta-glucosyltransferase	2325300	3277600	2473700	2742100	3020400	3038100	3329100	3091800	2926700	2637700	3.0275e+06	2.91998e+06	2.71945e+06	2.65037e+06	2.82345e+06	2.83192e+06	2.9509e+06	2.88343e+06	2.75653e+06	3.15453e+06	1	0.964486	0.898249	0.875431	0.9326	0.9354	0.974697	0.952411	0.910499	1.04196
DMSO	Q9Y672	ALG6	Dolichyl pyrophosphate Man9GlcNAc2 alpha-1,3-glucosyltransferase	284470	388930	87917	55305	26815	169560	195830	48991	56038	42269	313884	314341	86168	55517.5	45704.9	141449	143093	52112.7	54025.3	45214.3	1	1.00146	0.274522	0.176873	0.145611	0.450642	0.455879	0.166025	0.172118	0.144047
Infigratinib	Q9Y672	ALG6	Dolichyl pyrophosphate Man9GlcNAc2 alpha-1,3-glucosyltransferase	145510	219120	208000	244810	223320	209730	216000	204810	269650	82766	189451	195212	228664	236620	208758	195497	191461	191007	253972	98983.3	1	1.03041	1.20698	1.24898	1.10191	1.03191	1.01061	1.00821	1.34056	0.522473
DMSO	Q9BVK2-2;Q9BVK2	ALG8	Probable dolichyl pyrophosphate Glc1Man9GlcNAc2 alpha-1,3-glucosyltransferase	823500	1018800	585380	468750	208350	818320	953180	475620	503610	403370	908651	823415	573735	470551	355123	682655	696490	505926	485522	431476	1	0.906196	0.631414	0.517857	0.390824	0.751284	0.766511	0.556789	0.534333	0.474854
Infigratinib	Q9BVK2-2;Q9BVK2	ALG8	Probable dolichyl pyrophosphate Glc1Man9GlcNAc2 alpha-1,3-glucosyltransferase	965190	1327400	1089200	1108300	1119200	1095700	1400300	1188300	1280000	841750	1.25666e+06	1.18257e+06	1.19741e+06	1.07122e+06	1.04622e+06	1.02134e+06	1.24122e+06	1.10821e+06	1.20558e+06	1.00668e+06	1	0.94104	0.952847	0.852437	0.83254	0.812743	0.987712	0.881872	0.95935	0.801078
DMSO	Q9H6U8;Q9H6U8-3;Q9H6U8-2;Q9H6U8-4	ALG9	Alpha-1,2-mannosyltransferase ALG9	423440	593120	510440	536790	604880	617200	757770	698980	608770	580370	467224	479372	500286	538853	1.03099e+06	514877	553704	743519	586905	620809	1	1.026	1.07076	1.15331	2.20663	1.10199	1.18509	1.59135	1.25615	1.32872
Infigratinib	Q9H6U8;Q9H6U8-3;Q9H6U8-2;Q9H6U8-4	ALG9	Alpha-1,2-mannosyltransferase ALG9	512220	685790	600860	690620	723850	737600	801370	730280	690510	558020	666901	610964	660552	667516	676650	687544	710330	681062	650362	667359	1	0.916123	0.990479	1.00092	1.01462	1.03095	1.06512	1.02123	0.9752	1.00069
DMSO	Q13686	ALKBH1	Alkylated DNA repair protein alkB homolog 1	176380	247210	275220	296940	252950	288560	347670	398940	332960	297580	194618	199800	269745	298081	431141	240721	254043	424360	321001	318315	1	1.02663	1.38602	1.53162	2.21532	1.23689	1.30534	2.18048	1.64939	1.63559
Infigratinib	Q13686	ALKBH1	Alkylated DNA repair protein alkB homolog 1	105250	154940	116290	147780	154330	159610	152400	168570	133040	166570	137034	138035	127843	142836	144267	148778	135087	157209	125305	199208	1	1.0073	0.932929	1.04234	1.05278	1.08571	0.985791	1.14723	0.914408	1.45372
DMSO	Q6NS38;Q6NS38-2	ALKBH2	Alpha-ketoglutarate-dependent dioxygenase alkB homolog 2	98944	147400	121320	115380	66231	131100	167440	89255	113150	118190	109175	119132	118907	115823	112888	109366	122349	94942.3	109086	126425	1	1.0912	1.08914	1.0609	1.03401	1.00175	1.12067	0.869635	0.999186	1.15801
Infigratinib	Q6NS38;Q6NS38-2	ALKBH2	Alpha-ketoglutarate-dependent dioxygenase alkB homolog 2	228910	338350	282720	272530	246680	261290	294240	251240	284690	159440	298037	301433	310807	263413	230595	243558	260813	234307	268137	190681	1	1.01139	1.04285	0.883827	0.773712	0.817208	0.875102	0.78617	0.899679	0.63979
DMSO	Q96Q83;Q96Q83-2	ALKBH3	Alpha-ketoglutarate-dependent dioxygenase alkB homolog 3	32434	44641	32330	38632	25296	48150	45252	42969	33120	33083	35787.7	36079.8	31686.8	38780.5	43115.8	40167.4	33065.7	45707	31930.4	35388.2	1	1.00816	0.885412	1.08363	1.20477	1.12238	0.923941	1.27717	0.892218	0.988836
Infigratinib	Q96Q83;Q96Q83-2	ALKBH3	Alpha-ketoglutarate-dependent dioxygenase alkB homolog 3	28816	48325	34538	48865	46337	44280	42650	49338	48458	32829	37517.9	43052.3	37969.1	47230.3	43315.5	41275	37804.7	46012.8	45640.5	39261.6	1	1.14751	1.01203	1.25887	1.15453	1.10014	1.00764	1.22642	1.2165	1.04647
DMSO	Q9NXW9;Q9NXW9-2	ALKBH4	Alpha-ketoglutarate-dependent dioxygenase alkB homolog 4	287530	433720	361300	339310	167260	412570	510470	277020	355020	301640	317261	350541	354113	340614	285087	344172	373001	294672	342269	322658	1	1.1049	1.11616	1.07361	0.898587	1.08482	1.17569	0.928799	1.07882	1.01701
Infigratinib	Q9NXW9;Q9NXW9-2	ALKBH4	Alpha-ketoglutarate-dependent dioxygenase alkB homolog 4	241740	379570	307760	339950	369570	380290	376510	370340	356730	411380	314741	338155	338334	328577	345471	354482	333736	345381	335989	491986	1	1.07439	1.07496	1.04396	1.09764	1.12627	1.06035	1.09735	1.06751	1.56315
DMSO	Q6P6C2;Q6P6C2-1;Q6P6C2-3	ALKBH5	RNA demethylase ALKBH5	1522500	2130900	2250200	2463700	1782100	2390300	2718500	2691000	2680000	2517900	1.67993e+06	1.72224e+06	2.20544e+06	2.47317e+06	3.0375e+06	1.99402e+06	1.98641e+06	2.86247e+06	2.58374e+06	2.69334e+06	1	1.02519	1.31282	1.47219	1.80812	1.18697	1.18244	1.70392	1.53801	1.60325
Infigratinib	Q6P6C2;Q6P6C2-1;Q6P6C2-3	ALKBH5	RNA demethylase ALKBH5	1317500	1874600	1526400	1829500	1863700	1849500	1981300	1900200	1781500	1404500	1.71536e+06	1.67006e+06	1.67804e+06	1.7683e+06	1.74217e+06	1.72399e+06	1.75621e+06	1.77213e+06	1.67792e+06	1.6797e+06	1	0.973592	0.978242	1.03086	1.01563	1.00503	1.02382	1.0331	0.978172	0.97921
DMSO	Q3KRA9;Q3KRA9-2;Q3KRA9-3	ALKBH6	Alpha-ketoglutarate-dependent dioxygenase alkB homolog 6	2232000	3137900	1409700	1270400	425080	2231000	2352100	887330	989740	1025100	2.46279e+06	2.53612e+06	1.38166e+06	1.27528e+06	724528	1.86113e+06	1.71868e+06	943870	954191	1.09653e+06	1	1.02977	0.561013	0.51782	0.29419	0.755701	0.69786	0.383252	0.387443	0.445238
Infigratinib	Q3KRA9;Q3KRA9-2;Q3KRA9-3	ALKBH6	Alpha-ketoglutarate-dependent dioxygenase alkB homolog 6	3248600	5055700	3515000	4095600	4448900	4803400	4969200	5019400	4040300	4384400	4.22962e+06	4.50407e+06	3.86419e+06	3.95859e+06	4.1588e+06	4.47742e+06	4.40467e+06	4.68111e+06	3.80539e+06	5.24348e+06	1	1.06489	0.913603	0.93592	0.983256	1.05859	1.04139	1.10675	0.8997	1.23971
DMSO	Q9BT30	ALKBH7	Alpha-ketoglutarate-dependent dioxygenase alkB homolog 7, mitochondrial	96295	147470	143170	155060	126710	164010	170750	178070	152040	141380	106252	119188	140322	155656	215971	136820	124767	189417	146579	151231	1	1.12175	1.32065	1.46497	2.03263	1.28769	1.17426	1.78271	1.37954	1.42333
Infigratinib	Q9BT30	ALKBH7	Alpha-ketoglutarate-dependent dioxygenase alkB homolog 7, mitochondrial	11064	18075	14519	18872	21899	19865	17909	15753	16225	6629.3	14405.1	16102.8	15961.4	18240.7	20471	18516.9	15874.4	14691.3	15281.6	7928.25	1	1.11785	1.10803	1.26626	1.42109	1.28544	1.102	1.01987	1.06085	0.550377
DMSO	Q8TCU4-3;Q8TCU4-2;Q8TCU4	ALMS1	Alstrom syndrome protein 1	57538	75671	76361	77369	52205	84237	98277	81738	83030	82555	63487.5	61158.9	74841.9	77666.3	88980.9	70271.8	71811.2	86946.3	80047.8	88307.3	1	0.963322	1.17885	1.22333	1.40155	1.10686	1.13111	1.3695	1.26084	1.39094
Infigratinib	Q8TCU4-3;Q8TCU4-2;Q8TCU4	ALMS1	Alstrom syndrome protein 1	168020	271920	215240	191840	165980	196170	228700	183700	249660	132800	218759	242251	236623	185422	155157	182857	202718	171319	235144	158821	1	1.10739	1.08166	0.847609	0.709259	0.835884	0.926674	0.783142	1.0749	0.726009
DMSO	P16050-2;P16050	ALOX15	Arachidonate 15-lipoxygenase	7322.2	8870.2	3700.7	6230.8	2480	6828.6	9729.2	3702.3	2294.3	2185.5	8079.32	7169.08	3627.08	6254.75	4227.04	5696.52	7109.14	3938.21	2211.9	2337.78	1	0.887337	0.448934	0.774167	0.523192	0.705074	0.879918	0.487443	0.273772	0.289354
DMSO	P05187;P09923	ALPP	Alkaline phosphatase, placental type	1970600	2662300	2657400	2525200	1043000	3042900	3741800	2027700	2922100	3108900	2.17436e+06	2.15173e+06	2.60454e+06	2.5349e+06	1.77774e+06	2.53843e+06	2.73414e+06	2.1569e+06	2.81715e+06	3.32552e+06	1	0.98959	1.19784	1.16582	0.817593	1.16744	1.25744	0.991971	1.29562	1.52943
Infigratinib	P05187;P09923	ALPP	Alkaline phosphatase, placental type	1674400	2376200	1993000	2054700	2326800	2395900	2471800	2687100	2895500	4607300	2.18004e+06	2.11693e+06	2.19099e+06	1.98596e+06	2.17508e+06	2.23331e+06	2.19099e+06	2.506e+06	2.72715e+06	5.51006e+06	1	0.971053	1.00502	0.910976	0.997723	1.02443	1.00502	1.14952	1.25096	2.5275
DMSO	P10696	ALPPL2	Alkaline phosphatase, placental-like	23047000	32052000	23743000	21685000	10806000	28465000	34707000	20064000	25935000	29022000	2.54301e+07	2.59051e+07	2.32707e+07	2.17683e+07	1.84183e+07	2.37459e+07	2.53605e+07	2.13425e+07	2.50035e+07	3.10442e+07	1	1.01868	0.915085	0.856007	0.724272	0.933773	0.997263	0.839261	0.983225	1.22077
Infigratinib	P10696	ALPPL2	Alkaline phosphatase, placental-like	24521000	34242000	27925000	31426000	33661000	33800000	36299000	39057000	42986000	53020000	3.19259e+07	3.05059e+07	3.06992e+07	3.03747e+07	3.14661e+07	3.15062e+07	3.21752e+07	3.64247e+07	4.04867e+07	6.34088e+07	1	0.955521	0.961576	0.951412	0.985596	0.986854	1.00781	1.14091	1.26815	1.98612
DMSO	Q96Q42;Q96Q42-3;Q96Q42-2	ALS2	Alsin	3131900	4442700	3686800	3432000	1953000	4217100	4844000	3252100	3719700	3452700	3.45574e+06	3.59068e+06	3.61346e+06	3.44519e+06	3.32879e+06	3.51797e+06	3.53952e+06	3.45932e+06	3.5861e+06	3.69328e+06	1	1.03905	1.04564	0.996947	0.963265	1.01801	1.02424	1.00104	1.03772	1.06874
Infigratinib	Q96Q42;Q96Q42-3;Q96Q42-2	ALS2	Alsin	3228600	4636000	3775800	4466000	4672100	4558100	4906000	4605600	4563300	4446200	4.20358e+06	4.13017e+06	4.1509e+06	4.3166e+06	4.36744e+06	4.24877e+06	4.34865e+06	4.2952e+06	4.29798e+06	5.31739e+06	1	0.982536	0.987469	1.02689	1.03898	1.01075	1.03451	1.0218	1.02246	1.26497
DMSO	Q9H161;O95076;Q96IS3;P54821-2;O15266-2;P54821;Q99811;A6NNA5;O14813;O15266;Q99453;O60902-2;Q5XKR4;Q15699;O60902;Q9Y2V3;O60902-3;Q8N693;Q96QS3	ALX4	Homeobox protein aristaless-like 4	874440	1147000	970190	962840	673660	1110000	1271300	997570	1113200	917320	964858	927029	950890	966540	1.14822e+06	925978	928941	1.06113e+06	1.07322e+06	981238	1	0.960793	0.985523	1.00174	1.19004	0.959705	0.962775	1.09978	1.11231	1.01698
Infigratinib	Q9H161;O95076;Q96IS3;P54821-2;O15266-2;P54821;Q99811;A6NNA5;O14813;O15266;Q99453;O60902-2;Q5XKR4;Q15699;O60902;Q9Y2V3;O60902-3;Q8N693;Q96QS3	ALX4	Homeobox protein aristaless-like 4	700730	1048600	884790	1071800	1164800	1095400	1188000	1084300	1094300	799290	912338	934187	972689	1.03594e+06	1.08885e+06	1.02106e+06	1.05304e+06	1.01122e+06	1.03067e+06	955904	1	1.02395	1.06615	1.13548	1.19347	1.11917	1.15422	1.10839	1.12971	1.04775
DMSO	Q86V81	ALYREF	THO complex subunit 4	20592000	27411000	25720000	29223000	26468000	30003000	31012000	40338000	32492000	33402000	2.27212e+07	2.21541e+07	2.52083e+07	2.93353e+07	4.51134e+07	2.50289e+07	2.26605e+07	4.29083e+07	3.1325e+07	3.57294e+07	1	0.975041	1.10946	1.2911	1.98552	1.10157	0.997328	1.88847	1.37867	1.57251
Infigratinib	Q86V81	ALYREF	THO complex subunit 4	9062400	13364000	10533000	11231000	11809000	11975000	12249000	11979000	11489000	13754000	1.17991e+07	1.19059e+07	1.15794e+07	1.08553e+07	1.1039e+07	1.11623e+07	1.08574e+07	1.11717e+07	1.0821e+07	1.6449e+07	1	1.00905	0.98138	0.920011	0.935578	0.946034	0.920194	0.946825	0.917105	1.39409
DMSO	Q9C0C7-5;Q9C0C7-4;Q9C0C7-2;Q9C0C7-3;Q9C0C7;Q9C0C7-6	AMBRA1	Activating molecule in BECN1-regulated autophagy protein 1	269380	351250	305230	318290	225400	346730	417430	336690	333080	331610	297234	283887	299158	319513	384183	289247	305017	358144	321117	354716	1	0.955097	1.00647	1.07495	1.29253	0.97313	1.02618	1.20492	1.08035	1.19339
Infigratinib	Q9C0C7-5;Q9C0C7-4;Q9C0C7-2;Q9C0C7-3;Q9C0C7;Q9C0C7-6	AMBRA1	Activating molecule in BECN1-regulated autophagy protein 1	60079	95481	80972	100210	100530	98577	87888	95410	90699	74023	78221.8	85063.1	89016.1	96857.6	93974.7	91887.2	77903.4	88979.8	85425.5	88527.2	1	1.08746	1.138	1.23824	1.20139	1.1747	0.99593	1.13753	1.09209	1.13175
DMSO	P17707;P17707-2	AMD1	S-adenosylmethionine decarboxylase proenzyme;S-adenosylmethionine decarboxylase alpha chain;S-adenosylmethionine decarboxylase beta chain	1262500	1566700	1009100	915680	371640	1251000	1414600	797180	810650	506340	1.39304e+06	1.26624e+06	989026	919199	633442	1.0436e+06	1.03365e+06	847976	781534	541621	1	0.908973	0.709975	0.659849	0.454718	0.749153	0.742009	0.608722	0.561026	0.388804
Infigratinib	P17707;P17707-2	AMD1	S-adenosylmethionine decarboxylase proenzyme;S-adenosylmethionine decarboxylase alpha chain;S-adenosylmethionine decarboxylase beta chain	1015000	1518700	1132900	1114100	1154700	1113300	1238800	1054600	988350	329730	1.32151e+06	1.35299e+06	1.24545e+06	1.07683e+06	1.07941e+06	1.03775e+06	1.09807e+06	983524	930885	394338	1	1.02382	0.942441	0.814846	0.816795	0.785273	0.830916	0.744242	0.704409	0.298399
DMSO	Q9Y303;Q9Y303-2;Q9Y303-3	AMDHD2	Putative N-acetylglucosamine-6-phosphate deacetylase	1503200	2116800	2182000	2337400	1970800	2524500	2814800	2928700	2610700	2508000	1.65863e+06	1.71084e+06	2.13859e+06	2.34638e+06	3.35913e+06	2.10598e+06	2.05678e+06	3.11532e+06	2.51693e+06	2.68275e+06	1	1.03148	1.28937	1.41465	2.02524	1.26971	1.24005	1.87824	1.51747	1.61745
Infigratinib	Q9Y303;Q9Y303-2;Q9Y303-3	AMDHD2	Putative N-acetylglucosamine-6-phosphate deacetylase	1444600	2225700	1598800	2058200	2388000	2366400	2330100	2452700	2057300	2511900	1.88084e+06	1.98285e+06	1.75763e+06	1.98935e+06	2.23228e+06	2.20581e+06	2.06539e+06	2.2874e+06	1.93768e+06	3.00408e+06	1	1.05424	0.934491	1.05769	1.18685	1.17278	1.09812	1.21616	1.03022	1.5972
Infigratinib	Q5JTC6-2;Q5JTC6	AMER1	APC membrane recruitment protein 1	3470.2	4909.7	5914.2	4669	2847	3904.5	3706	3746.4	4463	1631.3	4518.14	4374	6501.74	4512.81	2661.35	3639.53	3284.98	3493.91	4203.51	1950.94	1	0.968098	1.43903	0.998819	0.589038	0.805537	0.727064	0.773307	0.930363	0.431801
DMSO	Q9UKV5	AMFR	E3 ubiquitin-protein ligase AMFR	184950	238990	190170	179640	83573	244920	301920	173100	177310	170900	204074	193157	186387	180330	142446	204316	220613	184130	170942	182808	1	0.946503	0.91333	0.883652	0.698012	1.00119	1.08105	0.90227	0.837645	0.895793
Infigratinib	Q9UKV5	AMFR	E3 ubiquitin-protein ligase AMFR	26012	36420	25189	37658	41645	38150	36203	42628	36251	33650	33867.2	32446.2	27691.4	36398.2	38929.4	35561	32090.1	39755	34143.3	40243.4	1	0.958044	0.817647	1.07473	1.14947	1.05001	0.94753	1.17385	1.00815	1.18827
DMSO	Q86SJ2	AMIGO2	Amphoterin-induced protein 2	417790	582990	599580	579660	381750	705120	848180	672280	676660	608750	460990	471185	587652	581888	650674	588222	619767	715117	652356	651167	1	1.02211	1.27476	1.26226	1.41147	1.276	1.34443	1.55126	1.41512	1.41254
Infigratinib	Q86SJ2	AMIGO2	Amphoterin-induced protein 2	560880	785210	681320	785840	869630	849360	851880	823100	764980	730990	730256	699536	749005	759551	812924	791719	755102	767626	720502	874221	1	0.957933	1.02567	1.04012	1.1132	1.08417	1.03402	1.05117	0.986643	1.19714
DMSO	Q9Y4X0-4;Q9Y4X0	AMMECR1	AMME syndrome candidate gene 1 protein	31154	43005	37500	43593	29540	47814	52275	46459	49105	47156	34375.3	34757.5	36754	43760.5	50349.5	39887.1	38197.4	49419.3	47341.3	50441.8	1	1.01112	1.0692	1.27302	1.4647	1.16034	1.11119	1.43764	1.37719	1.46738
DMSO	Q6DCA0	AMMECR1L	AMMECR1-like protein	42746	58170	56756	60581	45586	61549	65651	79857	70960	72265	47166	47014.2	55626.9	60813.8	77699.1	51345.1	47971.3	84945.4	68411.3	77300.3	1	0.996782	1.17939	1.28936	1.64736	1.0886	1.01707	1.80099	1.45044	1.6389
Infigratinib	Q6DCA0	AMMECR1L	AMMECR1-like protein	95464	130890	97390	117770	118130	123080	116370	130000	112990	116000	124292	116609	107065	113830	110427	114727	103150	121239	106420	138729	1	0.938179	0.861397	0.915825	0.888445	0.923044	0.829895	0.97543	0.85621	1.11615
DMSO	Q9Y2J4;Q9Y2J4-2;Q9Y2J4-4;Q9Y2J4-3	AMOTL2	Angiomotin-like protein 2	640270	965160	704040	754240	531630	930220	865400	608350	588690	674290	706474	780062	690034	757139	906138	776003	632349	647114	567546	721274	1	1.10416	0.976729	1.07171	1.28262	1.09842	0.895077	0.915976	0.80335	1.02095
Infigratinib	Q9Y2J4;Q9Y2J4-2;Q9Y2J4-4;Q9Y2J4-3	AMOTL2	Angiomotin-like protein 2	727930	1157800	997390	1103600	997600	1005000	963940	794890	844650	606100	947752	1.03147e+06	1.09647e+06	1.06668e+06	932549	936797	854431	741318	795540	724860	1	1.08834	1.15692	1.12548	0.983959	0.988441	0.901534	0.782185	0.839397	0.76482
DMSO	Q01433-2;Q01433;Q01433-5;Q01433-3;Q01433-4;Q01432-6;Q01432;Q01432-5;Q01432-4	AMPD2	AMP deaminase 2	8013700	10524000	7818500	7301900	4285300	9530400	10695000	6435200	7637900	6506400	8.84232e+06	8.50571e+06	7.66296e+06	7.32996e+06	7.30409e+06	7.9504e+06	7.81486e+06	6.84525e+06	7.36357e+06	6.95976e+06	1	0.961932	0.866623	0.828963	0.826037	0.89913	0.883801	0.774146	0.832764	0.787096
Infigratinib	Q01433-2;Q01433;Q01433-5;Q01433-3;Q01433-4;Q01432-6;Q01432;Q01432-5;Q01432-4	AMPD2	AMP deaminase 2	7603100	10681000	8409300	9002500	9682600	9502500	9890300	9253300	9699500	7559700	9.8991e+06	9.5156e+06	9.24471e+06	8.70133e+06	9.05122e+06	8.85763e+06	8.76671e+06	8.62967e+06	9.13555e+06	9.04096e+06	1	0.961259	0.933894	0.879002	0.914348	0.894791	0.885606	0.871762	0.922866	0.913311
DMSO	Q86W34;Q86W34-5	AMZ2	Archaemetzincin-2	246000	299500	217100	198680	133690	281780	318970	204290	197230	194880	271437	242062	212781	199444	227868	235065	233072	217307	190146	208459	1	0.891781	0.783907	0.73477	0.839489	0.866004	0.858661	0.800582	0.700517	0.767984
Infigratinib	Q86W34;Q86W34-5	AMZ2	Archaemetzincin-2	168460	252720	191320	260710	257070	255310	251570	248000	219480	183880	219332	225146	210327	251988	240307	237984	222990	231286	206719	219910	1	1.02651	0.958942	1.14889	1.09563	1.08504	1.01668	1.0545	0.942493	1.00263
DMSO	Q9H1A4	ANAPC1	Anaphase-promoting complex subunit 1	3648100	5129300	4101700	3834700	1892500	5106900	5890400	3344100	3618900	3052800	4.02532e+06	4.14561e+06	4.0201e+06	3.84944e+06	3.22567e+06	4.26025e+06	4.30413e+06	3.55718e+06	3.48892e+06	3.26552e+06	1	1.02988	0.998705	0.956307	0.801347	1.05836	1.06926	0.883703	0.866744	0.811244
Infigratinib	Q9H1A4	ANAPC1	Anaphase-promoting complex subunit 1	3289300	4871400	4077300	4693500	5075000	5035800	4984900	5018000	4720800	3571500	4.28261e+06	4.33988e+06	4.48236e+06	4.53649e+06	4.74407e+06	4.69405e+06	4.41859e+06	4.67981e+06	4.44632e+06	4.2713e+06	1	1.01337	1.04664	1.05928	1.10775	1.09607	1.03175	1.09275	1.03823	0.99736
DMSO	Q9UM13	ANAPC10	Anaphase-promoting complex subunit 10	125720	161550	245180	255080	185910	245810	237780	231470	259010	252850	138720	130568	240303	256060	316875	205058	173746	246219	249707	270468	1	0.941237	1.73229	1.84588	2.28428	1.47822	1.2525	1.77494	1.80009	1.94975
Infigratinib	Q9UM13	ANAPC10	Anaphase-promoting complex subunit 10	270660	376560	306410	329660	409800	326700	375820	387360	364740	323550	352395	335474	336850	318632	383078	304529	333125	361254	343533	386947	1	0.951983	0.955889	0.90419	1.08707	0.864171	0.945318	1.02514	0.974854	1.09805
DMSO	Q9NYG5	ANAPC11	Anaphase-promoting complex subunit 11	34042	56645	52223	44444	16607	53153	59892	31382	46874	31962	37562	45781.7	51184.1	44614.8	28305.8	44341	43763.2	33381.6	45190.4	34189.1	1	1.21883	1.36266	1.18777	0.753577	1.18048	1.16509	0.888709	1.20309	0.910204
Infigratinib	Q9NYG5	ANAPC11	Anaphase-promoting complex subunit 11	30207	42877	41919	37797	54179	46292	47619	45282	46226	36918	39329	38198.7	46083.4	36532.6	50646.1	43150.5	42209.2	42230.2	43538.3	44151.8	1	0.971261	1.17174	0.928897	1.28776	1.09717	1.07323	1.07377	1.10703	1.12263
DMSO	Q9BS18	ANAPC13	Anaphase-promoting complex subunit 13	125250	203980	61582	44734	16810	95649	102710	25997	37269	29638	138201	164861	60356.9	44905.9	28651.8	79791.8	75050.4	27653.5	35930.4	31703.1	1	1.19291	0.436733	0.324932	0.20732	0.577361	0.543053	0.200096	0.259987	0.229399
Infigratinib	Q9BS18	ANAPC13	Anaphase-promoting complex subunit 13	97012	133790	146430	119170	83219	95598	92395	69417	119420	24541	126308	119192	160977	115183	77792.5	89110.4	81898.4	64738.6	112477	29349.6	1	0.943664	1.27448	0.911925	0.615896	0.705501	0.648403	0.512546	0.890495	0.232365
DMSO	Q96DE5	ANAPC16	Anaphase-promoting complex subunit 16	293440	388510	389400	408830	255680	410350	499310	366810	435790	367220	323782	314002	381654	410401	435794	342320	364847	390183	420138	392807	1	0.969794	1.17874	1.26752	1.34595	1.05725	1.12683	1.20508	1.29759	1.21319
Infigratinib	Q96DE5	ANAPC16	Anaphase-promoting complex subunit 16	252910	384780	314590	329270	394590	393970	393820	409120	359340	385560	329284	342797	345843	318255	368860	367234	349080	381547	338447	461107	1	1.04104	1.05029	0.966504	1.12019	1.11525	1.06012	1.15872	1.02783	1.40033
DMSO	Q9UJX6;Q9UJX6-2	ANAPC2	Anaphase-promoting complex subunit 2	990130	1359900	1093200	1086100	582530	1315200	1481400	1023500	1081700	940740	1.09251e+06	1.0991e+06	1.07145e+06	1.09027e+06	992894	1.09716e+06	1.08246e+06	1.08872e+06	1.04285e+06	1.00629e+06	1	1.00603	0.980725	0.997953	0.908819	1.00426	0.990802	0.996528	0.954543	0.92108
Infigratinib	Q9UJX6;Q9UJX6-2	ANAPC2	Anaphase-promoting complex subunit 2	1431300	2171300	1754500	1970900	2028100	2017600	2116300	2069500	2019700	1254800	1.86353e+06	1.93439e+06	1.9288e+06	1.90497e+06	1.89585e+06	1.88068e+06	1.87588e+06	1.93002e+06	1.90227e+06	1.50067e+06	1	1.03803	1.03503	1.02224	1.01735	1.0092	1.00663	1.03568	1.02079	0.805283
DMSO	Q9UJX5;Q9UJX5-3;Q9UJX5-2	ANAPC4	Anaphase-promoting complex subunit 4	924200	1298200	1070400	909730	347920	1261600	1485600	672900	846920	590900	1.01976e+06	1.04923e+06	1.04911e+06	913226	593013	1.05245e+06	1.08553e+06	715777	816501	632073	1	1.0289	1.02877	0.895528	0.58152	1.03205	1.06449	0.701905	0.800677	0.619824
Infigratinib	Q9UJX5;Q9UJX5-3;Q9UJX5-2	ANAPC4	Anaphase-promoting complex subunit 4	489640	800800	639250	708090	711450	728040	703050	727400	722630	478650	637503	713425	702756	684402	665058	678633	623180	678376	680615	572437	1	1.11909	1.10236	1.07357	1.04322	1.06452	0.977533	1.06412	1.06763	0.897937
DMSO	Q9UJX4;Q9UJX4-3;Q9UJX4-2	ANAPC5	Anaphase-promoting complex subunit 5	3098300	4303200	3573400	3312900	1711900	4109200	4654300	2857200	3493600	2973300	3.41867e+06	3.47793e+06	3.50231e+06	3.32563e+06	2.91785e+06	3.42796e+06	3.40091e+06	3.03926e+06	3.36812e+06	3.18048e+06	1	1.01734	1.02447	0.972786	0.853505	1.00272	0.994805	0.889019	0.985214	0.930326
Infigratinib	Q9UJX4;Q9UJX4-3;Q9UJX4-2	ANAPC5	Anaphase-promoting complex subunit 5	2688200	3880400	3112000	3454800	3745500	3730900	3989300	3892400	3705200	3127100	3.49999e+06	3.45701e+06	3.42116e+06	3.33922e+06	3.50127e+06	3.47771e+06	3.53609e+06	3.63007e+06	3.48977e+06	3.73983e+06	1	0.98772	0.977477	0.954067	1.00036	0.993634	1.01032	1.03717	0.99708	1.06853
DMSO	Q9UJX3;Q9UJX3-2	ANAPC7	Anaphase-promoting complex subunit 7	2573500	3579100	3020600	2828000	1547000	3499000	3945500	2490100	2944000	2439600	2.8396e+06	2.8927e+06	2.96051e+06	2.83887e+06	2.63679e+06	2.91892e+06	2.88298e+06	2.64877e+06	2.83826e+06	2.60959e+06	1	1.0187	1.04258	0.999742	0.928576	1.02793	1.01528	0.932795	0.999527	0.918998
Infigratinib	Q9UJX3;Q9UJX3-2	ANAPC7	Anaphase-promoting complex subunit 7	2064400	2964800	2424400	2747400	2998400	2992800	3043500	3006100	2869400	2261900	2.68781e+06	2.64131e+06	2.66525e+06	2.65549e+06	2.80288e+06	2.7897e+06	2.69774e+06	2.8035e+06	2.70257e+06	2.7051e+06	1	0.982699	0.991606	0.987974	1.04281	1.03791	1.00369	1.04304	1.00549	1.00643
DMSO	Q9UNK9	ANGEL1	Protein angel homolog 1	4694	5895.6	7149.4	7917.2	4088	6286.2	11874	6566.8	8123	6636.8	5179.36	4764.95	7007.17	7947.63	6967.8	5244.04	8676.35	6985.23	7831.25	7099.24	1	0.919987	1.3529	1.53448	1.3453	1.01249	1.67518	1.34867	1.51201	1.37068
Infigratinib	Q9UNK9	ANGEL1	Protein angel homolog 1	14259	22836	17057	18193	14810	22685	17408	18573	17846	5865.3	18565	20344.4	18751.5	17584.4	13844.3	21145.5	15430.4	17321.3	16808.4	7014.55	1	1.09585	1.01005	0.947181	0.745721	1.139	0.831154	0.933008	0.905382	0.377838
DMSO	Q5VTE6-2;Q5VTE6	ANGEL2	Protein angel homolog 2	367250	495440	320160	281050	119540	445860	507000	238810	289260	233510	405224	400425	313791	282130	203750	371943	370466	254027	278871	249781	1	0.988157	0.774364	0.696233	0.502809	0.91787	0.914225	0.62688	0.688189	0.616402
Infigratinib	Q5VTE6-2;Q5VTE6	ANGEL2	Protein angel homolog 2	236800	333450	268550	293270	353990	328610	384910	348590	327300	270290	308309	297067	295229	283459	330907	306309	341182	325096	308270	323251	1	0.963536	0.957573	0.919398	1.0733	0.993513	1.10662	1.05445	0.999872	1.04846
DMSO	O15123-2;O15123-3;O15123	ANGPT2	Angiopoietin-2	104320	141010	120010	115060	73787	137030	152300	86865	118970	117990	115107	113967	117623	115502	125766	114312	111286	92400	114697	126211	1	0.9901	1.02186	1.00344	1.09261	0.993099	0.966806	0.802733	0.99644	1.09647
Infigratinib	O15123-2;O15123-3;O15123	ANGPT2	Angiopoietin-2	48051	71027	48065	67551	69928	73197	71106	61241	60197	64154	62561.6	63277.3	52840	65291.2	65368.2	68229.6	63028	57113.6	56697	76724.4	1	1.01144	0.844608	1.04363	1.04486	1.0906	1.00746	0.912919	0.906259	1.22638
DMSO	Q9UKU9;Q9UKU9-2;O95841	ANGPTL2	Angiopoietin-related protein 2	406080	590350	594850	547530	338250	639100	724590	513270	520970	419240	448069	477133	583016	549634	576531	533147	529459	545975	502258	448452	1	1.06487	1.30118	1.22667	1.2867	1.18988	1.18165	1.21851	1.12094	1.00086
Infigratinib	Q9UKU9;Q9UKU9-2;O95841	ANGPTL2	Angiopoietin-related protein 2	446530	638920	493510	560640	611740	624870	645490	687190	638350	503020	581374	569208	542537	541885	571850	582464	572159	640876	601235	601582	1	0.979073	0.933198	0.932075	0.983618	1.00187	0.984149	1.10235	1.03416	1.03476
DMSO	Q01484-5;Q01484-2;Q01484;Q01484-7	ANK2	Ankyrin-2	10632	14583	14734	12811	4056.3	16432	21132	10555	12831	7433.7	11731.4	11786.3	14440.9	12860.2	6913.77	13707.8	15441.2	11227.6	12370.1	7951.67	1	1.00468	1.23097	1.09623	0.589341	1.16848	1.31623	0.957055	1.05445	0.677813
DMSO	Q9P2R3;Q9P2R3-2;Q9P2R3-4	ANKFY1	Rabankyrin-5	9300900	12598000	8992600	7849800	3672600	11233000	12313000	6427100	8278000	6821700	1.02626e+07	1.0182e+07	8.81371e+06	7.87997e+06	6.25977e+06	9.37074e+06	8.99713e+06	6.83663e+06	7.98068e+06	7.29703e+06	1	0.992141	0.858816	0.767832	0.609958	0.913094	0.876689	0.666168	0.777645	0.71103
Infigratinib	Q9P2R3;Q9P2R3-2;Q9P2R3-4	ANKFY1	Rabankyrin-5	7652000	10799000	8941100	9645900	9659500	9893600	10543000	9832100	10610000	6861800	9.96277e+06	9.62072e+06	9.82935e+06	9.32321e+06	9.02963e+06	9.22219e+06	9.34526e+06	9.16946e+06	9.99311e+06	8.20631e+06	1	0.965668	0.986608	0.935805	0.906337	0.925665	0.938018	0.920372	1.00305	0.823698
DMSO	Q8IWZ3-6	ANKHD1	Ankyrin repeat and KH domain-containing protein 1	6824000	9183700	8331100	8703100	5445000	9493200	10499000	9294200	9299800	8619300	7.52961e+06	7.42246e+06	8.16537e+06	8.73655e+06	9.28074e+06	7.91937e+06	7.67164e+06	9.88642e+06	8.96578e+06	9.21988e+06	1	0.985769	1.08443	1.16029	1.23257	1.05176	1.01886	1.31301	1.19074	1.22448
DMSO	Q8IWZ3;Q8IWZ3-4;Q8IWZ3-5	ANKHD1	Ankyrin repeat and KH domain-containing protein 1	37064	42700	57161	65829	64512	54908	76678	103300	93767	81950	40896.4	34511	56023.9	66082	109958	45805.1	56028.8	109882	90399.2	87660.2	1	0.843864	1.3699	1.61584	2.68868	1.12003	1.37002	2.68684	2.21044	2.14347
Infigratinib	Q8IWZ3-6	ANKHD1	Ankyrin repeat and KH domain-containing protein 1	6981100	10101000	7908700	9394400	9899900	9678800	10157000	10011000	9328900	8708700	9.08927e+06	8.99888e+06	8.69438e+06	9.08012e+06	9.25435e+06	9.02196e+06	9.00311e+06	9.3363e+06	8.7865e+06	1.04151e+07	1	0.990056	0.956555	0.998994	1.01816	0.992595	0.990521	1.02718	0.966689	1.14587
Infigratinib	Q8IWZ3-2;Q8IWZ3-3	ANKHD1	Ankyrin repeat and KH domain-containing protein 1	85130	121970	64312	89088	61433	90702	74715	94864	78193	54930	110838	108662	70701	86107.7	57427.1	84546.6	66227	88470.6	73646.7	65693.1	1	0.980369	0.637878	0.77688	0.518119	0.762796	0.597513	0.798199	0.664455	0.592696
DMSO	Q9P2G1	ANKIB1	Ankyrin repeat and IBR domain-containing protein 1	72764	90498	85195	86615	67549	96130	104020	94809	105320	91262	80287.9	73142.3	83500.2	86947.9	115134	80193.1	76007.6	100850	101537	97621	1	0.911001	1.04001	1.08295	1.43402	0.998819	0.946689	1.25611	1.26466	1.21589
Infigratinib	Q9P2G1	ANKIB1	Ankyrin repeat and IBR domain-containing protein 1	91791	138530	120160	144530	140960	144480	130200	137590	144150	140450	119510	123415	132097	139695	131768	134675	115409	128317	135769	167970	1	1.03267	1.10532	1.16889	1.10257	1.12689	0.965679	1.07369	1.13604	1.40549
DMSO	Q86XL3;Q86XL3-2;Q86XL3-3	ANKLE2	Ankyrin repeat and LEM domain-containing protein 2	1270000	1653300	1907500	2083600	1651400	2099400	2379000	2442800	2408900	2252000	1.40132e+06	1.33623e+06	1.86955e+06	2.09161e+06	2.81473e+06	1.75135e+06	1.73834e+06	2.59845e+06	2.32238e+06	2.40892e+06	1	0.953552	1.33414	1.4926	2.00863	1.24979	1.2405	1.85429	1.65728	1.71904
Infigratinib	Q86XL3;Q86XL3-2;Q86XL3-3	ANKLE2	Ankyrin repeat and LEM domain-containing protein 2	1704700	2466200	1936900	2250500	2418900	2354500	2457200	2452600	2262000	2263300	2.21949e+06	2.19711e+06	2.12932e+06	2.17521e+06	2.26117e+06	2.19472e+06	2.17805e+06	2.2873e+06	2.13048e+06	2.70677e+06	1	0.989918	0.959374	0.980051	1.01878	0.988838	0.981329	1.03055	0.959897	1.21955
DMSO	Q8IV38	ANKMY2	Ankyrin repeat and MYND domain-containing protein 2	581350	724710	825850	817930	469100	893070	980580	802420	885680	786510	641462	585726	809421	821073	799558	745012	716512	853550	853869	841313	1	0.91311	1.26184	1.28	1.24646	1.16143	1.117	1.33063	1.33113	1.31156
Infigratinib	Q8IV38	ANKMY2	Ankyrin repeat and MYND domain-containing protein 2	304260	449150	330880	406310	446150	465100	455530	451670	406290	440920	396141	400143	363751	392717	417058	433537	403779	421229	382667	527314	1	1.0101	0.918236	0.991357	1.0528	1.0944	1.01928	1.06333	0.965987	1.33113
DMSO	Q9NXR5;Q9NXR5-2	ANKRD10	Ankyrin repeat domain-containing protein 10	269410	374020	330630	373850	279190	367070	352640	439180	439320	404140	297267	302291	324053	375287	475866	306215	257675	467164	423541	432300	1	1.0169	1.09011	1.26246	1.6008	1.0301	0.866812	1.57153	1.42478	1.45425
Infigratinib	Q9NXR5;Q9NXR5-2	ANKRD10	Ankyrin repeat domain-containing protein 10	143190	245530	193270	211820	207520	215670	193160	218980	231400	190750	186431	218740	212470	204734	193988	201034	171216	204222	217946	228126	1	1.17331	1.13967	1.09818	1.04054	1.07833	0.918389	1.09543	1.16904	1.22365
DMSO	Q6UB99	ANKRD11	Ankyrin repeat domain-containing protein 11	303520	422340	385700	428150	359800	466440	482560	544370	456180	454550	334904	341344	378027	429795	613262	389111	352607	579057	439795	486222	1	1.01923	1.12876	1.28334	1.83116	1.16186	1.05286	1.72902	1.3132	1.45183
Infigratinib	Q6UB99	ANKRD11	Ankyrin repeat domain-containing protein 11	42873	68766	58416	66937	70642	74538	74933	70742	68453	69307	55819.9	61263	64219.3	64697.7	66035.6	69479.6	66420.2	65974.3	64473	82887.1	1	1.09751	1.15047	1.15904	1.18301	1.24471	1.1899	1.18191	1.15502	1.4849
DMSO	Q8IZ07	ANKRD13A	Ankyrin repeat domain-containing protein 13A	39112	54759	35453	31081	9377.2	42961	52642	14044	24826	21190	43156.2	44257.4	34747.7	31200.4	15983	35838.7	38465.6	14938.9	23934.3	22666.5	1	1.02552	0.805162	0.722965	0.370352	0.830441	0.891311	0.346158	0.554597	0.52522
Infigratinib	Q8IZ07	ANKRD13A	Ankyrin repeat domain-containing protein 13A	89821	159400	137130	142150	135370	130530	136910	131920	166540	61086	116945	142008	150753	137395	126543	121672	121356	123029	156857	73055.3	1	1.21431	1.28909	1.17486	1.08207	1.04042	1.03772	1.05202	1.34128	0.624696
DMSO	Q6ZTN6-3;Q6ZTN6;Q6ZTN6-2	ANKRD13D	Ankyrin repeat domain-containing protein 13D	23729	40652	42498	40521	26913	44082	51271	41092	41266	36793	26182.6	32855.8	41652.6	40676.7	45871.9	36773.9	37463.8	43710.4	39783.8	39356.7	1	1.25487	1.59085	1.55358	1.752	1.40452	1.43087	1.66944	1.51948	1.50316
Infigratinib	Q6ZTN6-3;Q6ZTN6;Q6ZTN6-2	ANKRD13D	Ankyrin repeat domain-containing protein 13D	3100.3	3366.6	2612.6	2624.1	2749.1	1801.7	2746.4	3446.3	3377.8	2200.9	4036.54	2999.27	2872.15	2536.31	2569.84	1679.43	2434.39	3214.03	3181.41	2632.15	1	0.743031	0.711537	0.628339	0.636644	0.416057	0.60309	0.796236	0.788153	0.652081
DMSO	O75179-7;O75179-2;O75179;O75179-6;O75179-4;O75179-3;O75179-5	ANKRD17	Ankyrin repeat domain-containing protein 17	2997600	4035300	3144800	2971500	1501500	3844500	4204200	2434500	3147800	2490800	3.30755e+06	3.26141e+06	3.08224e+06	2.98292e+06	2.55923e+06	3.20714e+06	3.07202e+06	2.58963e+06	3.03474e+06	2.66436e+06	1	0.98605	0.931879	0.901851	0.773754	0.969641	0.928788	0.782943	0.917518	0.805537
Infigratinib	O75179-7;O75179-2;O75179;O75179-6;O75179-4;O75179-3;O75179-5	ANKRD17	Ankyrin repeat domain-containing protein 17	3115200	4365800	3480100	3727200	3957500	3959000	4250800	3975500	4100500	2831100	4.05594e+06	3.88945e+06	3.82583e+06	3.60251e+06	3.69944e+06	3.69033e+06	3.76789e+06	3.70757e+06	3.86209e+06	3.38583e+06	1	0.958952	0.943266	0.888207	0.912106	0.909859	0.928981	0.914109	0.952206	0.834784
DMSO	Q9GZV1-2;Q9GZV1	ANKRD2	Ankyrin repeat domain-containing protein 2	18754	27433	22070	26545	25298	23977	26004	32139	26983	33894	20693.2	22171.9	21631	26647	43119.2	20002	19001.2	34186.9	26013.8	36255.7	1	1.07146	1.04532	1.28772	2.08374	0.966597	0.918233	1.65208	1.25712	1.75206
Infigratinib	Q9GZV1-2;Q9GZV1	ANKRD2	Ankyrin repeat domain-containing protein 2	7896.9	11013	9782.1	10291	8710.8	12810	9235.8	12108	11505	11602	10281.6	9811.37	10753.9	9946.73	8142.79	11940.7	8186.56	11292	10836.1	13875.3	1	0.954263	1.04593	0.967428	0.791975	1.16136	0.796232	1.09827	1.05393	1.34952
Infigratinib	Q8NF67	ANKRD20A12P	Putative ankyrin repeat domain-containing protein 20A12 pseudogene	79904	126290	90589	98621	110020	105670	103000	96631	95768	36366	104034	112511	99588.5	95321.8	102846	98498.9	91298.6	90118.5	90199.8	43491.6	1	1.08148	0.957272	0.916259	0.988583	0.946799	0.877588	0.866244	0.867026	0.418053
DMSO	Q96NW4	ANKRD27	Ankyrin repeat domain-containing protein 27	70926	103150	70653	68557	35659	76813	89526	55561	67029	62915	78259.8	83368	69247.5	68820.5	60779	64078.5	65416.8	59101.3	64621.5	67298.8	1	1.06527	0.884841	0.879385	0.776632	0.818793	0.835893	0.755194	0.825731	0.859941
Infigratinib	Q96NW4	ANKRD27	Ankyrin repeat domain-containing protein 27	83952	123340	92075	98401	117700	118060	115190	124930	114430	120100	109304	109882	101222	95109.1	110025	110048	102104	116510	107777	143633	1	1.00529	0.92606	0.870134	1.0066	1.00681	0.934126	1.06593	0.986027	1.31406
DMSO	O15084;O15084-4;O15084-1;O15084-2;Q8N8A2-5;Q8N8A2-3;Q8N8A2-4;Q8N8A2;Q8N8A2-2	ANKRD28	Serine/threonine-protein phosphatase 6 regulatory ankyrin repeat subunit A	1964200	2682900	2227100	2274000	1272200	2654900	2991500	2032200	2296200	2118200	2.1673e+06	2.16838e+06	2.1828e+06	2.28274e+06	2.1684e+06	2.21476e+06	2.18589e+06	2.16169e+06	2.21373e+06	2.26579e+06	1	1.0005	1.00715	1.05326	1.00051	1.0219	1.00858	0.997412	1.02142	1.04545
Infigratinib	O15084;O15084-4;O15084-1;O15084-2;Q8N8A2-5;Q8N8A2-3;Q8N8A2-4;Q8N8A2;Q8N8A2-2	ANKRD28	Serine/threonine-protein phosphatase 6 regulatory ankyrin repeat subunit A	2061000	2874700	2318900	2619000	2776800	2845300	2859200	2847000	2873500	2560800	2.68339e+06	2.56104e+06	2.54927e+06	2.53139e+06	2.59573e+06	2.65221e+06	2.53438e+06	2.65512e+06	2.70643e+06	3.06257e+06	1	0.954407	0.95002	0.943355	0.967335	0.988381	0.944471	0.989468	1.00859	1.14131
DMSO	Q69YU3	ANKRD34A	Ankyrin repeat domain-containing protein 34A	39469	61336	55582	58397	50371	64844	74477	62768	53698	63656	43550.1	49573	54476.3	58621.4	85854.9	54093.8	54420.5	66767.5	51769.3	68091.5	1	1.1383	1.25089	1.34607	1.9714	1.2421	1.24961	1.53312	1.18873	1.56352
Infigratinib	Q69YU3	ANKRD34A	Ankyrin repeat domain-containing protein 34A	60041	90479	66153	95606	106980	103230	92088	100950	85644	104630	78172.3	80606.9	72724.9	92407.6	100004	96224.5	81626.3	94146.4	80664.5	125131	1	1.03114	0.930315	1.1821	1.27928	1.23093	1.04418	1.20434	1.03188	1.60071
DMSO	Q53RE8	ANKRD39	Ankyrin repeat domain-containing protein 39	185760	294230	391340	435380	299060	444820	544710	498390	400210	329760	204968	237803	383555	437053	509733	371075	398021	530147	385836	352737	1	1.1602	1.87129	2.1323	2.4869	1.81041	1.94187	2.58649	1.88242	1.72094
Infigratinib	Q53RE8	ANKRD39	Ankyrin repeat domain-containing protein 39	244000	423890	346780	496880	574350	585860	524930	569690	379180	393700	317684	377639	381231	480258	536898	546102	465295	531295	357134	470842	1	1.18873	1.20003	1.51175	1.69004	1.71901	1.46465	1.6724	1.12418	1.48211
DMSO	Q6AI12	ANKRD40	Ankyrin repeat domain-containing protein 40	112770	156170	142090	143780	91818	181960	199010	127640	166000	144150	124431	126220	139263	144333	156499	151794	145417	135773	160038	154194	1	1.01438	1.11921	1.15995	1.25772	1.21991	1.16866	1.09116	1.28616	1.2392
Infigratinib	Q6AI12	ANKRD40	Ankyrin repeat domain-containing protein 40	81703	123710	92771	125300	125690	113070	128540	126700	120150	83209	106376	110212	101987	121108	117494	105397	113937	118161	113164	99513.1	1	1.03606	0.958744	1.13849	1.10452	0.990795	1.07108	1.11079	1.06381	0.935485
DMSO	Q86W74;Q86W74-1	ANKRD46	Ankyrin repeat domain-containing protein 46	59911	71305	56400	59972	39119	67517	73884	68666	73826	63292	66105.8	57630.2	55278	60202.5	66676.4	56323.7	53987.2	73041.4	71174.4	67702.1	1	0.871786	0.836205	0.910698	1.00863	0.852023	0.816678	1.10492	1.07667	1.02415
Infigratinib	Q86W74;Q86W74-1	ANKRD46	Ankyrin repeat domain-containing protein 46	194980	284320	245210	361870	340270	326860	313230	297060	297840	188970	253861	253298	269570	349764	318082	304678	277645	277039	280523	225997	1	0.997784	1.06188	1.37778	1.25298	1.20018	1.09369	1.09131	1.10503	0.890241
DMSO	Q8WVL7	ANKRD49	Ankyrin repeat domain-containing protein 49	8908.1	11674	20090	29357	6697.5	17915	17327	9298.3	5643.9	5912.5	9829.2	9435.17	19690.3	29469.8	11415.6	14945	12660.9	9890.78	5441.19	6324.48	1	0.959912	2.00325	2.99819	1.16139	1.52046	1.28809	1.00626	0.553573	0.643437
DMSO	Q9ULJ7;Q9ULJ7-2	ANKRD50	Ankyrin repeat domain-containing protein 50	354330	523750	466300	470280	254100	523940	623750	464470	475300	411910	390968	423306	457024	472087	433101	437079	455775	494066	458229	440611	1	1.08271	1.16895	1.20748	1.10777	1.11794	1.16576	1.2637	1.17204	1.12698
Infigratinib	Q9ULJ7;Q9ULJ7-2	ANKRD50	Ankyrin repeat domain-containing protein 50	312600	444410	367490	429040	466690	430740	437900	431090	439920	343170	407000	395921	403998	414687	436258	401508	388152	402036	414342	410411	1	0.972778	0.992625	1.01889	1.07189	0.986508	0.953692	0.987805	1.01804	1.00838
DMSO	Q8NB46	ANKRD52	Serine/threonine-protein phosphatase 6 regulatory ankyrin repeat subunit C	483400	645820	575390	596430	392170	664450	811770	650710	672790	645230	533384	521965	563944	598722	668435	554294	593162	692173	648625	690189	1	0.978592	1.05729	1.1225	1.2532	1.0392	1.11207	1.2977	1.21606	1.29398
Infigratinib	Q8NB46	ANKRD52	Serine/threonine-protein phosphatase 6 regulatory ankyrin repeat subunit C	662960	969160	729990	881920	984790	964880	905910	987140	892880	799600	863162	863415	802510	852417	920574	899400	802994	920611	840966	956275	1	1.00029	0.929733	0.987551	1.06651	1.04198	0.930293	1.06656	0.974285	1.10787
DMSO	Q6NXT1;Q6NXT1-2	ANKRD54	Ankyrin repeat domain-containing protein 54	113870	146490	246240	253000	225040	238240	279330	320630	305900	344380	125644	118396	241341	253972	383570	198743	204107	341060	294913	368376	1	0.942313	1.92083	2.02136	3.05282	1.58179	1.62448	2.71449	2.34721	2.9319
Infigratinib	Q6NXT1;Q6NXT1-2	ANKRD54	Ankyrin repeat domain-containing protein 54	389800	594780	458870	554290	570070	564530	534070	561760	556880	400410	507513	529884	504456	535747	532897	526219	473397	523900	524502	478867	1	1.04408	0.993977	1.05563	1.05002	1.03686	0.932778	1.03229	1.03347	0.943556
DMSO	Q92625;Q92625-2	ANKS1A	Ankyrin repeat and SAM domain-containing protein 1A	2167600	2991400	2448800	2694000	1618300	2895500	3055700	2558200	2783200	2534900	2.39173e+06	2.41771e+06	2.40009e+06	2.70435e+06	2.75831e+06	2.41547e+06	2.23281e+06	2.72121e+06	2.68324e+06	2.71153e+06	1	1.01086	1.00349	1.13071	1.15327	1.00992	0.933552	1.13776	1.12188	1.13371
Infigratinib	Q92625;Q92625-2	ANKS1A	Ankyrin repeat and SAM domain-containing protein 1A	1065100	1540200	1183400	1320900	1331200	1346900	1364500	1251400	1305700	701730	1.38674e+06	1.37215e+06	1.30096e+06	1.27671e+06	1.2444e+06	1.25549e+06	1.20949e+06	1.16706e+06	1.22978e+06	839228	1	0.989477	0.938144	0.920655	0.897353	0.905356	0.872178	0.841585	0.886815	0.60518
Infigratinib	Q68DC2;Q68DC2-4	ANKS6	Ankyrin repeat and SAM domain-containing protein 6	1972.1	4283.4	2111	6905.6	4053.4	4271.1	4785.7	5955	3388.7	4459.3	2567.64	3816.04	2320.72	6674.58	3789.09	3981.25	4242.02	5553.66	3191.67	5333.06	1	1.48621	0.903832	2.5995	1.47571	1.55055	1.65211	2.16294	1.24304	2.07703
DMSO	Q9H8Y5	ANKZF1	Ankyrin repeat and zinc finger domain-containing protein 1	202470	258900	249780	286350	180540	306580	358760	296890	248890	255860	223406	209248	244811	287450	307722	255754	262147	315808	239951	273688	1	0.93663	1.09581	1.28668	1.37741	1.1448	1.17341	1.41361	1.07406	1.22507
Infigratinib	Q9H8Y5	ANKZF1	Ankyrin repeat and zinc finger domain-containing protein 1	232600	314770	296230	313810	303730	283210	304810	277750	314080	227120	302841	280426	325659	303312	283925	263990	270182	259031	295819	271622	1	0.925982	1.07535	1.00155	0.937536	0.871713	0.892157	0.855336	0.976811	0.896913
DMSO	Q9NQW6;Q9NQW6-2	ANLN	Actin-binding protein anillin	4292300	5788300	4497200	4547800	3717200	5355800	5776700	5019100	4864500	3804800	4.73613e+06	4.67822e+06	4.40774e+06	4.56528e+06	6.33579e+06	4.46789e+06	4.22105e+06	5.33891e+06	4.68978e+06	4.06991e+06	1	0.987774	0.930662	0.963926	1.33776	0.943363	0.891244	1.12727	0.990214	0.859334
Infigratinib	Q9NQW6;Q9NQW6-2	ANLN	Actin-binding protein anillin	4553000	6512300	5115200	5427900	5943800	5964200	6456100	5550900	4830500	2416900	5.92793e+06	5.80174e+06	5.62337e+06	5.24632e+06	5.55622e+06	5.55945e+06	5.72265e+06	5.17679e+06	4.54964e+06	2.89047e+06	1	0.978714	0.948623	0.885017	0.937296	0.93784	0.965372	0.873289	0.767493	0.487602
DMSO	Q9NW15;Q9NW15-2;Q9NW15-3;Q9NW15-5;Q9NW15-4	ANO10	Anoctamin-10	970020	1327100	1335500	1365200	744080	1516200	1678600	1231000	1422800	1277800	1.07032e+06	1.07259e+06	1.30893e+06	1.37045e+06	1.26825e+06	1.26484e+06	1.22656e+06	1.30944e+06	1.3717e+06	1.36684e+06	1	1.00212	1.22293	1.28041	1.18492	1.18174	1.14597	1.22341	1.28158	1.27703
Infigratinib	Q9NW15;Q9NW15-2;Q9NW15-3;Q9NW15-5;Q9NW15-4	ANO10	Anoctamin-10	1103200	1517000	1365900	1445500	1458300	1416300	1674100	1390500	1519700	1210400	1.43635e+06	1.35148e+06	1.50159e+06	1.39714e+06	1.36321e+06	1.32018e+06	1.48391e+06	1.29679e+06	1.43134e+06	1.44757e+06	1	0.940915	1.04543	0.972706	0.94908	0.919127	1.03312	0.902836	0.996515	1.00781
DMSO	Q4KMQ2-3;Q4KMQ2;Q4KMQ2-2;Q4KMQ2-4	ANO6	Anoctamin-6	3078500	4160000	3117700	3272800	1774000	3859400	4346100	3065800	3458600	3143700	3.39682e+06	3.3622e+06	3.05568e+06	3.28538e+06	3.0237e+06	3.21957e+06	3.1757e+06	3.26115e+06	3.33438e+06	3.36275e+06	1	0.989808	0.899571	0.967192	0.890155	0.947819	0.934905	0.96006	0.981617	0.98997
Infigratinib	Q4KMQ2-3;Q4KMQ2;Q4KMQ2-2;Q4KMQ2-4	ANO6	Anoctamin-6	4045900	5852100	5241100	6828100	6742700	6300500	6827200	6329700	5961500	4503200	5.26769e+06	5.21358e+06	5.76177e+06	6.59968e+06	6.30303e+06	5.87293e+06	6.05159e+06	5.9031e+06	5.61488e+06	5.38556e+06	1	0.989728	1.09379	1.25286	1.19654	1.1149	1.14881	1.12062	1.06591	1.02238
DMSO	P39687;O95626;O43423	ANP32A	Acidic leucine-rich nuclear phosphoprotein 32 family member A	22359000	29845000	21387000	21678000	17208000	26380000	29529000	24816000	24794000	23301000	2.46709e+07	2.41213e+07	2.09615e+07	2.17613e+07	2.93302e+07	2.20066e+07	2.15769e+07	2.63973e+07	2.39035e+07	2.49246e+07	1	0.977723	0.849645	0.882063	1.18886	0.892004	0.874587	1.06997	0.968892	1.01028
Infigratinib	P39687;O95626;O43423	ANP32A	Acidic leucine-rich nuclear phosphoprotein 32 family member A	13767000	18504000	14256000	14963000	15642000	15877000	16186000	15632000	15147000	14458000	1.79244e+07	1.6485e+07	1.56723e+07	1.44624e+07	1.4622e+07	1.47995e+07	1.43472e+07	1.45785e+07	1.42663e+07	1.72909e+07	1	0.919698	0.874353	0.806858	0.815761	0.825664	0.800428	0.813331	0.795916	0.964659
DMSO	Q92688-2;Q92688	ANP32B	Acidic leucine-rich nuclear phosphoprotein 32 family member B	21513000	29611000	24172000	26381000	12310000	31023000	28614000	23796000	24517000	24645000	2.37375e+07	2.39322e+07	2.36911e+07	2.64824e+07	2.09818e+07	2.58798e+07	2.09083e+07	2.53123e+07	2.36364e+07	2.63622e+07	1	1.0082	0.998049	1.11564	0.883911	1.09025	0.880815	1.06634	0.995743	1.11058
Infigratinib	Q92688-2;Q92688	ANP32B	Acidic leucine-rich nuclear phosphoprotein 32 family member B	15691000	22461000	17403000	17771000	25200000	23266000	26308000	22823000	19401000	30787000	2.04294e+07	2.00103e+07	1.91319e+07	1.71765e+07	2.35568e+07	2.16871e+07	2.33193e+07	2.12848e+07	1.8273e+07	3.68194e+07	1	0.979484	0.936488	0.840773	1.15308	1.06156	1.14146	1.04187	0.894445	1.80228
DMSO	Q9BTT0;Q9BTT0-3;Q9BTT0-2	ANP32E	Acidic leucine-rich nuclear phosphoprotein 32 family member E	2320000	2972200	1583000	1583300	1297700	2131300	2145500	1976100	1772100	1705800	2.55989e+06	2.40219e+06	1.55151e+06	1.58938e+06	2.21187e+06	1.77796e+06	1.56772e+06	2.10202e+06	1.70845e+06	1.82466e+06	1	0.938397	0.606084	0.62088	0.864048	0.694546	0.612417	0.821135	0.667392	0.712788
Infigratinib	Q9BTT0;Q9BTT0-3;Q9BTT0-2	ANP32E	Acidic leucine-rich nuclear phosphoprotein 32 family member E	2627800	3942500	3385700	2814800	2539600	2712300	3069900	2629500	3343800	1725000	3.42135e+06	3.51233e+06	3.72205e+06	2.72063e+06	2.374e+06	2.52823e+06	2.72114e+06	2.45228e+06	3.14938e+06	2.063e+06	1	1.02659	1.08789	0.795194	0.693878	0.738958	0.795342	0.716759	0.920509	0.602978
DMSO	P04083	ANXA1	Annexin A1	10025000	12220000	11763000	12085000	7781100	13143000	14275000	12061000	11926000	9515200	1.10616e+07	9.87646e+06	1.1529e+07	1.21314e+07	1.32625e+07	1.09641e+07	1.04308e+07	1.28295e+07	1.14977e+07	1.01782e+07	1	0.89286	1.04225	1.09672	1.19897	0.991185	0.942972	1.15983	1.03942	0.920139
Infigratinib	P04083	ANXA1	Annexin A1	6189600	9525100	7169100	8768700	10095000	9399500	9646700	9644800	7951800	9237200	8.05875e+06	8.48582e+06	7.88131e+06	8.47536e+06	9.43673e+06	8.76162e+06	8.55078e+06	8.99478e+06	7.48946e+06	1.10471e+07	1	1.05299	0.977981	1.0517	1.17099	1.08722	1.06106	1.11615	0.929358	1.37083
DMSO	P50995-2;P50995;P27216;P27216-2	ANXA11	Annexin A11	9670100	13238000	15090000	15249000	8609000	16738000	19517000	14270000	15510000	13739000	1.067e+07	1.06992e+07	1.47898e+07	1.53076e+07	1.46736e+07	1.39631e+07	1.42611e+07	1.51793e+07	1.49529e+07	1.46963e+07	1	1.00274	1.38611	1.43464	1.37522	1.30863	1.33656	1.42261	1.4014	1.37735
Infigratinib	P50995-2;P50995;P27216;P27216-2	ANXA11	Annexin A11	7324100	11282000	8855600	10726000	13198000	12847000	12597000	13080000	10788000	12519000	9.53585e+06	1.0051e+07	9.73535e+06	1.03672e+07	1.23374e+07	1.19752e+07	1.11659e+07	1.21985e+07	1.01608e+07	1.4972e+07	1	1.05402	1.02092	1.08718	1.29379	1.2558	1.17094	1.27922	1.06553	1.57007
DMSO	P07355;P07355-2;A6NMY6	ANXA2;ANXA2P2	Annexin A2;Putative annexin A2-like protein	111260000	156070000	132100000	134020000	82996000	154930000	185940000	142580000	140240000	133410000	1.22764e+08	1.26139e+08	1.29472e+08	1.34535e+08	1.41463e+08	1.29245e+08	1.35867e+08	1.51665e+08	1.35203e+08	1.42706e+08	1	1.02749	1.05464	1.09588	1.15231	1.05279	1.10673	1.23542	1.10132	1.16244
Infigratinib	P07355;P07355-2;A6NMY6	ANXA2;ANXA2P2	Annexin A2;Putative annexin A2-like protein	79493000	117250000	95056000	108380000	124100000	125040000	126650000	127170000	112880000	127790000	1.03498e+08	1.04457e+08	1.04499e+08	1.04754e+08	1.16008e+08	1.16554e+08	1.12262e+08	1.18599e+08	1.06317e+08	1.52829e+08	1	1.00926	1.00967	1.01213	1.12086	1.12615	1.08467	1.1459	1.02723	1.47663
DMSO	P09525	ANXA4	Annexin A4	27528000	37922000	28668000	25855000	14025000	35500000	39752000	22713000	25572000	22521000	3.03744e+07	3.06493e+07	2.80977e+07	2.59544e+07	2.39049e+07	2.96146e+07	2.90469e+07	2.41603e+07	2.46535e+07	2.40902e+07	1	1.00905	0.925045	0.854481	0.787009	0.974986	0.956294	0.795415	0.811654	0.793109
Infigratinib	P09525	ANXA4	Annexin A4	19667000	27255000	22197000	25163000	26439000	26339000	27996000	25457000	24107000	17365000	2.56061e+07	2.42812e+07	2.44021e+07	2.43212e+07	2.4715e+07	2.45515e+07	2.48155e+07	2.37413e+07	2.27054e+07	2.07675e+07	1	0.948259	0.952982	0.949821	0.965199	0.958817	0.969125	0.927174	0.886717	0.811038
DMSO	P08758	ANXA5	Annexin A5	60496000	76250000	56958000	58321000	37090000	69305000	77233000	60718000	67394000	60976000	6.67513e+07	6.16268e+07	5.58249e+07	5.85451e+07	6.32181e+07	5.78153e+07	5.64343e+07	6.45869e+07	6.49734e+07	6.52247e+07	1	0.92323	0.836312	0.877063	0.947069	0.866129	0.845441	0.967575	0.973365	0.97713
Infigratinib	P08758	ANXA5	Annexin A5	38641000	56094000	45280000	43278000	45362000	46491000	49229000	47212000	48047000	38253000	5.03099e+07	4.99736e+07	4.97783e+07	4.18302e+07	4.24041e+07	4.3336e+07	4.36363e+07	4.40301e+07	4.52534e+07	4.57483e+07	1	0.993315	0.989433	0.831451	0.842857	0.86138	0.86735	0.875178	0.899494	0.909331
DMSO	P08133;P08133-2	ANXA6	Annexin A6	108130000	149740000	112990000	102750000	45477000	139900000	163400000	83576000	101000000	82633000	1.19311e+08	1.21023e+08	1.10742e+08	1.03145e+08	7.75133e+07	1.16707e+08	1.19397e+08	8.89014e+07	9.73724e+07	8.83908e+07	1	1.01435	0.928184	0.864506	0.649676	0.978174	1.00072	0.745125	0.816124	0.740845
Infigratinib	P08133;P08133-2	ANXA6	Annexin A6	90257000	134660000	108640000	117050000	127210000	127490000	131890000	126950000	123050000	99660000	1.17513e+08	1.19967e+08	1.19433e+08	1.13134e+08	1.18915e+08	1.18838e+08	1.16907e+08	1.18394e+08	1.15896e+08	1.19188e+08	1	1.02088	1.01634	0.962738	1.01193	1.01128	0.994839	1.0075	0.986236	1.01425
DMSO	P20073-2;P20073	ANXA7	Annexin A7	11987000	15900000	14868000	15225000	9283200	16906000	19106000	14293000	16665000	15637000	1.32265e+07	1.28507e+07	1.45722e+07	1.52835e+07	1.58228e+07	1.41032e+07	1.39608e+07	1.52037e+07	1.60664e+07	1.67266e+07	1	0.97159	1.10175	1.15552	1.1963	1.06629	1.05552	1.14949	1.21472	1.26463
Infigratinib	P20073-2;P20073	ANXA7	Annexin A7	9283200	14053000	11048000	12743000	13145000	13255000	13471000	13650000	13033000	10099000	1.20866e+07	1.25197e+07	1.21456e+07	1.23167e+07	1.22878e+07	1.23555e+07	1.19406e+07	1.273e+07	1.22752e+07	1.20778e+07	1	1.03583	1.00488	1.01904	1.01665	1.02225	0.987925	1.05324	1.01561	0.999276
DMSO	O76027	ANXA9	Annexin A9	1004300	1352600	1421300	1555800	1217500	1627500	1855200	1838100	1959800	2031400	1.10815e+06	1.0932e+06	1.39303e+06	1.56178e+06	2.07517e+06	1.35768e+06	1.3556e+06	1.95522e+06	1.88941e+06	2.17295e+06	1	0.986512	1.25708	1.40936	1.87265	1.22519	1.2233	1.76441	1.70502	1.96088
Infigratinib	O76027	ANXA9	Annexin A9	809400	1144700	918490	1029700	1112800	1116300	1136100	1211800	1119600	1520600	1.05382e+06	1.0198e+06	1.00974e+06	995253	1.04024e+06	1.04054e+06	1.00703e+06	1.13013e+06	1.0545e+06	1.81855e+06	1	0.967715	0.958164	0.94442	0.987107	0.987398	0.955598	1.07241	1.00064	1.72567
DMSO	Q10567-2;Q10567	AP1B1	AP-1 complex subunit beta-1	10603000	14575000	9846000	8524200	4276300	12296000	13770000	7450100	8353800	7232200	1.16994e+07	1.17798e+07	9.65013e+06	8.55696e+06	7.28875e+06	1.02575e+07	1.00618e+07	7.92482e+06	8.05376e+06	7.73613e+06	1	1.00688	0.824843	0.731404	0.623004	0.876758	0.860027	0.677372	0.688393	0.661244
DMSO	Q10567-3;Q10567-4	AP1B1	AP-1 complex subunit beta-1	268850	432090	354700	271870	95150	385700	415360	181560	277860	203190	296649	349224	347644	272915	162179	321757	303504	193129	267880	217348	1	1.17723	1.1719	0.919991	0.546701	1.08464	1.02311	0.651034	0.903019	0.732677
Infigratinib	Q10567-2;Q10567	AP1B1	AP-1 complex subunit beta-1	8256300	11905000	10231000	10202000	10323000	10207000	11692000	10299000	11292000	7075700	1.07496e+07	1.0606e+07	1.12474e+07	9.86071e+06	9.64986e+06	9.51432e+06	1.03637e+07	9.60489e+06	1.06355e+07	8.46212e+06	1	0.98665	1.04631	0.917313	0.897699	0.885089	0.964107	0.893515	0.989385	0.787206
Infigratinib	Q10567-3;Q10567-4	AP1B1	AP-1 complex subunit beta-1	249290	328400	264710	282670	309390	318500	336180	332700	299800	266650	324571	292568	291007	273214	289215	296885	297988	310277	282369	318898	1	0.9014	0.89659	0.841768	0.891069	0.914701	0.918098	0.955961	0.869975	0.98252
DMSO	O43747;O43747-2	AP1G1	AP-1 complex subunit gamma-1	14229000	19541000	12780000	10675000	4275300	16138000	18122000	8452400	10858000	8308300	1.57003e+07	1.57934e+07	1.25258e+07	1.0716e+07	7.28704e+06	1.34626e+07	1.32418e+07	8.99098e+06	1.0468e+07	8.88721e+06	1	1.00593	0.797805	0.682537	0.464134	0.857472	0.84341	0.572663	0.66674	0.566054
Infigratinib	O43747;O43747-2	AP1G1	AP-1 complex subunit gamma-1	10444000	14814000	12829000	13437000	12755000	13100000	13789000	12997000	14410000	8835100	1.35979e+07	1.31976e+07	1.41035e+07	1.29875e+07	1.19233e+07	1.2211e+07	1.22225e+07	1.21211e+07	1.35722e+07	1.05663e+07	1	0.970565	1.03718	0.955109	0.876847	0.898005	0.898851	0.891391	0.998107	0.777051
DMSO	O75843	AP1G2	AP-1 complex subunit gamma-like 2	857770	1224300	690770	627900	360310	902540	1076300	582510	606780	488980	946464	989504	677028	630313	614131	752912	786454	619627	584986	523052	1	1.04547	0.715324	0.665966	0.648869	0.7955	0.830939	0.654676	0.618075	0.552637
Infigratinib	O75843	AP1G2	AP-1 complex subunit gamma-like 2	679840	1119200	945800	1048400	949630	1000600	1115900	986230	1123100	542320	885140	997084	1.03976e+06	1.01333e+06	887707	932696	989128	919762	1.0578e+06	648583	1	1.12647	1.17468	1.14482	1.0029	1.05373	1.11748	1.03912	1.19507	0.732746
DMSO	Q9BXS5;Q9BXS5-2;Q9Y6Q5;Q9Y6Q5-2	AP1M1	AP-1 complex subunit mu-1	9414200	12576000	8078100	7476700	4467700	9661700	11168000	7755300	8489900	7301000	1.03876e+07	1.01642e+07	7.9174e+06	7.50543e+06	7.61498e+06	8.05993e+06	8.16048e+06	8.24946e+06	8.18497e+06	7.80972e+06	1	0.978489	0.762195	0.722535	0.733081	0.775916	0.785595	0.794162	0.787953	0.751829
Infigratinib	Q9BXS5;Q9BXS5-2;Q9Y6Q5;Q9Y6Q5-2	AP1M1	AP-1 complex subunit mu-1	9067100	13505000	11993000	10912000	10555000	10658000	12026000	10218000	12503000	8405200	1.18052e+07	1.20315e+07	1.31844e+07	1.0547e+07	9.86674e+06	9.93471e+06	1.06598e+07	9.52935e+06	1.1776e+07	1.00521e+07	1	1.01917	1.11683	0.893416	0.835795	0.841553	0.902973	0.807216	0.99753	0.851499
DMSO	P61966;P61966-2;P56377;P56377-2	AP1S1	AP-1 complex subunit sigma-1A	1141200	1722900	1450000	1438300	1065900	1677300	1919100	1568000	1539600	1416800	1.2592e+06	1.39248e+06	1.42115e+06	1.44383e+06	1.81678e+06	1.39923e+06	1.40229e+06	1.66791e+06	1.4843e+06	1.51552e+06	1	1.10585	1.12862	1.14662	1.4428	1.1112	1.11363	1.32458	1.17876	1.20356
Infigratinib	P61966;P61966-2;P56377;P56377-2	AP1S1	AP-1 complex subunit sigma-1A	1515800	2227000	1954700	2305700	2302600	2254400	2332100	2342900	2194100	1972000	1.97354e+06	1.98401e+06	2.14889e+06	2.22857e+06	2.15245e+06	2.10141e+06	2.06716e+06	2.185e+06	2.06653e+06	2.3584e+06	1	1.0053	1.08885	1.12922	1.09065	1.06479	1.04744	1.10714	1.04712	1.195
DMSO	O95782-2;O95782	AP2A1	AP-2 complex subunit alpha-1	31285000	42185000	30674000	28335000	14378000	36598000	41431000	24066000	28827000	24704000	3.45199e+07	3.40948e+07	3.00638e+07	2.84439e+07	2.45066e+07	3.05306e+07	3.02737e+07	2.55995e+07	2.77916e+07	2.64253e+07	1	0.987685	0.870912	0.823986	0.709927	0.884435	0.876993	0.741586	0.80509	0.765511
Infigratinib	O95782-2;O95782	AP2A1	AP-2 complex subunit alpha-1	25924000	36487000	29729000	32255000	33358000	34220000	36479000	33238000	34105000	25965000	3.37526e+07	3.25059e+07	3.26824e+07	3.1176e+07	3.11828e+07	3.18977e+07	3.23348e+07	3.09979e+07	3.21221e+07	3.10526e+07	1	0.963064	0.968293	0.923661	0.923864	0.945045	0.957994	0.918386	0.951691	0.920007
DMSO	O94973-2;O94973-3	AP2A2	AP-2 complex subunit alpha-2	8381400	11366000	7883000	6789100	3160000	9795200	11026000	5279100	6925700	5424600	9.24804e+06	9.18624e+06	7.72618e+06	6.81519e+06	5.38607e+06	8.1713e+06	8.05672e+06	5.61548e+06	6.67695e+06	5.80258e+06	1	0.993317	0.835439	0.736933	0.582401	0.883571	0.871181	0.607208	0.721985	0.627439
DMSO	O94973	AP2A2	AP-2 complex subunit alpha-2	208230	311610	296200	298960	200600	311500	397000	330750	337060	313880	229761	251850	290308	300109	341913	259858	290089	351825	324954	335751	1	1.09614	1.26352	1.30618	1.48812	1.13099	1.26257	1.53127	1.41431	1.4613
Infigratinib	O94973-2;O94973-3	AP2A2	AP-2 complex subunit alpha-2	6969500	9772400	7835700	7947600	8983700	8880800	9445400	8802300	8814900	7660300	9.07417e+06	8.70614e+06	8.61413e+06	7.68172e+06	8.3979e+06	8.27812e+06	8.37235e+06	8.20906e+06	8.30238e+06	9.16127e+06	1	0.959442	0.949303	0.846549	0.925473	0.912273	0.922658	0.904663	0.914947	1.0096
Infigratinib	O94973	AP2A2	AP-2 complex subunit alpha-2	138810	199010	174060	214500	216100	216890	210260	234000	210490	225850	180728	177296	191352	207324	202009	202171	186373	218229	198252	270103	1	0.98101	1.05878	1.14716	1.11775	1.11865	1.03124	1.2075	1.09696	1.49453
DMSO	P63010;P63010-2;P63010-3	AP2B1	AP-2 complex subunit beta	49197000	67741000	42100000	33977000	14614000	53881000	60049000	25942000	32538000	25988000	5.4284e+07	5.47497e+07	4.12625e+07	3.41076e+07	2.49089e+07	4.49483e+07	4.38779e+07	2.7595e+07	3.13693e+07	2.77988e+07	1	1.00858	0.760122	0.628317	0.458862	0.828022	0.808303	0.508345	0.577874	0.512099
Infigratinib	P63010;P63010-2;P63010-3	AP2B1	AP-2 complex subunit beta	36633000	52978000	44083000	44140000	45482000	45689000	50637000	44609000	48268000	30434000	4.76955e+07	4.71976e+07	4.84624e+07	4.26634e+07	4.25162e+07	4.25884e+07	4.48844e+07	4.16025e+07	4.54616e+07	3.63973e+07	1	0.98956	1.01608	0.894494	0.891409	0.892922	0.94106	0.872253	0.953162	0.763117
DMSO	Q96CW1-2;Q96CW1	AP2M1	AP-2 complex subunit mu	17427000	24226000	21532000	20365000	10301000	24958000	28989000	18770000	21651000	17237000	1.9229e+07	1.958e+07	2.11037e+07	2.04433e+07	1.75576e+07	2.08203e+07	2.11823e+07	1.9966e+07	2.08734e+07	1.84381e+07	1	1.01825	1.09749	1.06315	0.913079	1.08276	1.10158	1.03833	1.08552	0.958869
Infigratinib	Q96CW1-2;Q96CW1	AP2M1	AP-2 complex subunit mu	14149000	21255000	17098000	18685000	19910000	20191000	20457000	20185000	20078000	15575000	1.84217e+07	1.89359e+07	1.87966e+07	1.80599e+07	1.86117e+07	1.88208e+07	1.8133e+07	1.88246e+07	1.89106e+07	1.86268e+07	1	1.02791	1.02035	0.980359	1.01031	1.02166	0.984324	1.02187	1.02654	1.01113
DMSO	P53680;P53680-2	AP2S1	AP-2 complex subunit sigma	2992700	4280700	2089300	1638800	763020	2931000	3167800	1535300	1739900	1353700	3.30215e+06	3.45975e+06	2.04774e+06	1.6451e+06	1.30053e+06	2.44508e+06	2.31472e+06	1.63313e+06	1.67741e+06	1.44802e+06	1	1.04773	0.620123	0.49819	0.393844	0.740453	0.700973	0.494566	0.507975	0.43851
Infigratinib	P53680;P53680-2	AP2S1	AP-2 complex subunit sigma	2496700	3735600	3015800	3259600	2785100	3260400	3102200	2753600	3462300	1422800	3.25066e+06	3.32801e+06	3.3154e+06	3.15055e+06	2.60349e+06	3.03914e+06	2.74977e+06	2.56802e+06	3.26099e+06	1.70159e+06	1	1.0238	1.01992	0.969205	0.800912	0.93493	0.845912	0.789999	1.00318	0.523458
DMSO	O00203;O00203-3	AP3B1	AP-3 complex subunit beta-1	16365000	22801000	15936000	15284000	8718800	19368000	21295000	14268000	16039000	13692000	1.80572e+07	1.84282e+07	1.5619e+07	1.53427e+07	1.48608e+07	1.61571e+07	1.55603e+07	1.51771e+07	1.54629e+07	1.4646e+07	1	1.02055	0.864975	0.849676	0.822985	0.894774	0.861725	0.840506	0.856332	0.811094
Infigratinib	O00203;O00203-3	AP3B1	AP-3 complex subunit beta-1	13317000	19137000	16167000	17567000	17967000	17998000	19415000	17378000	18240000	13385000	1.73385e+07	1.7049e+07	1.77731e+07	1.69793e+07	1.67954e+07	1.67766e+07	1.72094e+07	1.62068e+07	1.71795e+07	1.60077e+07	1	0.983301	1.02507	0.979284	0.968678	0.967592	0.992551	0.934729	0.990829	0.923244
DMSO	Q13367;Q13367-4;Q13367-3;Q13367-2	AP3B2	AP-3 complex subunit beta-2	195870	271930	241640	237190	157210	285620	310320	243150	257680	227260	216123	219779	236833	238102	267957	238268	226751	258643	248425	243095	1	1.01692	1.09582	1.10169	1.23983	1.10247	1.04918	1.19674	1.14946	1.1248
Infigratinib	Q13367;Q13367-4;Q13367-3;Q13367-2	AP3B2	AP-3 complex subunit beta-2	263140	353600	277760	333340	343860	343660	360730	318530	352190	304660	342604	315019	305354	322189	321438	320338	319749	297062	331713	364355	1	0.919485	0.891274	0.940412	0.938221	0.935011	0.933292	0.867073	0.968212	1.06349
DMSO	O14617;O14617-5;O14617-4;O14617-2;O14617-3	AP3D1	AP-3 complex subunit delta-1	15589000	21083000	12395000	11124000	7563000	14842000	16956000	11754000	11877000	10726000	1.72009e+07	1.70397e+07	1.21484e+07	1.11668e+07	1.28908e+07	1.23814e+07	1.23898e+07	1.2503e+07	1.14504e+07	1.14734e+07	1	0.990628	0.706266	0.649195	0.749423	0.719811	0.720298	0.726878	0.665686	0.667021
Infigratinib	O14617;O14617-5;O14617-4;O14617-2;O14617-3	AP3D1	AP-3 complex subunit delta-1	11986000	18139000	14047000	13871000	13157000	13415000	15332000	13071000	15623000	10132000	1.56056e+07	1.61599e+07	1.54425e+07	1.3407e+07	1.22991e+07	1.25046e+07	1.35902e+07	1.21901e+07	1.47146e+07	1.21173e+07	1	1.03552	0.98955	0.859115	0.788121	0.801292	0.870856	0.781136	0.94291	0.776472
DMSO	Q9Y2T2	AP3M1	AP-3 complex subunit mu-1	6578000	9125800	7346400	6941700	3533000	8829600	9936200	6219500	6655000	5784800	7.25817e+06	7.37566e+06	7.20026e+06	6.96838e+06	6.02183e+06	7.36578e+06	7.2604e+06	6.6158e+06	6.41597e+06	6.18788e+06	1	1.01619	0.992021	0.960074	0.829662	1.01483	1.00031	0.911497	0.883965	0.85254
Infigratinib	Q9Y2T2	AP3M1	AP-3 complex subunit mu-1	5093600	7586100	6166800	6463000	6943900	6867000	7251400	6804200	7234500	5629300	6.63178e+06	6.75838e+06	6.77944e+06	6.24679e+06	6.49111e+06	6.40098e+06	6.4276e+06	6.34563e+06	6.81387e+06	6.73231e+06	1	1.01909	1.02227	0.941948	0.978788	0.965198	0.969212	0.956851	1.02746	1.01516
DMSO	P53677;P53677-2	AP3M2	AP-3 complex subunit mu-2	1292300	1767000	1538400	1484800	1000300	1863300	2162800	1517700	1539300	1291900	1.42592e+06	1.42813e+06	1.5078e+06	1.49051e+06	1.70496e+06	1.55439e+06	1.58036e+06	1.61441e+06	1.48401e+06	1.38192e+06	1	1.00154	1.05742	1.04529	1.19569	1.09009	1.10831	1.13218	1.04074	0.969138
Infigratinib	P53677;P53677-2	AP3M2	AP-3 complex subunit mu-2	1508200	2201700	1860800	2170800	2468700	2392500	2509900	2409500	2216500	1739400	1.96365e+06	1.96147e+06	2.04566e+06	2.09818e+06	2.30772e+06	2.23014e+06	2.22476e+06	2.24711e+06	2.08763e+06	2.08022e+06	1	0.998891	1.04176	1.06851	1.17522	1.13571	1.13297	1.14435	1.06314	1.05936
DMSO	Q92572	AP3S1	AP-3 complex subunit sigma-1	4994500	6761800	4284000	3918200	2775600	5139000	6077700	4039100	4160700	3920700	5.51094e+06	5.46503e+06	4.19878e+06	3.93326e+06	4.73088e+06	4.28703e+06	4.44099e+06	4.29647e+06	4.01126e+06	4.19389e+06	1	0.991669	0.761899	0.713719	0.858452	0.777913	0.80585	0.779626	0.727873	0.761012
Infigratinib	Q92572	AP3S1	AP-3 complex subunit sigma-1	3721400	5345300	4612600	4620600	4730100	4693500	4971600	4704300	5109900	3637500	4.8452e+06	4.76208e+06	5.07083e+06	4.46602e+06	4.42166e+06	4.37498e+06	4.4068e+06	4.38725e+06	4.8128e+06	4.35024e+06	1	0.982844	1.04657	0.921743	0.912587	0.902952	0.909519	0.905484	0.993313	0.897845
DMSO	P59780;P59780-2	AP3S2	AP-3 complex subunit sigma-2	166090	258570	290130	327780	299520	323930	392620	420150	416780	366370	183264	208982	284358	329040	510517	270227	286888	446922	401810	391898	1	1.14033	1.55163	1.79544	2.7857	1.47453	1.56544	2.43868	2.19252	2.13844
Infigratinib	P59780;P59780-2	AP3S2	AP-3 complex subunit sigma-2	128290	179700	160390	155800	216700	221960	175360	225800	192210	227630	167031	160093	176324	150588	202570	206897	155438	210582	181034	272232	1	0.958461	1.05563	0.901555	1.21276	1.23867	0.930593	1.26073	1.08384	1.62983
DMSO	Q9Y6B7;Q9Y6B7-2	AP4B1	AP-4 complex subunit beta-1	173660	209950	170210	168080	103510	206980	213190	138000	179920	191810	191617	169686	166824	168726	176428	172666	155778	146793	173458	205175	1	0.885549	0.870613	0.880539	0.920733	0.9011	0.812969	0.766078	0.905234	1.07076
Infigratinib	Q9Y6B7;Q9Y6B7-2	AP4B1	AP-4 complex subunit beta-1	83296	122140	103020	115340	92223	110240	123600	100830	135190	40554	108450	108813	113254	111481	86209.4	102759	109558	94034.5	127330	48500.2	1	1.00335	1.0443	1.02795	0.794923	0.947522	1.01022	0.867077	1.17409	0.447213
DMSO	Q9UPM8-2;Q9UPM8	AP4E1	AP-4 complex subunit epsilon-1	68023	84966	63292	67239	39928	76704	77409	62950	77465	69926	75056.6	68671.3	62032.9	67497.4	68055.3	63987.6	56562.9	66961.1	74682.7	74798.4	1	0.914926	0.826481	0.899286	0.90672	0.852524	0.753603	0.892142	0.995018	0.996559
Infigratinib	Q9UPM8-2;Q9UPM8	AP4E1	AP-4 complex subunit epsilon-1	20520	26845	24570	26895	23826	23182	23239	23856	26993	14409	26716.7	23915.9	27010.9	25995.3	22272.4	21608.8	20598.9	22248.2	25423.6	17232.3	1	0.895169	1.01101	0.972998	0.83365	0.808813	0.771014	0.832746	0.951599	0.645002
DMSO	O00189	AP4M1	AP-4 complex subunit mu-1	28232	49921	52251	42984	27774	63574	67071	40909	41208	38799	31151.2	40347.2	51211.6	43149.2	47339.4	53034.4	49008.9	43515.7	39727.9	41502.5	1	1.2952	1.64397	1.38515	1.51967	1.70248	1.57326	1.39692	1.27533	1.33229
Infigratinib	O00189	AP4M1	AP-4 complex subunit mu-1	8173.3	11662	11874	10976	12371	16223	13139	13629	10613	16307	10641.5	10389.6	13053.6	10608.8	11564.3	15122.1	11646.3	12710.5	9995.93	19502.2	1	0.976326	1.22667	0.996929	1.08672	1.42105	1.09443	1.19442	0.939336	1.83266
DMSO	Q9Y587;Q9Y587-3;Q9Y587-4;Q9Y587-2	AP4S1	AP-4 complex subunit sigma-1	202180	266890	189700	179130	101940	234270	253400	152280	177390	145950	223086	215706	185926	179818	173752	195432	185160	161983	171019	156120	1	0.96692	0.83343	0.806051	0.778857	0.876038	0.829995	0.726103	0.766606	0.699819
Infigratinib	Q9Y587;Q9Y587-3;Q9Y587-4;Q9Y587-2	AP4S1	AP-4 complex subunit sigma-1	149810	197470	163590	166730	176060	192340	190560	189340	182200	144230	195050	175924	179842	161152	164580	179287	168911	176579	171606	172491	1	0.901944	0.922029	0.82621	0.843782	0.919186	0.86599	0.905303	0.879808	0.88434
DMSO	Q2VPB7	AP5B1	AP-5 complex subunit beta-1	499520	704260	648370	615190	365980	838820	955400	682080	673930	612390	551171	569197	635472	617554	623795	699756	698113	725542	649724	655061	1	1.03271	1.15295	1.12044	1.13176	1.26958	1.2666	1.31636	1.17881	1.18849
Infigratinib	Q2VPB7	AP5B1	AP-5 complex subunit beta-1	494030	776400	599330	760290	747240	820360	772200	825510	746370	577170	643218	691687	658870	734856	698514	764688	684474	769874	702974	690261	1	1.07535	1.02433	1.14247	1.08597	1.18885	1.06414	1.19691	1.0929	1.07314
DMSO	Q9H0R1;Q9H0R1-2	AP5M1	AP-5 complex subunit mu-1	165770	222470	238060	268330	168030	286370	315730	302380	302980	268660	182911	179805	233324	269361	286399	238894	230704	321647	292098	287380	1	0.98302	1.27562	1.47264	1.56579	1.30607	1.2613	1.75849	1.59694	1.57115
Infigratinib	Q9H0R1;Q9H0R1-2	AP5M1	AP-5 complex subunit mu-1	235270	328030	251310	310740	353710	357670	345480	382250	310090	390330	306317	292239	276276	300345	330646	333397	306232	356488	292061	466812	1	0.954039	0.901928	0.980501	1.07942	1.0884	0.99972	1.16379	0.953457	1.52395
DMSO	Q9NUS5	AP5S1	AP-5 complex subunit sigma-1	89196	136120	109590	107570	54019	140180	149750	94868	108220	104160	98418.9	110015	107410	107983	92072.8	116940	109423	100913	104333	111418	1	1.11782	1.09135	1.09718	0.935519	1.18819	1.1118	1.02534	1.06009	1.13208
Infigratinib	Q9NUS5	AP5S1	AP-5 complex subunit sigma-1	123090	169920	166420	193650	215790	199030	224300	224130	185530	141080	160261	151380	182953	187172	201719	185523	198818	209025	174743	168723	1	0.944584	1.14159	1.16792	1.25869	1.15763	1.24059	1.30428	1.09036	1.0528
DMSO	O43299;O43299-2;O43299-3	AP5Z1	AP-5 complex subunit zeta-1	595710	807540	892320	977530	736840	1025900	1185500	1151100	1063800	1338500	657307	652670	874569	981287	1.25591e+06	855821	866247	1.22445e+06	1.02559e+06	1.43176e+06	1	0.992946	1.33053	1.49289	1.91069	1.30201	1.31787	1.86282	1.56029	2.17823
Infigratinib	O43299;O43299-2;O43299-3	AP5Z1	AP-5 complex subunit zeta-1	465480	688470	551840	701900	749890	765930	761690	778120	686460	728010	606047	613351	606662	678419	700992	713951	675158	725678	646548	870657	1	1.01205	1.00102	1.11942	1.15666	1.17805	1.11404	1.1974	1.06683	1.43662
DMSO	O14727-4;O14727;O14727-5;O14727-3;O14727-2;O14727-6	APAF1	Apoptotic protease-activating factor 1	117320	178750	135970	125500	49270	167840	176400	78793	106840	79815	129451	144469	133265	125982	83978.3	140015	128896	83813.6	103003	85376.4	1	1.11602	1.02946	0.973205	0.648727	1.0816	0.995711	0.647455	0.795688	0.659527
Infigratinib	O14727-4;O14727;O14727-5;O14727-3;O14727-2;O14727-6	APAF1	Apoptotic protease-activating factor 1	227830	319980	261540	305400	301440	316420	343180	318780	288730	258110	296631	285067	287522	295183	281784	294947	304193	297296	271943	308684	1	0.961017	0.969295	0.995121	0.949949	0.994323	1.02549	1.00224	0.916772	1.04064
DMSO	O96018	APBA3	Amyloid beta A4 precursor protein-binding family A member 3	38116	52964	55016	62762	37132	61000	78385	56650	52653	55349	42057.2	42806.6	53921.5	63003.2	63289.7	50887.1	57276.1	60259.7	50761.9	59205.6	1	1.01782	1.2821	1.49804	1.50485	1.20995	1.36186	1.4328	1.20697	1.40774
Infigratinib	O96018	APBA3	Amyloid beta A4 precursor protein-binding family A member 3	9392.6	21558	14031	13793	13612	14811	14557	14019	14918	8919.7	12229	19205.8	15424.9	13331.6	12724.4	13805.9	12903.2	13074.2	14050.6	10667.4	1	1.57051	1.26134	1.09016	1.04051	1.12895	1.05513	1.06911	1.14896	0.872307
DMSO	O00213-2;O00213;O00213-4;O00213-6;O00213-3;O00213-5	APBB1	Amyloid beta A4 precursor protein-binding family B member 1	327610	410460	364210	349770	184450	400200	469150	324060	395710	386740	361485	331742	356965	351114	314386	333853	342809	344709	381497	413688	1	0.91772	0.987495	0.97131	0.869707	0.923559	0.948334	0.953591	1.05536	1.14441
Infigratinib	O00213-2;O00213;O00213-4;O00213-6;O00213-3;O00213-5	APBB1	Amyloid beta A4 precursor protein-binding family B member 1	193790	277850	222460	241620	244420	241300	275660	283220	269670	283670	252311	247534	244560	233537	228482	224925	244344	264132	253991	339253	1	0.981066	0.96928	0.925591	0.905556	0.891457	0.968421	1.04685	1.00666	1.34458
DMSO	Q92870;Q92870-4;Q92870-2;Q92870-3	APBB2	Amyloid beta A4 precursor protein-binding family B member 2	150070	199150	190870	213740	147370	215750	247600	214560	243510	229730	165587	160957	187073	214561	251185	179982	180922	228232	234764	245737	1	0.972038	1.12975	1.29576	1.51693	1.08693	1.09261	1.37832	1.41776	1.48403
Infigratinib	Q92870;Q92870-4;Q92870-2;Q92870-3	APBB2	Amyloid beta A4 precursor protein-binding family B member 2	54611	80177	68803	69334	82517	82948	82091	82745	83366	86753	71102.6	71428.9	75638.2	67014.5	77136.3	77318.9	72765	77168.3	78518.9	103751	1	1.00459	1.06379	0.942505	1.08486	1.08743	1.02338	1.08531	1.1043	1.45918
DMSO	P25054-2;P25054-3;P25054;O95996-2;O95996-3;O95996	APC	Adenomatous polyposis coli protein	45206	66611	52984	54105	29624	65462	73884	49050	57256	49168	49880.3	53836.4	51930	54312.9	50492.7	54609.4	53987.2	52175.4	55199.5	52594	1	1.07931	1.04109	1.08886	1.01228	1.09481	1.08233	1.04601	1.10664	1.0544
Infigratinib	P25054-2;P25054-3;P25054;O95996-2;O95996-3;O95996	APC	Adenomatous polyposis coli protein	71513	95244	73564	87296	99074	101740	98866	107720	87867	89458	93108.7	84851.9	80872.2	84375.6	92613.6	94835.6	87634.3	100460	82758.2	106987	1	0.911322	0.868578	0.906206	0.994683	1.01855	0.941204	1.07896	0.888835	1.14905
DMSO	P13798	APEH	Acylamino-acid-releasing enzyme	9556600	13118000	10228000	9049300	5692400	12170000	14066000	8619800	9366700	8989800	1.05448e+07	1.06022e+07	1.00245e+07	9.08408e+06	9.70242e+06	1.01524e+07	1.02781e+07	9.16905e+06	9.03027e+06	9.6162e+06	1	1.00545	0.950665	0.861478	0.920118	0.96279	0.974707	0.869536	0.856376	0.911941
Infigratinib	P13798	APEH	Acylamino-acid-releasing enzyme	6494000	9645500	8247200	9459900	9713300	9733000	9961100	9736300	9471400	7732900	8.45507e+06	8.59308e+06	9.06651e+06	9.14343e+06	9.07992e+06	9.07248e+06	8.82946e+06	9.08011e+06	8.92071e+06	9.24809e+06	1	1.01632	1.07232	1.08141	1.0739	1.07302	1.04428	1.07392	1.05507	1.09379
DMSO	P27695	APEX1	DNA-(apurinic or apyrimidinic site) lyase;DNA-(apurinic or apyrimidinic site) lyase, mitochondrial	19389000	25965000	12067000	11323000	6844100	15947000	18071000	11120000	11409000	10096000	2.13938e+07	2.09854e+07	1.18269e+07	1.13665e+07	1.16654e+07	1.33032e+07	1.32045e+07	1.18286e+07	1.09992e+07	1.07995e+07	1	0.980911	0.55282	0.531299	0.545271	0.621825	0.617211	0.552896	0.51413	0.504794
Infigratinib	P27695	APEX1	DNA-(apurinic or apyrimidinic site) lyase;DNA-(apurinic or apyrimidinic site) lyase, mitochondrial	16100000	23224000	20114000	18899000	16227000	17317000	19005000	16643000	20865000	14739000	2.09619e+07	2.069e+07	2.21122e+07	1.82668e+07	1.51689e+07	1.61418e+07	1.68459e+07	1.55213e+07	1.96519e+07	1.7627e+07	1	0.98703	1.05488	0.871426	0.72364	0.770054	0.803644	0.740454	0.937503	0.840905
DMSO	Q9UBZ4	APEX2	DNA-(apurinic or apyrimidinic site) lyase 2	29662	41739	42684	45130	25209	43877	48675	46800	41775	36855	32729.1	33734.3	41834.9	45303.4	42967.5	36602.8	35566.9	49782.1	40274.6	39423	1	1.03071	1.27822	1.3842	1.31282	1.11836	1.08671	1.52104	1.23054	1.20453
Infigratinib	Q9UBZ4	APEX2	DNA-(apurinic or apyrimidinic site) lyase 2	37734	61265	43403	47347	53196	47471	62833	53216	40633	52330	49129	54580.4	47714.8	45763.1	49727.2	44249.5	55694.8	49629.5	38270.5	62583.6	1	1.11096	0.971215	0.931488	1.01218	0.900679	1.13364	1.01019	0.77898	1.27386
DMSO	Q96BI3;Q96BI3-2;Q96BI3-3	APH1A	Gamma-secretase subunit APH-1A	147810	215740	95169	76729	55168	132540	165420	70948	59970	58920	163094	174366	93275.8	77023.9	94031.2	110567	120873	75468.8	57816	63025.5	1	1.06911	0.571915	0.472268	0.576547	0.677935	0.741124	0.462733	0.354496	0.386437
Infigratinib	Q96BI3;Q96BI3-2;Q96BI3-3	APH1A	Gamma-secretase subunit APH-1A	279900	382580	303590	303740	305310	299120	400920	307810	379280	183610	364425	340837	333750	293579	285402	278821	355373	287065	357228	219587	1	0.935273	0.915826	0.805595	0.783156	0.765098	0.975162	0.78772	0.980251	0.602557
Infigratinib	Q8WW43-2;Q8WW43	APH1B	Gamma-secretase subunit APH-1B	8472.9	9609.7	9376	11562	10516	12426	11061	11570	11466	7323.6	11031.6	8561.19	10307.5	11175.2	9830.28	11582.7	9804.41	10790.2	10799.3	8758.6	1	0.776063	0.93436	1.01302	0.891105	1.04996	0.88876	0.978123	0.978949	0.793957
DMSO	Q9BZZ5-2;Q9BZZ5-5	API5	Apoptosis inhibitor 5	21897000	28996000	20472000	19105000	13323000	24894000	27850000	20562000	20868000	19099000	2.41612e+07	2.34352e+07	2.00647e+07	1.91784e+07	2.27084e+07	2.07669e+07	2.035e+07	2.18722e+07	2.01185e+07	2.04298e+07	1	0.969952	0.830454	0.79377	0.939872	0.859517	0.842263	0.905263	0.832678	0.845563
DMSO	Q9BZZ5;Q9BZZ5-6;Q9BZZ5-3;Q9BZZ5-1	API5	Apoptosis inhibitor 5	23343	37431	33084	38232	24717	36846	49252	46608	43332	42779	25756.7	30252.5	32425.8	38378.9	42128.9	30737.5	35988.5	49577.8	41775.6	45759.8	1	1.17455	1.25893	1.49006	1.63565	1.19338	1.39725	1.92485	1.62193	1.77662
Infigratinib	Q9BZZ5-2;Q9BZZ5-5	API5	Apoptosis inhibitor 5	18733000	25532000	19457000	19947000	22152000	22095000	24344000	22185000	21681000	17628000	2.439e+07	2.27462e+07	2.13899e+07	1.92797e+07	2.07075e+07	2.05956e+07	2.15784e+07	2.06898e+07	2.04204e+07	2.10821e+07	1	0.932603	0.876995	0.790474	0.849016	0.844425	0.884721	0.84829	0.837244	0.864371
Infigratinib	Q9BZZ5;Q9BZZ5-6;Q9BZZ5-3;Q9BZZ5-1	API5	Apoptosis inhibitor 5	4625.6	6606.6	4853.1	4702.3	6017.2	5616.1	7796.5	8176.2	6695	5591.3	6022.45	5885.76	5335.23	4544.99	5624.83	5234.97	6910.78	7625.16	6305.74	6686.87	1	0.977303	0.88589	0.754675	0.933978	0.869243	1.1475	1.26612	1.04704	1.11032
DMSO	Q96GX9;Q96GX9-3	APIP	Methylthioribulose-1-phosphate dehydratase	2058300	2910100	2147400	2072300	948440	2550700	2913200	1656800	2327400	1792700	2.27113e+06	2.352e+06	2.10468e+06	2.08026e+06	1.61657e+06	2.12783e+06	2.12868e+06	1.76237e+06	2.24381e+06	1.91761e+06	1	1.03561	0.926711	0.91596	0.711791	0.936904	0.937278	0.775988	0.987969	0.844343
Infigratinib	Q96GX9;Q96GX9-3	APIP	Methylthioribulose-1-phosphate dehydratase	2426000	3671800	2880900	2938500	3420500	3259800	3616200	3264600	3267500	3065200	3.15861e+06	3.27117e+06	3.1671e+06	2.8402e+06	3.19746e+06	3.03858e+06	3.20538e+06	3.04458e+06	3.07752e+06	3.6658e+06	1	1.03564	1.00269	0.899192	1.0123	0.961999	1.01481	0.963899	0.974327	1.16057
DMSO	Q8N2Z9;Q8N2Z9-2;Q8N2Z9-3	APITD1	Centromere protein S	11955	17812	23322	21196	12107	25208	28157	15456	17077	13361	13191.2	14396	22858	21277.5	20635.8	21028.9	20574.4	16440.8	16463.6	14292	1	1.09134	1.73283	1.61301	1.56437	1.59417	1.55971	1.24635	1.24808	1.08345
Infigratinib	Q8N2Z9;Q8N2Z9-2;Q8N2Z9-3	APITD1	Centromere protein S	70423	97493	69768	72597	82099	82313	90184	83002	80169	61568	91689.5	86855.6	76699	70168.4	76745.5	76727	79938.6	77408	75507.8	73631.7	1	0.947279	0.836508	0.765282	0.837016	0.836813	0.87184	0.844241	0.823516	0.803055
DMSO	P51693;P51693-2	APLP1	Amyloid-like protein 1;C30	2034.3	3133.9	4186.3	3164.2	2825.7	4420.4	3844.6	3711.5	5027.7	5490.4	2244.65	2532.88	4103.02	3176.36	4816.27	3687.56	2809.26	3947.99	4847.12	5872.96	1	1.12841	1.82791	1.41508	2.14567	1.64282	1.25154	1.75885	2.15941	2.61643
Infigratinib	P51693;P51693-2	APLP1	Amyloid-like protein 1;C30	9392.3	15177	12451	17886	15251	13782	14805	19779	16270	14993	12228.6	13521	13687.9	17287.6	14256.5	12846.7	13123.1	18446	15324	17930.7	1	1.10569	1.11934	1.41371	1.16583	1.05055	1.07315	1.50843	1.25313	1.46629
DMSO	Q06481-3;Q06481-6;Q06481;Q06481-4;Q06481-2;Q06481-5	APLP2	Amyloid-like protein 2	639760	957940	859040	874080	590410	1090100	1155600	887310	920430	900290	705912	774227	841951	877439	1.00633e+06	909378	844399	943849	887371	963021	1	1.09678	1.19271	1.24299	1.42557	1.28823	1.19618	1.33706	1.25706	1.36422
Infigratinib	Q06481-3;Q06481-6;Q06481;Q06481-4;Q06481-2;Q06481-5	APLP2	Amyloid-like protein 2	843660	1311300	956730	1098300	1186300	1316400	1239800	1194500	1106400	1216700	1.09843e+06	1.16822e+06	1.05178e+06	1.06156e+06	1.10894e+06	1.22706e+06	1.09895e+06	1.114e+06	1.04207e+06	1.4551e+06	1	1.06354	0.957526	0.966432	1.00957	1.11711	1.00047	1.01417	0.948691	1.32471
DMSO	Q9HDC9;Q9HDC9-2	APMAP	Adipocyte plasma membrane-associated protein	7744100	11281000	7942500	7004100	2958700	10076000	11034000	5542000	6236000	5718300	8.54485e+06	9.11754e+06	7.7845e+06	7.03102e+06	5.04296e+06	8.40555e+06	8.06256e+06	5.89513e+06	6.01202e+06	6.11674e+06	1	1.06702	0.911017	0.822837	0.590176	0.983698	0.943559	0.689905	0.703584	0.71584
Infigratinib	Q9HDC9;Q9HDC9-2	APMAP	Adipocyte plasma membrane-associated protein	4174200	6243400	5058100	5722000	6446900	6441100	6631600	6442600	5914600	4789600	5.43474e+06	5.56218e+06	5.56059e+06	5.53058e+06	6.02651e+06	6.00398e+06	5.87821e+06	6.0084e+06	5.57071e+06	5.72808e+06	1	1.02345	1.02316	1.01764	1.10889	1.10474	1.0816	1.10555	1.02502	1.05398
DMSO	Q8NCW5;Q8NCW5-2	APOA1BP	NAD(P)H-hydrate epimerase	6548800	9141500	6906300	6246800	3796900	8633200	9737400	6409100	6723600	6113000	7.22595e+06	7.38835e+06	6.76891e+06	6.27081e+06	6.47163e+06	7.20194e+06	7.11514e+06	6.81748e+06	6.48211e+06	6.53895e+06	1	1.02247	0.93675	0.867817	0.89561	0.996678	0.984664	0.943472	0.897059	0.904925
Infigratinib	Q8NCW5;Q8NCW5-2	APOA1BP	NAD(P)H-hydrate epimerase	7530900	10680000	8793500	10215000	11046000	11159000	11928000	11405000	10562000	10321000	9.8051e+06	9.51471e+06	9.66708e+06	9.87327e+06	1.03257e+07	1.04017e+07	1.05729e+07	1.06364e+07	9.9479e+06	1.23433e+07	1	0.970384	0.985924	1.00695	1.0531	1.06085	1.07831	1.08478	1.01456	1.25887
DMSO	P04114	APOB	Apolipoprotein B-100;Apolipoprotein B-48	1887700	3276200	1960200	1777000	686300	2386000	2603600	1147000	1357500	1029900	2.08289e+06	2.64789e+06	1.92121e+06	1.78383e+06	1.16977e+06	1.99044e+06	1.90246e+06	1.22009e+06	1.30874e+06	1.10166e+06	1	1.27126	0.922375	0.85642	0.561607	0.955613	0.913373	0.585766	0.62833	0.52891
Infigratinib	P04114	APOB	Apolipoprotein B-100;Apolipoprotein B-48	1563200	2609000	2234300	2240800	1712500	2224600	2364700	2014300	2017700	1354000	2.03526e+06	2.32433e+06	2.45626e+06	2.16584e+06	1.60083e+06	2.07363e+06	2.09606e+06	1.87854e+06	1.90039e+06	1.6193e+06	1	1.14203	1.20686	1.06416	0.78655	1.01885	1.02987	0.923	0.933732	0.795626
DMSO	Q9UH17;Q9UH17-3;Q9UH17-2;P31941-2;P31941	APOBEC3B	DNA dC->dU-editing enzyme APOBEC-3B	3263200	4415000	2385500	1790600	593110	3395600	3576000	1159400	1475600	868150	3.60062e+06	3.56829e+06	2.33804e+06	1.79748e+06	1.01093e+06	2.83266e+06	2.61299e+06	1.23328e+06	1.4226e+06	928642	1	0.991023	0.649345	0.499215	0.280765	0.786715	0.725706	0.342518	0.395099	0.257912
Infigratinib	Q9UH17;Q9UH17-3;Q9UH17-2;P31941-2;P31941	APOBEC3B	DNA dC->dU-editing enzyme APOBEC-3B	2624000	4173000	3467100	3465000	3185700	3242600	3423300	3105700	3462700	1095100	3.4164e+06	3.71768e+06	3.81154e+06	3.34908e+06	2.97797e+06	3.02255e+06	3.03439e+06	2.89639e+06	3.26137e+06	1.30968e+06	1	1.08819	1.11566	0.980295	0.871668	0.884716	0.888184	0.847789	0.954621	0.383349
DMSO	Q9NRW3	APOBEC3C	DNA dC->dU-editing enzyme APOBEC-3C	2072500	2827800	2189500	2044100	1196600	2761700	2885800	2105500	2154800	1579000	2.2868e+06	2.28549e+06	2.14594e+06	2.05196e+06	2.03955e+06	2.30385e+06	2.10866e+06	2.23966e+06	2.07741e+06	1.68902e+06	1	0.999426	0.938405	0.897305	0.891879	1.00746	0.922101	0.979387	0.908434	0.738597
Infigratinib	Q9NRW3	APOBEC3C	DNA dC->dU-editing enzyme APOBEC-3C	1870000	2690100	2165600	2517200	2499800	2539600	2330500	2460900	2505700	1571600	2.43471e+06	2.39658e+06	2.38074e+06	2.43299e+06	2.33679e+06	2.36725e+06	2.06574e+06	2.29505e+06	2.36001e+06	1.87954e+06	1	0.984342	0.977834	0.999295	0.959785	0.972295	0.848456	0.942637	0.969321	0.771978
DMSO	Q8IUX4;Q9HC16-3;Q8IUX4-2;Q8IUX4-3;Q9HC16	APOBEC3F	DNA dC->dU-editing enzyme APOBEC-3F	180120	246590	109850	82015	29978	167730	168140	47347	78274	52379	198745	199299	107665	82330.2	51096.1	139923	122860	50363.9	75462.6	56028.7	1	1.00279	0.541724	0.414251	0.257094	0.704034	0.618181	0.25341	0.379697	0.281913
Infigratinib	Q8IUX4;Q9HC16-3;Q8IUX4-2;Q8IUX4-3;Q9HC16	APOBEC3F	DNA dC->dU-editing enzyme APOBEC-3F	220690	304860	241980	263000	241390	252860	242730	234090	265960	85934	287335	271597	266019	254202	225650	235700	215155	218313	250496	102772	1	0.945229	0.925817	0.884689	0.78532	0.820298	0.748795	0.759788	0.871794	0.357674
DMSO	P02654	APOC1	Apolipoprotein C-I;Truncated apolipoprotein C-I	650910	852400	1059900	1276300	618430	1326400	1353500	1074700	1273900	1720300	718215	688927	1.03882e+06	1.2812e+06	1.05408e+06	1.1065e+06	989005	1.14318e+06	1.22815e+06	1.84017e+06	1	0.959222	1.44639	1.78387	1.46764	1.54063	1.37703	1.5917	1.71	2.56214
Infigratinib	P02654	APOC1	Apolipoprotein C-I;Truncated apolipoprotein C-I	487670	728660	602490	478150	515670	629630	617110	532680	666120	518760	634938	649156	662344	462154	482045	586901	547003	496780	627390	620406	1	1.02239	1.04316	0.727873	0.7592	0.924344	0.861506	0.782407	0.988113	0.977114
DMSO	P02656	APOC3	Apolipoprotein C-III	93373	192780	155340	202610	73248	179850	209350	105770	107240	68971	103028	155809	152250	203389	124848	150034	152972	112510	103388	73776.8	1	1.5123	1.47775	1.97411	1.21179	1.45624	1.48477	1.09203	1.0035	0.716086
Infigratinib	P02656	APOC3	Apolipoprotein C-III	140910	305100	206490	220880	186020	259320	203100	215410	223070	165320	183462	271811	227004	213491	173890	241722	180027	200892	210100	197713	1	1.48156	1.23733	1.16368	0.947825	1.31755	0.981273	1.09501	1.1452	1.07768
DMSO	P02649	APOE	Apolipoprotein E	10550000	15348000	12441000	12289000	7876700	13920000	15772000	11250000	11236000	10713000	1.16409e+07	1.24046e+07	1.21935e+07	1.23362e+07	1.34255e+07	1.16123e+07	1.15246e+07	1.19668e+07	1.08324e+07	1.14595e+07	1	1.0656	1.04747	1.05973	1.1533	0.997542	0.990014	1.028	0.930551	0.984416
Infigratinib	P02649	APOE	Apolipoprotein E	8939700	13834000	11574000	12761000	11508000	12475000	12459000	11228000	12193000	8406000	1.16393e+07	1.23246e+07	1.27238e+07	1.23341e+07	1.07576e+07	1.16284e+07	1.10436e+07	1.04713e+07	1.14841e+07	1.00531e+07	1	1.05887	1.09317	1.05969	0.924245	0.999061	0.948816	0.899646	0.986661	0.863716
DMSO	Q9BQE5	APOL2	Apolipoprotein L2	1446800	1857300	1313300	1306900	840730	1475400	1799500	1203600	1316900	1268000	1.5964e+06	1.50111e+06	1.28717e+06	1.31192e+06	1.43298e+06	1.2308e+06	1.3149e+06	1.28029e+06	1.2696e+06	1.35635e+06	1	0.940308	0.806298	0.8218	0.897634	0.770985	0.823664	0.801987	0.79529	0.849632
Infigratinib	Q9BQE5	APOL2	Apolipoprotein L2	1419300	1923400	1525400	1801400	1757600	1741500	1835600	1697600	1683700	1461800	1.8479e+06	1.71354e+06	1.67694e+06	1.74114e+06	1.64299e+06	1.62332e+06	1.62707e+06	1.58319e+06	1.58581e+06	1.74823e+06	1	0.927288	0.907482	0.942223	0.889111	0.878463	0.880493	0.856749	0.858165	0.94606
DMSO	Q96LR9-2;Q96LR9	APOLD1	Apolipoprotein L domain-containing protein 1	42204	60433	60242	61255	23494	75741	87978	46002	50450	34251	46567.9	48843.2	59043.6	61490.4	40044.4	63184.3	64285.7	48933.2	48638	36637.6	1	1.04886	1.2679	1.32045	0.859913	1.35682	1.38047	1.05079	1.04445	0.786755
Infigratinib	Q96LR9-2;Q96LR9	APOLD1	Apolipoprotein L domain-containing protein 1	33085	50254	39508	52292	58448	51668	44408	32690	22596	25757	43076.1	44770.8	43432.9	50542.6	54636.8	48161.6	39363	30486.8	21282.2	30803.9	1	1.03934	1.00828	1.17333	1.26838	1.11806	0.913802	0.707744	0.494061	0.715103
DMSO	Q9BUR5;Q9BUR5-2	APOO	Apolipoprotein O	3679300	4790300	3821800	3863000	2621800	4698100	5049100	3912900	4528600	3804600	4.05974e+06	3.87162e+06	3.74577e+06	3.87785e+06	4.46873e+06	3.91922e+06	3.68939e+06	4.16223e+06	4.36595e+06	4.0697e+06	1	0.953661	0.922662	0.955195	1.10074	0.965387	0.908774	1.02524	1.07542	1.00245
Infigratinib	Q9BUR5;Q9BUR5-2	APOO	Apolipoprotein O	2351200	3209900	2526300	2664500	2984100	2950800	3352600	3017300	2838800	3047200	3.06122e+06	2.85967e+06	2.77727e+06	2.57536e+06	2.78951e+06	2.75055e+06	2.97173e+06	2.81395e+06	2.67375e+06	3.64427e+06	1	0.934159	0.907244	0.841286	0.911242	0.898513	0.970765	0.919224	0.873424	1.19046
DMSO	Q6UXV4	APOOL	MICOS complex subunit MIC27	1279200	1676300	1445600	1463300	1328800	1682900	1875700	1880200	1947600	1977300	1.41147e+06	1.35482e+06	1.41684e+06	1.46892e+06	2.26488e+06	1.4039e+06	1.37058e+06	2.00001e+06	1.87765e+06	2.11508e+06	1	0.959864	1.00381	1.0407	1.60462	0.994637	0.971028	1.41697	1.33028	1.49849
Infigratinib	Q6UXV4	APOOL	MICOS complex subunit MIC27	971080	1439700	1175400	1212900	1234600	1288600	1328200	1316300	1343900	1105500	1.26433e+06	1.28261e+06	1.29217e+06	1.17232e+06	1.15409e+06	1.20115e+06	1.17731e+06	1.22759e+06	1.26576e+06	1.32211e+06	1	1.01446	1.02202	0.92723	0.912812	0.95003	0.931173	0.970939	1.00113	1.0457
DMSO	Q96IL0;Q96IL0-2	APOPT1	Apoptogenic protein 1, mitochondrial	12673	20093	45383	47968	24939	42355	43813	36614	46110	42539	13983.4	16239.6	44480.2	48152.3	42507.3	35333.2	32014.2	38947	44453.9	45503.1	1	1.16135	3.18093	3.44354	3.03984	2.52679	2.28945	2.78523	3.17905	3.25408
Infigratinib	Q96IL0;Q96IL0-2	APOPT1	Apoptogenic protein 1, mitochondrial	8315.8	7892.7	3607	9063.7	20650	17823	16129	13727	7625.4	22373	10827	7031.53	3965.33	8760.49	19303.5	16613.5	14296.7	12801.9	7182.04	26756.8	1	0.649442	0.366244	0.809131	1.7829	1.53444	1.32046	1.1824	0.663344	2.4713
DMSO	P05067-11;P05067-8;P05067;P05067-7;P05067-9;P05067-4;P05067-6;P05067-3;P05067-5;P05067-10;P05067-2	APP	Amyloid beta A4 protein;N-APP;Soluble APP-alpha;Soluble APP-beta;C99;Beta-amyloid protein 42;Beta-amyloid protein 40;C83;P3(42);P3(40);C80;Gamma-secretase C-terminal fragment 59;Gamma-secretase C-terminal fragment 57;Gamma-secretase C-terminal fragment 50;C31	4442600	6115700	5582900	5908700	3659600	6855300	7317700	6072400	6112900	5446400	4.90197e+06	4.94283e+06	5.47184e+06	5.93141e+06	6.23761e+06	5.71879e+06	5.34706e+06	6.45933e+06	5.89334e+06	5.8259e+06	1	1.00834	1.11625	1.21001	1.27247	1.16663	1.0908	1.3177	1.20224	1.18848
Infigratinib	P05067-11;P05067-8;P05067;P05067-7;P05067-9;P05067-4;P05067-6;P05067-3;P05067-5;P05067-10;P05067-2	APP	Amyloid beta A4 protein;N-APP;Soluble APP-alpha;Soluble APP-beta;C99;Beta-amyloid protein 42;Beta-amyloid protein 40;C83;P3(42);P3(40);C80;Gamma-secretase C-terminal fragment 59;Gamma-secretase C-terminal fragment 57;Gamma-secretase C-terminal fragment 50;C31	3887300	5805100	4874100	4500500	4604900	4883300	5252700	4583200	4839300	3841300	5.0612e+06	5.17171e+06	5.35831e+06	4.34994e+06	4.30463e+06	4.5519e+06	4.65596e+06	4.27431e+06	4.55793e+06	4.59397e+06	1	1.02183	1.0587	0.859469	0.850516	0.899373	0.919934	0.844526	0.900564	0.907684
DMSO	Q92624	APPBP2	Amyloid protein-binding protein 2	11686	16900	17224	13937	2787.2	15386	20168	9025.5	10319	8450.2	12894.3	13658.9	16881.4	13990.6	4750.65	12835.2	14736.8	9600.6	9948.37	9039	1	1.0593	1.30921	1.08502	0.368429	0.995416	1.14289	0.744559	0.77153	0.701005
Infigratinib	Q92624	APPBP2	Amyloid protein-binding protein 2	22028	35443	31371	31475	26788	29286	31453	25619	36673	14303	28680.1	31575.8	34487.5	30422	25041.2	27298.6	27879.8	23892.4	34540.7	17105.5	1	1.10097	1.20249	1.06074	0.873123	0.95183	0.972096	0.833066	1.20435	0.596426
DMSO	Q9UKG1	APPL1	DCC-interacting protein 13-alpha	7452100	10723000	8435700	7798200	3605200	10293000	12014000	6004300	7519900	6432300	8.22265e+06	8.66655e+06	8.26789e+06	7.82817e+06	6.14489e+06	8.58657e+06	8.77865e+06	6.38689e+06	7.24981e+06	6.88049e+06	1	1.05398	1.0055	0.952025	0.747312	1.04426	1.06762	0.776743	0.881687	0.836773
Infigratinib	Q9UKG1	APPL1	DCC-interacting protein 13-alpha	7192800	10776000	8841600	10419000	11159000	11138000	11339000	11302000	10875000	9771700	9.3649e+06	9.60023e+06	9.71996e+06	1.00704e+07	1.04314e+07	1.03821e+07	1.00508e+07	1.05403e+07	1.02427e+07	1.16864e+07	1	1.02513	1.03791	1.07534	1.11388	1.10862	1.07324	1.12551	1.09373	1.24789
DMSO	Q8NEU8;Q8NEU8-3;Q8NEU8-2	APPL2	DCC-interacting protein 13-beta	252940	342310	311850	299940	127880	368590	410780	211030	313530	283220	279094	276662	305646	301093	217965	307483	300158	224477	302269	302954	1	0.991285	1.09514	1.07882	0.780974	1.10172	1.07547	0.804305	1.08304	1.08549
Infigratinib	Q8NEU8;Q8NEU8-3;Q8NEU8-2	APPL2	DCC-interacting protein 13-beta	295410	431880	345760	422700	432490	439890	448670	453830	431870	324650	384619	384758	380109	408559	404288	410038	397699	423244	406760	388262	1	1.00036	0.988276	1.06224	1.05114	1.06609	1.03401	1.10042	1.05757	1.00947
DMSO	P07741;P07741-2	APRT	Adenine phosphoribosyltransferase	10808000	14847000	13700000	13573000	5452300	16100000	17993000	9877800	12529000	11001000	1.19256e+07	1.19997e+07	1.34275e+07	1.36252e+07	9.29318e+06	1.34309e+07	1.31475e+07	1.05072e+07	1.2079e+07	1.17675e+07	1	1.00621	1.12594	1.14252	0.779266	1.12622	1.10247	0.881067	1.01287	0.986749
Infigratinib	P07741;P07741-2	APRT	Adenine phosphoribosyltransferase	6696300	9656700	7899300	8655400	10042000	9864100	10126000	10080000	9075000	8748400	8.71846e+06	8.60306e+06	8.68405e+06	8.36585e+06	9.38719e+06	9.19469e+06	8.97563e+06	9.40065e+06	8.54736e+06	1.04626e+07	1	0.986763	0.996053	0.959555	1.0767	1.05462	1.0295	1.07825	0.980374	1.20005
DMSO	Q7Z2E3-9;Q7Z2E3-11;Q7Z2E3-8;Q7Z2E3-7;Q7Z2E3;Q7Z2E3-3;Q7Z2E3-5;Q7Z2E3-10;Q7Z2E3-4;Q7Z2E3-6;Q7Z2E3-2;Q7Z2E3-13;Q7Z2E3-12	APTX	Aprataxin	1224500	1668700	1241200	1131000	467080	1558800	1651100	904670	1150400	844440	1.35111e+06	1.34868e+06	1.21651e+06	1.13535e+06	796115	1.30037e+06	1.20646e+06	962315	1.10908e+06	903280	1	0.998197	0.900374	0.840304	0.589229	0.962446	0.892938	0.712238	0.820864	0.668544
Infigratinib	Q7Z2E3-9;Q7Z2E3-11;Q7Z2E3-8;Q7Z2E3-7;Q7Z2E3;Q7Z2E3-3;Q7Z2E3-5;Q7Z2E3-10;Q7Z2E3-4;Q7Z2E3-6;Q7Z2E3-2;Q7Z2E3-13;Q7Z2E3-12	APTX	Aprataxin	631370	912340	817310	789190	786490	815090	902530	743910	910740	507800	822033	812795	898505	762789	735205	759775	799998	693774	857787	607299	1	0.988762	1.09303	0.92793	0.894375	0.924264	0.973195	0.843973	1.0435	0.738777
DMSO	O60306	AQR	Intron-binding protein aquarius	7765700	11095000	8965200	8141100	3329900	10866000	12215000	6112900	7578900	5779000	8.56868e+06	8.96721e+06	8.78685e+06	8.17239e+06	5.67565e+06	9.06458e+06	8.92552e+06	6.50241e+06	7.30669e+06	6.18167e+06	1	1.04651	1.02546	0.953751	0.662372	1.05787	1.04165	0.758858	0.85272	0.721427
Infigratinib	O60306	AQR	Intron-binding protein aquarius	6302600	9094800	7675800	8389900	8429100	8599400	8893700	8133200	8384200	5510000	8.20587e+06	8.10247e+06	8.43835e+06	8.10923e+06	7.87946e+06	8.01581e+06	7.88333e+06	7.58506e+06	7.89672e+06	6.58964e+06	1	0.987399	1.02833	0.988222	0.960222	0.976839	0.960693	0.924345	0.962326	0.803039
DMSO	P10398;P10398-2	ARAF	Serine/threonine-protein kinase A-Raf	296330	420980	373990	388700	324520	454230	497920	492020	439790	465910	326971	340245	366550	390194	553129	378925	363831	523371	423994	498374	1	1.0406	1.12105	1.19336	1.69168	1.1589	1.11273	1.60067	1.29673	1.52422
Infigratinib	P10398;P10398-2	ARAF	Serine/threonine-protein kinase A-Raf	226160	309700	255140	305960	318650	304570	301200	337950	302570	370420	294456	275909	280487	295725	297872	283901	266982	315174	284978	443001	1	0.937011	0.952558	1.00431	1.0116	0.964152	0.906695	1.07036	0.96781	1.50447
DMSO	Q96P48-3;Q96P48;Q96P48-7;Q96P48-2;Q96P48-4;Q96P48-1;Q96P48-5	ARAP1	Arf-GAP with Rho-GAP domain, ANK repeat and PH domain-containing protein 1	736860	1016100	895160	898960	523460	1077900	1249000	863050	887010	784210	813052	821233	877352	902415	892212	899200	912647	918043	855151	838853	1	1.01006	1.07909	1.10991	1.09736	1.10596	1.12249	1.12913	1.05178	1.03173
Infigratinib	Q96P48-3;Q96P48;Q96P48-7;Q96P48-2;Q96P48-4;Q96P48-1;Q96P48-5	ARAP1	Arf-GAP with Rho-GAP domain, ANK repeat and PH domain-containing protein 1	612600	912530	791090	890210	903660	897500	884740	853030	859350	623140	797594	812964	869680	860429	844735	836593	784229	795539	809385	745239	1	1.01927	1.09038	1.07878	1.0591	1.04889	0.983242	0.997423	1.01478	0.934358
DMSO	P48444;P48444-2	ARCN1	Coatomer subunit delta	25117000	34319000	23832000	22065000	11915000	30003000	32385000	18636000	22046000	19268000	2.77141e+07	2.77373e+07	2.33579e+07	2.21498e+07	2.03085e+07	2.50289e+07	2.36638e+07	1.98235e+07	2.12542e+07	2.06106e+07	1	1.00084	0.842816	0.799224	0.732787	0.903112	0.853853	0.715284	0.766908	0.743685
Infigratinib	P48444;P48444-2	ARCN1	Coatomer subunit delta	18828000	25962000	19224000	20608000	22207000	22688000	24162000	22559000	22124000	18486000	2.45137e+07	2.31293e+07	2.11338e+07	1.99186e+07	2.07589e+07	2.11483e+07	2.14171e+07	2.10386e+07	2.08377e+07	2.21082e+07	1	0.943524	0.862121	0.812548	0.846829	0.862713	0.873676	0.858238	0.85004	0.901869
DMSO	O15033-2;O15033	AREL1	Apoptosis-resistant E3 ubiquitin protein ligase 1	42402	53932	44283	40902	15266	60778	63931	35997	41115	28466	46786.4	43589	43402.1	41059.2	26020.2	50701.9	46714.5	38290.7	39638.3	30449.5	1	0.931659	0.927664	0.877588	0.556148	1.08369	0.998463	0.818415	0.847218	0.650819
Infigratinib	O15033-2;O15033	AREL1	Apoptosis-resistant E3 ubiquitin protein ligase 1	7875	15357	7085.7	8645.4	10744	8516.1	12167	12696	10596	4303.6	10253.1	13681.4	7789.62	8356.18	10043.4	7938.17	10784.8	11840.3	9979.92	5146.85	1	1.33437	0.759733	0.81499	0.979548	0.77422	1.05185	1.1548	0.973356	0.50198
DMSO	P84077;P61204;P61204-2	ARF1;ARF3	ADP-ribosylation factor 1;ADP-ribosylation factor 3	12244000	14486000	2974000	2511300	1222100	4084600	4466200	2122500	2559400	1923600	1.351e+07	1.17079e+07	2.91484e+06	2.52095e+06	2.08301e+06	3.40743e+06	3.26346e+06	2.25774e+06	2.46747e+06	2.05763e+06	1	0.866606	0.215753	0.186598	0.154182	0.252215	0.241558	0.167116	0.18264	0.152304
Infigratinib	P84077;P61204;P61204-2	ARF1;ARF3	ADP-ribosylation factor 1;ADP-ribosylation factor 3	11258000	16258000	13639000	12197000	9244600	9586900	11702000	8038800	14185000	5005000	1.46577e+07	1.44841e+07	1.4994e+07	1.1789e+07	8.64178e+06	8.9363e+06	1.03726e+07	7.49702e+06	1.33602e+07	5.98569e+06	1	0.988155	1.02294	0.804284	0.589572	0.609665	0.707654	0.511472	0.911482	0.408364
DMSO	P18085	ARF4	ADP-ribosylation factor 4	6030400	8442400	1337200	843130	143690	2304000	2429900	431760	648160	409950	6.65395e+06	6.82332e+06	1.3106e+06	846370	244913	1.92203e+06	1.77553e+06	459272	624880	438515	1	1.02545	0.196966	0.127198	0.0368071	0.288856	0.266839	0.0690224	0.0939112	0.0659029
Infigratinib	P18085	ARF4	ADP-ribosylation factor 4	5543000	8357000	9262200	6161700	5743100	5139000	6965900	4251700	8637100	1724700	7.21689e+06	7.44517e+06	1.01823e+07	5.95557e+06	5.36861e+06	4.79025e+06	6.17454e+06	3.96515e+06	8.13492e+06	2.06264e+06	1	1.03163	1.41091	0.825227	0.743895	0.663756	0.855568	0.549427	1.12721	0.285807
DMSO	P84085	ARF5	ADP-ribosylation factor 5	22351000	30830000	9448300	6701800	1746700	13976000	14691000	4217100	5409300	4069900	2.46621e+07	2.49174e+07	9.26034e+06	6.72756e+06	2.97717e+06	1.1659e+07	1.07347e+07	4.48581e+06	5.21501e+06	4.35349e+06	1	1.01035	0.375489	0.272789	0.120718	0.472749	0.435273	0.181891	0.211459	0.176525
Infigratinib	P84085	ARF5	ADP-ribosylation factor 5	12442000	19447000	17431000	13357000	11845000	12979000	13479000	11686000	17435000	5320800	1.61993e+07	1.73251e+07	1.91627e+07	1.29102e+07	1.10726e+07	1.20982e+07	1.19477e+07	1.08984e+07	1.64213e+07	6.36336e+06	1	1.0695	1.18293	0.79696	0.683526	0.746836	0.737547	0.672772	1.01371	0.392818
DMSO	P62330	ARF6	ADP-ribosylation factor 6	4789500	6383000	1464100	919630	164380	2454300	2550300	427730	730220	413980	5.28474e+06	5.15887e+06	1.43497e+06	923164	280178	2.04741e+06	1.86351e+06	454985	703993	442826	1	0.976183	0.271532	0.174685	0.0530164	0.38742	0.352621	0.0860941	0.133212	0.0837933
Infigratinib	P62330	ARF6	ADP-ribosylation factor 6	3567300	5087400	3992200	3182700	2543800	2875600	3710100	2482400	4269800	831200	4.64456e+06	4.53231e+06	4.3888e+06	3.07623e+06	2.37793e+06	2.68045e+06	3.28861e+06	2.3151e+06	4.02154e+06	994066	1	0.975833	0.944933	0.662329	0.511981	0.577116	0.708057	0.498453	0.865861	0.214028
DMSO	Q8N6T3;Q8N6T3-5;Q8N6T3-2;Q8N6T3-4;Q8N6T3-3	ARFGAP1	ADP-ribosylation factor GTPase-activating protein 1	4464300	6147700	4886700	4716400	2333700	6016500	6517000	4013500	4830300	4287900	4.92591e+06	4.9687e+06	4.78949e+06	4.73453e+06	3.97768e+06	5.01905e+06	4.76198e+06	4.26924e+06	4.65681e+06	4.58668e+06	1	1.00869	0.972305	0.961147	0.807501	1.01891	0.966721	0.86669	0.94537	0.931132
Infigratinib	Q8N6T3;Q8N6T3-5;Q8N6T3-2;Q8N6T3-4;Q8N6T3-3	ARFGAP1	ADP-ribosylation factor GTPase-activating protein 1	3421600	5082900	4058600	4299100	4428900	4756200	4719700	4519600	4616400	3343300	4.45486e+06	4.52831e+06	4.4618e+06	4.15528e+06	4.1401e+06	4.43343e+06	4.18352e+06	4.215e+06	4.34799e+06	3.99839e+06	1	1.01649	1.00156	0.932751	0.929345	0.995188	0.93909	0.946157	0.97601	0.897534
DMSO	Q8N6H7;Q8N6H7-2;Q8N6H7-3	ARFGAP2	ADP-ribosylation factor GTPase-activating protein 2	4046900	5720200	5497000	5745600	4305500	6385100	6900900	6469700	6440100	6204600	4.46535e+06	4.62318e+06	5.38765e+06	5.76768e+06	7.33852e+06	5.32655e+06	5.0425e+06	6.88195e+06	6.20879e+06	6.63693e+06	1	1.03535	1.20654	1.29165	1.64343	1.19286	1.12925	1.54119	1.39044	1.48632
Infigratinib	Q8N6H7;Q8N6H7-2;Q8N6H7-3	ARFGAP2	ADP-ribosylation factor GTPase-activating protein 2	4385000	6434500	5050700	6102400	6377700	6403800	6773800	6376700	6217700	5676800	5.70919e+06	5.73243e+06	5.55246e+06	5.89825e+06	5.96183e+06	5.96922e+06	6.00426e+06	5.94694e+06	5.85619e+06	6.78912e+06	1	1.00407	0.972547	1.03311	1.04425	1.04554	1.05168	1.04164	1.02575	1.18916
DMSO	Q9NP61;Q9NP61-2	ARFGAP3	ADP-ribosylation factor GTPase-activating protein 3	2824300	3843900	3846400	3995700	2846900	4239900	4735100	4531300	4395900	4474400	3.11633e+06	3.10672e+06	3.76988e+06	4.01106e+06	4.8524e+06	3.53699e+06	3.45995e+06	4.82003e+06	4.23801e+06	4.78617e+06	1	0.996914	1.20972	1.28711	1.55709	1.13498	1.11026	1.5467	1.35993	1.53583
Infigratinib	Q9NP61;Q9NP61-2	ARFGAP3	ADP-ribosylation factor GTPase-activating protein 3	3396700	4972700	4135600	4831400	5051700	4983700	5417800	5036400	4914800	5241100	4.42244e+06	4.43013e+06	4.54645e+06	4.66977e+06	4.72229e+06	4.64549e+06	4.80231e+06	4.69697e+06	4.62904e+06	6.26805e+06	1	1.00174	1.02804	1.05593	1.0678	1.05043	1.08589	1.06208	1.04672	1.41733
DMSO	Q9Y6D6	ARFGEF1	Brefeldin A-inhibited guanine nucleotide-exchange protein 1	3936100	5372200	4454400	4311500	2709200	5171200	5789900	3877300	4839000	4493200	4.3431e+06	4.34192e+06	4.36579e+06	4.32807e+06	4.6177e+06	4.31389e+06	4.23069e+06	4.12436e+06	4.6652e+06	4.80628e+06	1	0.99973	1.00522	0.99654	1.06323	0.993276	0.974119	0.949636	1.07416	1.10665
Infigratinib	Q9Y6D6	ARFGEF1	Brefeldin A-inhibited guanine nucleotide-exchange protein 1	4471800	6566400	5423100	5755900	6145100	6172400	6063700	6197000	6315900	4774500	5.82221e+06	5.84994e+06	5.96185e+06	5.56334e+06	5.74439e+06	5.75352e+06	5.37483e+06	5.77935e+06	5.94868e+06	5.71002e+06	1	1.00476	1.02399	0.955539	0.986636	0.988203	0.923161	0.992639	1.02172	0.980732
DMSO	Q9Y6D5	ARFGEF2	Brefeldin A-inhibited guanine nucleotide-exchange protein 2	2454200	3208900	2591900	2467500	1144700	3015900	3323300	1941000	2530900	2163900	2.70797e+06	2.5935e+06	2.54034e+06	2.47698e+06	1.95109e+06	2.51591e+06	2.42834e+06	2.06468e+06	2.44e+06	2.31468e+06	1	0.957729	0.938098	0.914702	0.720499	0.929077	0.89674	0.762447	0.901044	0.854766
Infigratinib	Q9Y6D5	ARFGEF2	Brefeldin A-inhibited guanine nucleotide-exchange protein 2	1915200	2760200	2138400	2437800	2596500	2611700	2730900	2710700	2592700	2324700	2.49356e+06	2.45904e+06	2.35084e+06	2.35625e+06	2.42719e+06	2.43446e+06	2.42065e+06	2.52801e+06	2.44195e+06	2.7802e+06	1	0.986156	0.942765	0.944934	0.973384	0.976301	0.970764	1.01382	0.979306	1.11496
DMSO	P53367;P53367-3	ARFIP1	Arfaptin-1	3922600	5639300	5238800	5080500	2511900	5919400	6600900	4210400	4961600	4515300	4.3282e+06	4.5578e+06	5.13458e+06	5.10002e+06	4.28141e+06	4.93805e+06	4.82329e+06	4.47868e+06	4.78339e+06	4.82992e+06	1	1.05305	1.18631	1.17832	0.98919	1.1409	1.11439	1.03477	1.10517	1.11592
DMSO	P53367-2	ARFIP1	Arfaptin-1	181030	223890	184720	189430	84688	248180	281990	147990	161350	155270	199749	180953	181045	190158	144347	207035	206051	157420	155555	166089	1	0.905901	0.906366	0.951986	0.722641	1.03648	1.03155	0.78809	0.778753	0.83149
Infigratinib	P53367;P53367-3	ARFIP1	Arfaptin-1	3434400	5282600	3901000	4496500	5071700	4989200	5329700	5109000	4663900	4576900	4.47153e+06	4.70622e+06	4.28854e+06	4.34608e+06	4.74099e+06	4.65062e+06	4.72422e+06	4.76467e+06	4.39273e+06	5.4737e+06	1	1.05249	0.959077	0.971944	1.06026	1.04005	1.05651	1.06556	0.982378	1.22412
Infigratinib	P53367-2	ARFIP1	Arfaptin-1	162460	225990	186410	220360	234090	258000	249810	259920	225680	192370	211520	201332	204929	212988	218826	240491	221430	242402	212558	230063	1	0.951835	0.968838	1.00694	1.03454	1.13697	1.04685	1.146	1.00491	1.08767
DMSO	P53365;P53365-2;P53365-3	ARFIP2	Arfaptin-2	1438300	1930100	1565300	1357200	677280	1970900	2230000	1152600	1267300	995600	1.58702e+06	1.55995e+06	1.53416e+06	1.36242e+06	1.15439e+06	1.64415e+06	1.62947e+06	1.22604e+06	1.22178e+06	1.06497e+06	1	0.98294	0.966692	0.858474	0.727395	1.036	1.02674	0.772544	0.769859	0.671051
Infigratinib	P53365;P53365-2;P53365-3	ARFIP2	Arfaptin-2	924620	1420900	1115900	1370800	1464300	1444400	1403300	1430400	1378100	1056500	1.20384e+06	1.26587e+06	1.22676e+06	1.32494e+06	1.36882e+06	1.34638e+06	1.24388e+06	1.334e+06	1.29797e+06	1.26351e+06	1	1.05152	1.01904	1.1006	1.13704	1.1184	1.03326	1.10812	1.0782	1.04957
DMSO	Q13795-3;Q13795;Q13795-2;Q13795-4	ARFRP1	ADP-ribosylation factor-related protein 1	96976	144460	119250	100690	37767	118840	150120	78885	104600	84012	107003	116756	116878	101077	64372	99138.1	109693	83911.5	100843	89865.8	1	1.09114	1.09228	0.944614	0.601589	0.926495	1.02514	0.784195	0.942429	0.839841
Infigratinib	Q13795-3;Q13795;Q13795-2;Q13795-4	ARFRP1	ADP-ribosylation factor-related protein 1	32944	37921	35104	42027	56404	44537	58379	37676	46523	80493	42892.5	33783.4	38591.4	40621	52726	41514.6	51746.8	35136.8	43818	96264.9	1	0.78763	0.899723	0.947043	1.22926	0.967874	1.20643	0.819183	1.02158	2.24433
DMSO	P78540	ARG2	Arginase-2, mitochondrial	1872300	2570000	1762900	1851400	1265600	2199500	2350900	1942200	1920800	1859700	2.0659e+06	2.07713e+06	1.72783e+06	1.85852e+06	2.15715e+06	1.83486e+06	1.71781e+06	2.06596e+06	1.85181e+06	1.98928e+06	1	1.00544	0.836358	0.899616	1.04417	0.888164	0.831506	1.00003	0.896371	0.962914
Infigratinib	P78540	ARG2	Arginase-2, mitochondrial	1443500	1921700	1473000	1623700	1764300	1703500	1789300	1794100	1834800	1583200	1.87941e+06	1.71202e+06	1.61933e+06	1.56938e+06	1.64925e+06	1.58789e+06	1.58603e+06	1.67319e+06	1.72812e+06	1.89341e+06	1	0.910936	0.861617	0.835039	0.877538	0.844889	0.843895	0.890271	0.919501	1.00745
DMSO	Q9NWB6;Q9NWB6-2;Q9NWB6-3	ARGLU1	Arginine and glutamate-rich protein 1	4398600	5643900	4344000	3677400	2523900	4714300	5283800	3632900	3886600	3506900	4.85342e+06	4.56152e+06	4.25758e+06	3.69153e+06	4.30187e+06	3.93274e+06	3.86088e+06	3.86439e+06	3.747e+06	3.75126e+06	1	0.939856	0.877234	0.760605	0.886358	0.810303	0.795497	0.796219	0.772034	0.77291
Infigratinib	Q9NWB6;Q9NWB6-2;Q9NWB6-3	ARGLU1	Arginine and glutamate-rich protein 1	3374100	5490200	4247900	4521200	4629500	4487600	4849500	4366900	4686100	3465700	4.39302e+06	4.89117e+06	4.6699e+06	4.36995e+06	4.32762e+06	4.18306e+06	4.29857e+06	4.07259e+06	4.41364e+06	4.14477e+06	1	1.1134	1.06303	0.994749	0.985114	0.952205	0.9785	0.927059	1.00469	0.943491
DMSO	Q07960	ARHGAP1	Rho GTPase-activating protein 1	16027000	21373000	17278000	17340000	9541400	19617000	21657000	15935000	18620000	16161000	1.76842e+07	1.72741e+07	1.69343e+07	1.74066e+07	1.62629e+07	1.63648e+07	1.58248e+07	1.69504e+07	1.79512e+07	1.72871e+07	1	0.976809	0.957594	0.984304	0.919626	0.92539	0.894856	0.958503	1.0151	0.977543
Infigratinib	Q07960	ARHGAP1	Rho GTPase-activating protein 1	12964000	19060000	15521000	15615000	15542000	16332000	16520000	15781000	16527000	12046000	1.68789e+07	1.69804e+07	1.70629e+07	1.50926e+07	1.45285e+07	1.52237e+07	1.46432e+07	1.47174e+07	1.55661e+07	1.44063e+07	1	1.00601	1.0109	0.894171	0.860752	0.901934	0.867547	0.871942	0.922221	0.85351
DMSO	A1A4S6	ARHGAP10	Rho GTPase-activating protein 10	84769	120150	130320	152060	108910	148040	169990	176180	161050	156400	93534.2	97107.7	127727	152644	185632	123497	124212	187406	155266	167298	1	1.03821	1.36557	1.63196	1.98464	1.32034	1.32799	2.00361	1.65999	1.78863
Infigratinib	A1A4S6	ARHGAP10	Rho GTPase-activating protein 10	17762	23795	21943	26218	27169	22363	30664	26696	22341	17411	23125.8	21198.7	24122.9	25340.9	25397.4	20845.4	27180.4	24896.8	21042	20822.5	1	0.91667	1.04312	1.09578	1.09823	0.90139	1.17533	1.07658	0.909894	0.900402
DMSO	Q6P4F7;Q6P4F7-2;Q6P4F7-3	ARHGAP11A	Rho GTPase-activating protein 11A	27666	41990	57785	61726	42119	59359	79740	86921	71481	63175	30526.7	33937.2	56635.5	61963.2	71789.8	49518.2	58266.2	92459.6	68913.6	67577	1	1.11172	1.85528	2.0298	2.35171	1.62213	1.9087	3.02881	2.25749	2.2137
Infigratinib	Q6P4F7;Q6P4F7-2;Q6P4F7-3	ARHGAP11A	Rho GTPase-activating protein 11A	53412	82594	61339	62206	71195	78188	81916	78943	71468	23506	69541.5	73582.2	67432.7	60125	66552.6	72881.9	72609.9	73622.6	67312.7	28111.8	1	1.0581	0.969675	0.864592	0.95702	1.04803	1.04412	1.05869	0.96795	0.404245
DMSO	Q8IWW6-3;Q8IWW6-2;Q8IWW6-4;Q8IWW6	ARHGAP12	Rho GTPase-activating protein 12	873600	1115000	1070000	1069200	702060	1180300	1357800	1170000	1197400	1152900	963931	901166	1.04871e+06	1.07331e+06	1.19663e+06	984624	992147	1.24455e+06	1.15439e+06	1.23323e+06	1	0.934886	1.08796	1.11347	1.2414	1.02147	1.02927	1.29112	1.19759	1.27938
Infigratinib	Q8IWW6-3;Q8IWW6-2;Q8IWW6-4;Q8IWW6	ARHGAP12	Rho GTPase-activating protein 12	627770	918240	745830	870170	919090	883100	1007000	912060	922780	929430	817346	818051	819924	841060	859159	823170	892599	850591	869127	1.11154e+06	1	1.00086	1.00315	1.02901	1.05116	1.00713	1.09207	1.04067	1.06335	1.35994
DMSO	Q68EM7-2;Q68EM7;Q68EM7-6;Q68EM7-5;Q68EM7-4;Q68EM7-3;Q68EM7-7	ARHGAP17	Rho GTPase-activating protein 17	3475700	4921100	4034100	4199500	2318700	4840800	5998300	4164400	4251000	3609400	3.83509e+06	3.97733e+06	3.95385e+06	4.21564e+06	3.95211e+06	4.03827e+06	4.38297e+06	4.42975e+06	4.09832e+06	3.8609e+06	1	1.03709	1.03097	1.09923	1.03051	1.05298	1.14286	1.15506	1.06864	1.00673
Infigratinib	Q68EM7-2;Q68EM7;Q68EM7-6;Q68EM7-5;Q68EM7-4;Q68EM7-3;Q68EM7-7	ARHGAP17	Rho GTPase-activating protein 17	2610000	4284700	3633500	3717900	3950300	3803900	4123100	3723900	4092500	2900000	3.39817e+06	3.8172e+06	3.99447e+06	3.59352e+06	3.69271e+06	3.54575e+06	3.65469e+06	3.47292e+06	3.85455e+06	3.46823e+06	1	1.12331	1.17547	1.05749	1.08668	1.04343	1.07549	1.022	1.1343	1.02062
DMSO	Q8N392-2;Q8N392	ARHGAP18	Rho GTPase-activating protein 18	183350	248410	205390	205510	123870	235070	265720	175540	203300	203510	202309	200770	201304	206300	211130	196099	194162	186725	195998	217690	1	0.992395	0.995035	1.01973	1.04361	0.969306	0.959733	0.922973	0.968808	1.07603
Infigratinib	Q8N392-2;Q8N392	ARHGAP18	Rho GTPase-activating protein 18	97641	128670	111170	134630	137520	138130	153810	131620	136210	136430	127127	114631	122214	130126	128553	128756	136336	122749	128290	163162	1	0.901704	0.961355	1.02359	1.01122	1.01282	1.07244	0.965566	1.00915	1.28346
DMSO	Q14CB8-7;Q14CB8-3;Q14CB8;Q14CB8-2;Q14CB8-6;Q14CB8-5;Q14CB8-4	ARHGAP19	Rho GTPase-activating protein 19	82505	104940	100800	105600	52125	113550	127490	89585	110580	69986	91036.1	84814.7	98794.8	106006	88844.5	94725.1	93157.2	95293.3	106608	74862.5	1	0.93166	1.08523	1.16444	0.975927	1.04052	1.0233	1.04676	1.17106	0.822339
Infigratinib	Q14CB8-7;Q14CB8-3;Q14CB8;Q14CB8-2;Q14CB8-6;Q14CB8-5;Q14CB8-4	ARHGAP19	Rho GTPase-activating protein 19	59296	94754	72317	82091	101140	97702	94876	95102	84701	60840	77202.4	84415.4	79501.3	79344.8	94544.9	91071.6	84097.6	88692.5	79776.3	72761.1	1	1.09343	1.02978	1.02775	1.22464	1.17965	1.08931	1.14883	1.03334	0.942472
DMSO	Q5T5U3;Q5T5U3-3	ARHGAP21	Rho GTPase-activating protein 21	385920	511000	441010	457220	300350	496600	603160	366280	460070	482070	425824	413001	432237	458977	511932	414271	440730	389619	443546	515660	1	0.969885	1.01506	1.07786	1.20221	0.972868	1.035	0.914976	1.04162	1.21097
Infigratinib	Q5T5U3;Q5T5U3-3	ARHGAP21	Rho GTPase-activating protein 21	268550	393550	305630	339080	378360	387620	396790	386600	305810	328250	349647	350610	335993	327737	353688	361315	351712	360545	288029	392568	1	1.00275	0.960947	0.937335	1.01156	1.03337	1.00591	1.03117	0.823771	1.12275
DMSO	Q9P227-2;Q9P227	ARHGAP23	Rho GTPase-activating protein 23	15690	15519	11789	13611	17112	16415	14866	20742	19237	25979	17312.4	12542.8	11554.5	13663.3	29166.6	13693.6	10862.6	22063.7	18546.1	27789.2	1	0.724498	0.667412	0.789223	1.68473	0.790975	0.627448	1.27445	1.07126	1.60516
DMSO	Q6ZUM4-2;Q6ZUM4;Q6ZUM4-3	ARHGAP27	Rho GTPase-activating protein 27	101160	150610	133950	140630	97048	149610	177760	148050	142330	127780	111620	121726	131285	141170	165414	124807	129890	157484	137218	136684	1	1.09054	1.17618	1.26474	1.48193	1.11814	1.16368	1.41089	1.22933	1.22454
Infigratinib	Q6ZUM4-2;Q6ZUM4;Q6ZUM4-3	ARHGAP27	Rho GTPase-activating protein 27	185980	297920	252930	342630	332290	317210	261520	316350	298680	214840	242143	265414	278057	331168	310622	295683	231810	295029	281314	256936	1	1.09611	1.14832	1.36766	1.28281	1.22111	0.957328	1.21841	1.16177	1.06109
DMSO	Q9NRY4	ARHGAP35	Rho GTPase-activating protein 35	2909300	4182300	2805200	2617700	1296000	3599300	3974100	2206200	2747900	2322900	3.21012e+06	3.38022e+06	2.7494e+06	2.62776e+06	2.20897e+06	3.00259e+06	2.90388e+06	2.34678e+06	2.6492e+06	2.48476e+06	1	1.05299	0.856476	0.818585	0.688126	0.93535	0.904601	0.731055	0.825265	0.774038
Infigratinib	Q9NRY4	ARHGAP35	Rho GTPase-activating protein 35	3211600	4494800	3728500	3995600	3814300	3966500	4226800	3875600	4355700	2510200	4.18145e+06	4.00437e+06	4.0989e+06	3.86193e+06	3.56558e+06	3.69732e+06	3.74661e+06	3.6144e+06	4.10245e+06	3.00205e+06	1	0.957653	0.98026	0.923588	0.852714	0.88422	0.896009	0.86439	0.981108	0.717946
DMSO	Q9C0H5;Q9C0H5-2	ARHGAP39	Rho GTPase-activating protein 39	261830	361090	337290	387510	217910	430030	494660	405360	350200	354140	288903	291840	330580	388999	371417	358737	361449	431189	337622	378816	1	1.01017	1.14426	1.34647	1.28561	1.24172	1.25111	1.4925	1.16863	1.31122
Infigratinib	Q9C0H5;Q9C0H5-2	ARHGAP39	Rho GTPase-activating protein 39	36866	50764	42688	46145	55380	54863	52460	56318	44376	62682	47998.9	45225.2	46928.8	44601.3	51768.8	51139.8	46500.3	52522.4	41795.9	74964	1	0.942213	0.977706	0.929215	1.07854	1.06544	0.968778	1.09424	0.870768	1.56179
DMSO	P98171;P98171-2	ARHGAP4	Rho GTPase-activating protein 4	1604100	2130500	1863300	1894800	1127600	2093500	2414700	1865500	1982000	1793100	1.76997e+06	1.72191e+06	1.82623e+06	1.90208e+06	1.92194e+06	1.74643e+06	1.76443e+06	1.98437e+06	1.91081e+06	1.91804e+06	1	0.972852	1.03179	1.07464	1.08586	0.986702	0.99687	1.12113	1.07958	1.08366
Infigratinib	P98171;P98171-2	ARHGAP4	Rho GTPase-activating protein 4	1589500	2195100	1820500	2124600	2139600	2136300	2173300	2167800	2009900	1743200	2.0695e+06	1.95559e+06	2.00136e+06	2.05352e+06	2.00008e+06	1.99132e+06	1.9264e+06	2.0217e+06	1.89304e+06	2.08476e+06	1	0.944959	0.967072	0.99228	0.966456	0.962224	0.930853	0.976902	0.914732	1.00738
DMSO	Q13017-2;Q13017;Q13017-4;Q13017-3	ARHGAP5	Rho GTPase-activating protein 5	634630	890250	744230	722790	322220	879200	1006100	588500	716660	545040	700251	719518	729425	725568	549208	733442	735159	625999	690920	583018	1	1.02751	1.04166	1.03615	0.784302	1.0474	1.04985	0.893963	0.986674	0.832584
Infigratinib	Q13017-2;Q13017;Q13017-4;Q13017-3	ARHGAP5	Rho GTPase-activating protein 5	694560	1315500	1037400	1077600	882140	1345200	1222400	1223300	1088000	986560	904305	1.17197e+06	1.14046e+06	1.04155e+06	824618	1.25391e+06	1.08353e+06	1.14085e+06	1.02474e+06	1.17987e+06	1	1.29599	1.26114	1.15177	0.91188	1.3866	1.19819	1.26158	1.13318	1.30472
DMSO	P85298-4;P85298-3;P85298;P85298-2;P85298-5	ARHGAP8	Rho GTPase-activating protein 8	25493	29610	57448	56544	65313	48158	52313	81617	72314	100300	28129	23931.4	56305.2	56761.3	111323	40174.1	38225.2	86817.6	69716.7	107289	1	0.850774	2.00168	2.01789	3.95758	1.42821	1.35893	3.08641	2.47846	3.81417
Infigratinib	P85298-4;P85298-3;P85298;P85298-2;P85298-5	ARHGAP8	Rho GTPase-activating protein 8	20007	39360	37366	52509	62119	51034	58803	46060	34999	37580	26048.8	35065.4	41078.1	50752.4	58068.4	47570.7	52122.7	42955.7	32964.1	44943.5	1	1.34615	1.57697	1.94836	2.22922	1.82622	2.00096	1.64905	1.26548	1.72536
Infigratinib	Q9BRR9-4;Q9BRR9-3;Q9BRR9-2;Q9BRR9	ARHGAP9	Rho GTPase-activating protein 9	13523	16380	15046	15544	17147	15904	19007	18464	18216	7179.4	17606.7	14592.8	16540.7	15024	16028.9	14824.7	16847.7	17219.6	17156.9	8586.14	1	0.828819	0.939456	0.853311	0.910385	0.841992	0.956891	0.978014	0.974451	0.487663
DMSO	P52565;P52565-2	ARHGDIA	Rho GDP-dissociation inhibitor 1	9393700	12407000	13584000	11741000	6972400	14587000	16078000	9950400	13332000	10200000	1.0365e+07	1.00276e+07	1.33138e+07	1.17861e+07	1.18841e+07	1.21687e+07	1.17482e+07	1.05844e+07	1.28532e+07	1.09107e+07	1	0.967446	1.28449	1.13711	1.14656	1.17402	1.13345	1.02117	1.24005	1.05265
Infigratinib	P52565;P52565-2	ARHGDIA	Rho GDP-dissociation inhibitor 1	7142900	11342000	8017000	8881000	8183400	9741900	9138500	9649000	9302500	7123000	9.29993e+06	1.01045e+07	8.81344e+06	8.5839e+06	7.64978e+06	9.08078e+06	8.10032e+06	8.9987e+06	8.76163e+06	8.51869e+06	1	1.08651	0.947689	0.923007	0.822563	0.976435	0.871008	0.967609	0.942118	0.915995
DMSO	Q92888;Q92888-3;Q92888-2;Q92888-4	ARHGEF1	Rho guanine nucleotide exchange factor 1	3604000	4858600	4186200	4313100	2325600	4978700	5441600	3834300	4118000	3776100	3.97666e+06	3.92682e+06	4.10292e+06	4.32968e+06	3.96387e+06	4.15331e+06	3.97619e+06	4.07862e+06	3.97009e+06	4.03921e+06	1	0.987468	1.03175	1.08877	0.996785	1.04442	0.999882	1.02564	0.99835	1.01573
Infigratinib	Q92888;Q92888-3;Q92888-2;Q92888-4	ARHGEF1	Rho guanine nucleotide exchange factor 1	2581800	3567600	2899000	3168200	3546900	3441800	3685800	3409600	3252100	2621700	3.36146e+06	3.17834e+06	3.187e+06	3.06221e+06	3.31562e+06	3.20823e+06	3.26707e+06	3.17981e+06	3.06302e+06	3.1354e+06	1	0.945524	0.9481	0.910977	0.986362	0.954415	0.971921	0.945961	0.911216	0.93275
DMSO	O15013-4;O15013-5;O15013;O15013-7;O15013-6	ARHGEF10	Rho guanine nucleotide exchange factor 10	2564200	3652600	2590700	2374700	1142800	3377300	3871700	2044100	2304400	1894700	2.82934e+06	2.95211e+06	2.53916e+06	2.38383e+06	1.94785e+06	2.81739e+06	2.82906e+06	2.17435e+06	2.22163e+06	2.02672e+06	1	1.04339	0.89744	0.842538	0.688446	0.995778	0.9999	0.7685	0.785212	0.716323
Infigratinib	O15013-4;O15013-5;O15013;O15013-7;O15013-6	ARHGEF10	Rho guanine nucleotide exchange factor 10	2372700	3447600	2969000	3001700	3129800	3182800	3311500	3016600	3277500	2417200	3.08921e+06	3.07143e+06	3.26395e+06	2.90128e+06	2.92571e+06	2.9668e+06	2.9353e+06	2.81329e+06	3.08694e+06	2.89083e+06	1	0.994244	1.05656	0.939165	0.947074	0.960375	0.950176	0.910683	0.999263	0.935782
DMSO	O15085;O15085-2	ARHGEF11	Rho guanine nucleotide exchange factor 11	81094	110750	87035	88307	48376	98770	113730	73663	87624	76908	89479.2	89510.4	85303.6	88646.4	82454.6	82395.4	83102.7	78356.8	84476.8	82266.9	1	1.00035	0.953334	0.990693	0.921494	0.920833	0.928738	0.875698	0.944094	0.919397
Infigratinib	O15085;O15085-2	ARHGEF11	Rho guanine nucleotide exchange factor 11	79372	111950	84860	103090	100570	114530	101710	117960	107680	78333	103341	99735.2	93290.3	99641.3	94012.1	106758	90155.2	110010	101419	93681.7	1	0.965108	0.902743	0.964199	0.909727	1.03306	0.872405	1.06453	0.981404	0.90653
DMSO	Q9NZN5-2;Q9NZN5	ARHGEF12	Rho guanine nucleotide exchange factor 12	1654300	2142800	1491100	1493400	1063800	1724000	1670600	1545300	1894400	1871700	1.82536e+06	1.73186e+06	1.46144e+06	1.49914e+06	1.8132e+06	1.43819e+06	1.22071e+06	1.64377e+06	1.82636e+06	2.00212e+06	1	0.948777	0.800631	0.821286	0.993338	0.787894	0.668752	0.900518	1.00055	1.09684
Infigratinib	Q9NZN5-2;Q9NZN5	ARHGEF12	Rho guanine nucleotide exchange factor 12	574210	793590	644350	740060	873170	876970	874120	895740	801810	751080	747611	707002	708362	715302	816233	817456	774815	835371	755191	898248	1	0.945681	0.947501	0.956784	1.09179	1.09342	1.03639	1.11739	1.01014	1.20149
DMSO	Q5VV41;Q5VV41-2	ARHGEF16	Rho guanine nucleotide exchange factor 16	1925500	2714000	2119700	2136900	1432200	2568400	2701900	2205700	2094900	2033500	2.1246e+06	2.19351e+06	2.07753e+06	2.14511e+06	2.44112e+06	2.1426e+06	1.97428e+06	2.34625e+06	2.01966e+06	2.17519e+06	1	1.03244	0.977847	1.00966	1.14898	1.00847	0.92925	1.10432	0.950607	1.02381
Infigratinib	Q5VV41;Q5VV41-2	ARHGEF16	Rho guanine nucleotide exchange factor 16	1707100	2442000	2008900	2289800	2271500	2294000	2506300	2278900	2140700	1707600	2.22261e+06	2.17555e+06	2.20847e+06	2.2132e+06	2.12338e+06	2.13832e+06	2.22157e+06	2.12531e+06	2.01623e+06	2.04219e+06	1	0.978827	0.993637	0.995763	0.955353	0.962075	0.99953	0.956222	0.907146	0.918823
DMSO	Q96PE2	ARHGEF17	Rho guanine nucleotide exchange factor 17	242500	322870	253320	269230	240610	300090	345820	365170	333620	342730	267575	260950	248281	270265	410108	250340	252691	388438	321637	366611	1	0.975242	0.927893	1.01005	1.53269	0.935587	0.944377	1.4517	1.20205	1.37013
Infigratinib	Q96PE2	ARHGEF17	Rho guanine nucleotide exchange factor 17	114820	170500	137350	165510	164100	169790	171860	158340	145580	150020	149494	151897	150995	159973	153399	158267	152336	147669	137116	179415	1	1.01608	1.01004	1.0701	1.02613	1.05869	1.01901	0.987792	0.917201	1.20015
DMSO	Q6ZSZ5-2;Q6ZSZ5-1;Q6ZSZ5-6;Q6ZSZ5-5;Q6ZSZ5	ARHGEF18	Rho guanine nucleotide exchange factor 18	1348600	1813700	1520100	1415500	518690	1892800	2086100	816830	1267600	989400	1.48805e+06	1.46587e+06	1.48986e+06	1.42094e+06	884082	1.579e+06	1.52432e+06	868878	1.22207e+06	1.05834e+06	1	0.985097	1.00122	0.954903	0.594123	1.06112	1.02437	0.583905	0.821259	0.711228
Infigratinib	Q6ZSZ5-2;Q6ZSZ5-1;Q6ZSZ5-6;Q6ZSZ5-5;Q6ZSZ5	ARHGEF18	Rho guanine nucleotide exchange factor 18	1080400	1421400	1169600	1358300	1465600	1482000	1558000	1490400	1350200	1127900	1.40666e+06	1.26631e+06	1.28579e+06	1.31286e+06	1.37003e+06	1.38143e+06	1.381e+06	1.38995e+06	1.2717e+06	1.3489e+06	1	0.900224	0.914074	0.933316	0.97396	0.98206	0.981759	0.988122	0.904052	0.958938
DMSO	Q92974-3;Q92974-2;Q92974;REV__P0DJD0;REV__P0DJD1;REV__Q99666;REV__O14715	ARHGEF2	Rho guanine nucleotide exchange factor 2	3402000	4592300	4140400	4244700	2614800	4468200	4980900	3865100	4134700	3974800	3.75377e+06	3.71159e+06	4.05803e+06	4.26101e+06	4.4568e+06	3.72744e+06	3.63955e+06	4.11138e+06	3.98619e+06	4.25176e+06	1	0.988764	1.08106	1.13513	1.18729	0.992985	0.969573	1.09527	1.06192	1.13266
Infigratinib	Q92974-3;Q92974-2;Q92974;REV__P0DJD0;REV__P0DJD1;REV__Q99666;REV__O14715	ARHGEF2	Rho guanine nucleotide exchange factor 2	3292000	4645600	3882700	4674300	4967800	4794100	4563700	4614100	4104900	3891700	4.28613e+06	4.13872e+06	4.26842e+06	4.51793e+06	4.64386e+06	4.46876e+06	4.04524e+06	4.30313e+06	3.86623e+06	4.65424e+06	1	0.965608	0.99587	1.05408	1.08346	1.04261	0.943798	1.00397	0.902034	1.08589
DMSO	Q9NR81-4;Q9NR81;Q9NR81-3;Q9NR81-2	ARHGEF3	Rho guanine nucleotide exchange factor 3	253010	358470	350710	357910	295740	387180	464460	464660	430010	402330	279171	289723	343733	359285	504075	322991	339382	494268	414565	430364	1	1.0378	1.23126	1.28697	1.80561	1.15696	1.21568	1.77048	1.48498	1.54158
Infigratinib	Q9NR81-4;Q9NR81;Q9NR81-3;Q9NR81-2	ARHGEF3	Rho guanine nucleotide exchange factor 3	213180	311070	258210	282740	335450	324340	296790	338970	313510	316340	277557	277129	283862	273281	313576	302329	263073	316125	295282	378324	1	0.99846	1.02272	0.984597	1.12977	1.08925	0.947818	1.13896	1.06386	1.36305
DMSO	Q8N4T4-2;Q8N4T4-4;Q8N4T4	ARHGEF39	Rho guanine nucleotide exchange factor 39	9511.4	10306	12390	11112	8164.6	9710.9	14586	9558.5	12002	13321	10494.9	8329.52	12143.5	11154.7	13916.2	8100.98	10658	10167.6	11570.9	14249.2	1	0.793674	1.15709	1.06287	1.32599	0.771898	1.01554	0.968811	1.10253	1.35773
Infigratinib	Q8N4T4-2;Q8N4T4-4;Q8N4T4	ARHGEF39	Rho guanine nucleotide exchange factor 39	3959.9	7238.5	7820.5	13650	19009	14573	8703.4	20052	11376	43263	5155.72	6448.71	8597.42	13193.4	17769.5	13584	7714.65	18700.6	10714.6	51740	1	1.25079	1.66755	2.55897	3.44655	2.63475	1.49633	3.62715	2.07819	10.0355
DMSO	Q8TER5-4;Q8TER5;Q8TER5-3;Q8TER5-2	ARHGEF40	Rho guanine nucleotide exchange factor 40	942040	1312800	1397000	1377700	1052300	1494600	1736200	1510400	1485400	1276900	1.03945e+06	1.06103e+06	1.36921e+06	1.38299e+06	1.79359e+06	1.24682e+06	1.26864e+06	1.60664e+06	1.43205e+06	1.36587e+06	1	1.02077	1.31725	1.33051	1.72553	1.1995	1.2205	1.54567	1.3777	1.31404
Infigratinib	Q8TER5-4;Q8TER5;Q8TER5-3;Q8TER5-2	ARHGEF40	Rho guanine nucleotide exchange factor 40	679600	993950	817200	1043100	1042200	1034800	1022100	993330	874460	706580	884827	885500	898384	1.0082e+06	974241	964575	905984	926384	823617	845028	1	1.00076	1.01532	1.13944	1.10105	1.09013	1.02391	1.04697	0.930822	0.95502
Infigratinib	Q12774;Q12774-2	ARHGEF5	Rho guanine nucleotide exchange factor 5	167640	237220	155710	221850	271460	261170	314980	275530	232420	220180	218264	211337	171179	214428	253759	243446	279197	256960	218907	263322	1	0.968262	0.784273	0.982425	1.16262	1.11537	1.27917	1.17729	1.00294	1.20644
DMSO	Q14155-1;Q14155-5;Q14155-6;Q14155-2;Q14155-3;Q14155;Q15052-2;Q15052	ARHGEF7	Rho guanine nucleotide exchange factor 7	4677800	6383000	4094000	4000400	2077400	5176300	5585400	3516600	4030200	3756900	5.16149e+06	5.15887e+06	4.01256e+06	4.01577e+06	3.54083e+06	4.31815e+06	4.08126e+06	3.74068e+06	3.88545e+06	4.01868e+06	1	0.999493	0.777403	0.778026	0.686009	0.836609	0.790714	0.724728	0.752776	0.778589
Infigratinib	Q14155-1;Q14155-5;Q14155-6;Q14155-2;Q14155-3;Q14155;Q15052-2;Q15052	ARHGEF7	Rho guanine nucleotide exchange factor 7	4221900	6002800	5097000	5203300	5310200	5394000	5814600	5367900	5836700	4258900	5.49684e+06	5.34784e+06	5.60336e+06	5.02923e+06	4.96394e+06	5.02794e+06	5.15403e+06	5.00613e+06	5.49734e+06	5.09339e+06	1	0.972893	1.01938	0.914931	0.903053	0.914697	0.937635	0.910728	1.00009	0.926604
DMSO	O14497;O14497-2;O14497-3	ARID1A	AT-rich interactive domain-containing protein 1A	2058800	2967500	2600900	2607900	1716400	3099400	3489900	2481400	2702900	2335700	2.27168e+06	2.39839e+06	2.54916e+06	2.61792e+06	2.92552e+06	2.58557e+06	2.55008e+06	2.63951e+06	2.60582e+06	2.49845e+06	1	1.05578	1.12215	1.15242	1.28782	1.13817	1.12255	1.16192	1.14709	1.09982
Infigratinib	O14497;O14497-2;O14497-3	ARID1A	AT-rich interactive domain-containing protein 1A	1469300	2161100	1717600	2079600	2164000	2165700	2246900	2255400	1984600	1723900	1.913e+06	1.9253e+06	1.88823e+06	2.01003e+06	2.02289e+06	2.01873e+06	1.99164e+06	2.1034e+06	1.86921e+06	2.06168e+06	1	1.00643	0.987052	1.05072	1.05744	1.05527	1.04111	1.09953	0.977108	1.07772
DMSO	Q8NFD5;Q8NFD5-2;Q8NFD5-3;Q8NFD5-4	ARID1B	AT-rich interactive domain-containing protein 1B	471540	632390	572910	626920	476580	650260	749560	744300	758770	680430	520298	511111	561513	629329	812308	542457	547705	791726	731517	727841	1	0.982343	1.07921	1.20956	1.56124	1.04259	1.05268	1.52168	1.40596	1.39889
Infigratinib	Q8NFD5;Q8NFD5-2;Q8NFD5-3;Q8NFD5-4	ARID1B	AT-rich interactive domain-containing protein 1B	377580	582730	477900	765830	808060	780910	642650	778120	592300	652760	491603	519148	525377	740210	755369	727915	569641	725678	557862	780663	1	1.05603	1.0687	1.50571	1.53654	1.4807	1.15874	1.47615	1.13478	1.588
DMSO	Q68CP9-3;Q68CP9	ARID2	AT-rich interactive domain-containing protein 2	737250	1063500	952800	948680	518350	1094100	1234100	837380	965890	905840	813482	859543	933846	952326	883503	912714	901759	890737	931198	968958	1	1.05662	1.14796	1.17068	1.08607	1.12198	1.10852	1.09497	1.14471	1.19112
Infigratinib	Q68CP9-3;Q68CP9	ARID2	AT-rich interactive domain-containing protein 2	830150	1163300	942460	1236000	1231500	1221500	1217600	1298400	1160900	1063700	1.08084e+06	1.03637e+06	1.03609e+06	1.19465e+06	1.1512e+06	1.1386e+06	1.07927e+06	1.21089e+06	1.0934e+06	1.27212e+06	1	0.958858	0.958594	1.1053	1.06509	1.05344	0.99855	1.12033	1.01162	1.17698
DMSO	Q99856;A6NKF2	ARID3A	AT-rich interactive domain-containing protein 3A	5644100	7307800	5882700	6127500	3878600	7138900	7774900	5881300	6050500	5432300	6.2277e+06	5.90631e+06	5.76567e+06	6.15105e+06	6.61089e+06	5.95538e+06	5.68113e+06	6.25605e+06	5.83318e+06	5.81082e+06	1	0.948394	0.92581	0.987691	1.06153	0.956271	0.912236	1.00455	0.936651	0.933059
Infigratinib	Q99856;A6NKF2	ARID3A	AT-rich interactive domain-containing protein 3A	4763700	6935000	5958400	6078300	5904200	6259300	6410700	5871800	6396800	5184100	6.20225e+06	6.17832e+06	6.55033e+06	5.87496e+06	5.5192e+06	5.83452e+06	5.68241e+06	5.47607e+06	6.02487e+06	6.19988e+06	1	0.996142	1.05612	0.94723	0.889871	0.94071	0.916185	0.882915	0.971401	0.999617
DMSO	Q8IVW6-4;Q8IVW6;Q8IVW6-3	ARID3B	AT-rich interactive domain-containing protein 3B	8435800	11526000	8940200	8386300	5720900	10537000	11976000	8557500	9363700	9268400	9.30807e+06	9.31555e+06	8.76235e+06	8.41853e+06	9.751e+06	8.79012e+06	8.75088e+06	9.10278e+06	9.02738e+06	9.91421e+06	1	1.0008	0.941371	0.904434	1.04759	0.944355	0.94014	0.977945	0.969845	1.06512
Infigratinib	Q8IVW6-4;Q8IVW6;Q8IVW6-3	ARID3B	AT-rich interactive domain-containing protein 3B	8387700	12276000	10115000	11265000	11435000	12053000	12541000	12272000	12804000	11523000	1.09206e+07	1.09366e+07	1.11199e+07	1.08881e+07	1.06894e+07	1.1235e+07	1.11163e+07	1.14449e+07	1.20595e+07	1.37808e+07	1	1.00146	1.01824	0.997025	0.978821	1.02879	1.01791	1.04801	1.10429	1.26191
DMSO	P29374;P29374-3;P29374-2	ARID4A	AT-rich interactive domain-containing protein 4A	59278	77709	48945	39156	21380	65327	70927	34869	38595	30908	65407.4	62806	47971.3	39306.5	36441.2	54496.8	51826.5	37090.8	37208.8	33061.6	1	0.960228	0.733424	0.600949	0.557142	0.833189	0.792364	0.567074	0.568877	0.505472
Infigratinib	P29374;P29374-3;P29374-2	ARID4A	AT-rich interactive domain-containing protein 4A	45207	63284	48127	54083	57880	58939	65716	63969	58601	66687	58858.7	56379.1	52908.1	52273.7	54105.8	54939.2	58250.3	59657.8	55193.8	79753.7	1	0.957872	0.898901	0.888122	0.919249	0.933408	0.989663	1.01358	0.937734	1.355
DMSO	Q4LE39-2;Q4LE39;Q4LE39-3;Q4LE39-4	ARID4B	AT-rich interactive domain-containing protein 4B	148390	205780	145860	140600	69191	173150	177720	112660	135430	122120	163734	166316	142958	141140	117933	144444	129860	119839	130566	130629	1	1.01577	0.873115	0.862012	0.720272	0.882191	0.793119	0.731912	0.797428	0.797815
Infigratinib	Q4LE39-2;Q4LE39;Q4LE39-3;Q4LE39-4	ARID4B	AT-rich interactive domain-containing protein 4B	202090	312810	229060	264920	266400	266860	276790	296450	265580	274110	263118	278679	251816	256057	249029	248750	245345	276471	250139	327819	1	1.05914	0.957046	0.973167	0.946454	0.945394	0.932454	1.05075	0.950672	1.2459
Infigratinib	Q14865-3;Q14865	ARID5B	AT-rich interactive domain-containing protein 5B	1357.9	4641.3	2541.3	3556.7	4065	2835.5	3756.7	6205.8	3813.4	6401.6	1767.96	4134.89	2793.76	3437.72	3799.93	2643.07	3329.92	5787.55	3591.68	7655.94	1	2.33879	1.58022	1.94445	2.14933	1.49498	1.88348	3.27357	2.03154	4.33037
DMSO	Q9Y4X5	ARIH1	E3 ubiquitin-protein ligase ARIH1	3343500	4641200	3849900	3458700	1794300	4353700	5082600	2948800	3622500	2967100	3.68922e+06	3.75111e+06	3.77331e+06	3.47199e+06	3.0583e+06	3.63192e+06	3.71387e+06	3.1367e+06	3.49239e+06	3.17384e+06	1	1.01678	1.02279	0.941118	0.828982	0.984468	1.00668	0.850233	0.946647	0.860302
Infigratinib	Q9Y4X5	ARIH1	E3 ubiquitin-protein ligase ARIH1	2379800	3590200	2917400	2844200	2870600	2861500	3258500	2828200	3305300	2330400	3.09846e+06	3.19847e+06	3.20723e+06	2.74905e+06	2.68342e+06	2.66731e+06	2.88832e+06	2.63759e+06	3.11312e+06	2.78702e+06	1	1.03228	1.0351	0.887232	0.866049	0.86085	0.932179	0.851259	1.00473	0.899487
DMSO	O95376	ARIH2	E3 ubiquitin-protein ligase ARIH2	1587900	2073600	1562200	1642900	923730	1982700	2151700	1409200	1718100	1662500	1.75209e+06	1.67593e+06	1.53112e+06	1.64921e+06	1.57445e+06	1.654e+06	1.57225e+06	1.49899e+06	1.65639e+06	1.77834e+06	1	0.95653	0.873883	0.941284	0.898614	0.944014	0.897357	0.855546	0.94538	1.01498
Infigratinib	O95376	ARIH2	E3 ubiquitin-protein ligase ARIH2	1537700	2179300	1754400	1979200	2092200	2121500	2209200	2249900	2148800	1966200	2.00206e+06	1.94152e+06	1.92869e+06	1.91299e+06	1.95577e+06	1.97753e+06	1.95822e+06	2.09827e+06	2.02386e+06	2.35146e+06	1	0.96976	0.963353	0.955511	0.976881	0.987747	0.978105	1.04805	1.01089	1.17452
DMSO	P40616-2;P40616	ARL1	ADP-ribosylation factor-like protein 1	2705100	4056900	1356900	1040800	655080	1951100	2147400	924030	1049200	836560	2.98481e+06	3.27887e+06	1.32991e+06	1.0448e+06	1.11655e+06	1.62764e+06	1.56911e+06	982909	1.01152e+06	894850	1	1.09852	0.445558	0.350039	0.374078	0.545307	0.525698	0.329304	0.338888	0.299802
Infigratinib	P40616-2;P40616	ARL1	ADP-ribosylation factor-like protein 1	2082500	3222400	2768200	2249500	2052400	2170500	2153300	2031700	2981900	1038500	2.71138e+06	2.8708e+06	3.0432e+06	2.17425e+06	1.91857e+06	2.0232e+06	1.90867e+06	1.89477e+06	2.80853e+06	1.24198e+06	1	1.0588	1.12238	0.801897	0.707599	0.74619	0.703949	0.698822	1.03583	0.458064
DMSO	Q3SXY8;Q3SXY8-2;Q3SXY8-3	ARL13B	ADP-ribosylation factor-like protein 13B	164210	203520	158030	147530	89749	173090	187000	157490	163470	178430	181189	164489	154886	148097	152973	144394	136641	167525	157599	190863	1	0.907829	0.85483	0.81736	0.84427	0.796924	0.754135	0.924586	0.8698	1.05339
Infigratinib	Q3SXY8;Q3SXY8-2;Q3SXY8-3	ARL13B	ADP-ribosylation factor-like protein 13B	77657	110490	94698	84345	68228	79584	86771	72969	92867	79113	101108	98434.5	104106	81523.4	63779	74183.2	76913.3	68051.2	87467.5	94614.5	1	0.973557	1.02965	0.806299	0.630801	0.733702	0.760704	0.673054	0.865089	0.935776
DMSO	Q8N8R7	ARL14EP	ARL14 effector protein	40045	47083	56403	58936	71820	59878	65606	77113	74198	79148	44185.7	38053.5	55281	59162.5	122414	49951.1	47938.4	82026.6	71533	84662.9	1	0.861217	1.25111	1.33895	2.77044	1.13048	1.08493	1.85641	1.61892	1.91607
Infigratinib	Q8N8R7	ARL14EP	ARL14 effector protein	62779	76443	57285	56229	57726	51571	48312	57219	61854	71940	81737.2	68102.3	62975.9	54347.9	53961.8	48071.2	42823.5	53362.7	58257.7	86036	1	0.833187	0.770469	0.664911	0.660187	0.588119	0.523917	0.652857	0.712744	1.05259
DMSO	P36404;P36404-2	ARL2	ADP-ribosylation factor-like protein 2	2744300	3851300	3301400	3199900	1709700	3710800	4352700	2865600	3507000	2676900	3.02806e+06	3.1127e+06	3.23572e+06	3.2122e+06	2.9141e+06	3.0956e+06	3.18053e+06	3.04819e+06	3.38104e+06	2.86342e+06	1	1.02795	1.06858	1.06081	0.962365	1.02231	1.05035	1.00665	1.11657	0.945629
Infigratinib	P36404;P36404-2	ARL2	ADP-ribosylation factor-like protein 2	2856900	4168900	3563200	3663600	3521100	3738900	4042800	3544500	4007300	2179600	3.71963e+06	3.71403e+06	3.91718e+06	3.54104e+06	3.2915e+06	3.48517e+06	3.58352e+06	3.30562e+06	3.77431e+06	2.60667e+06	1	0.998494	1.05311	0.951986	0.884899	0.936965	0.963406	0.888694	1.0147	0.700788
DMSO	Q9Y2Y0-2;Q9Y2Y0	ARL2BP	ADP-ribosylation factor-like protein 2-binding protein	422210	590320	450690	459780	320280	556490	618910	501010	470990	457780	465867	477109	441724	461547	545902	464232	452239	532934	454073	489678	1	1.02413	0.948177	0.990727	1.1718	0.996491	0.970747	1.14396	0.974685	1.05111
Infigratinib	Q9Y2Y0-2;Q9Y2Y0	ARL2BP	ADP-ribosylation factor-like protein 2-binding protein	452560	676320	530450	676160	714830	690390	718190	719700	641300	618790	589225	602527	583147	653540	668218	643538	636600	671195	604013	740036	1	1.02257	0.989685	1.10915	1.13406	1.09218	1.0804	1.13911	1.0251	1.25595
DMSO	P36405	ARL3	ADP-ribosylation factor-like protein 3	7443600	10640000	6122300	5767600	3114800	7545800	8693500	5547000	5649500	5582700	8.21327e+06	8.59947e+06	6.00051e+06	5.78977e+06	5.30903e+06	6.29482e+06	6.35236e+06	5.90045e+06	5.44659e+06	5.9717e+06	1	1.04702	0.730586	0.704928	0.646396	0.76642	0.773426	0.718404	0.663144	0.727079
Infigratinib	P36405	ARL3	ADP-ribosylation factor-like protein 3	5824500	9151800	7895500	8006000	8052100	8159500	8275700	8037100	8746400	5628300	7.5834e+06	8.15325e+06	8.67987e+06	7.73817e+06	7.52704e+06	7.60577e+06	7.33554e+06	7.49543e+06	8.23786e+06	6.73112e+06	1	1.07514	1.14459	1.02041	0.992569	1.00295	0.967315	0.9884	1.0863	0.887612
DMSO	Q9Y689;Q9Y689-2	ARL5A	ADP-ribosylation factor-like protein 5A	43066	64655	66734	63230	32303	81045	85016	58381	64047	44453	47519.1	52255.5	65406.4	63473	55058.9	67608.9	62121.3	62101	61746.6	47550.4	1	1.09967	1.37643	1.33574	1.15867	1.42278	1.30729	1.30687	1.29941	1.00066
Infigratinib	Q9Y689;Q9Y689-2	ARL5A	ADP-ribosylation factor-like protein 5A	66818	107500	97304	84902	79590	87112	97745	82592	108810	59803	86995.9	95770.7	106971	82061.7	74400.1	81200.3	86640.6	77025.6	102484	71520.9	1	1.10087	1.22961	0.943283	0.855215	0.933381	0.995917	0.885394	1.17803	0.822118
Infigratinib	Q96KC2	ARL5B	ADP-ribosylation factor-like protein 5B	24733	32149	24967	31111	31892	35095	35446	33196	31346	19527	32201.9	28641.2	27447.3	30070.2	29812.4	32713.3	31419.1	30958.7	29523.5	23353.1	1	0.889426	0.85235	0.933802	0.925796	1.01588	0.975691	0.961393	0.916823	0.725209
DMSO	Q9H0F7;Q9H0F7-2	ARL6	ADP-ribosylation factor-like protein 6	64068	88158	24142	14797	4308.3	40467	43517	9900.8	17116	9253.2	70692.7	71251.1	23661.7	14853.9	7343.29	33758.2	31798	10531.7	16501.2	9897.95	1	1.0079	0.334713	0.210119	0.103876	0.477534	0.449805	0.148978	0.233422	0.140014
Infigratinib	Q9H0F7;Q9H0F7-2	ARL6	ADP-ribosylation factor-like protein 6	57624	83748	81595	72276	59186	65217	77834	61697	78991	39560	75025.4	74610.3	89701	69858.1	55326.6	60791.1	68991.6	57538.9	74398.3	47311.4	1	0.994466	1.19561	0.931126	0.737438	0.810274	0.919577	0.766925	0.991641	0.630605
DMSO	Q15041-2;Q15041;Q15041-3	ARL6IP1	ADP-ribosylation factor-like protein 6-interacting protein 1	3830800	6033500	5317600	4995300	1836300	6344900	7068900	4189900	4980400	3484400	4.22691e+06	4.8764e+06	5.21182e+06	5.0145e+06	3.12988e+06	5.29301e+06	5.16526e+06	4.45688e+06	4.80152e+06	3.72719e+06	1	1.15366	1.23301	1.18633	0.740467	1.25222	1.22199	1.05441	1.13594	0.881777
Infigratinib	Q15041-2;Q15041;Q15041-3	ARL6IP1	ADP-ribosylation factor-like protein 6-interacting protein 1	3704200	5469700	3567600	4197900	5156900	5240600	5151900	5160400	4179400	4533500	4.8228e+06	4.8729e+06	3.92202e+06	4.05747e+06	4.82063e+06	4.88495e+06	4.56662e+06	4.81261e+06	3.9364e+06	5.4218e+06	1	1.01039	0.813224	0.841308	0.99955	1.01289	0.94688	0.997887	0.816206	1.1242
DMSO	Q66PJ3;Q66PJ3-7;Q66PJ3-3;Q66PJ3-2;Q66PJ3-4;Q66PJ3-5	ARL6IP4	ADP-ribosylation factor-like protein 6-interacting protein 4	2150600	2921000	2482700	2407400	1414600	3067400	3633000	2316300	2774900	2514600	2.37297e+06	2.36081e+06	2.43331e+06	2.41665e+06	2.41112e+06	2.55887e+06	2.65464e+06	2.46389e+06	2.67523e+06	2.68981e+06	1	0.994875	1.02543	1.01841	1.01607	1.07834	1.1187	1.03831	1.12738	1.13352
Infigratinib	Q66PJ3;Q66PJ3-7;Q66PJ3-3;Q66PJ3-2;Q66PJ3-4;Q66PJ3-5	ARL6IP4	ADP-ribosylation factor-like protein 6-interacting protein 4	1484100	2441700	1545800	2033000	2138000	2252000	2374000	2264100	2005000	2277900	1.93227e+06	2.17529e+06	1.69937e+06	1.96499e+06	1.99859e+06	2.09917e+06	2.1043e+06	2.11151e+06	1.88842e+06	2.72423e+06	1	1.12577	0.879465	1.01693	1.03432	1.08637	1.08903	1.09276	0.977308	1.40986
DMSO	O75915	ARL6IP5	PRA1 family protein 3	4060300	5745500	4866200	4084800	1836800	6290900	7171800	2944400	3810500	3198300	4.48014e+06	4.64363e+06	4.7694e+06	4.1005e+06	3.13074e+06	5.24796e+06	5.24045e+06	3.13202e+06	3.67364e+06	3.42115e+06	1	1.03649	1.06456	0.915262	0.698804	1.17138	1.16971	0.699089	0.819983	0.763627
Infigratinib	O75915	ARL6IP5	PRA1 family protein 3	3688000	5089400	5037600	5006100	7312600	6012300	7375000	5452600	5822100	4135300	4.80171e+06	4.5341e+06	5.53806e+06	4.83863e+06	6.83576e+06	5.60428e+06	6.53716e+06	5.08512e+06	5.48359e+06	4.94558e+06	1	0.944267	1.15335	1.00769	1.42361	1.16714	1.36142	1.05902	1.14201	1.02996
Infigratinib	Q8N6S5	ARL6IP6	ADP-ribosylation factor-like protein 6-interacting protein 6	10223	16663	10840	18014	17009	16388	18708	15394	17344	6716.8	13310.2	14844.9	11916.9	17411.4	15899.9	15275.9	16582.7	14356.5	16335.6	8032.9	1	1.11531	0.895322	1.30813	1.19457	1.14768	1.24586	1.07861	1.2273	0.603516
DMSO	Q96BM9	ARL8A	ADP-ribosylation factor-like protein 8A	1706400	2240300	1846900	1562000	551860	2084400	2385800	1041300	1492900	973540	1.88284e+06	1.81066e+06	1.81016e+06	1.568e+06	940619	1.73884e+06	1.74331e+06	1.10765e+06	1.43928e+06	1.04138e+06	1	0.961661	0.961397	0.832785	0.499574	0.923517	0.925891	0.588286	0.764418	0.553086
Infigratinib	Q96BM9	ARL8A	ADP-ribosylation factor-like protein 8A	1677500	2331400	1923400	2101500	2120600	2234300	2620500	2046700	2123300	1762600	2.18408e+06	2.07702e+06	2.11448e+06	2.0312e+06	1.98232e+06	2.08267e+06	2.3228e+06	1.90876e+06	1.99985e+06	2.10797e+06	1	0.950984	0.968134	0.930003	0.907625	0.953572	1.06351	0.873945	0.915649	0.965153
DMSO	Q9NVJ2;Q9NVJ2-2	ARL8B	ADP-ribosylation factor-like protein 8B	5732400	7467500	4259200	3312800	781270	6384600	6959100	1533100	2619600	1781200	6.32513e+06	6.03539e+06	4.17447e+06	3.32553e+06	1.33164e+06	5.32613e+06	5.08503e+06	1.63079e+06	2.52551e+06	1.90531e+06	1	0.954191	0.659981	0.525764	0.210531	0.842058	0.80394	0.257827	0.399282	0.301229
Infigratinib	Q9NVJ2;Q9NVJ2-2	ARL8B	ADP-ribosylation factor-like protein 8B	3767000	5525800	4602100	4711000	5231900	5457800	5779300	5120200	5086200	2413800	4.90457e+06	4.92288e+06	5.05929e+06	4.5534e+06	4.89074e+06	5.08741e+06	5.12274e+06	4.77512e+06	4.79048e+06	2.88676e+06	1	1.00373	1.03155	0.9284	0.997181	1.03728	1.04448	0.973607	0.976738	0.588587
DMSO	Q9NVT9;Q9NVT9-2	ARMC1	Armadillo repeat-containing protein 1	1055500	1535600	1049700	1087400	632760	1256900	1647500	1178400	1060300	912840	1.16464e+06	1.2411e+06	1.02882e+06	1.09158e+06	1.07851e+06	1.04852e+06	1.20383e+06	1.25349e+06	1.02222e+06	976446	1	1.06565	0.883379	0.937268	0.926045	0.9003	1.03365	1.07629	0.877711	0.83841
Infigratinib	Q9NVT9;Q9NVT9-2	ARMC1	Armadillo repeat-containing protein 1	1947500	2754300	2338200	2465100	2640400	2505700	2618700	2567700	2645400	2239600	2.53561e+06	2.45378e+06	2.57049e+06	2.38263e+06	2.46823e+06	2.33565e+06	2.3212e+06	2.39465e+06	2.49159e+06	2.67843e+06	1	0.967727	1.01375	0.939668	0.973425	0.921141	0.915441	0.944407	0.982639	1.05633
DMSO	Q8N2F6-3;Q8N2F6	ARMC10	Armadillo repeat-containing protein 10	731960	1007700	909410	1000700	591650	1073800	1149500	991140	1031500	1023200	807645	814444	891319	1.00455e+06	1.00844e+06	895780	839942	1.05429e+06	994451	1.0945e+06	1	1.00842	1.1036	1.2438	1.24862	1.10913	1.03999	1.30539	1.2313	1.35517
Infigratinib	Q8N2F6-3;Q8N2F6	ARMC10	Armadillo repeat-containing protein 10	1347400	1970200	1692500	1720700	1937400	1866100	1961100	1940100	1941200	1729100	1.75429e+06	1.75523e+06	1.86064e+06	1.66314e+06	1.81107e+06	1.73946e+06	1.73831e+06	1.80935e+06	1.82833e+06	2.0679e+06	1	1.00054	1.06062	0.948039	1.03236	0.991546	0.990889	1.03138	1.04221	1.17877
Infigratinib	Q8N2F6-4;Q8N2F6-2;Q8N2F6-6;Q8N2F6-5	ARMC10	Armadillo repeat-containing protein 10	80152	118560	92912	94802	110210	113480	127560	111310	102960	117860	104356	105624	102142	91630.5	103023	105779	113068	103808	96973.7	140954	1	1.01215	0.978782	0.878053	0.987226	1.01363	1.08348	0.994746	0.929254	1.35069
DMSO	Q8NEN0	ARMC2	Armadillo repeat-containing protein 2	6224.7	7522.8	4033.9	3717.9	1191.5	5971.7	5559.1	2996.6	3106	3299.6	6868.34	6080.08	3953.65	3732.19	2030.85	4981.68	4062.04	3187.54	2994.44	3529.51	1	0.885233	0.575634	0.54339	0.295683	0.725311	0.591416	0.464092	0.435978	0.513881
Infigratinib	Q8NEN0	ARMC2	Armadillo repeat-containing protein 2	46735	80243	85293	68468	55993	61684	62555	60299	79486	37039	60848.1	71487.7	93766.4	66177.5	52341.8	57497.9	55448.4	56235.1	74864.5	44296.5	1	1.17485	1.54099	1.08758	0.860204	0.944941	0.911259	0.924187	1.23035	0.727984
DMSO	Q96C12-2;Q96C12;Q96C12-3;Q96C12-4	ARMC5	Armadillo repeat-containing protein 5	97005	158750	155130	175960	77966	204560	226990	148140	159960	117090	107035	128305	152044	176636	132889	170647	165862	157579	154215	125249	1	1.19872	1.4205	1.65026	1.24155	1.5943	1.5496	1.47222	1.44078	1.17016
Infigratinib	Q96C12-2;Q96C12;Q96C12-3;Q96C12-4	ARMC5	Armadillo repeat-containing protein 5	112790	164230	150610	185120	200320	205680	177700	188150	170960	153300	146851	146311	165572	178927	187258	191722	157512	175469	161020	183338	1	0.996325	1.12749	1.21843	1.27516	1.30556	1.0726	1.19488	1.09649	1.24846
DMSO	Q6NXE6-2;Q6NXE6	ARMC6	Armadillo repeat-containing protein 6	6270700	8964100	7747000	7240100	3211500	9085900	10143000	5181400	6659200	5203800	6.9191e+06	7.24497e+06	7.59289e+06	7.26792e+06	5.47385e+06	7.57959e+06	7.41151e+06	5.51156e+06	6.42002e+06	5.56639e+06	1	1.0471	1.09738	1.05042	0.791122	1.09546	1.07117	0.796572	0.92787	0.804497
Infigratinib	Q6NXE6-2;Q6NXE6	ARMC6	Armadillo repeat-containing protein 6	5778900	8748500	7004600	7825700	8786500	8653300	9021300	8216300	7347700	6275500	7.52403e+06	7.79395e+06	7.70047e+06	7.5639e+06	8.21356e+06	8.06606e+06	7.99643e+06	7.66256e+06	6.92049e+06	7.50513e+06	1	1.03588	1.02345	1.0053	1.09164	1.07204	1.06279	1.01841	0.919785	0.997488
DMSO	Q9H6L4;Q9H6L4-2	ARMC7	Armadillo repeat-containing protein 7	75190	110680	58470	65198	36903	80530	81496	67262	66089	68389	82964.7	89453.9	57306.8	65448.6	62899.4	67179.3	59549.3	71547.9	63715.3	73154.3	1	1.07822	0.690738	0.788872	0.758146	0.809734	0.717766	0.86239	0.76798	0.881752
Infigratinib	Q9H6L4;Q9H6L4-2	ARMC7	Armadillo repeat-containing protein 7	50543	92738	72806	76682	67816	80597	76230	74189	87695	49589	65806.1	82619.4	80038.8	74116.7	63393.9	75127.4	67569.9	69189	82596.2	59305.5	1	1.2555	1.21628	1.12629	0.963344	1.14165	1.0268	1.05141	1.25515	0.901216
DMSO	Q8IUR7-7;Q8IUR7;Q8IUR7-2;Q8IUR7-8;Q8IUR7-3;Q8IUR7-6	ARMC8	Armadillo repeat-containing protein 8	2147500	2880700	2023800	1565000	480200	2592900	2789600	986420	1430300	984100	2.36955e+06	2.32824e+06	1.98354e+06	1.57101e+06	818478	2.16304e+06	2.03837e+06	1.04927e+06	1.37893e+06	1.05267e+06	1	0.982565	0.837094	0.663	0.345414	0.912845	0.860232	0.442815	0.581936	0.444249
Infigratinib	Q8IUR7-7;Q8IUR7;Q8IUR7-2;Q8IUR7-8;Q8IUR7-3;Q8IUR7-6	ARMC8	Armadillo repeat-containing protein 8	1913400	2700000	2189600	2303500	2616900	2530700	2770800	2660400	2521400	1686800	2.49121e+06	2.4054e+06	2.40712e+06	2.22644e+06	2.44626e+06	2.35896e+06	2.45602e+06	2.4811e+06	2.3748e+06	2.01731e+06	1	0.965555	0.966246	0.893717	0.981955	0.946911	0.985874	0.99594	0.95327	0.809772
DMSO	Q7Z3E5;Q7Z3E5-2	ARMC9	LisH domain-containing protein ARMC9	6340100	8977800	6896900	6324700	2568600	8748100	9689600	4505000	5540300	4055000	6.99567e+06	7.25604e+06	6.7597e+06	6.34901e+06	4.37805e+06	7.29779e+06	7.08021e+06	4.79206e+06	5.34131e+06	4.33755e+06	1	1.03722	0.966269	0.907562	0.625823	1.04319	1.01208	0.685003	0.763516	0.620033
Infigratinib	Q7Z3E5;Q7Z3E5-2	ARMC9	LisH domain-containing protein ARMC9	6549700	10228000	8672100	9429700	9686100	9541500	9786600	9160700	8546700	5299400	8.52759e+06	9.11203e+06	9.53362e+06	9.11424e+06	9.05449e+06	8.89398e+06	8.67479e+06	8.54331e+06	8.04977e+06	6.33777e+06	1	1.06853	1.11797	1.06879	1.06179	1.04296	1.01726	1.00184	0.943968	0.743207
DMSO	Q7L311	ARMCX2	Armadillo repeat-containing X-linked protein 2	692310	959800	725520	707410	469910	900310	947020	655730	642500	758490	763895	775730	711087	710129	800939	751052	691989	697513	619423	811341	1	1.01549	0.93087	0.929615	1.04849	0.983187	0.905869	0.9131	0.810874	1.06211
Infigratinib	Q7L311	ARMCX2	Armadillo repeat-containing X-linked protein 2	535430	859350	670520	665470	753470	794700	801750	725350	609030	688840	697120	765587	737132	643208	704338	740769	710667	676464	573620	823812	1	1.09821	1.0574	0.922664	1.01035	1.06261	1.01943	0.970369	0.822841	1.18174
DMSO	Q9UH62	ARMCX3	Armadillo repeat-containing X-linked protein 3	2784000	3969800	3756600	3510400	1686200	4245400	4832100	3043100	3319300	3025200	3.07187e+06	3.20847e+06	3.68187e+06	3.52389e+06	2.87405e+06	3.54158e+06	3.53082e+06	3.237e+06	3.20008e+06	3.23599e+06	1	1.04447	1.19858	1.14715	0.935602	1.15291	1.14941	1.05376	1.04174	1.05343
Infigratinib	Q9UH62	ARMCX3	Armadillo repeat-containing X-linked protein 3	2355800	3369900	2780400	3245800	3389200	3446600	3607900	3577000	3440900	3433700	3.06721e+06	3.00221e+06	3.05662e+06	3.13722e+06	3.1682e+06	3.2127e+06	3.19802e+06	3.33593e+06	3.24084e+06	4.1065e+06	1	0.978808	0.996546	1.02282	1.03293	1.04743	1.04265	1.08761	1.05661	1.33884
DMSO	Q9H993	ARMT1	Protein-glutamate O-methyltransferase	5415000	7609800	3965300	3037500	1237000	5676100	5971200	2201600	2686100	2252300	5.97492e+06	6.1504e+06	3.88642e+06	3.04917e+06	2.10841e+06	4.73509e+06	4.36317e+06	2.34188e+06	2.58962e+06	2.40924e+06	1	1.02937	0.650456	0.510329	0.352876	0.792494	0.730247	0.391953	0.433416	0.403225
Infigratinib	Q9H993	ARMT1	Protein-glutamate O-methyltransferase	4105600	5943400	4878000	4977500	5101800	5134000	5376000	5058600	5595800	2654600	5.34542e+06	5.29492e+06	5.3626e+06	4.81098e+06	4.76913e+06	4.78559e+06	4.76526e+06	4.71767e+06	5.27045e+06	3.17475e+06	1	0.990552	1.00321	0.90002	0.892189	0.895269	0.891466	0.882563	0.985974	0.593919
DMSO	P27540-2;P27540-3;P27540;P27540-4	ARNT	Aryl hydrocarbon receptor nuclear translocator	622190	755400	631270	634660	448820	703830	829470	642960	752530	783100	686525	610530	618712	637099	764992	587145	606095	683929	725501	837665	1	0.889305	0.901223	0.928006	1.1143	0.855243	0.882845	0.996219	1.05677	1.22015
Infigratinib	P27540-2;P27540-3;P27540;P27540-4	ARNT	Aryl hydrocarbon receptor nuclear translocator	328080	434090	351660	430310	474800	417510	447430	453440	397040	494520	427154	386727	386595	415915	443840	389176	396600	422880	373955	591417	1	0.905355	0.905048	0.973687	1.03906	0.911091	0.928469	0.989993	0.875457	1.38455
DMSO	Q92747;Q92747-2	ARPC1A	Actin-related protein 2/3 complex subunit 1A	2315100	3033100	1711000	1220100	431070	2398300	2531300	727700	1104800	855380	2.55448e+06	2.45141e+06	1.67696e+06	1.22479e+06	734738	2.0007e+06	1.84963e+06	774069	1.06512e+06	914982	1	0.959652	0.656478	0.479466	0.287627	0.78321	0.72407	0.303024	0.416961	0.358187
Infigratinib	Q92747;Q92747-2	ARPC1A	Actin-related protein 2/3 complex subunit 1A	1589900	2154300	1902900	1838700	1847100	2001700	2108500	1908300	2132500	858760	2.07002e+06	1.91924e+06	2.09194e+06	1.77719e+06	1.72666e+06	1.86586e+06	1.86896e+06	1.77969e+06	2.00851e+06	1.02703e+06	1	0.927162	1.01059	0.858536	0.834124	0.901371	0.902871	0.859744	0.970285	0.496143
DMSO	O15143	ARPC1B	Actin-related protein 2/3 complex subunit 1B	17672000	23068000	19212000	17521000	5931100	23319000	27734000	11004000	15585000	11713000	1.94993e+07	1.8644e+07	1.88298e+07	1.75883e+07	1.01093e+07	1.94531e+07	2.02653e+07	1.17052e+07	1.50252e+07	1.25291e+07	1	0.956139	0.965666	0.901998	0.518443	0.997628	1.03928	0.600287	0.770552	0.642543
Infigratinib	O15143	ARPC1B	Actin-related protein 2/3 complex subunit 1B	13905000	18988000	14570000	17717000	18438000	19151000	18492000	19089000	16836000	14153000	1.81041e+07	1.69162e+07	1.60174e+07	1.71243e+07	1.72357e+07	1.78513e+07	1.63912e+07	1.78025e+07	1.58571e+07	1.69262e+07	1	0.934388	0.884743	0.945882	0.952035	0.986041	0.905388	0.983342	0.875887	0.934937
DMSO	O15144	ARPC2	Actin-related protein 2/3 complex subunit 2	23562000	32359000	13053000	9651800	3587900	18948000	20491000	7015700	8769500	6301900	2.59983e+07	2.61532e+07	1.27933e+07	9.68889e+06	6.1154e+06	1.58067e+07	1.49728e+07	7.46274e+06	8.45452e+06	6.74101e+06	1	1.00596	0.492083	0.372674	0.235223	0.607989	0.575914	0.287047	0.325195	0.259286
Infigratinib	O15144	ARPC2	Actin-related protein 2/3 complex subunit 2	15771000	23815000	20451000	19072000	17086000	18669000	20231000	17418000	22076000	7112700	2.05336e+07	2.12166e+07	2.24827e+07	1.8434e+07	1.59719e+07	1.74021e+07	1.79326e+07	1.62441e+07	2.07924e+07	8.50637e+06	1	1.03326	1.09492	0.897748	0.777842	0.847493	0.873333	0.7911	1.01261	0.414267
DMSO	O15145	ARPC3	Actin-related protein 2/3 complex subunit 3	10748000	15142000	6741000	6609000	3624500	9246400	9927100	5989500	6394400	5273200	1.18594e+07	1.22381e+07	6.6069e+06	6.6344e+06	6.17778e+06	7.71348e+06	7.25375e+06	6.37115e+06	6.16473e+06	5.64063e+06	1	1.03193	0.557105	0.559423	0.520921	0.650414	0.611648	0.537226	0.51982	0.475627
Infigratinib	O15145	ARPC3	Actin-related protein 2/3 complex subunit 3	5864500	8865500	7617200	7119700	5504000	6433500	7232200	5739200	7800200	2573000	7.63548e+06	7.89819e+06	8.37392e+06	6.88152e+06	5.1451e+06	5.9969e+06	6.41058e+06	5.3524e+06	7.34668e+06	3.07716e+06	1	1.03441	1.09671	0.901256	0.673841	0.7854	0.839579	0.700991	0.962177	0.403008
DMSO	P59998;P59998-3;P59998-2;P59998-4	ARPC4	Actin-related protein 2/3 complex subunit 4	7244200	9861100	8711900	8213200	5042900	9725600	9680900	7854400	8357700	7995100	7.99326e+06	7.96994e+06	8.53859e+06	8.24476e+06	8.59538e+06	8.11324e+06	7.07385e+06	8.35488e+06	8.05752e+06	8.55219e+06	1	0.997084	1.06822	1.03146	1.07533	1.01501	0.884977	1.04524	1.00804	1.06993
Infigratinib	P59998;P59998-3;P59998-2;P59998-4	ARPC4	Actin-related protein 2/3 complex subunit 4	7977000	12244000	10281000	11010000	11966000	12094000	12349000	11893000	11319000	8515200	1.03859e+07	1.09081e+07	1.13024e+07	1.06417e+07	1.11857e+07	1.12733e+07	1.09461e+07	1.10915e+07	1.06609e+07	1.01837e+07	1	1.05027	1.08824	1.02463	1.07701	1.08544	1.05394	1.06793	1.02648	0.980528
DMSO	O15511;O15511-2	ARPC5	Actin-related protein 2/3 complex subunit 5	9642700	12130000	7141000	6294300	2581900	8950300	10239000	4283000	6067700	4577300	1.06398e+07	9.80372e+06	6.99894e+06	6.31849e+06	4.40072e+06	7.46647e+06	7.48166e+06	4.55591e+06	5.84977e+06	4.89624e+06	1	0.921422	0.65781	0.593856	0.413611	0.701752	0.703179	0.428197	0.549802	0.460183
Infigratinib	O15511;O15511-2	ARPC5	Actin-related protein 2/3 complex subunit 5	7129600	9912700	7846400	8758400	9354900	9223000	10096000	8897400	8874400	7154900	9.28261e+06	8.83113e+06	8.62589e+06	8.4654e+06	8.74489e+06	8.5971e+06	8.94904e+06	8.29775e+06	8.35842e+06	8.55684e+06	1	0.951362	0.929253	0.911963	0.942072	0.92615	0.964065	0.893903	0.900438	0.921814
DMSO	Q9BPX5	ARPC5L	Actin-related protein 2/3 complex subunit 5-like protein	1567200	2009300	1828200	1762200	727670	2062800	2331100	1230100	1665600	1311500	1.72925e+06	1.62396e+06	1.79183e+06	1.76897e+06	1.24028e+06	1.72082e+06	1.70334e+06	1.30848e+06	1.60578e+06	1.40288e+06	1	0.939111	1.03619	1.02297	0.717235	0.995124	0.985016	0.756676	0.928597	0.811267
Infigratinib	Q9BPX5	ARPC5L	Actin-related protein 2/3 complex subunit 5-like protein	1647300	2560300	2402200	2779200	3124000	2787500	3060000	2725300	2684300	1878600	2.14476e+06	2.28095e+06	2.64084e+06	2.68623e+06	2.92029e+06	2.59833e+06	2.71237e+06	2.54163e+06	2.52823e+06	2.2467e+06	1	1.0635	1.2313	1.25246	1.3616	1.21148	1.26465	1.18504	1.1788	1.04753
DMSO	Q7Z6K5-2;Q7Z6K5	ARPIN	Arpin	1027500	1322100	1063300	1101800	569110	1242900	1416300	967980	1061200	1107700	1.13374e+06	1.06855e+06	1.04215e+06	1.10603e+06	970020	1.03685e+06	1.03489e+06	1.02966e+06	1.02308e+06	1.18488e+06	1	0.942495	0.919208	0.975559	0.85559	0.914532	0.91281	0.908193	0.902395	1.04511
Infigratinib	Q7Z6K5-2;Q7Z6K5	ARPIN	Arpin	998270	1337700	1089400	1108200	1157600	1129900	1254300	1218700	1283300	1126300	1.29973e+06	1.19174e+06	1.19763e+06	1.07113e+06	1.08212e+06	1.05322e+06	1.1118e+06	1.13656e+06	1.20869e+06	1.34699e+06	1	0.916916	0.921442	0.824115	0.83257	0.810338	0.855412	0.874462	0.929951	1.03636
DMSO	P56211;P56211-2	ARPP19	cAMP-regulated phosphoprotein 19	1172600	1460600	1504800	1469800	1037300	1480000	1766300	1449100	1620500	1450400	1.29385e+06	1.18049e+06	1.47486e+06	1.47545e+06	1.76803e+06	1.23464e+06	1.29064e+06	1.54144e+06	1.5623e+06	1.55146e+06	1	0.912385	1.13991	1.14036	1.36649	0.954237	0.99752	1.19136	1.20748	1.19911
Infigratinib	P56211;P56211-2	ARPP19	cAMP-regulated phosphoprotein 19	809710	1093100	966860	873540	950040	835460	1033700	888780	991240	955680	1.05423e+06	973832	1.06291e+06	844317	888090	778763	916266	828880	933607	1.14294e+06	1	0.923739	1.00824	0.800886	0.842408	0.738704	0.869134	0.786243	0.885583	1.08415
DMSO	P49407;P10523	ARRB1	Beta-arrestin-1	3775500	5158100	4617000	4339900	2554800	5107200	5677000	4013800	4561500	3747800	4.16589e+06	4.16888e+06	4.52515e+06	4.35658e+06	4.35453e+06	4.2605e+06	4.14819e+06	4.26956e+06	4.39766e+06	4.00894e+06	1	1.00072	1.08624	1.04577	1.04528	1.02271	0.995752	1.02488	1.05564	0.962325
Infigratinib	P49407;P10523	ARRB1	Beta-arrestin-1	2840600	3990600	3318500	3384400	3670000	3701800	3910800	3516300	3541600	3668700	3.69841e+06	3.55519e+06	3.64817e+06	3.27118e+06	3.43069e+06	3.45058e+06	3.46651e+06	3.27932e+06	3.33568e+06	4.38755e+06	1	0.961274	0.986416	0.884482	0.927612	0.932991	0.937298	0.886682	0.901923	1.18633
Infigratinib	P49407-2	ARRB1	Beta-arrestin-1	22769	35379	44235	30757	16210	17501	21958	21833	39261	9879.1	29644.8	31518.8	48629.5	29728.1	15153	16313.3	19463.5	20361.5	36978.3	11814.8	1	1.06321	1.6404	1.00281	0.511151	0.550292	0.656554	0.68685	1.24738	0.398546
DMSO	P32121-5;P32121-2;P32121;P32121-3;P32121-4;P36575-2;P36575	ARRB2	Beta-arrestin-2	142170	172330	138200	146050	80483	170540	194400	127240	109620	119300	156870	139281	135451	146611	137179	142267	142048	135348	105683	127613	1	0.88787	0.863456	0.934601	0.874475	0.906907	0.905514	0.862799	0.673694	0.813491
Infigratinib	P32121-5;P32121-2;P32121;P32121-3;P32121-4;P36575-2;P36575	ARRB2	Beta-arrestin-2	90019	129080	112800	136520	133200	133280	127960	130210	119250	95450	117203	114996	124006	131953	124514	124235	113423	121434	112317	114153	1	0.981169	1.05804	1.12585	1.06238	1.06	0.967747	1.0361	0.958306	0.973972
DMSO	Q8N5I2	ARRDC1	Arrestin domain-containing protein 1	7429.2	9489.9	0	1443.3	0	1546.5	4903.1	1482.9	0	0	8197.39	7669.93	0	1448.85	0	1290.11	3582.7	1577.39	0	0	1	0.935656	0	0.176745	0	0.157381	0.437054	0.192426	0	0
Infigratinib	Q8N5I2	ARRDC1	Arrestin domain-containing protein 1	3477	8768	9242.9	8253.9	2649.1	6564.7	5096.9	3549.8	10600	0	4526.99	7811.33	10161.1	7977.78	2476.36	6119.2	4517.86	3310.56	9983.69	0	1	1.7255	2.24456	1.76227	0.547021	1.35171	0.997984	0.731293	2.20537	0
DMSO	P15289;P15289-2	ARSA	Arylsulfatase A;Arylsulfatase A component B;Arylsulfatase A component C	1521600	2097400	1823200	1822300	1142800	2113200	2527500	1826500	1867800	1948100	1.67893e+06	1.69516e+06	1.78693e+06	1.8293e+06	1.94785e+06	1.76286e+06	1.84685e+06	1.94288e+06	1.80071e+06	2.08384e+06	1	1.00967	1.06432	1.08956	1.16017	1.04999	1.10001	1.15721	1.07253	1.24117
Infigratinib	P15289;P15289-2	ARSA	Arylsulfatase A;Arylsulfatase A component B;Arylsulfatase A component C	1386200	1966100	1656400	2191600	2201800	2176600	2171800	2140800	1967600	1798300	1.80481e+06	1.75158e+06	1.82095e+06	2.11828e+06	2.05823e+06	2.02889e+06	1.92507e+06	1.99652e+06	1.8532e+06	2.15066e+06	1	0.970507	1.00895	1.17369	1.14041	1.12416	1.06664	1.10622	1.02681	1.19163
DMSO	P15848;P15848-2	ARSB	Arylsulfatase B	3778800	5144600	4180800	3927800	2431200	5132200	5481100	4011900	4045000	3882400	4.16953e+06	4.15797e+06	4.09763e+06	3.94289e+06	4.14386e+06	4.28136e+06	4.00505e+06	4.26754e+06	3.89972e+06	4.15292e+06	1	0.997228	0.982756	0.945645	0.993844	1.02682	0.960552	1.02351	0.935289	0.996016
Infigratinib	P15848;P15848-2	ARSB	Arylsulfatase B	3921700	5708000	4785600	5321300	5624100	5664700	5932700	5809200	5815600	4539800	5.10598e+06	5.0852e+06	5.26102e+06	5.14328e+06	5.25737e+06	5.28027e+06	5.25871e+06	5.41768e+06	5.47747e+06	5.42933e+06	1	0.99593	1.03036	1.0073	1.02965	1.03413	1.02991	1.06105	1.07275	1.06333
DMSO	Q5FYB1;Q5FYB1-2	ARSI	Arylsulfatase I	7035.3	11227	26079	34046	30799	25479	33482	48882	28718	28295	7762.76	9073.89	25560.2	34176.8	52495.4	21255	24465.4	51996.7	27686.5	30266.6	1	1.1689	3.29267	4.40267	6.76247	2.73807	3.15163	6.69823	3.56659	3.89895
DMSO	Q6UWY0	ARSK	Arylsulfatase K	25585	38819	37211	29680	13521	40948	47161	19325	27362	19641	28230.5	31374.3	36470.7	29794.1	23045.9	34159.4	34460.6	20556.4	26379.2	21009.6	1	1.11136	1.29189	1.05539	0.816347	1.21002	1.22069	0.728162	0.934423	0.744215
Infigratinib	Q6UWY0	ARSK	Arylsulfatase K	19698	36338	27384	37893	36831	40569	36977	38280	43124	35194	25646.4	32373.2	30104.4	36625.3	34429.3	37815.8	32776.2	35700.1	40616.7	42090	1	1.26229	1.17382	1.42809	1.34246	1.47451	1.278	1.39201	1.58371	1.64116
DMSO	Q93070	ART4	Ecto-ADP-ribosyltransferase 4	374160	1261100	1060000	1552000	711440	1186600	1191500	1002200	881400	773040	412848	1.01925e+06	1.03891e+06	1.55796e+06	1.21262e+06	989879	870631	1.06606e+06	849743	826904	1	2.46882	2.51645	3.7737	2.93719	2.39768	2.10884	2.58221	2.05824	2.00292
Infigratinib	Q93070	ART4	Ecto-ADP-ribosyltransferase 4	351590	1022400	1123400	1149900	663940	1574200	1870800	1550200	1117300	1128000	457764	910846	1.235e+06	1.11143e+06	620646	1.46737e+06	1.65827e+06	1.44572e+06	1.05234e+06	1.34902e+06	1	1.98977	2.6979	2.42796	1.35582	3.20551	3.62254	3.15823	2.29886	2.94698
DMSO	Q9H2C2	ARV1	Protein ARV1	65196	92344	96082	98625	81705	109320	138410	116100	123950	105890	71937.3	74634.3	94170.6	99004	139262	91196.4	101136	123498	119498	113268	1	1.03749	1.30906	1.37625	1.93588	1.26772	1.4059	1.71674	1.66114	1.57454
Infigratinib	Q9H2C2	ARV1	Protein ARV1	58637	84419	65656	120020	114910	113600	103650	123410	93263	93566	76344.3	75208.1	72178.5	116005	107417	105891	91874.8	115093	87840.5	111899	1	0.985116	0.945434	1.5195	1.40701	1.38701	1.20343	1.50755	1.15058	1.46572
DMSO	O00192-2;O00192	ARVCF	Armadillo repeat protein deleted in velo-cardio-facial syndrome	33462	50628	52663	56499	24691	61363	66349	49277	55170	40635	36922	40918.6	51615.4	56716.1	42084.6	51189.9	48481.3	52416.9	53188.5	43466.4	1	1.10824	1.39796	1.53611	1.13982	1.38643	1.31307	1.41967	1.44056	1.17725
Infigratinib	O00192-2;O00192	ARVCF	Armadillo repeat protein deleted in velo-cardio-facial syndrome	23338	33929	28365	33487	35348	33062	41189	35853	35642	23012	30385.7	30227	31182.9	32366.7	33043	30818.3	36509.7	33436.7	33569.7	27521	1	0.994779	1.02624	1.0652	1.08746	1.01424	1.20154	1.10041	1.10479	0.905723
DMSO	Q13510;Q13510-2;Q13510-3	ASAH1	Acid ceramidase;Acid ceramidase subunit alpha;Acid ceramidase subunit beta	2466600	3227200	2259400	1768300	415780	2988900	3244300	936430	1596200	1122300	2.72165e+06	2.60829e+06	2.21445e+06	1.7751e+06	708677	2.49338e+06	2.37062e+06	996099	1.53887e+06	1.2005e+06	1	0.958349	0.813644	0.652213	0.260385	0.91613	0.871022	0.365991	0.565418	0.441093
Infigratinib	Q13510;Q13510-2;Q13510-3	ASAH1	Acid ceramidase;Acid ceramidase subunit alpha;Acid ceramidase subunit beta	2733300	3717800	2745800	3112500	3257400	3403900	3601600	3477000	3349800	2643000	3.55871e+06	3.31215e+06	3.01858e+06	3.00838e+06	3.04499e+06	3.1729e+06	3.19244e+06	3.24266e+06	3.15503e+06	3.16087e+06	1	0.930717	0.848223	0.845356	0.855646	0.891587	0.897078	0.911191	0.886567	0.888208
DMSO	Q9ULH1;Q9ULH1-2	ASAP1	Arf-GAP with SH3 domain, ANK repeat and PH domain-containing protein 1	640420	897320	816590	782110	484630	908910	1056100	731600	800580	780780	706640	725233	800345	785116	826028	758226	771694	778217	771825	835184	1	1.02631	1.13261	1.11105	1.16895	1.073	1.09206	1.10129	1.09225	1.18191
Infigratinib	Q9ULH1;Q9ULH1-2	ASAP1	Arf-GAP with SH3 domain, ANK repeat and PH domain-containing protein 1	477810	685350	574420	586740	585500	559730	649630	580340	671970	438410	622100	610572	631485	567111	547321	521745	575828	541227	632900	524313	1	0.981468	1.01509	0.911608	0.879796	0.838683	0.92562	0.87	1.01736	0.84281
DMSO	O43150-2;O43150	ASAP2	Arf-GAP with SH3 domain, ANK repeat and PH domain-containing protein 2	4787.7	9275.2	9282.8	9974.9	15915	14124	15068	19201	15398	13508	5282.75	7496.41	9098.13	10013.2	27126.3	11782.5	11010.2	20424.5	14844.9	14449.2	1	1.41903	1.72223	1.89546	5.13489	2.23036	2.08418	3.86626	2.81008	2.73517
Infigratinib	O43150-2;O43150	ASAP2	Arf-GAP with SH3 domain, ANK repeat and PH domain-containing protein 2	6326.1	8185.7	7428.7	9902.3	11344	12253	10266	9989.3	7084.4	10981	8236.47	7292.56	8166.7	9571.03	10604.3	11421.5	9099.73	9316.06	6672.5	13132.6	1	0.885399	0.991529	1.16203	1.28748	1.38669	1.10481	1.13107	0.810116	1.59445
DMSO	Q8TDY4-3;Q8TDY4;Q8TDY4-2	ASAP3	Arf-GAP with SH3 domain, ANK repeat and PH domain-containing protein 3	53363	71182	75832	78997	51193	75731	103300	73099	97939	81028	58880.8	57530.8	74323.4	79300.6	87256	63175.9	75481.5	77756.8	94421.3	86673.9	1	0.977072	1.26227	1.3468	1.48191	1.07295	1.28194	1.32058	1.6036	1.47202
Infigratinib	Q8TDY4-3;Q8TDY4;Q8TDY4-2	ASAP3	Arf-GAP with SH3 domain, ANK repeat and PH domain-containing protein 3	89450	127180	108300	123700	133490	132490	143920	119470	130200	158200	116462	113303	119059	119562	124785	123499	127570	111418	122630	189198	1	0.972876	1.0223	1.02661	1.07147	1.06042	1.09537	0.956689	1.05296	1.62454
DMSO	Q96Q27;Q96Q27-2	ASB2	Ankyrin repeat and SOCS box protein 2	30391	40363	10959	10124	4631.4	18006	22140	9106.8	11487	9805	33533.5	32622.2	10741	10162.9	7894	15020.9	16177.7	9687.08	11074.4	10488.2	1	0.972826	0.320307	0.303068	0.235407	0.447937	0.482436	0.288878	0.33025	0.312768
DMSO	Q9Y575;Q9Y575-2;Q9Y575-3	ASB3	Ankyrin repeat and SOCS box protein 3	35026	49879	50705	56436	32890	56312	65631	63593	65568	58318	38647.7	40313.2	49696.3	56652.9	56059.4	46976.3	47956.7	67645.1	63213	62381.5	1	1.04309	1.28588	1.46588	1.45052	1.2155	1.24087	1.7503	1.63562	1.61411
Infigratinib	Q9Y575;Q9Y575-2;Q9Y575-3	ASB3	Ankyrin repeat and SOCS box protein 3	49471	82897	70660	72280	75884	68966	70493	72694	83342	49885	64410.4	73852.1	77679.7	69862	70935.8	64285.7	62484.6	67794.7	78496.3	59659.5	1	1.14659	1.20601	1.08464	1.10131	0.998065	0.970102	1.05254	1.21869	0.926241
DMSO	Q9NWX5;Q9NWX5-2	ASB6	Ankyrin repeat and SOCS box protein 6	58453	89146	77032	77739	33084	84448	105710	68065	96386	62818	64497.1	72049.6	75499.6	78037.8	56390.1	70447.8	77242.5	72402.1	92924.1	67195.1	1	1.1171	1.17059	1.20994	0.874304	1.09226	1.19761	1.12256	1.44075	1.04183
Infigratinib	Q9NWX5;Q9NWX5-2	ASB6	Ankyrin repeat and SOCS box protein 6	169500	243560	197660	206520	273390	243120	270390	240660	221060	225290	220686	216985	217296	199611	255563	226621	239672	224441	208207	269434	1	0.98323	0.98464	0.904503	1.15804	1.02689	1.08603	1.01701	0.943454	1.22089
DMSO	Q8N9N2-2;Q8N9N2	ASCC1	Activating signal cointegrator 1 complex subunit 1	1836300	2507100	1661900	1484500	634800	2071700	2312500	1288000	1491700	1237900	2.02617e+06	2.02629e+06	1.62884e+06	1.49021e+06	1.08199e+06	1.72824e+06	1.68975e+06	1.37007e+06	1.43812e+06	1.32416e+06	1	1.00006	0.803899	0.735477	0.534004	0.852958	0.83396	0.676186	0.709772	0.653525
Infigratinib	Q8N9N2-2;Q8N9N2	ASCC1	Activating signal cointegrator 1 complex subunit 1	1752100	2517500	2093100	2287400	2331400	2367300	2360300	2372000	2403800	1556700	2.2812e+06	2.24282e+06	2.30104e+06	2.21088e+06	2.17938e+06	2.20665e+06	2.09216e+06	2.21214e+06	2.26404e+06	1.86172e+06	1	0.983172	1.00869	0.969172	0.955362	0.967317	0.917129	0.969724	0.992475	0.816114
DMSO	Q9H1I8;Q9H1I8-3;Q9H1I8-2	ASCC2	Activating signal cointegrator 1 complex subunit 2	2236500	3111300	2645300	2701700	1616000	3085300	3536100	2446600	2862300	2447100	2.46776e+06	2.51462e+06	2.59268e+06	2.71208e+06	2.75439e+06	2.5738e+06	2.58383e+06	2.6025e+06	2.75949e+06	2.61761e+06	1	1.01899	1.05062	1.09901	1.11615	1.04297	1.04704	1.0546	1.11822	1.06073
Infigratinib	Q9H1I8;Q9H1I8-3;Q9H1I8-2	ASCC2	Activating signal cointegrator 1 complex subunit 2	1989300	2872900	2313700	2559400	2849200	2751400	2839100	2749000	2727100	2599000	2.59003e+06	2.55944e+06	2.54355e+06	2.47378e+06	2.66341e+06	2.56468e+06	2.51656e+06	2.56373e+06	2.56854e+06	3.10825e+06	1	0.988187	0.982054	0.955115	1.02833	0.990211	0.971633	0.989844	0.991701	1.20008
DMSO	Q8N3C0;Q8N3C0-4;Q8N3C0-3	ASCC3	Activating signal cointegrator 1 complex subunit 3	12719000	17417000	14316000	12966000	6846800	16501000	18368000	11540000	13757000	11739000	1.40342e+07	1.40768e+07	1.40312e+07	1.30158e+07	1.167e+07	1.37654e+07	1.34215e+07	1.22753e+07	1.32629e+07	1.2557e+07	1	1.00304	0.99979	0.927439	0.831546	0.980848	0.956348	0.874675	0.945044	0.894743
Infigratinib	Q8N3C0;Q8N3C0-4;Q8N3C0-3	ASCC3	Activating signal cointegrator 1 complex subunit 3	12098000	17599000	14144000	15631000	16014000	16097000	16613000	15469000	16040000	11697000	1.57514e+07	1.56788e+07	1.55491e+07	1.51081e+07	1.49698e+07	1.50046e+07	1.47257e+07	1.44265e+07	1.51074e+07	1.39889e+07	1	0.99539	0.987159	0.959159	0.950378	0.952589	0.934881	0.915885	0.959115	0.888108
DMSO	Q9Y294	ASF1A	Histone chaperone ASF1A	1411900	1868600	973520	899620	513350	1266900	1322200	724820	985560	825050	1.55789e+06	1.51024e+06	954153	903077	874980	1.05687e+06	966134	771005	950162	882538	1	0.969413	0.612465	0.579679	0.561644	0.678396	0.620155	0.494903	0.609902	0.566495
Infigratinib	Q9Y294	ASF1A	Histone chaperone ASF1A	1310700	1772400	1416800	1411800	1035500	1205900	1513300	1149400	1698000	613500	1.70651e+06	1.57901e+06	1.55755e+06	1.36457e+06	967978	1.12406e+06	1.34138e+06	1.07194e+06	1.59927e+06	733710	1	0.925289	0.912712	0.799627	0.567227	0.658692	0.786038	0.628145	0.937162	0.429948
DMSO	Q9NVP2	ASF1B	Histone chaperone ASF1B	571060	788780	981810	1071000	765800	1031300	1076400	1139800	1237800	1022800	630108	637508	962279	1.07512e+06	1.30527e+06	860326	786527	1.21243e+06	1.19334e+06	1.09407e+06	1	1.01174	1.52716	1.70624	2.0715	1.36536	1.24824	1.92416	1.89387	1.73632
Infigratinib	Q9NVP2	ASF1B	Histone chaperone ASF1B	292490	489120	408850	490440	480370	509280	415450	511510	547190	362240	380817	435752	449467	474033	449046	474718	368253	477036	515375	433218	1	1.14426	1.18027	1.24478	1.17917	1.24658	0.967007	1.25267	1.35334	1.1376
DMSO	Q9UBL3-3;Q9UBL3;Q9UBL3-2	ASH2L	Set1/Ash2 histone methyltransferase complex subunit ASH2	2715300	3579400	3089400	2893500	1626000	3646000	4121900	2570300	3191600	2636500	2.99606e+06	2.89294e+06	3.02794e+06	2.90462e+06	2.77144e+06	3.04155e+06	3.01188e+06	2.73408e+06	3.07697e+06	2.82021e+06	1	0.965582	1.01064	0.969479	0.925026	1.01518	1.00528	0.912557	1.027	0.941304
Infigratinib	Q9UBL3-3;Q9UBL3;Q9UBL3-2	ASH2L	Set1/Ash2 histone methyltransferase complex subunit ASH2	2204200	3141500	2506300	2783300	2964800	2903700	3044600	2895700	3041500	2617800	2.86983e+06	2.79873e+06	2.75529e+06	2.69019e+06	2.77147e+06	2.70664e+06	2.69872e+06	2.70054e+06	2.86466e+06	3.13073e+06	1	0.975226	0.960087	0.937404	0.965727	0.943138	0.940375	0.941011	0.998199	1.09091
DMSO	P04424;P04424-3;P04424-2	ASL	Argininosuccinate lyase	7933800	10894000	7303800	6289100	2634200	9592400	10456000	4435000	5823600	4558800	8.75416e+06	8.80476e+06	7.1585e+06	6.31327e+06	4.48987e+06	8.00212e+06	7.64022e+06	4.7176e+06	5.61443e+06	4.87645e+06	1	1.00578	0.817726	0.721174	0.512884	0.914094	0.872753	0.538898	0.641344	0.557044
Infigratinib	P04424;P04424-3;P04424-2	ASL	Argininosuccinate lyase	6953800	9888600	8060700	8614600	9113100	9194900	10229000	8988000	8888900	5300500	9.05373e+06	8.80966e+06	8.86148e+06	8.32641e+06	8.51886e+06	8.5709e+06	9.06693e+06	8.38225e+06	8.37208e+06	6.33909e+06	1	0.973042	0.978767	0.919667	0.940923	0.946671	1.00146	0.925834	0.924711	0.700163
DMSO	O95671-2;O95671;O95671-3	ASMTL	N-acetylserotonin O-methyltransferase-like protein	14398000	19721000	17836000	17207000	12241000	20106000	22509000	17503000	18641000	16248000	1.58868e+07	1.59389e+07	1.74812e+07	1.72731e+07	2.08642e+07	1.67727e+07	1.64474e+07	1.86183e+07	1.79715e+07	1.73801e+07	1	1.00328	1.10036	1.08727	1.31331	1.05577	1.03529	1.17194	1.13122	1.094
Infigratinib	O95671-2;O95671;O95671-3	ASMTL	N-acetylserotonin O-methyltransferase-like protein	11665000	17333000	14694000	15777000	16395000	16354000	18043000	15856000	16429000	13190000	1.51876e+07	1.54418e+07	1.61538e+07	1.52492e+07	1.53259e+07	1.52442e+07	1.59932e+07	1.47874e+07	1.54738e+07	1.57745e+07	1	1.01674	1.06361	1.00405	1.00911	1.00372	1.05304	0.973646	1.01884	1.03864
DMSO	O43681	ASNA1	ATPase ASNA1	9283700	13360000	9378600	8520800	3541500	11728000	13704000	6455800	7920300	6444500	1.02436e+07	1.07978e+07	9.19203e+06	8.55355e+06	6.03632e+06	9.78367e+06	1.00135e+07	6.86716e+06	7.63583e+06	6.89354e+06	1	1.0541	0.89734	0.83501	0.589274	0.955097	0.977537	0.670383	0.745421	0.672958
Infigratinib	O43681	ASNA1	ATPase ASNA1	10584000	16143000	13070000	13506000	14363000	14372000	14550000	14238000	15402000	9799300	1.37802e+07	1.43816e+07	1.43684e+07	1.30542e+07	1.34264e+07	1.33967e+07	1.2897e+07	1.32784e+07	1.45065e+07	1.17194e+07	1	1.04365	1.04269	0.947315	0.974329	0.972169	0.935912	0.963588	1.05271	0.850452
DMSO	P08243-2;P08243;P08243-3	ASNS	Asparagine synthetase [glutamine-hydrolyzing]	11882000	18247000	13152000	12560000	6490200	15638000	16180000	10670000	11834000	9503500	1.31106e+07	1.47476e+07	1.28904e+07	1.26083e+07	1.10622e+07	1.30455e+07	1.18228e+07	1.13499e+07	1.1409e+07	1.01657e+07	1	1.12486	0.983201	0.961685	0.843762	0.99503	0.90177	0.865703	0.870208	0.775379
Infigratinib	P08243-2;P08243;P08243-3	ASNS	Asparagine synthetase [glutamine-hydrolyzing]	10168000	15235000	11650000	12663000	13348000	13548000	14157000	12652000	12060000	8242900	1.32386e+07	1.35727e+07	1.28074e+07	1.22394e+07	1.24776e+07	1.26286e+07	1.25487e+07	1.17993e+07	1.13588e+07	9.85802e+06	1	1.02524	0.967429	0.924525	0.942521	0.953925	0.947889	0.891284	0.858009	0.744645
DMSO	Q9NWL6	ASNSD1	Asparagine synthetase domain-containing protein 1	19201	26856	18451	15015	4285.5	24876	25965	7476.2	14171	8332.5	21186.4	21705.6	18083.9	15072.7	7304.43	20751.9	18972.7	7952.58	13662	8913.1	1	1.02451	0.853564	0.711433	0.34477	0.979493	0.895512	0.375362	0.644849	0.420699
DMSO	L0R819	ASNSD1	L0R819	152390	193870	77563	42958	18630	128290	118330	26783	48042	27458	168147	156690	76020	43123.1	31753.9	107021	86463.9	28489.6	46316.5	29371.2	1	0.93186	0.452104	0.25646	0.188846	0.636474	0.514216	0.169432	0.275452	0.174676
Infigratinib	Q9NWL6	ASNSD1	Asparagine synthetase domain-containing protein 1	20720	29446	23704	23477	29721	28054	24799	26904	27149	20121	26977.1	26233.2	26058.9	22691.6	27783	26150.2	21981.7	25090.8	25570.5	24063.5	1	0.972424	0.965963	0.841144	1.02987	0.969347	0.814829	0.930078	0.94786	0.891999
Infigratinib	L0R819	ASNSD1	L0R819	93250	130870	99029	88171	79088	93525	102500	81217	107530	38209	121410	116591	108867	85221.4	73930.9	87178.1	90855.4	75743.3	101278	45695.7	1	0.960308	0.89669	0.701931	0.608936	0.718048	0.748337	0.623865	0.834182	0.376376
DMSO	Q12797;Q12797-10;Q12797-6;Q12797-11;Q12797-2;Q12797-9;Q12797-5;Q12797-8;Q12797-7;Q12797-4;Q12797-3	ASPH	Aspartyl/asparaginyl beta-hydroxylase	3609900	4821200	4832100	4914300	2950200	5260300	5939600	4923300	4913300	4127600	3.98317e+06	3.89659e+06	4.73597e+06	4.93319e+06	5.02847e+06	4.38822e+06	4.34008e+06	5.23701e+06	4.73683e+06	4.41521e+06	1	0.978265	1.189	1.23851	1.26243	1.10169	1.0896	1.31479	1.18921	1.10847
Infigratinib	Q12797;Q12797-10;Q12797-6;Q12797-11;Q12797-2;Q12797-9;Q12797-5;Q12797-8;Q12797-7;Q12797-4;Q12797-3	ASPH	Aspartyl/asparaginyl beta-hydroxylase	2437000	3453600	2861600	2981500	3282700	3203000	3352900	3129500	3005800	2668300	3.17293e+06	3.07678e+06	3.14588e+06	2.88176e+06	3.06864e+06	2.98563e+06	2.97199e+06	2.91858e+06	2.83104e+06	3.19113e+06	1	0.969696	0.991475	0.908232	0.967132	0.94097	0.936671	0.919839	0.892246	1.00574
DMSO	Q5U4P2	ASPHD1	Aspartate beta-hydroxylase domain-containing protein 1	36766	64838	52386	55802	30016	64583	79752	55111	50723	45799	40567.6	52403.4	51343.9	56016.5	51160.8	53876.1	58274.9	58622.6	48901.2	48990.2	1	1.29175	1.26564	1.38082	1.26112	1.32806	1.43649	1.44506	1.20542	1.20762
Infigratinib	Q5U4P2	ASPHD1	Aspartate beta-hydroxylase domain-containing protein 1	16250	27318	21130	28245	29092	30303	27738	34955	26647	26934	21157.2	24337.3	23229.1	27300.1	27195	28246.5	24586.8	32599.2	25097.7	32211.5	1	1.15031	1.09793	1.29034	1.28538	1.33508	1.1621	1.54081	1.18625	1.52248
DMSO	Q6ICH7	ASPHD2	Aspartate beta-hydroxylase domain-containing protein 2	1517.8	3371.4	0	1581	0	0	1350.2	0	2451.9	2354.9	1674.74	2724.83	0	1587.08	0	0	986.594	0	2363.83	2518.99	1	1.62702	0	0.947654	0	0	0.589102	0	1.41146	1.5041
DMSO	Q8IZT6;Q8IZT6-2	ASPM	Abnormal spindle-like microcephaly-associated protein	16366	28814	11852	12378	9036.8	19399	22307	12100	12640	11313	18058.3	23288.1	11616.2	12425.6	15402.8	16182.9	16299.8	12871	12186	12101.3	1	1.28961	0.643264	0.688082	0.85295	0.896151	0.902621	0.712749	0.674816	0.670124
Infigratinib	Q8IZT6;Q8IZT6-2	ASPM	Abnormal spindle-like microcephaly-associated protein	128380	204180	139960	155510	142440	166190	158500	179480	139650	125500	167149	181902	153864	150308	133152	154912	140494	167384	131530	150091	1	1.08827	0.920524	0.899246	0.796608	0.926791	0.840531	1.00141	0.786908	0.897948
DMSO	Q9BZE9;Q9BZE9-2;Q9BZE9-3;Q9BZE9-4	ASPSCR1	Tether containing UBX domain for GLUT4	1599400	2201200	1890100	1774900	914020	2241100	2551600	1371800	1715700	1558900	1.76478e+06	1.77906e+06	1.8525e+06	1.78172e+06	1.5579e+06	1.86956e+06	1.86446e+06	1.45921e+06	1.65408e+06	1.66752e+06	1	1.00809	1.04971	1.0096	0.882775	1.05937	1.05648	0.826852	0.937271	0.94489
Infigratinib	Q9BZE9;Q9BZE9-2;Q9BZE9-3;Q9BZE9-4	ASPSCR1	Tether containing UBX domain for GLUT4	1612800	2271300	1799700	2136900	2170500	2133100	2257700	2161700	2105300	1681100	2.09984e+06	2.02348e+06	1.97849e+06	2.06541e+06	2.02897e+06	1.98834e+06	2.00121e+06	2.01601e+06	1.98289e+06	2.0105e+06	1	0.963636	0.942211	0.983606	0.96625	0.946902	0.953032	0.960079	0.944308	0.957454
DMSO	Q7L266	ASRGL1	Isoaspartyl peptidase/L-asparaginase;Isoaspartyl peptidase/L-asparaginase alpha chain;Isoaspartyl peptidase/L-asparaginase beta chain	4092.8	6807.4	10537	11506	6573	9128.3	11113	14881	10523	12357	4516	5501.88	10327.4	11550.2	11203.4	7614.96	8120.29	15829.2	10145	13218	1	1.21831	2.28684	2.55762	2.48082	1.68622	1.79812	3.50514	2.24647	2.92693
Infigratinib	Q7L266	ASRGL1	Isoaspartyl peptidase/L-asparaginase;Isoaspartyl peptidase/L-asparaginase alpha chain;Isoaspartyl peptidase/L-asparaginase beta chain	33473	54491	43676	51432	54196	52912	57144	59480	55195	59096	43581.3	48545.5	48015	49711.4	50662	49321.2	50652.1	55471.3	51985.8	70675.3	1	1.11391	1.10173	1.14066	1.16247	1.13171	1.16225	1.27282	1.19285	1.62169
DMSO	P00966	ASS1	Argininosuccinate synthase	647900	777370	485730	381410	139230	643120	698850	206120	330730	260610	714893	628286	476067	382876	237311	536500	510651	219254	318851	278769	1	0.878853	0.665928	0.53557	0.331953	0.750462	0.714304	0.306694	0.446012	0.389945
Infigratinib	P00966	ASS1	Argininosuccinate synthase	651380	865170	685240	759510	769010	787600	810550	790860	775460	465270	848085	770771	753315	734102	718865	734151	718467	737559	730373	556436	1	0.908837	0.888253	0.865599	0.847633	0.865657	0.847164	0.869676	0.861202	0.656108
Infigratinib	Q2TB18-2;Q2TB18	ASTE1	Protein asteroid homolog 1	124000	198210	155020	152210	154150	173960	185020	161140	176860	101320	161446	176583	170420	147118	144098	162154	164001	150280	166577	121173	1	1.09376	1.05559	0.911253	0.892549	1.00439	1.01583	0.930838	1.03178	0.750548
DMSO	O75129-2;O75129-3;O75129	ASTN2	Astrotactin-2	586770	639640	496550	418040	230140	607950	666130	397690	514100	473640	647442	516970	486672	419647	392263	507161	486742	423031	495635	506643	1	0.798481	0.751684	0.64816	0.605865	0.78333	0.751792	0.653387	0.765527	0.782529
Infigratinib	O75129-2;O75129-3;O75129	ASTN2	Astrotactin-2	415970	513940	353380	366670	440690	454000	445070	411520	382100	447900	541586	457864	388486	354404	411954	423190	394508	383785	359884	535662	1	0.845414	0.717313	0.654381	0.760644	0.781391	0.728431	0.708633	0.6645	0.989063
DMSO	Q9NVM9;Q9NVM9-2	ASUN	Protein asunder homolog	1688800	2289300	2458500	2645500	1839700	2753500	3163800	2830000	2940500	2739300	1.86342e+06	1.85026e+06	2.40959e+06	2.65567e+06	3.13568e+06	2.29701e+06	2.31179e+06	3.01033e+06	2.83489e+06	2.93017e+06	1	0.992936	1.2931	1.42515	1.68275	1.23268	1.24062	1.61548	1.52133	1.57247
Infigratinib	Q9NVM9;Q9NVM9-2	ASUN	Protein asunder homolog	2444100	3524100	2812400	3358000	3755100	3613100	3516100	3703800	3300900	3479800	3.18218e+06	3.13959e+06	3.0918e+06	3.24566e+06	3.51024e+06	3.3679e+06	3.11665e+06	3.45418e+06	3.10898e+06	4.16164e+06	1	0.986616	0.971598	1.01995	1.10309	1.05836	0.979409	1.08548	0.976998	1.3078
DMSO	Q76L83-2;Q76L83	ASXL2	Putative Polycomb group protein ASXL2	22818	27615	27180	24405	11655	35425	35994	20250	24267	20786	25177.4	22319	26639.3	24498.8	19865.4	29552.1	26300.9	21540.3	23395.4	22234.3	1	0.88647	1.05806	0.973047	0.789017	1.17375	1.04462	0.855542	0.929222	0.883107
Infigratinib	Q76L83-2;Q76L83	ASXL2	Putative Polycomb group protein ASXL2	11851	16045	14867	18005	23155	22530	15600	20001	20077	17925	15429.8	14294.3	16343.9	17402.7	21645.1	21001	13827.8	18653	18909.7	21437.2	1	0.926411	1.05925	1.12786	1.40281	1.36107	0.896172	1.2089	1.22553	1.38934
DMSO	Q8NBU5;Q8NBU5-2	ATAD1	ATPase family AAA domain-containing protein 1	1981300	2751200	1668600	1518000	694150	2065900	2270400	1265100	1515700	1155900	2.18617e+06	2.22358e+06	1.63541e+06	1.52383e+06	1.18315e+06	1.7234e+06	1.65899e+06	1.34571e+06	1.46126e+06	1.23644e+06	1	1.01711	0.74807	0.697034	0.541196	0.788322	0.758855	0.615557	0.668412	0.565575
Infigratinib	Q8NBU5;Q8NBU5-2	ATAD1	ATPase family AAA domain-containing protein 1	2348900	3525400	2946800	3192400	3211600	3232400	3531600	3246300	3487400	2536100	3.05823e+06	3.14074e+06	3.23955e+06	3.0856e+06	3.00218e+06	3.01304e+06	3.13039e+06	3.02751e+06	3.28463e+06	3.03303e+06	1	1.02698	1.05929	1.00895	0.981674	0.985224	1.0236	0.989957	1.07403	0.99176
DMSO	Q6PL18;Q6PL18-2	ATAD2	ATPase family AAA domain-containing protein 2	614210	845740	725520	786720	522500	859920	948280	766840	738030	649430	677720	683544	711087	789743	890576	717358	692910	815703	711522	694681	1	1.00859	1.04923	1.16529	1.31408	1.05849	1.02241	1.2036	1.04988	1.02503
Infigratinib	Q6PL18;Q6PL18-2	ATAD2	ATPase family AAA domain-containing protein 2	892840	1392900	1227400	1326400	1353000	1345700	1267400	1298000	1166300	674830	1.16246e+06	1.24092e+06	1.34934e+06	1.28203e+06	1.26477e+06	1.25438e+06	1.12342e+06	1.21052e+06	1.09849e+06	807057	1	1.06749	1.16076	1.10286	1.08801	1.07907	0.966411	1.04134	0.944967	0.694265
DMSO	Q9ULI0-2;Q9ULI0	ATAD2B	ATPase family AAA domain-containing protein 2B	352150	381230	283720	297850	193600	338310	366970	263530	373430	326610	388563	308118	278076	298995	329982	282223	268146	280322	360017	349368	1	0.792969	0.715653	0.769489	0.849237	0.726326	0.690096	0.721433	0.926537	0.899129
Infigratinib	Q9ULI0-2;Q9ULI0	ATAD2B	ATPase family AAA domain-containing protein 2B	41748	68663	53805	49299	53751	53324	57804	52536	64779	41486	54355.2	61171.2	59150.2	47649.8	50246	49705.2	51237.2	48995.3	61012.6	49614.8	1	1.1254	1.08822	0.876637	0.924402	0.914453	0.942636	0.901392	1.12248	0.912789
DMSO	Q9NVI7-2;Q9NVI7;Q9NVI7-3	ATAD3A	ATPase family AAA domain-containing protein 3A	7251700	9010700	5168800	4929600	3214000	6246500	6742000	4678000	5482600	4856300	8.00153e+06	7.28263e+06	5.06598e+06	4.94854e+06	5.47811e+06	5.21092e+06	4.92639e+06	4.97608e+06	5.28568e+06	5.19468e+06	1	0.910155	0.633126	0.61845	0.684632	0.651241	0.615681	0.621891	0.660584	0.649211
Infigratinib	Q9NVI7-2;Q9NVI7;Q9NVI7-3	ATAD3A	ATPase family AAA domain-containing protein 3A	6450100	9471500	7601000	7541900	6431400	7075600	7948300	6478300	8278800	3964900	8.39792e+06	8.43807e+06	8.35611e+06	7.2896e+06	6.01203e+06	6.59543e+06	7.04533e+06	6.04169e+06	7.79745e+06	4.74179e+06	1	1.00478	0.995022	0.868024	0.715895	0.785364	0.838938	0.719427	0.928498	0.564639
DMSO	Q5T9A4;Q5T9A4-3;Q5T9A4-2	ATAD3B	ATPase family AAA domain-containing protein 3B	23625000	32661000	25898000	26595000	17646000	29866000	32751000	26590000	26626000	24677000	2.60678e+07	2.63973e+07	2.53828e+07	2.66972e+07	3.00768e+07	2.49147e+07	2.39312e+07	2.82843e+07	2.56697e+07	2.63965e+07	1	1.01264	0.973721	1.02414	1.15379	0.955762	0.918036	1.08503	0.984725	1.01261
Infigratinib	Q5T9A4;Q5T9A4-3;Q5T9A4-2	ATAD3B	ATPase family AAA domain-containing protein 3B	20573000	28795000	23477000	25916000	27316000	26942000	30150000	26182000	26553000	18787000	2.67857e+07	2.56532e+07	2.58093e+07	2.5049e+07	2.55348e+07	2.51136e+07	2.67248e+07	2.44174e+07	2.50091e+07	2.24681e+07	1	0.95772	0.963548	0.935164	0.9533	0.937576	0.997727	0.911586	0.933676	0.838812
DMSO	Q96QE3;Q96QE3-2	ATAD5	ATPase family AAA domain-containing protein 5	53960	73624	58569	60655	39798	69022	76550	62666	56932	51526	59539.5	59504.4	57403.9	60888.1	67833.8	57579.2	55935.2	66659	54887.2	55116.3	1	0.999411	0.964131	1.02265	1.13931	0.967075	0.939464	1.11958	0.921861	0.925709
Infigratinib	Q96QE3;Q96QE3-2	ATAD5	ATPase family AAA domain-containing protein 5	43845	50440	40353	29401	32128	34574	36164	37336	41113	24458	57085.4	44936.5	44361.8	28417.4	30033	32227.7	32055.6	34819.7	38722.6	29250.3	1	0.78718	0.777113	0.497805	0.526107	0.564552	0.561537	0.609958	0.678327	0.512396
DMSO	O95260-2	ATE1	Arginyl-tRNA--protein transferase 1	2430600	3301400	2469500	2473500	1594100	2911800	3233400	2595200	2624200	2465200	2.68193e+06	2.66826e+06	2.42037e+06	2.48301e+06	2.71707e+06	2.42907e+06	2.36265e+06	2.76056e+06	2.52995e+06	2.63697e+06	1	0.994904	0.902476	0.925829	1.0131	0.905717	0.880953	1.02932	0.943332	0.983238
DMSO	O95260	ATE1	Arginyl-tRNA--protein transferase 1	14529	18618	16664	11650	5212.3	13758	21179	4352	8806.8	11058	16031.3	15047.5	16332.5	11694.8	8884.11	11477.1	15475.5	4629.31	8490.48	11828.5	1	0.938629	1.01879	0.729496	0.554173	0.715919	0.965332	0.288767	0.529619	0.737838
Infigratinib	O95260-2	ATE1	Arginyl-tRNA--protein transferase 1	3183500	4569000	3674900	4000900	4270100	4184000	4476500	4339900	4395900	3802200	4.14486e+06	4.07048e+06	4.03998e+06	3.86706e+06	3.99166e+06	3.90006e+06	3.96795e+06	4.04741e+06	4.14031e+06	4.54721e+06	1	0.982054	0.974696	0.932976	0.963038	0.940938	0.957317	0.976488	0.998902	1.09707
DMSO	P18846-2;P18846	ATF1	Cyclic AMP-dependent transcription factor ATF-1	106290	139040	125070	124950	108390	140690	156370	145040	153100	151530	117280	112375	122582	125430	184746	117366	114260	154282	147601	162088	1	0.958173	1.0452	1.06949	1.57525	1.00073	0.974244	1.31549	1.25853	1.38206
Infigratinib	P18846-2;P18846	ATF1	Cyclic AMP-dependent transcription factor ATF-1	78325	95780	67618	67253	83695	80918	94544	97877	81656	108890	101978	85329.5	74335.5	65003.1	78237.5	75426.6	83803.3	91280.5	76908.3	130226	1	0.836746	0.728938	0.637425	0.767201	0.739638	0.82178	0.895102	0.754168	1.277
DMSO	P15336-5;P15336;P15336-4;P15336-7;P15336-3;P15336-2;P15336-6;P15336-8	ATF2	Cyclic AMP-dependent transcription factor ATF-2	214230	291340	371270	444530	295510	414240	462640	375270	476870	497490	236382	235467	363884	446238	503683	345565	338052	399182	459742	532154	1	0.996131	1.53939	1.88779	2.1308	1.4619	1.43011	1.68872	1.94492	2.25125
Infigratinib	P15336-5;P15336;P15336-4;P15336-7;P15336-3;P15336-2;P15336-6;P15336-8	ATF2	Cyclic AMP-dependent transcription factor ATF-2	276400	401120	336350	321860	278810	298570	344020	298020	359130	119490	359868	357354	369764	311093	260630	278308	304937	277935	338249	142903	1	0.993014	1.0275	0.864463	0.724237	0.773361	0.847359	0.772324	0.939926	0.397098
DMSO	P18847-5;P18847;P18847-4;P18847-2;P18847-3	ATF3	Cyclic AMP-dependent transcription factor ATF-3	33879	58067	52454	58340	44363	56386	65570	70320	67708	61863	37382.1	46930.9	51410.5	58564.2	75614.6	47038	47912.1	74800.8	65276.1	66173.5	1	1.25544	1.37527	1.56664	2.02275	1.2583	1.28169	2.00098	1.74619	1.77019
Infigratinib	P18847-5;P18847;P18847-4;P18847-2;P18847-3	ATF3	Cyclic AMP-dependent transcription factor ATF-3	107540	124580	102010	102260	107550	102110	113910	108080	116610	110960	140015	110987	112144	98839	100537	95180.5	100969	100796	109830	132702	1	0.792679	0.800942	0.705917	0.718043	0.679787	0.72113	0.719892	0.784415	0.947766
DMSO	Q99941-2;Q99941	ATF6B	Cyclic AMP-dependent transcription factor ATF-6 beta;Processed cyclic AMP-dependent transcription factor ATF-6 beta	73831	95726	89248	86302	74997	117120	136250	99015	68882	73417	81465.2	77367.7	87472.6	86633.7	127829	97703.2	99558.1	105324	66408	78532.6	1	0.949703	1.07374	1.06344	1.56912	1.19933	1.22209	1.29287	0.81517	0.964002
Infigratinib	Q99941-2;Q99941	ATF6B	Cyclic AMP-dependent transcription factor ATF-6 beta;Processed cyclic AMP-dependent transcription factor ATF-6 beta	73594	102050	89626	107320	119610	109660	115500	104380	84234	69909	95818.1	90915.3	98529.8	103730	111811	102218	102379	97345.2	79336.4	83607.1	1	0.948833	1.0283	1.08257	1.1669	1.06679	1.06847	1.01594	0.82799	0.87256
DMSO	P17544-4;P17544-2;P17544-3;P17544;P17544-1;P17544-5	ATF7	Cyclic AMP-dependent transcription factor ATF-7	30210	40773	44917	39152	27638	51398	52497	35638	48397	36376	33333.7	32953.6	44023.5	39302.5	47107.6	42877	38359.7	37908.8	46658.7	38910.6	1	0.988595	1.32069	1.17906	1.41321	1.28629	1.15078	1.13725	1.39974	1.1673
Infigratinib	P17544-4;P17544-2;P17544-3;P17544;P17544-1;P17544-5	ATF7	Cyclic AMP-dependent transcription factor ATF-7	41538	61537	49361	59552	62323	67959	64062	62281	52489	61638	54081.7	54822.7	54264.7	57559.8	58259.1	63347.1	56784.2	58083.5	49437.2	73715.4	1	1.0137	1.00338	1.06431	1.07724	1.17132	1.04997	1.07399	0.914119	1.36304
DMSO	Q6VMQ6-5;Q6VMQ6;Q6VMQ6-4;Q6VMQ6-2	ATF7IP	Activating transcription factor 7-interacting protein 1	616110	801210	713820	781110	552560	825540	849550	799320	802210	821760	679816	647554	699620	784112	941812	688678	620768	850252	773397	879019	1	0.952543	1.02913	1.15342	1.38539	1.01304	0.91314	1.25071	1.13766	1.29302
Infigratinib	Q6VMQ6-5;Q6VMQ6;Q6VMQ6-4;Q6VMQ6-2	ATF7IP	Activating transcription factor 7-interacting protein 1	432630	642050	496000	480640	517140	526540	611300	499370	567110	413290	563277	571996	545275	464561	483419	490807	541853	465715	534137	494271	1	1.01548	0.968041	0.824747	0.858226	0.871343	0.961966	0.826795	0.948267	0.877492
DMSO	Q9BSB4	ATG101	Autophagy-related protein 101	135030	207410	314990	349720	141120	356420	502620	287230	267330	208170	148992	167633	308724	351064	240532	297331	367265	305532	257728	222675	1	1.12511	2.07208	2.35626	1.61439	1.99561	2.465	2.05066	1.72981	1.49454
Infigratinib	Q9BSB4	ATG101	Autophagy-related protein 101	122010	176790	162270	201050	152690	167700	152040	146870	169030	60329	158855	157500	178391	194324	142733	156319	134767	136972	159202	72149.9	1	0.991474	1.12298	1.22328	0.898515	0.984038	0.848368	0.862243	1.00219	0.454188
DMSO	O94817	ATG12	Ubiquitin-like protein ATG12	1030600	1519600	927380	893410	521500	1217900	1240600	767190	799220	841340	1.13716e+06	1.22817e+06	908931	896843	888872	1.01599e+06	906509	816075	770514	899964	1	1.08003	0.799296	0.788666	0.781656	0.893441	0.797166	0.71764	0.677575	0.79141
Infigratinib	O94817	ATG12	Ubiquitin-like protein ATG12	1077400	1587900	1410300	1519700	1602200	1657500	1810400	1484700	1620300	1236800	1.40276e+06	1.41464e+06	1.55041e+06	1.46886e+06	1.49772e+06	1.54502e+06	1.60473e+06	1.38464e+06	1.52609e+06	1.47914e+06	1	1.00848	1.10526	1.04712	1.0677	1.10141	1.14398	0.987084	1.08792	1.05445
DMSO	O75143-2;O75143;O75143-5;O75143-4;O75143-3	ATG13	Autophagy-related protein 13	78316	111400	76610	82396	28465	97191	128350	70255	78195	51578	86413.9	90035.8	75086	82712.7	48517.2	81078.2	93785.6	74731.6	75386.5	55171.9	1	1.04191	0.86891	0.957168	0.561451	0.938253	1.08531	0.86481	0.872388	0.638461
Infigratinib	O75143-2;O75143;O75143-5;O75143-4;O75143-3	ATG13	Autophagy-related protein 13	95244	155640	135640	161920	157170	160740	145850	167070	165540	117150	124006	138658	149115	156503	146921	149832	129281	155810	155915	140105	1	1.11816	1.20248	1.26206	1.18479	1.20826	1.04254	1.25647	1.25732	1.12982
DMSO	Q6ZNE5	ATG14	Beclin 1-associated autophagy-related key regulator	16774	57719	105960	112710	31183	124910	310160	88882	46679	45007	18508.4	46649.7	103852	113143	53149.9	104202	226634	94545.5	45002.4	48143	1	2.52045	5.61107	6.11306	2.87166	5.62996	12.2449	5.10824	2.43145	2.60114
Infigratinib	Q6ZNE5	ATG14	Beclin 1-associated autophagy-related key regulator	10534	14049	11802	10261	15176	19291	17533	16575	15160	17845	13715.1	12516.1	12974.5	9917.73	14186.4	17981.8	15541.2	15457.9	14278.6	21341.6	1	0.91258	0.945999	0.723126	1.03437	1.3111	1.13314	1.12707	1.04108	1.55607
DMSO	Q676U5;Q676U5-2;Q676U5-3;Q676U5-5;Q676U5-4	ATG16L1	Autophagy-related protein 16-1	785820	1109500	1000200	1038000	530720	1084800	1316900	915640	1080500	965020	867074	896721	980303	1.04199e+06	904587	904956	962261	973984	1.04169e+06	1.03226e+06	1	1.03419	1.13059	1.20173	1.04326	1.04369	1.10978	1.1233	1.20139	1.19051
Infigratinib	Q676U5;Q676U5-2;Q676U5-3;Q676U5-5;Q676U5-4	ATG16L1	Autophagy-related protein 16-1	1289800	1927700	1505400	1741500	1684200	1771200	1834500	1817900	1780000	1547600	1.6793e+06	1.71737e+06	1.65495e+06	1.68324e+06	1.57438e+06	1.651e+06	1.62609e+06	1.69538e+06	1.67651e+06	1.85084e+06	1	1.02267	0.985503	1.00235	0.937522	0.98315	0.968316	1.00958	0.998338	1.10215
DMSO	Q2TAZ0;Q2TAZ0-3;Q2TAZ0-4	ATG2A	Autophagy-related protein 2 homolog A	100470	128740	148840	151150	115050	161360	194350	196550	179550	164420	110859	104050	145879	151731	196097	134609	142012	209074	173101	175877	1	0.938585	1.3159	1.36869	1.76889	1.21424	1.28102	1.88595	1.56146	1.58649
Infigratinib	Q2TAZ0;Q2TAZ0-3;Q2TAZ0-4	ATG2A	Autophagy-related protein 2 homolog A	67621	103580	85955	105540	109850	109130	108660	109180	104330	94461	88041.4	92278.4	94494.1	102009	102687	101724	96315.6	101822	98264	112970	1	1.04813	1.07329	1.15865	1.16635	1.15541	1.09398	1.15652	1.11611	1.28314
DMSO	Q96BY7	ATG2B	Autophagy-related protein 2 homolog B	12565	19345	20102	18816	13101	18877	24963	18705	22584	17016	13864.2	15635	19702.1	18888.3	22330	15747.5	18240.5	19896.9	21772.8	18201.7	1	1.12772	1.42107	1.36238	1.61062	1.13583	1.31565	1.43512	1.57043	1.31285
Infigratinib	Q96BY7	ATG2B	Autophagy-related protein 2 homolog B	60828	88432	68740	72000	70527	80212	73242	70573	88463	46492	79197	78783.2	75568.9	69591.3	65928.1	74768.5	64921.3	65816.7	83319.5	55601.7	1	0.994775	0.954189	0.878712	0.832457	0.944083	0.819745	0.83105	1.05205	0.702068
DMSO	Q9NT62;Q9NT62-2	ATG3	Ubiquitin-like-conjugating enzyme ATG3	3393000	4362200	4247800	4187500	2823100	4393000	5471200	3885800	4607700	4473500	3.74384e+06	3.52562e+06	4.1633e+06	4.20359e+06	4.81184e+06	3.66471e+06	3.99782e+06	4.1334e+06	4.4422e+06	4.78521e+06	1	0.941712	1.11204	1.1228	1.28527	0.978863	1.06784	1.10405	1.18654	1.27816
Infigratinib	Q9NT62;Q9NT62-2	ATG3	Ubiquitin-like-conjugating enzyme ATG3	2905800	4442300	3524700	4053700	4218400	4267500	4375600	4339300	4278500	4039500	3.7833e+06	3.9576e+06	3.87486e+06	3.91809e+06	3.94333e+06	3.97789e+06	3.87851e+06	4.04685e+06	4.02974e+06	4.831e+06	1	1.04607	1.0242	1.03563	1.0423	1.05143	1.02517	1.06966	1.06514	1.27693
DMSO	Q9Y4P1-6;Q9Y4P1;Q9Y4P1-2;Q9Y4P1-4;Q9Y4P1-3	ATG4B	Cysteine protease ATG4B	2657400	3466000	2163000	1831600	923350	2782300	3049400	1454300	1944800	1628600	2.93218e+06	2.80129e+06	2.11997e+06	1.83864e+06	1.57381e+06	2.32104e+06	2.2282e+06	1.54697e+06	1.87495e+06	1.74208e+06	1	0.955363	0.723002	0.627056	0.536736	0.791574	0.759914	0.527583	0.639439	0.594125
Infigratinib	Q9Y4P1-6;Q9Y4P1;Q9Y4P1-2;Q9Y4P1-4;Q9Y4P1-3	ATG4B	Cysteine protease ATG4B	2249100	3190000	2474700	2695000	2914400	2886200	3013900	2875700	2981600	1970900	2.92829e+06	2.84194e+06	2.72055e+06	2.60484e+06	2.72436e+06	2.69033e+06	2.6715e+06	2.68189e+06	2.80824e+06	2.35708e+06	1	0.970512	0.929057	0.889544	0.930359	0.918739	0.912309	0.915856	0.959005	0.804934
DMSO	Q96DT6	ATG4C	Cysteine protease ATG4C	13184	17255	12088	9543.3	6446.2	11850	13838	8575.7	14844	11961	14547.2	13945.8	11847.5	9579.98	10987.2	9885.45	10111.5	9122.14	14310.8	12794.4	1	0.95866	0.814418	0.658543	0.75528	0.679541	0.695077	0.62707	0.98375	0.879509
DMSO	Q9H1Y0;Q9H1Y0-2	ATG5	Autophagy protein 5	440820	615740	575830	542070	310540	668740	752630	454670	589500	495340	486401	497654	564375	544153	529300	557873	549948	483641	568327	529855	1	1.02313	1.16031	1.11873	1.0882	1.14694	1.13065	0.994326	1.16843	1.08934
Infigratinib	Q9H1Y0;Q9H1Y0-2	ATG5	Autophagy protein 5	571170	813500	601230	633720	707080	686140	808140	680860	694390	491820	743653	724739	660959	612520	660973	639576	716331	634973	654016	588188	1	0.974566	0.888799	0.823663	0.888819	0.860046	0.963259	0.853856	0.879464	0.790944
DMSO	O95352;O95352-3;O95352-2	ATG7	Ubiquitin-like modifier-activating enzyme ATG7	2162800	2883300	2226100	2320200	1333400	2632600	2906800	2215800	2475500	2224700	2.38644e+06	2.33034e+06	2.18182e+06	2.32912e+06	2.27272e+06	2.19615e+06	2.124e+06	2.35699e+06	2.38659e+06	2.37971e+06	1	0.976495	0.914257	0.975982	0.952348	0.920265	0.890032	0.987661	1.00006	0.997184
Infigratinib	O95352;O95352-3;O95352-2	ATG7	Ubiquitin-like modifier-activating enzyme ATG7	2439500	3526400	2936800	3066900	3000200	2982900	3221700	2914000	3266100	2204700	3.17619e+06	3.14164e+06	3.22855e+06	2.9643e+06	2.80456e+06	2.78047e+06	2.8557e+06	2.71761e+06	3.0762e+06	2.63669e+06	1	0.989122	1.01649	0.93329	0.882998	0.875412	0.899096	0.85562	0.96852	0.830144
DMSO	Q7Z3C6;Q7Z3C6-2;Q7Z3C6-3	ATG9A	Autophagy-related protein 9A	323100	455070	342580	495250	239630	549390	668580	485300	439300	474550	356509	367797	335765	497153	408438	458309	488533	516223	423522	507616	1	1.03166	0.941814	1.3945	1.14566	1.28555	1.37032	1.448	1.18797	1.42385
Infigratinib	Q7Z3C6;Q7Z3C6-2;Q7Z3C6-3	ATG9A	Autophagy-related protein 9A	441530	584200	472220	589990	532660	547440	639060	724960	572710	578160	574864	520458	519132	570253	497927	510289	566459	676101	539411	691445	1	0.905358	0.903052	0.991978	0.866164	0.887668	0.985379	1.1761	0.938328	1.2028
DMSO	Q32M88;Q32M88-2	ATHL1	Acid trehalase-like protein 1	261080	342950	246380	223260	90207	313230	340160	171750	200320	170160	288076	277179	241479	224118	153753	261301	248556	182694	193125	182017	1	0.962174	0.838247	0.777983	0.533726	0.907057	0.862813	0.634186	0.670397	0.631835
Infigratinib	Q32M88;Q32M88-2	ATHL1	Acid trehalase-like protein 1	143170	222510	183130	226930	243510	236420	228630	249580	219570	202550	186405	198232	201323	219338	227631	220376	202656	232759	206804	242238	1	1.06345	1.08003	1.17668	1.22117	1.18224	1.08718	1.24868	1.10943	1.29953
DMSO	P31939;P31939-2	ATIC	Bifunctional purine biosynthesis protein PURH;Phosphoribosylaminoimidazolecarboxamide formyltransferase;IMP cyclohydrolase	45273000	61509000	47503000	45885000	27825000	58673000	67784000	45355000	47298000	45230000	4.99543e+07	4.97128e+07	4.6558e+07	4.60613e+07	4.74264e+07	4.89459e+07	4.95299e+07	4.8245e+07	4.55992e+07	4.83816e+07	1	0.995167	0.932013	0.92207	0.949396	0.979814	0.991505	0.965783	0.912819	0.968517
Infigratinib	P31939;P31939-2	ATIC	Bifunctional purine biosynthesis protein PURH;Phosphoribosylaminoimidazolecarboxamide formyltransferase;IMP cyclohydrolase	30583000	42273000	33893000	35940000	40491000	40127000	40978000	40621000	37873000	35359000	3.98185e+07	3.76606e+07	3.72601e+07	3.47377e+07	3.78507e+07	3.74038e+07	3.63227e+07	3.78833e+07	3.5671e+07	4.22873e+07	1	0.945806	0.935747	0.8724	0.95058	0.939358	0.912205	0.951399	0.895839	1.062
DMSO	Q8NHH9;Q8NHH9-5;Q8NHH9-2;Q8NHH9-4;Q8NHH9-3;Q8WXF7-2;Q8WXF7	ATL2	Atlastin-2	1091600	1522000	1099200	998730	535570	1382400	1632200	915900	878110	747560	1.20447e+06	1.23011e+06	1.07733e+06	1.00257e+06	912853	1.15322e+06	1.19265e+06	974261	846571	799649	1	1.02129	0.894444	0.832371	0.757886	0.957447	0.990186	0.808869	0.702856	0.6639
Infigratinib	Q8NHH9;Q8NHH9-5;Q8NHH9-2;Q8NHH9-4;Q8NHH9-3;Q8WXF7-2;Q8WXF7	ATL2	Atlastin-2	1518800	2102600	1814300	1939900	2206200	2099700	2282800	2138400	2103500	1244200	1.97745e+06	1.87319e+06	1.99454e+06	1.875e+06	2.06234e+06	1.95721e+06	2.02346e+06	1.99428e+06	1.9812e+06	1.48799e+06	1	0.947273	1.00864	0.948192	1.04293	0.989763	1.02327	1.00851	1.00189	0.752479
DMSO	Q6DD88	ATL3	Atlastin-3	7692000	10345000	5788500	5039900	2067300	7714100	8245300	3845500	5011100	3859100	8.48736e+06	8.36104e+06	5.67335e+06	5.05927e+06	3.52361e+06	6.43522e+06	6.02486e+06	4.09053e+06	4.83112e+06	4.128e+06	1	0.985117	0.668447	0.596095	0.41516	0.758212	0.709862	0.481956	0.569213	0.48637
Infigratinib	Q6DD88	ATL3	Atlastin-3	6922800	10329000	8377000	7851700	7544300	8320900	9027100	7792600	8838400	5176700	9.01336e+06	9.20201e+06	9.20921e+06	7.58903e+06	7.05236e+06	7.75621e+06	8.00157e+06	7.26741e+06	8.32451e+06	6.19103e+06	1	1.02093	1.02173	0.841976	0.782433	0.860524	0.887745	0.806293	0.923575	0.686872
DMSO	Q13315	ATM	Serine-protein kinase ATM	4981700	6963100	5108900	4602600	2147300	6367400	7298900	3930100	4617400	3860300	5.49681e+06	5.62772e+06	5.00727e+06	4.62029e+06	3.65997e+06	5.31178e+06	5.33332e+06	4.18052e+06	4.45156e+06	4.12928e+06	1	1.02382	0.91094	0.84054	0.665835	0.966338	0.970257	0.760536	0.809843	0.751214
Infigratinib	Q13315	ATM	Serine-protein kinase ATM	5172900	7440300	6142300	6673100	6962900	7022600	7449800	7129800	7237800	5373700	6.73502e+06	6.62849e+06	6.7525e+06	6.44986e+06	6.50887e+06	6.54602e+06	6.60346e+06	6.64928e+06	6.81698e+06	6.42663e+06	1	0.984182	1.00259	0.95766	0.966421	0.971937	0.980466	0.987269	1.01217	0.95421
DMSO	P54259	ATN1	Atrophin-1	86026	121720	110010	120740	109280	130500	144200	138360	147260	137850	94921.2	98376.6	107822	121204	186262	108865	105367	147176	141971	147455	1	1.0364	1.13591	1.27689	1.96229	1.1469	1.11005	1.55051	1.49567	1.55345
Infigratinib	P54259	ATN1	Atrophin-1	61433	88299	60360	72076	83288	82829	84227	81205	71299	88434	79984.7	78664.7	66356.4	69664.8	77857	77207.9	74658.4	75732.1	67153.5	105762	1	0.983497	0.829614	0.870977	0.973399	0.965284	0.933408	0.946833	0.83958	1.32228
DMSO	O00244	ATOX1	Copper transport protein ATOX1	9283700	12615000	6179500	6844100	2890300	8869400	9779700	6381500	6608800	5868800	1.02436e+07	1.01957e+07	6.05657e+06	6.8704e+06	4.92638e+06	7.39898e+06	7.14604e+06	6.78813e+06	6.37143e+06	6.27773e+06	1	0.99532	0.591252	0.670699	0.48092	0.7223	0.697608	0.662667	0.621989	0.612842
Infigratinib	O00244	ATOX1	Copper transport protein ATOX1	6750700	10706000	8150400	7360400	7938300	8187900	9445800	8022900	8899400	7428700	8.78929e+06	9.53787e+06	8.96009e+06	7.11417e+06	7.42066e+06	7.63224e+06	8.37271e+06	7.48219e+06	8.38197e+06	8.88429e+06	1	1.08517	1.01943	0.809413	0.844285	0.868357	0.952603	0.851285	0.953657	1.01081
DMSO	P98196	ATP11A	Probable phospholipid-transporting ATPase IH	239390	369100	303190	292010	190830	347780	412450	277910	320410	287970	264143	298314	297159	293132	325261	290123	301378	295618	308902	308035	1	1.12937	1.12499	1.10975	1.23138	1.09836	1.14096	1.11916	1.16945	1.16617
Infigratinib	P98196	ATP11A	Probable phospholipid-transporting ATPase IH	254410	338870	271960	244860	254150	256900	273810	261100	296990	200620	331237	301896	298978	236669	237578	239466	242704	243503	279722	239930	1	0.911419	0.902608	0.714498	0.717243	0.722943	0.732718	0.735131	0.844477	0.724344
DMSO	Q9Y2G3	ATP11B	Probable phospholipid-transporting ATPase IF	15958	17337	4669.7	2753.1	0	9676.2	10593	1403.8	2788.7	1080.1	17608.1	14012.1	4576.8	2763.68	0	8072.03	7740.32	1493.25	2688.54	1155.36	1	0.795778	0.259927	0.156955	0	0.458428	0.43959	0.0848048	0.152688	0.0656154
Infigratinib	Q9Y2G3	ATP11B	Probable phospholipid-transporting ATPase IF	9245	13303	10453	12859	12241	9943.5	15047	9781.5	11767	7250.2	12036.8	11851.5	11491.4	12428.8	11442.8	9268.7	13337.6	9122.27	11082.8	8670.81	1	0.984604	0.95469	1.03257	0.950649	0.770028	1.10806	0.757863	0.920744	0.720357
DMSO	P54707;P54707-2	ATP12A	Potassium-transporting ATPase alpha chain 2	197390	247330	411410	296530	431640	318970	552210	288810	447710	294370	217800	199897	403226	297670	735710	266090	403501	307213	431630	314881	1	0.9178	1.85136	1.36671	3.37791	1.22171	1.85262	1.41053	1.98177	1.44573
Infigratinib	P54707;P54707-2	ATP12A	Potassium-transporting ATPase alpha chain 2	644250	906970	1053700	1143200	1643600	1159600	1601900	1086900	1256400	1048700	838802	808011	1.15838e+06	1.10496e+06	1.53643e+06	1.08091e+06	1.41992e+06	1.01365e+06	1.18335e+06	1.25418e+06	1	0.963291	1.38099	1.3173	1.83169	1.28863	1.69279	1.20845	1.41076	1.49521
DMSO	Q9HD20-2;Q9HD20;Q9HD20-3	ATP13A1	Manganese-transporting ATPase 13A1	6977100	9506100	6926900	6192300	2952300	8842800	10089000	5112700	5906000	4641700	7.69854e+06	7.68303e+06	6.7891e+06	6.2161e+06	5.03205e+06	7.37679e+06	7.37205e+06	5.43848e+06	5.69387e+06	4.96513e+06	1	0.997985	0.881869	0.807439	0.653637	0.958207	0.957591	0.70643	0.739605	0.644944
Infigratinib	Q9HD20-2;Q9HD20;Q9HD20-3	ATP13A1	Manganese-transporting ATPase 13A1	6662500	10001000	8001700	9100700	9662500	9464800	9916100	9608300	9394900	6395800	8.67446e+06	8.90979e+06	8.79662e+06	8.79625e+06	9.03243e+06	8.82249e+06	8.78958e+06	8.96074e+06	8.84866e+06	7.649e+06	1	1.02713	1.01408	1.01404	1.04127	1.01706	1.01327	1.033	1.02008	0.881784
DMSO	Q9NQ11-3;Q9NQ11;Q9NQ11-2	ATP13A2	Probable cation-transporting ATPase 13A2	257090	339030	270900	266430	189450	311900	352560	353120	300380	305690	283673	274011	265511	267454	322908	260192	257616	375621	289591	326990	1	0.965939	0.935974	0.942824	1.13831	0.917223	0.908144	1.32413	1.02086	1.1527
Infigratinib	Q9NQ11-3;Q9NQ11;Q9NQ11-2	ATP13A2	Probable cation-transporting ATPase 13A2	195120	246180	184490	212820	211620	215470	235680	208910	216610	196720	254043	219319	202818	205700	197821	200847	208905	194830	204016	235266	1	0.863317	0.798362	0.809708	0.778691	0.790605	0.822324	0.766919	0.803076	0.926086
DMSO	Q9H7F0-2;Q9H7F0	ATP13A3	Probable cation-transporting ATPase 13A3	360210	478960	442310	451130	278740	485200	531340	412260	479920	372570	397456	387105	433511	452864	475099	404761	388251	438529	462683	398530	1	0.973958	1.09071	1.13941	1.19535	1.01838	0.97684	1.10334	1.16411	1.0027
Infigratinib	Q9H7F0-2;Q9H7F0	ATP13A3	Probable cation-transporting ATPase 13A3	231080	353120	267760	263280	280050	275220	309870	275740	251270	208490	300862	314591	294360	254472	261789	256543	274667	257156	236661	249342	1	1.04563	0.97839	0.845811	0.870128	0.852692	0.912933	0.854731	0.786608	0.828758
DMSO	P05023-4;P05023;P05023-3;P05023-2;P50993;Q13733	ATP1A1	Sodium/potassium-transporting ATPase subunit alpha-1	43540000	58850000	44350000	43459000	26458000	51930000	58499000	43918000	47459000	43472000	4.80421e+07	4.75638e+07	4.34677e+07	4.3626e+07	4.50964e+07	4.33208e+07	4.27453e+07	4.67164e+07	4.57544e+07	4.65011e+07	1	0.990044	0.904785	0.908079	0.938685	0.901726	0.889748	0.972407	0.952382	0.967924
Infigratinib	P05023-4;P05023;P05023-3;P05023-2;P50993;Q13733	ATP1A1	Sodium/potassium-transporting ATPase subunit alpha-1	40033000	57051000	44871000	48219000	49739000	49052000	55286000	49915000	51923000	41046000	5.21223e+07	5.08262e+07	4.93287e+07	4.66059e+07	4.64957e+07	4.57232e+07	4.90052e+07	4.65509e+07	4.89041e+07	4.90886e+07	1	0.975134	0.946403	0.894165	0.89205	0.877229	0.940197	0.89311	0.938257	0.941797
DMSO	P13637-2;P13637;P13637-3	ATP1A3	Sodium/potassium-transporting ATPase subunit alpha-3	1322300	1986600	831290	585040	174340	1269800	1313300	369440	517760	296950	1.45903e+06	1.60561e+06	814753	587288	297154	1.05929e+06	959631	392981	499164	317641	1	1.10047	0.558422	0.402521	0.203666	0.726022	0.65772	0.269344	0.342121	0.217708
Infigratinib	P13637-2;P13637;P13637-3	ATP1A3	Sodium/potassium-transporting ATPase subunit alpha-3	1145500	1849400	1634900	1505900	1268900	1392100	1546700	1240400	1630500	508400	1.49142e+06	1.64761e+06	1.79732e+06	1.45552e+06	1.18616e+06	1.29763e+06	1.37099e+06	1.1568e+06	1.5357e+06	608017	1	1.10473	1.2051	0.97593	0.795321	0.870061	0.919249	0.775638	1.02969	0.407676
DMSO	P05026-2;P05026	ATP1B1	Sodium/potassium-transporting ATPase subunit beta-1	2779200	3897300	3082100	3059400	1950900	3734600	3888800	3407100	3450000	3025200	3.06657e+06	3.14988e+06	3.02079e+06	3.07116e+06	3.32521e+06	3.11546e+06	2.84155e+06	3.6242e+06	3.32609e+06	3.23599e+06	1	1.02717	0.98507	1.0015	1.08434	1.01594	0.926622	1.18184	1.08463	1.05525
Infigratinib	P05026-2;P05026	ATP1B1	Sodium/potassium-transporting ATPase subunit beta-1	3098200	4342200	3364900	3334900	3330500	3440100	4091600	3422800	3744800	2407200	4.0338e+06	3.86842e+06	3.69918e+06	3.22334e+06	3.11333e+06	3.20664e+06	3.62677e+06	3.19212e+06	3.52707e+06	2.87887e+06	1	0.959002	0.917046	0.799081	0.77181	0.794943	0.899095	0.791342	0.874378	0.713686
DMSO	P54709;P54709-2	ATP1B3	Sodium/potassium-transporting ATPase subunit beta-3	9905800	12372000	6723900	4924400	1380500	9737400	10294000	2522700	4228200	2988100	1.09301e+07	9.99931e+06	6.59014e+06	4.94332e+06	2.353e+06	8.12308e+06	7.52184e+06	2.68345e+06	4.07634e+06	3.19631e+06	1	0.914844	0.602937	0.452268	0.215277	0.743187	0.688179	0.24551	0.372947	0.292432
Infigratinib	P54709;P54709-2	ATP1B3	Sodium/potassium-transporting ATPase subunit beta-3	9978600	12620000	9032600	8551600	9644400	9230900	11103000	8959800	10008000	5365100	1.2992e+07	1.1243e+07	9.92994e+06	8.26552e+06	9.01551e+06	8.60446e+06	9.84164e+06	8.35595e+06	9.42611e+06	6.41634e+06	1	0.865384	0.764314	0.636202	0.69393	0.662291	0.757518	0.643163	0.725534	0.49387
DMSO	O14983-2;O14983;O14983-3	ATP2A1	Sarcoplasmic/endoplasmic reticulum calcium ATPase 1	38612	48485	37924	35466	11821	45966	42725	24219	43825	29170	42604.5	39186.6	37169.6	35602.3	20148.3	38345.5	31219.2	25762.2	42250.9	31202.5	1	0.919775	0.872433	0.835646	0.472915	0.900034	0.732768	0.604683	0.991701	0.732376
Infigratinib	O14983-2;O14983;O14983-3	ATP2A1	Sarcoplasmic/endoplasmic reticulum calcium ATPase 1	11076	13708	10900	10230	12593	9797.4	12294	12968	10554	15065	14420.8	12212.3	11982.9	9887.77	11771.8	9132.51	10897.3	12094	9940.37	18016.9	1	0.846857	0.830945	0.685662	0.816312	0.63329	0.75567	0.838653	0.689309	1.24937
DMSO	P16615;P16615-5;P16615-2;P16615-3;P16615-4	ATP2A2	Sarcoplasmic/endoplasmic reticulum calcium ATPase 2	32954000	42768000	31377000	29005000	16001000	35334000	39378000	25042000	30488000	26600000	3.63615e+07	3.4566e+07	3.07528e+07	2.91165e+07	2.72729e+07	2.94761e+07	2.87736e+07	2.66377e+07	2.9393e+07	2.84535e+07	1	0.950621	0.845753	0.800751	0.75005	0.810642	0.79132	0.732579	0.808354	0.782517
Infigratinib	P16615;P16615-5;P16615-2;P16615-3;P16615-4	ATP2A2	Sarcoplasmic/endoplasmic reticulum calcium ATPase 2	24214000	32705000	27130000	26517000	26310000	26836000	30685000	25872000	28839000	20028000	3.15262e+07	2.91366e+07	2.98252e+07	2.56299e+07	2.45944e+07	2.50148e+07	2.7199e+07	2.41283e+07	2.71622e+07	2.39523e+07	1	0.924202	0.946045	0.812972	0.780125	0.793461	0.862743	0.765342	0.861576	0.759759
DMSO	Q93084-4;Q93084-2;Q93084-3;Q93084-7;Q93084;Q93084-6;Q93084-5	ATP2A3	Sarcoplasmic/endoplasmic reticulum calcium ATPase 3	10491	18420	4987.8	4645.3	0	10373	9306.9	2330	4064.5	0	11575.8	14887.4	4888.58	4663.15	0	8653.31	6800.57	2478.47	3918.51	0	1	1.28608	0.422311	0.402837	0	0.747536	0.587483	0.214108	0.33851	0
DMSO	P20020-6;P20020;P20020-4;P20020-1;P20020-5;P20020-2;Q16720-8;Q16720-7;Q16720-6;Q16720-3;Q16720-5;Q16720-2;Q16720-4;Q16720;Q01814-4;Q01814-7;Q01814-3;Q01814-6;Q01814-2;Q01814-8;Q01814-5;Q01814	ATP2B1	Plasma membrane calcium-transporting ATPase 1	2056000	2794300	2273800	2295200	1578000	2728100	2908800	2488500	2599800	2358900	2.26859e+06	2.25841e+06	2.22857e+06	2.30402e+06	2.68962e+06	2.27582e+06	2.12547e+06	2.64707e+06	2.50642e+06	2.52327e+06	1	0.995512	0.982357	1.01562	1.18559	1.00319	0.936909	1.16683	1.10484	1.11226
Infigratinib	P20020-6;P20020;P20020-4;P20020-1;P20020-5;P20020-2;Q16720-8;Q16720-7;Q16720-6;Q16720-3;Q16720-5;Q16720-2;Q16720-4;Q16720;Q01814-4;Q01814-7;Q01814-3;Q01814-6;Q01814-2;Q01814-8;Q01814-5;Q01814	ATP2B1	Plasma membrane calcium-transporting ATPase 1	1730400	2507600	2035100	2069800	2120100	2151900	2391500	2234900	2300200	1848800	2.25295e+06	2.234e+06	2.23728e+06	2.00056e+06	1.98185e+06	2.00586e+06	2.11981e+06	2.08428e+06	2.16646e+06	2.21106e+06	1	0.991587	0.993042	0.887972	0.87967	0.890328	0.940905	0.925132	0.961611	0.981405
DMSO	P23634-5;P23634-4;P23634-3;P23634-2;P23634-7;P23634-6;P23634-8;P23634	ATP2B4	Plasma membrane calcium-transporting ATPase 4	35192	50274	55356	63698	34245	55134	78836	66767	54518	51102	38830.9	40632.5	54254.8	63942.8	58368.9	45993.6	57605.6	71021.4	52559.9	54662.7	1	1.0464	1.39721	1.6467	1.50316	1.18446	1.4835	1.82899	1.35356	1.40771
Infigratinib	P23634-5;P23634-4;P23634-3;P23634-2;P23634-7;P23634-6;P23634-8;P23634	ATP2B4	Plasma membrane calcium-transporting ATPase 4	62866	93781	79591	120490	120060	115980	111720	120640	114410	103260	81850.4	83548.6	87497.9	116459	112231	108109	99028	112509	107758	123493	1	1.02075	1.069	1.42283	1.37117	1.32081	1.20987	1.37457	1.31652	1.50876
DMSO	P98194-2;P98194;P98194-5;P98194-9;P98194-6;P98194-7;P98194-8	ATP2C1	Calcium-transporting ATPase type 2C member 1	998380	1347700	1325200	1430700	827610	1478200	1599400	1350700	1482400	1354500	1.10161e+06	1.08924e+06	1.29884e+06	1.4362e+06	1.41062e+06	1.23314e+06	1.16868e+06	1.43677e+06	1.42916e+06	1.44888e+06	1	0.988767	1.17903	1.30372	1.2805	1.11939	1.06088	1.30424	1.29733	1.31523
DMSO	P98194-4;P98194-3	ATP2C1	Calcium-transporting ATPase type 2C member 1	121390	161500	129830	156380	140510	153920	187950	197090	164680	164110	133942	130528	127247	156981	239493	128402	137335	209648	158765	175545	1	0.97451	0.950019	1.17201	1.78803	0.958643	1.02534	1.56522	1.18533	1.31061
Infigratinib	P98194-2;P98194;P98194-5;P98194-9;P98194-6;P98194-7;P98194-8	ATP2C1	Calcium-transporting ATPase type 2C member 1	677320	990890	782370	931660	928990	970690	1066500	978120	887290	692010	881859	882774	860094	900493	868413	904816	945340	912199	835701	827603	1	1.00104	0.975319	1.02113	0.984753	1.02603	1.07199	1.0344	0.947658	0.938476
Infigratinib	P98194-4;P98194-3	ATP2C1	Calcium-transporting ATPase type 2C member 1	52579	73257	57537	67998	68378	70703	73988	71063	67655	71176	68456.9	65263.9	63253	65723.2	63919.3	65904.8	65582.6	66273.6	63721.4	85122.3	1	0.953358	0.923982	0.960067	0.933715	0.96272	0.958012	0.968107	0.930824	1.24344
Infigratinib	P20648	ATP4A	Potassium-transporting ATPase alpha chain 1	97755	188350	193510	158580	145520	138670	166190	123120	211590	40702	127275	167799	212734	153275	136031	129259	147310	114822	199288	48677.2	1	1.3184	1.67145	1.20428	1.06879	1.01559	1.15741	0.902156	1.5658	0.382456
DMSO	P25705;P25705-2;P25705-3	ATP5A1	ATP synthase subunit alpha, mitochondrial	97871000	133200000	104890000	98181000	53974000	123280000	133980000	87900000	99065000	87786000	1.07991e+08	1.07655e+08	1.02803e+08	9.85583e+07	9.19961e+07	1.02842e+08	9.78994e+07	9.35009e+07	9.55069e+07	9.39028e+07	1	0.996889	0.951963	0.912654	0.851887	0.952321	0.906552	0.865822	0.884397	0.869543
Infigratinib	P25705;P25705-2;P25705-3	ATP5A1	ATP synthase subunit alpha, mitochondrial	81414000	113700000	93483000	97389000	105580000	107960000	114410000	106260000	106100000	91117000	1.06e+08	1.01294e+08	1.0277e+08	9.4131e+07	9.86954e+07	1.00633e+08	1.01412e+08	9.90985e+07	9.99311e+07	1.08971e+08	1	0.955609	0.969532	0.888032	0.931092	0.949376	0.956724	0.934895	0.94275	1.02803
DMSO	P06576	ATP5B	ATP synthase subunit beta, mitochondrial	71285000	100630000	83627000	80981000	45140000	98680000	117070000	79081000	78620000	69801000	7.86559e+07	8.13312e+07	8.19634e+07	8.12922e+07	7.69389e+07	8.23203e+07	8.55433e+07	8.412e+07	7.57962e+07	7.46646e+07	1	1.03401	1.04205	1.03352	0.978171	1.04659	1.08756	1.06947	0.963643	0.949256
Infigratinib	P06576	ATP5B	ATP synthase subunit beta, mitochondrial	46494000	67147000	57767000	65680000	78280000	77103000	76155000	79573000	66227000	85495000	6.05344e+07	5.98206e+07	6.35058e+07	6.34828e+07	7.31756e+07	7.18705e+07	6.75034e+07	7.42101e+07	6.23764e+07	1.02247e+08	1	0.988209	1.04909	1.04871	1.20883	1.18727	1.11512	1.22592	1.03043	1.68907
DMSO	P36542-2;P36542	ATP5C1	ATP synthase subunit gamma, mitochondrial	32301000	43455000	24957000	19271000	6472600	32974000	35415000	12388000	16673000	12804000	3.56409e+07	3.51212e+07	2.44605e+07	1.93451e+07	1.10322e+07	2.75074e+07	2.58778e+07	1.31774e+07	1.60742e+07	1.36962e+07	1	0.985418	0.686304	0.542776	0.309538	0.771792	0.726069	0.369725	0.451002	0.384282
Infigratinib	P36542-2;P36542	ATP5C1	ATP synthase subunit gamma, mitochondrial	15710000	23359000	19072000	20350000	21461000	21565000	22443000	21369000	21655000	12222000	2.04541e+07	2.08103e+07	2.09667e+07	1.96692e+07	2.00616e+07	2.01015e+07	1.98934e+07	1.99288e+07	2.03959e+07	1.46168e+07	1	1.01741	1.02506	0.961625	0.980808	0.98276	0.972583	0.974317	0.997154	0.714613
DMSO	P30049	ATP5D	ATP synthase subunit delta, mitochondrial	3642200	4921700	4243800	3581700	1303800	4991500	6349100	1894100	3416700	2453300	4.01881e+06	3.97782e+06	4.15938e+06	3.59546e+06	2.22226e+06	4.16398e+06	4.6393e+06	2.01479e+06	3.29398e+06	2.62424e+06	1	0.989801	1.03498	0.89466	0.552966	1.03612	1.1544	0.501341	0.819642	0.652991
Infigratinib	P30049	ATP5D	ATP synthase subunit delta, mitochondrial	1536100	2135000	2198800	2083600	3274700	2327400	3220800	2025700	2375900	2429900	1.99998e+06	1.90205e+06	2.41724e+06	2.0139e+06	3.06117e+06	2.16945e+06	2.8549e+06	1.88918e+06	2.23776e+06	2.90602e+06	1	0.951037	1.20863	1.00696	1.5306	1.08474	1.42747	0.9446	1.11889	1.45303
DMSO	Q5VTU8;P56381	ATP5EP2;ATP5E	ATP synthase subunit epsilon-like protein, mitochondrial;ATP synthase subunit epsilon, mitochondrial	4505600	6322100	5369000	5674000	3498900	6126600	6705700	4767300	6047500	5338400	4.97148e+06	5.10965e+06	5.26219e+06	5.69581e+06	5.96371e+06	5.1109e+06	4.89987e+06	5.07107e+06	5.83029e+06	5.71037e+06	1	1.02779	1.05848	1.1457	1.19958	1.02804	0.985595	1.02003	1.17275	1.14863
Infigratinib	Q5VTU8;P56381	ATP5EP2;ATP5E	ATP synthase subunit epsilon-like protein, mitochondrial;ATP synthase subunit epsilon, mitochondrial	4252200	5940600	4539600	4497200	5367200	5985300	5671900	5611800	4924200	5645100	5.53629e+06	5.29242e+06	4.99058e+06	4.34675e+06	5.01722e+06	5.57912e+06	5.02754e+06	5.23359e+06	4.6379e+06	6.75121e+06	1	0.955951	0.901431	0.785138	0.906242	1.00774	0.908107	0.945324	0.837726	1.21945
DMSO	P24539	ATP5F1	ATP synthase F(0) complex subunit B1, mitochondrial	14289000	19972000	8671700	7166900	2850500	11925000	12041000	4835700	6579600	5525400	1.57665e+07	1.61418e+07	8.49919e+06	7.19444e+06	4.85854e+06	9.94801e+06	8.79838e+06	5.14383e+06	6.34328e+06	5.9104e+06	1	1.0238	0.539067	0.456312	0.308156	0.630959	0.558043	0.326251	0.402327	0.374871
Infigratinib	P24539	ATP5F1	ATP synthase F(0) complex subunit B1, mitochondrial	11744000	17806000	15323000	13388000	11574000	12601000	14649000	12062000	16963000	7293500	1.52905e+07	1.58632e+07	1.68453e+07	1.29401e+07	1.08193e+07	1.17459e+07	1.29848e+07	1.12491e+07	1.59767e+07	8.7226e+06	1	1.03746	1.10168	0.846286	0.707583	0.768181	0.849208	0.735691	1.04488	0.570459
DMSO	O75947;O75947-2	ATP5H	ATP synthase subunit d, mitochondrial	15989000	20573000	18453000	17845000	10619000	21380000	23795000	16169000	20134000	18282000	1.76423e+07	1.66275e+07	1.80859e+07	1.79136e+07	1.80996e+07	1.78355e+07	1.7387e+07	1.71993e+07	1.94108e+07	1.95559e+07	1	0.942482	1.02515	1.01538	1.02592	1.01095	0.985533	0.97489	1.10025	1.10847
Infigratinib	O75947;O75947-2	ATP5H	ATP synthase subunit d, mitochondrial	13123000	18295000	13963000	14247000	17131000	17483000	18555000	17761000	15430000	19762000	1.70859e+07	1.62988e+07	1.53501e+07	1.37704e+07	1.60139e+07	1.62965e+07	1.64471e+07	1.6564e+07	1.45329e+07	2.36342e+07	1	0.953934	0.898409	0.80595	0.937259	0.9538	0.962609	0.969452	0.850576	1.38326
DMSO	P56385	ATP5I	ATP synthase subunit e, mitochondrial	4852300	6783200	5244300	4622600	4745700	6077100	6002400	6052100	5567800	5712000	5.35403e+06	5.48232e+06	5.13997e+06	4.64036e+06	8.08882e+06	5.06961e+06	4.38596e+06	6.43774e+06	5.36782e+06	6.11e+06	1	1.02396	0.960019	0.866705	1.51079	0.946877	0.819189	1.20241	1.00258	1.1412
Infigratinib	P56385	ATP5I	ATP synthase subunit e, mitochondrial	4304700	6000200	5022200	4770900	4536000	5008400	5511900	4879500	5645600	4895400	5.60464e+06	5.34552e+06	5.52113e+06	4.6113e+06	4.24022e+06	4.66851e+06	4.88572e+06	4.55064e+06	5.31735e+06	5.85461e+06	1	0.953766	0.985099	0.822763	0.756555	0.832972	0.871727	0.811941	0.94874	1.0446
DMSO	P18859;P18859-2	ATP5J	ATP synthase-coupling factor 6, mitochondrial	9850100	13954000	7092000	7372300	2733500	7795000	8429700	4057300	7342800	5742100	1.08686e+07	1.12779e+07	6.95092e+06	7.40063e+06	4.65912e+06	6.5027e+06	6.1596e+06	4.31583e+06	7.07907e+06	6.1422e+06	1	1.03766	0.639541	0.680918	0.428677	0.598301	0.566733	0.397091	0.651332	0.565132
Infigratinib	P18859;P18859-2	ATP5J	ATP synthase-coupling factor 6, mitochondrial	2519700	3976300	3531000	2875100	2531600	2577500	3155100	2587600	3641500	1569300	3.28061e+06	3.54245e+06	3.88178e+06	2.77892e+06	2.36652e+06	2.40258e+06	2.79666e+06	2.41321e+06	3.42977e+06	1.87679e+06	1	1.07982	1.18325	0.847075	0.721367	0.732359	0.852484	0.735598	1.04547	0.572087
DMSO	P56134-3;P56134	ATP5J2	ATP synthase subunit f, mitochondrial	1213900	1785000	2259400	3247800	4357500	2276400	2420000	5335700	4645000	6501500	1.33942e+06	1.44267e+06	2.21445e+06	3.26028e+06	7.42715e+06	1.89901e+06	1.7683e+06	5.67569e+06	4.47816e+06	6.95452e+06	1	1.07709	1.65329	2.4341	5.54506	1.41778	1.3202	4.23743	3.34337	5.19219
Infigratinib	P56134-3;P56134	ATP5J2	ATP synthase subunit f, mitochondrial	1432400	2026000	1692400	1815600	2038600	1975400	1962000	2005300	1939500	2086200	1.86496e+06	1.80494e+06	1.86053e+06	1.75486e+06	1.90567e+06	1.84134e+06	1.73911e+06	1.87015e+06	1.82673e+06	2.49497e+06	1	0.967819	0.997625	0.940965	1.02183	0.987336	0.932517	1.00278	0.979503	1.33782
DMSO	O75964	ATP5L	ATP synthase subunit g, mitochondrial	6380000	9336300	8724000	7809300	3477100	9593200	11498000	5715100	7944300	6604900	7.0397e+06	7.54579e+06	8.55045e+06	7.83931e+06	5.92655e+06	8.00279e+06	8.40161e+06	6.07926e+06	7.65896e+06	7.06512e+06	1	1.07189	1.2146	1.11359	0.841876	1.13681	1.19346	0.863569	1.08797	1.00361
Infigratinib	O75964	ATP5L	ATP synthase subunit g, mitochondrial	4860900	7073200	5791300	5732100	6936600	7375500	7323700	7382400	7152500	6634700	6.32881e+06	6.30144e+06	6.36663e+06	5.54034e+06	6.48428e+06	6.87497e+06	6.49169e+06	6.88486e+06	6.73664e+06	7.93471e+06	1	0.995677	1.00598	0.875416	1.02457	1.0863	1.02574	1.08786	1.06444	1.25375
DMSO	P48047	ATP5O	ATP synthase subunit O, mitochondrial	16388000	21712000	20388000	20658000	15489000	24015000	26221000	21363000	22527000	22450000	1.80825e+07	1.75481e+07	1.99824e+07	2.07374e+07	2.64003e+07	2.00337e+07	1.91597e+07	2.27242e+07	2.17179e+07	2.40143e+07	1	0.970444	1.10507	1.14682	1.45999	1.1079	1.05957	1.2567	1.20104	1.32804
Infigratinib	P48047	ATP5O	ATP synthase subunit O, mitochondrial	16453000	23956000	17948000	20242000	23175000	23785000	24653000	24191000	21226000	22659000	2.14215e+07	2.13422e+07	1.9731e+07	1.95648e+07	2.16638e+07	2.21709e+07	2.18523e+07	2.25606e+07	1.99919e+07	2.70988e+07	1	0.996296	0.921085	0.913326	1.01131	1.03498	1.02011	1.05318	0.933261	1.26503
DMSO	Q99766;Q99766-3;Q99766-2	ATP5S	ATP synthase subunit s, mitochondrial	482370	621590	581720	595210	345310	684210	759600	601510	661430	542120	532247	502382	570148	597497	588564	570778	555041	639838	637673	579894	1	0.943888	1.07121	1.12259	1.10581	1.07239	1.04283	1.20214	1.19808	1.08952
Infigratinib	Q99766;Q99766-3;Q99766-2	ATP5S	ATP synthase subunit s, mitochondrial	498200	727030	592850	633080	710570	762900	796010	748580	758700	760860	648648	647704	651746	611901	664236	711127	705579	698129	714587	909944	1	0.998545	1.00478	0.943349	1.02403	1.09632	1.08777	1.07628	1.10166	1.40283
DMSO	Q9NW81;Q9NW81-4;Q9NW81-5;Q9NW81-6;Q9NW81-3;Q9NW81-2	ATP5SL	ATP synthase subunit s-like protein	491280	718810	725900	754980	556910	889780	958440	882950	797220	774410	542079	580957	711459	757881	949226	742268	700334	939211	768586	828370	1	1.07172	1.31247	1.3981	1.75109	1.3693	1.29194	1.73261	1.41785	1.52814
Infigratinib	Q9NW81;Q9NW81-4;Q9NW81-5;Q9NW81-6;Q9NW81-3;Q9NW81-2	ATP5SL	ATP synthase subunit s-like protein	220820	340490	268980	346310	385430	370620	342770	421520	306240	330520	287504	303339	295702	334725	360297	345468	303829	393111	288434	395282	1	1.05508	1.02851	1.16424	1.25319	1.20161	1.05678	1.36733	1.00324	1.37488
DMSO	Q15904	ATP6AP1	V-type proton ATPase subunit S1	1323400	1893800	1305200	1239100	644210	1749300	1885200	1051500	1108500	961640	1.46024e+06	1.53061e+06	1.27924e+06	1.24386e+06	1.09802e+06	1.45929e+06	1.37752e+06	1.1185e+06	1.06869e+06	1.02865e+06	1	1.04819	0.876044	0.85182	0.751948	0.99935	0.943351	0.76597	0.731856	0.704436
Infigratinib	Q15904	ATP6AP1	V-type proton ATPase subunit S1	1144700	1788900	1507200	1632800	1610900	1687900	1698400	1586400	1664100	1120500	1.49038e+06	1.59371e+06	1.65693e+06	1.57818e+06	1.50586e+06	1.57335e+06	1.50545e+06	1.47948e+06	1.56735e+06	1.34005e+06	1	1.06933	1.11175	1.05891	1.01039	1.05567	1.01011	0.992689	1.05164	0.899135
DMSO	O75787-2;O75787	ATP6AP2	Renin receptor	512320	713790	477180	433510	232940	624540	699930	401420	461420	383990	565294	576900	467687	435176	397035	521001	511440	426998	444847	410746	1	1.02053	0.827334	0.769822	0.702351	0.921645	0.904732	0.755356	0.78693	0.726605
Infigratinib	O75787-2;O75787	ATP6AP2	Renin receptor	570040	777090	658490	667340	624010	696390	686300	657870	720840	530850	742182	692302	723907	645015	583320	649131	608333	613532	678929	634865	1	0.932793	0.975377	0.869079	0.785953	0.874624	0.819654	0.82666	0.914774	0.855404
DMSO	Q93050-1;Q93050;Q9HBG4	ATP6V0A1	V-type proton ATPase 116 kDa subunit a isoform 1	10579000	15148000	11318000	10912000	6003200	13058000	15028000	9945300	10500000	9067400	1.16729e+07	1.22429e+07	1.10928e+07	1.09539e+07	1.02322e+07	1.08932e+07	1.0981e+07	1.0579e+07	1.01229e+07	9.6992e+06	1	1.04884	0.95031	0.938409	0.876576	0.933204	0.940727	0.90629	0.867213	0.830918
Infigratinib	Q93050-1;Q93050;Q9HBG4	ATP6V0A1	V-type proton ATPase 116 kDa subunit a isoform 1	9291500	13398000	11167000	12281000	13127000	12692000	13552000	12722000	13034000	10406000	1.20974e+07	1.19361e+07	1.22764e+07	1.18702e+07	1.2271e+07	1.18307e+07	1.20124e+07	1.18646e+07	1.22762e+07	1.2445e+07	1	0.986673	1.0148	0.981218	1.01435	0.977954	0.992978	0.980758	1.01478	1.02873
Infigratinib	Q93050-3	ATP6V0A1	V-type proton ATPase 116 kDa subunit a isoform 1	11314	17488	14601	16552	12912	10738	13562	15043	18089	11974	14730.6	15579.9	16051.5	15998.3	12070	10009.3	12021.3	14029.2	17037.3	14320.2	1	1.05765	1.08967	1.08606	0.819384	0.679488	0.816074	0.952381	1.15659	0.972138
DMSO	Q9Y487	ATP6V0A2	V-type proton ATPase 116 kDa subunit a isoform 2	1017200	1443100	886540	705130	205150	1185300	1345700	411440	615640	402650	1.12238e+06	1.16634e+06	868904	707840	349668	988795	983305	437657	593528	430706	1	1.03917	0.774162	0.63066	0.311542	0.880981	0.87609	0.389937	0.528812	0.383744
Infigratinib	Q9Y487	ATP6V0A2	V-type proton ATPase 116 kDa subunit a isoform 2	967780	1395800	1179200	1286800	1358300	1366500	1476600	1357100	1351300	747890	1.26003e+06	1.2435e+06	1.29635e+06	1.24375e+06	1.26973e+06	1.27376e+06	1.30885e+06	1.26564e+06	1.27273e+06	894432	1	0.986883	1.02882	0.987079	1.0077	1.0109	1.03874	1.00445	1.01008	0.709849
DMSO	P27449	ATP6V0C	V-type proton ATPase 16 kDa proteolipid subunit	1410200	1756600	1108000	907870	566750	1339300	1557800	1031400	1131400	1030900	1.55602e+06	1.41972e+06	1.08596e+06	911359	965998	1.11726e+06	1.13829e+06	1.09712e+06	1.09076e+06	1.10273e+06	1	0.912407	0.697909	0.5857	0.620815	0.718029	0.73154	0.705083	0.700998	0.708689
Infigratinib	P27449	ATP6V0C	V-type proton ATPase 16 kDa proteolipid subunit	2309200	2860600	2218800	1987100	2217800	2040400	2398200	2377600	2869300	2052100	3.00654e+06	2.54848e+06	2.43922e+06	1.92062e+06	2.07318e+06	1.90193e+06	2.12575e+06	2.21736e+06	2.70247e+06	2.45419e+06	1	0.847646	0.811307	0.638816	0.689558	0.632599	0.707043	0.737513	0.898865	0.816285
DMSO	P61421	ATP6V0D1	V-type proton ATPase subunit d 1	8698300	11449000	7739900	6919300	3807500	9036300	9971100	6030400	6645300	6179600	9.59771e+06	9.25332e+06	7.58593e+06	6.94589e+06	6.4897e+06	7.53822e+06	7.2859e+06	6.41465e+06	6.40662e+06	6.61019e+06	1	0.964117	0.790389	0.723703	0.676172	0.785418	0.759129	0.668352	0.667515	0.688725
Infigratinib	P61421	ATP6V0D1	V-type proton ATPase subunit d 1	5869300	8039300	6745000	6460900	6313500	6417600	7253700	6228300	6724100	4129700	7.64173e+06	7.16213e+06	7.41508e+06	6.24476e+06	5.90181e+06	5.98208e+06	6.42964e+06	5.80854e+06	6.33314e+06	4.93888e+06	1	0.93724	0.970341	0.817192	0.772314	0.782818	0.841386	0.760108	0.828758	0.646304
DMSO	Q8N8Y2	ATP6V0D2	V-type proton ATPase subunit d 2	121170	226110	158380	120580	35801	209940	220010	76873	111270	66644	133699	182747	155229	121043	61021.1	175135	160762	81771.3	107273	71287.7	1	1.36685	1.16103	0.905342	0.456406	1.30992	1.20241	0.611607	0.80235	0.533195
Infigratinib	Q8N8Y2	ATP6V0D2	V-type proton ATPase subunit d 2	94566	159040	147330	111540	96850	107200	85651	94668	154490	33104	123123	141687	161966	107809	90534.7	99925	75920.6	88287.8	145508	39590.4	1	1.15078	1.31548	0.875615	0.735317	0.811585	0.616623	0.717068	1.1818	0.321551
DMSO	P38606;P38606-2	ATP6V1A	V-type proton ATPase catalytic subunit A	24646000	33855000	29344000	29537000	15421000	34324000	40174000	26820000	29605000	26119000	2.71944e+07	2.73623e+07	2.87602e+07	2.96505e+07	2.62843e+07	2.86336e+07	2.93552e+07	2.8529e+07	2.85417e+07	2.79389e+07	1	1.00617	1.05758	1.09032	0.966535	1.05292	1.07946	1.04907	1.04954	1.02738
Infigratinib	P38606;P38606-2	ATP6V1A	V-type proton ATPase catalytic subunit A	20309000	30044000	24387000	28069000	30606000	30640000	30881000	31871000	30169000	29701000	2.6442e+07	2.67659e+07	2.68097e+07	2.713e+07	2.86103e+07	2.85607e+07	2.73727e+07	2.9723e+07	2.84149e+07	3.55206e+07	1	1.01225	1.01391	1.02602	1.082	1.08013	1.0352	1.12409	1.07461	1.34334
DMSO	P21281;P15313	ATP6V1B2	V-type proton ATPase subunit B, brain isoform	12295000	16552000	16780000	19030000	15740000	18489000	21847000	25666000	21815000	22364000	1.35663e+07	1.33777e+07	1.64462e+07	1.91031e+07	2.68281e+07	1.54238e+07	1.59636e+07	2.73014e+07	2.10315e+07	2.39223e+07	1	0.986095	1.21228	1.40813	1.97755	1.13692	1.17671	2.01244	1.55027	1.76336
Infigratinib	P21281;P15313	ATP6V1B2	V-type proton ATPase subunit B, brain isoform	14933000	21201000	17150000	19442000	20518000	20977000	21075000	21684000	20514000	19730000	1.94425e+07	1.88878e+07	1.88538e+07	1.87916e+07	1.91801e+07	1.95534e+07	1.86808e+07	2.02226e+07	1.93213e+07	2.35959e+07	1	0.971468	0.969718	0.966521	0.986502	1.00571	0.960821	1.04012	0.993764	1.21363
DMSO	P21283;Q8NEY4-2;Q8NEY4	ATP6V1C1	V-type proton ATPase subunit C 1	13779000	18345000	11790000	10258000	5788300	14747000	16155000	9236500	11069000	9727800	1.52038e+07	1.48268e+07	1.15555e+07	1.02974e+07	9.86588e+06	1.23022e+07	1.18045e+07	9.82505e+06	1.06714e+07	1.04056e+07	1	0.975207	0.760039	0.677294	0.64891	0.809153	0.776419	0.646225	0.701894	0.684411
Infigratinib	P21283;Q8NEY4-2;Q8NEY4	ATP6V1C1	V-type proton ATPase subunit C 1	11655000	15831000	12825000	12047000	12943000	12958000	14459000	12889000	14217000	9611300	1.51746e+07	1.41037e+07	1.40991e+07	1.1644e+07	1.2099e+07	1.20786e+07	1.28164e+07	1.20203e+07	1.33904e+07	1.14945e+07	1	0.929427	0.929124	0.767334	0.79732	0.795976	0.844594	0.792135	0.882421	0.757486
DMSO	Q9Y5K8	ATP6V1D	V-type proton ATPase subunit D	4134700	6033300	4901500	4561400	2475100	5771800	7057200	3997600	4702400	3628500	4.56223e+06	4.87624e+06	4.80399e+06	4.57893e+06	4.21869e+06	4.81492e+06	5.15671e+06	4.25233e+06	4.5335e+06	3.88133e+06	1	1.06883	1.05299	1.00366	0.924698	1.05539	1.1303	0.932071	0.993703	0.850752
Infigratinib	Q9Y5K8	ATP6V1D	V-type proton ATPase subunit D	2965100	4638600	4019500	5738300	4253200	5455500	4786500	5141200	4638700	3905200	3.86051e+06	4.13248e+06	4.41881e+06	5.54633e+06	3.97586e+06	5.08527e+06	4.24273e+06	4.7947e+06	4.36899e+06	4.67039e+06	1	1.07045	1.14462	1.43668	1.02988	1.31725	1.09901	1.24199	1.13171	1.20979
DMSO	P36543;P36543-3;P36543-2;Q96A05	ATP6V1E1	V-type proton ATPase subunit E 1	8675000	12188000	10662000	11343000	9047800	12597000	12963000	13954000	12591000	13507000	9.572e+06	9.85059e+06	1.04499e+07	1.13866e+07	1.54215e+07	1.05086e+07	9.47209e+06	1.48431e+07	1.21388e+07	1.44482e+07	1	1.0291	1.09171	1.18957	1.61111	1.09785	0.989562	1.55068	1.26815	1.50942
Infigratinib	P36543;P36543-3;P36543-2;Q96A05	ATP6V1E1	V-type proton ATPase subunit E 1	7779300	13047000	12784000	21204000	19540000	14255000	16212000	18567000	16204000	10035000	1.01285e+07	1.16234e+07	1.4054e+07	2.04947e+07	1.82658e+07	1.32876e+07	1.43702e+07	1.73157e+07	1.52619e+07	1.20013e+07	1	1.1476	1.38757	2.02346	1.80341	1.3119	1.41879	1.7096	1.50682	1.1849
DMSO	Q16864;Q16864-2	ATP6V1F	V-type proton ATPase subunit F	2429800	3372200	1926300	1958900	1481000	2547700	3035000	2183300	2079100	1832200	2.68104e+06	2.72548e+06	1.88798e+06	1.96643e+06	2.52429e+06	2.12533e+06	2.21768e+06	2.32242e+06	2.00442e+06	1.95987e+06	1	1.01657	0.704196	0.733456	0.941534	0.792725	0.827171	0.866237	0.747629	0.731008
Infigratinib	Q16864;Q16864-2	ATP6V1F	V-type proton ATPase subunit F	1932600	2872400	2540900	2647000	2420500	2542900	2819600	2405700	3030300	1702000	2.51621e+06	2.55899e+06	2.79332e+06	2.55845e+06	2.26267e+06	2.37033e+06	2.49928e+06	2.24357e+06	2.85411e+06	2.03549e+06	1	1.017	1.11013	1.01679	0.899235	0.942023	0.99327	0.891644	1.13429	0.808951
DMSO	O75348;O95670-2;O95670	ATP6V1G1	V-type proton ATPase subunit G 1	1940700	2726200	2989500	2955600	2277900	3210700	3589300	2972500	3213900	2989100	2.14137e+06	2.20337e+06	2.93003e+06	2.96696e+06	3.88257e+06	2.67841e+06	2.62271e+06	3.16191e+06	3.09847e+06	3.19738e+06	1	1.02895	1.3683	1.38554	1.81312	1.25079	1.22478	1.47658	1.44695	1.49315
Infigratinib	O75348;O95670-2;O95670	ATP6V1G1	V-type proton ATPase subunit G 1	1437900	2181400	1910700	2073400	2410300	2350900	2165900	2379500	2069300	2247000	1.87212e+06	1.94339e+06	2.10052e+06	2.00404e+06	2.25313e+06	2.19136e+06	1.91984e+06	2.21913e+06	1.94899e+06	2.68728e+06	1	1.03807	1.122	1.07046	1.20352	1.17052	1.02549	1.18536	1.04106	1.43542
DMSO	Q9UI12;Q9UI12-2	ATP6V1H	V-type proton ATPase subunit H	7156400	10319000	8329200	7677700	3569200	10086000	11166000	5954100	8017200	6506000	7.89638e+06	8.34003e+06	8.1635e+06	7.70721e+06	6.08353e+06	8.41389e+06	8.15902e+06	6.33349e+06	7.72925e+06	6.95933e+06	1	1.05618	1.03383	0.976043	0.77042	1.06554	1.03326	0.802076	0.978834	0.881332
Infigratinib	Q9UI12;Q9UI12-2	ATP6V1H	V-type proton ATPase subunit H	6443900	9326500	7534300	8312300	8624500	8908200	9350000	8826500	9053000	6865400	8.38984e+06	8.30889e+06	8.28279e+06	8.03422e+06	8.06212e+06	8.30366e+06	8.28779e+06	8.23163e+06	8.52664e+06	8.21061e+06	1	0.990351	0.98724	0.957613	0.960938	0.989727	0.987836	0.981142	1.0163	0.978637
DMSO	O75110;O75110-2	ATP9A	Probable phospholipid-transporting ATPase IIA	10144	14631	14522	12641	5048.4	15294	21781	8984.9	14376	8065.4	11192.9	11825.1	14233.1	12689.6	8604.75	12758.5	15915.4	9557.41	13859.7	8627.39	1	1.05648	1.27162	1.13372	0.768769	1.13987	1.42192	0.853882	1.23825	0.770791
Infigratinib	O75110;O75110-2	ATP9A	Probable phospholipid-transporting ATPase IIA	48370	60750	60717	74336	69685	76683	82037	78031	87471	78828	62976.9	54121.6	66748.9	71849.2	65141	71479	72717.1	72772	82385.2	94273.7	1	0.859388	1.05989	1.14088	1.03436	1.135	1.15466	1.15554	1.30818	1.49696
DMSO	O43861-2;O43861	ATP9B	Probable phospholipid-transporting ATPase IIB	60121	80501	76792	72706	44616	87292	98258	67142	66157	58264	66337.6	65062.6	75264.4	72985.4	76045.8	72820.3	71797.3	71420.3	63780.8	62323.8	1	0.98078	1.13457	1.10021	1.14635	1.09772	1.0823	1.07662	0.961459	0.939494
Infigratinib	O43861-2;O43861	ATP9B	Probable phospholipid-transporting ATPase IIB	117370	180150	152310	171910	151380	166330	174520	165270	168490	103490	152814	160494	167441	166159	141509	155042	154694	154131	158694	123768	1	1.05026	1.09572	1.08733	0.926023	1.01458	1.0123	1.00862	1.03848	0.809927
DMSO	Q5TC12;Q5TC12-3;Q5TC12-2	ATPAF1	ATP synthase mitochondrial F1 complex assembly factor 1	340610	469330	218250	190030	95164	319780	365430	164050	176170	152570	375829	379322	213908	190760	162202	266765	267020	174503	169842	163201	1	1.00929	0.569163	0.507572	0.431585	0.709804	0.710483	0.464315	0.451914	0.434242
Infigratinib	Q5TC12;Q5TC12-3;Q5TC12-2	ATPAF1	ATP synthase mitochondrial F1 complex assembly factor 1	295890	416740	379240	369200	312730	336750	388600	311830	410850	160870	385244	371270	416915	356849	292338	313897	344453	290814	386962	192391	1	0.963727	1.08221	0.926294	0.758839	0.814801	0.894117	0.754883	1.00446	0.499401
DMSO	Q8N5M1	ATPAF2	ATP synthase mitochondrial F1 complex assembly factor 2	1263100	1795100	1038400	819670	259460	1346700	1535000	516610	737330	440670	1.39371e+06	1.45084e+06	1.01774e+06	822820	442237	1.12344e+06	1.12163e+06	549528	710847	471375	1	1.04099	0.730242	0.590383	0.31731	0.806079	0.804781	0.394293	0.510041	0.338217
Infigratinib	Q8N5M1	ATPAF2	ATP synthase mitochondrial F1 complex assembly factor 2	1204800	1769800	1447600	1462600	1466900	1491000	1448000	1447600	1638100	875830	1.56863e+06	1.5767e+06	1.59141e+06	1.41367e+06	1.37125e+06	1.38982e+06	1.2835e+06	1.35004e+06	1.54286e+06	1.04744e+06	1	1.00514	1.01452	0.901215	0.87417	0.886007	0.81823	0.860649	0.983571	0.667743
DMSO	Q9UII2;Q9UII2-3;Q9UII2-2	ATPIF1	ATPase inhibitor, mitochondrial	7993000	10422000	10594000	11309000	10362000	10678000	11706000	11272000	12939000	13602000	8.81948e+06	8.42328e+06	1.03832e+07	1.13525e+07	1.76615e+07	8.90775e+06	8.5536e+06	1.19902e+07	1.24743e+07	1.45498e+07	1	0.955076	1.17731	1.2872	2.00256	1.01001	0.969852	1.35952	1.4144	1.64973
[truncated: 14,612 more rows]

## Sheet: Phosphoproteome
Identified peptide	Experiment	Sequence	Protein IDs	Gene names	Protein names	Phospho (STY)	Reporter intensity corrected 1	Reporter intensity corrected 3	Reporter intensity corrected 4	Reporter intensity corrected 5	Reporter intensity corrected 6	Reporter intensity corrected 7	Reporter intensity corrected 8	Reporter intensity corrected 9	Reporter intensity corrected 10	Reporter intensity corrected 11	TMT Channel Normal 1	TMT Channel Normal 3	TMT Channel Normal 4	TMT Channel Normal 5	TMT Channel Normal 6	TMT Channel Normal 7	TMT Channel Normal 8	TMT Channel Normal 9	TMT Channel Normal 10	TMT Channel Normal 11	TMT Channel Ratio 1	TMT Channel Ratio 3	TMT Channel Ratio 4	TMT Channel Ratio 5	TMT Channel Ratio 6	TMT Channel Ratio 7	TMT Channel Ratio 8	TMT Channel Ratio 9	TMT Channel Ratio 10	TMT Channel Ratio 11
[truncated: 35,643 more rows]

[truncated: 1 more sheets: FGFR_pathway_gene_Reactome]
