# Supplementary material for: Illuminating phenotypic drug responses of sarcoma cells to kinase inhibitors by phosphoproteomics
Source: Mol Syst Biol. 2023 Dec 18;20(1):28–55. doi: 10.1038/s44320-023-00004-7 (PMC10883282; doi:10.1038/s44320-023-00004-7)
Supplement: Supplementary file 11 — Source Data Fig. 2 [file 44320_2023_4_MOESM11_ESM.zip]

Archive with 9 entries (4 files):
- Figure 2/
- Figure 2/2A/
- Figure 2/2A/2A.csv
- Figure 2/2B/
- Figure 2/2B/2B.csv
- Figure 2/2C/
- Figure 2/2C/2C.csv
- Figure 2/2D/
- Figure 2/2D/2D.csv
