# Supplementary material for: Illuminating phenotypic drug responses of sarcoma cells to kinase inhibitors by phosphoproteomics
Source: Mol Syst Biol. 2023 Dec 18;20(1):28–55. doi: 10.1038/s44320-023-00004-7 (PMC10883282; doi:10.1038/s44320-023-00004-7)
Supplement: Supplementary file 11 — Source Data Fig. 2 [file 44320_2023_4_MOESM11_ESM.zip › Figure 2/2A/2A.csv]

Drug	A204	G401	HS729	HT1080	KHOS-240S	KHOS-NP	MES-SA	RD	RD-ES	SK-ES-1	SK-LMS-1	SW1353	SW684	SW872	SW982	SYO-1	VA-ES-BJ
ABEMACICLIB	0.746070503	0.854837021	0.96590919	0.992877837	0.855783343	0.94987827	0.804748515	0.969602107	0.733847903	0.630525801	0.93842603	0.880418445	0.900513402	0.871886457	0.734317346	0.715101443	0.80436679
ABROCITINIB	0.983908738	0.985084538	0.982383372	1	0.989427471	0.994166672	0.996025391	0.995488512	1	0.985031068	0.996694427	1	0.988872576	0.991194793	0.996551158	1	1
ACALABRUTINIB	0.985271265	0.992376942	0.995196108	0.997826835	0.985931747	1	0.995761236	0.975807545	0.998468971	0.992504888	0.996028966	0.962649326	0.996434541	0.992479996	0.980308721	0.988917878	1
AFATINIB	0.732591846	0.837810348	0.848769839	0.925868874	0.846285637	0.93883681	0.807449747	0.801256799	0.822805252	0.745066426	0.836652333	0.728597006	0.849681757	0.819453407	0.759132672	0.795210704	0.824525958
ALECTINIB	1	0.996649179	1	0.99138062	0.967475611	0.989141432	1	0.990342668	1	0.993392341	0.985103891	1	1	1	0.989218328	1	0.949408493
ALISERTIB	0.876300211	0.811055094	0.889241109	0.87302017	0.834865168	0.94972114	0.677559823	0.800927196	0.655705106	0.558047692	0.864546282	0.933092269	0.902453045	0.895222995	0.733603549	0.731613506	0.807850109
ALPELISIB	0.848276254	0.84527925	0.779977583	0.962561216	0.895230343	0.963993917	0.81804852	0.859556928	0.79277341	0.798959203	0.867447053	0.908880657	0.887146334	0.8186851	0.935216534	0.813815095	0.852112993
ANLOTINIB	0.708332881	0.872167242	0.909471282	0.964784642	0.882742112	0.929828361	0.876477972	0.902736499	0.913785841	0.850687345	0.868204212	0.909250108	0.944110235	0.936049176	0.903598765	0.735939438	0.940841319
APATINIB	0.821174734	0.955654499	0.942277628	0.991327294	0.966138195	0.968085591	0.972233316	0.995508854	0.979827333	0.98830891	0.981747914	0.96452725	0.986970991	0.980230132	0.998156352	0.89265309	1
ASCIMINIB	0.946950176	0.988795998	0.985320086	0.969459412	0.982719843	0.961964398	0.974607647	0.994235807	0.964735597	0.978681062	0.956791833	1	0.986513123	0.997228687	0.987077124	0.939601073	0.996253765
AVAPRITINIB	0.727044	0.912880993	0.94075915	0.970856121	0.926768758	0.916791434	0.93680416	0.977736075	0.955520101	0.953379495	0.954142085	0.927040031	0.977307507	0.945685547	0.947827849	0.745164869	0.971712387
AXITINIB	0.545344387	0.856696564	0.825571673	0.962835264	0.849269695	0.930486369	0.857452906	0.889976921	0.926340137	0.862683342	0.974751403	0.927922455	0.954396664	0.858712082	0.886959482	0.668733897	0.901330484
AZD-0156	0.853514977	0.962639361	0.882851658	0.99066675	0.914349791	0.975484931	0.887309025	0.920715407	0.784535953	0.74795231	0.858299639	0.916622839	0.891397516	0.748637698	0.752436654	0.777111761	0.753472565
AZD-3759	0.957700649	0.972194246	0.906151484	0.974636503	0.966753941	0.969317747	0.973532683	0.990784651	0.992432508	0.972177162	0.964370134	0.921818815	0.978188152	0.966695247	0.977453074	0.9095424	0.955233404
AZD-4547	0.741794624	0.72851419	0.751524778	0.964756187	0.831181962	0.947484142	0.857408201	0.947632977	0.902811889	0.869089854	0.987663718	0.872774591	0.965164216	0.934366326	0.909941146	0.698056493	0.986494504
BARASERTIB	0.816441614	0.868598005	0.928330264	0.924526067	0.856305475	1	0.685169706	0.825827087	0.499823182	0.399881682	0.938296685	0.914963916	0.971665049	0.940386843	0.744734968	0.580561375	0.800013468
BARICITINIB	0.962426531	0.994650018	0.976572891	0.989056397	0.980648201	0.985754274	0.971720668	1	1	1	0.985243611	0.98687792	0.989530423	0.99173448	0.990113135	0.985183195	0.99652349
BAY-1895344	0.689150848	0.818679902	0.781770126	0.685644657	0.603464373	0.825836416	0.640587598	0.749942187	0.673246171	0.636514861	0.750629424	0.790549049	0.82771356	0.706481196	0.614898008	0.605725238	0.625558873
BELIZATINIB	0.921615434	0.828717101	0.838356255	0.951499142	0.844374057	0.972625222	0.90145696	0.787908681	0.790929253	0.748851383	0.925878189	0.897364761	0.924867728	0.820330409	0.761718669	0.82707356	0.835253938
BINIMETINIB	0.935867755	0.86943752	0.887091227	0.756301581	0.890486349	0.772771078	0.904890524	0.735608734	0.977705844	0.932621677	0.727020052	0.838025237	0.91658478	0.74115895	0.890422429	0.922503419	0.895467541
BMS-986165	0.978099456	0.990207154	0.956299325	0.992217803	0.975562814	0.992889821	0.983565511	0.982996759	0.990443842	0.957558677	0.987688471	0.986425256	0.99088292	0.982607808	0.983185543	0.988910214	0.985582406
BOSUTINIB	0.92956923	0.931988911	0.906445644	0.917434	0.850809449	0.870412646	0.861014535	0.894634889	0.856390055	0.779559438	0.932418047	0.894903071	0.882844081	0.84817529	0.794660535	0.908924412	0.84991076
BRIGATINIB	0.832941483	0.816358154	0.727713991	0.907228516	0.765518756	0.888982903	0.907944095	0.69401494	0.700016387	0.712654881	0.883429547	0.77040734	0.90409842	0.777850199	0.64884168	0.680931943	0.762579988
BRIVANIB	0.973399902	0.994152675	0.989263004	0.995502942	0.996118987	0.994790168	0.985476283	0.991039892	0.996264373	0.986644032	0.984718362	0.998924536	1	1	0.994557949	0.955300467	1
BRIVANIB ALANINATE	0.966678257	0.990775905	0.977000544	0.97940053	0.974123369	0.966367941	0.964169317	0.987358665	0.995948962	0.986458081	0.940735021	0.995369632	0.988875472	1	1	0.94278772	0.993570524
BUPARLISIB	0.754372056	0.823418372	0.815375599	0.862040703	0.829411237	0.886914291	0.753377226	0.784632487	0.768663284	0.741628878	0.75012823	0.850081284	0.823128713	0.80941085	0.790009851	0.791145366	0.761946541
CABOZANTINIB	0.65647216	0.855983738	0.808714447	0.965108873	0.923375466	0.959927809	0.871410142	0.949607021	0.91869462	0.890498403	0.661045581	0.854623088	0.82714137	0.907683968	0.916380358	0.713612399	0.913270123
CAPMATINIB	0.970593504	0.972672883	0.98857044	0.976438953	0.986252066	0.997854019	0.982103606	0.995406922	1	1	0.680313073	1	0.958324522	0.989188452	0.984746147	1	0.872931924
CEDIRANIB	0.622395149	0.796788411	0.928727158	0.996358112	0.938725534	0.979731249	0.910084301	0.966236191	0.987178301	0.916655769	0.96621745	0.922371443	0.994758727	0.986464269	0.958865372	0.743335437	1
CERITINIB	0.86990042	0.832823348	0.889007776	0.918170087	0.874268635	0.93341376	0.915527273	0.809583813	0.78428038	0.750585217	0.924121873	0.864579374	0.923438064	0.901229996	0.826600092	0.883791763	0.932937854
CERTICAN	0.633426658	0.849204105	0.925936148	0.961838497	0.818497727	0.971211935	0.547959176	0.764576567	0.759785295	0.683723227	0.644677535	0.835439584	0.841417786	0.688385852	0.727808538	0.885444286	0.603590156
COBIMETINIB	0.801120559	0.731506407	0.898936836	0.660841173	0.786177449	0.656612898	0.909369371	0.653163371	0.953121803	0.931264623	0.627581702	0.843912197	0.748377156	0.633196314	0.866897493	0.878347638	0.756032851
COPANLISIB	0.515565384	0.653594728	0.582620126	0.829518437	0.692539024	0.801954874	0.474139178	0.556135617	0.472081619	0.482565654	0.616865889	0.675198573	0.568792662	0.541370742	0.608605246	0.655368875	0.567771322
CRENOLANIB	0.652751358	0.956352666	0.994469852	0.929767168	0.887180542	0.886016325	0.903439717	0.94214404	0.89750994	0.822814563	0.931373836	0.917267352	0.969015222	0.92952837	0.852897171	0.803699423	0.891094009
CRIZOTINIB	0.877120628	0.858536224	0.879495566	0.918522914	0.873115209	0.94391356	0.764984171	0.823954069	0.758414899	0.720374763	0.717013719	0.914967703	0.901017901	0.834278973	0.739982031	0.745190281	0.816556767
DABRAFENIB	0.880544107	0.921478221	0.853388284	0.923962098	0.960004177	0.863164744	0.865574423	0.94068793	0.854321579	0.811928522	0.778506369	0.92511007	0.970105858	0.586340028	0.72286964	0.946262715	0.87587118
DACOMITINIB	0.84189032	0.889598973	0.906787201	0.915755787	0.895742261	0.938629846	0.85813957	0.869272822	0.879381674	0.824329963	0.909695874	0.80422606	0.887933529	0.869974941	0.814356251	0.856323015	0.892850103
DACTINOMYCIN	0.365095986	0.347715507	0.504029169	0.463506101	0.408138982	0.451412327	0.257716385	0.431986102	0.417522755	0.271860322	0.566083693	0.491546687	0.77786683	0.559774747	0.395549138	0.443790691	0.453239556
DASATINIB	0.612263268	0.860459696	0.773889085	0.941354807	0.617107842	0.724618281	0.949134998	0.657753087	0.949300843	0.907430306	0.780147007	0.7116671	0.766562493	0.716387663	0.607453345	0.736381809	0.65095063
DINACICLIB	0.497453422	0.439112609	0.640445672	0.524549601	0.510181627	0.509351196	0.397673768	0.483814864	0.419501025	0.378342553	0.597525091	0.55065818	0.797974863	0.600335154	0.545984965	0.518726865	0.4981966
DOVITINIB	0.748022283	0.832675945	0.821436585	0.90556759	0.809616545	0.916913097	0.810266468	0.904216702	0.81953155	0.74886182	0.904488618	0.860171585	0.902271292	0.822635828	0.791721232	0.716909408	0.864558563
DOXORUBICIN	0.532230227	0.577414275	0.637597737	0.599600804	0.587566344	0.693951188	0.495893681	0.608718829	0.471805797	0.4391473	0.672007111	0.669240383	0.796273136	0.655161695	0.536933072	0.469724346	0.574466905
DUVELISIB	0.864045731	0.912482484	0.902341531	0.996072619	0.946386987	0.984765085	0.900625556	0.941056909	0.914514554	0.916587382	0.833546279	0.878738492	0.666203562	0.86885853	0.9153912	0.921326726	0.884042977
EDICOTINIB	0.984528443	0.986628029	0.930975473	0.983957366	0.987228428	0.994342795	0.971126575	0.983660275	0.993861693	0.975815331	0.990337543	1	1	1	0.999523584	1	0.990961534
ENASIDENIB	0.971635045	0.991677107	0.997161949	0.999183624	0.995240279	0.980815857	0.990468788	0.983991262	0.991907296	0.945158043	0.997515423	0.989606247	0.97319157	0.998338726	1	0.958183402	0.99070962
ENCORAFENIB	0.92158869	0.922452647	0.924753833	0.933395961	0.955992543	0.90316286	0.899519054	0.895772105	0.903094551	0.842975634	0.886911926	0.940698499	0.960657905	0.664798437	0.818003291	0.976950155	0.922594524
ENSARTINIB	0.936675389	0.874570002	0.877719059	0.929177885	0.89543056	0.974612615	0.832134013	0.852376636	0.805344487	0.789815245	0.845197336	0.933295692	0.935636942	0.890520243	0.807539963	0.816305083	0.853304545
ENTRECTINIB	0.944113293	0.903951849	0.914851493	0.957083327	0.90078787	0.972855419	0.932909854	0.888124547	0.879721804	0.869927816	0.927762039	0.924488152	0.9272578	0.893014852	0.884839622	0.868392378	0.956896533
ENZASTAURIN	0.978646895	1	0.994562223	1	0.977773056	0.992320726	0.988428433	0.99494522	1	0.98575327	0.952926327	0.943055688	0.960756338	0.972609855	0.961116885	0.964661542	1
ERDAFITINIB	0.554754247	0.604255633	0.685162841	0.963737077	0.773453916	0.97095454	0.79635282	0.923869837	0.8914909	0.817700418	0.910036721	0.867623871	0.924357171	0.855575682	0.815856153	0.581400556	0.911579093
ERIBULIN MESYLATE	0.298259813	0.437671735	0.491377449	0.076351474	0.233712074	0.523797791	0.179064763	0.257642511	0.034258112	0.028325199	0.367796598	0.495580313	0.805030273	0.476282964	0.354576815	0.335286967	0.327000548
ERLOTINIB	0.943454643	0.982450722	0.955777626	0.992380328	0.994373529	0.993578048	0.940671774	0.983735875	0.982994058	0.89255279	0.968290769	0.925634727	0.991821186	0.946198059	0.926795305	0.978441037	0.955463568
EVOBRUTINIB	0.942682404	0.978814037	0.928515293	0.983933193	0.981328398	0.994737195	0.979777671	0.995778502	0.988614799	0.945202872	0.981344019	0.947356401	0.998284806	0.986916868	0.99370507	0.974880117	0.991728608
FASUDIL	0.980582064	1	0.981981262	0.997050166	0.982036735	0.994127761	0.992892128	1	1	1	0.986453487	0.980661314	0.977721156	0.992320627	0.991125545	0.996812779	0.996430691
FEDRATINIB	0.745967881	0.783963863	0.755943257	0.860296366	0.765997111	0.886157668	0.755867501	0.763384409	0.732774134	0.691168611	0.846666545	0.778581389	0.825415545	0.75446198	0.676715891	0.685198364	0.767554732
FILGOTINIB	0.984511918	0.992890648	0.906035206	0.990741526	0.990707836	0.99132563	0.987198097	0.984678378	0.998142462	0.981008944	0.987184959	0.949366536	0.99365355	0.979460665	0.992813856	0.89249404	0.959706686
FOSTAMATINIB	0.773566155	0.842022694	0.871490991	0.967688249	0.798190748	0.911079916	0.885224608	0.906053614	0.85725579	0.757237963	0.85402145	0.819351122	0.886202835	0.802690118	0.754638158	0.77892053	0.845478716
FRUQUINTINIB	0.786665373	0.934065192	0.856290688	0.96761436	0.936801009	0.974734482	0.97021023	0.992714813	0.984476543	0.968321706	0.95961344	0.931929351	0.979177311	0.92461048	0.986318583	0.789597384	0.963852452
GALUNISERTIB	0.975917249	0.992643113	0.910283734	0.982375804	0.954877996	0.955524867	0.968716733	0.997827224	0.972093843	0.967691598	0.974068561	0.976323067	0.992253332	0.961778752	0.991563765	0.853432069	1
GEFITINIB	0.947707842	0.963364068	0.962987692	0.983246764	0.962068732	0.994083346	0.948028818	0.9729523	0.961334019	0.904155743	0.942069184	0.955005319	0.987591671	0.958766669	0.926519704	0.94473291	0.988860758
GILTERITINIB	0.817389752	0.81108433	0.658616012	0.898589544	0.813757344	0.898384432	0.785342863	0.747724746	0.65532682	0.662933883	0.823341974	0.856520762	0.791112955	0.735203886	0.673624898	0.664777159	0.793422797
GLASDEGIB	0.981864352	0.976158022	0.984753511	0.988184473	0.990863083	0.992012237	0.976260822	0.987409461	0.959394179	0.953138079	0.981933948	0.988408606	0.99017157	0.987765329	0.99113832	0.9762179	0.984014775
GSK-3145095	0.996782063	0.997913554	1	0.968743443	0.999055856	0.997461482	1	0.985342472	1	1	0.999116139	1	0.992703347	0.99436219	1	1	0.99139365
HYDROXYFASUDIL	0.980128551	0.989837046	0.917266499	0.998642966	0.975373812	0.981474496	0.967243054	1	1	0.975946496	0.979089131	0.964700263	0.949996819	0.961208453	0.991732536	0.95816777	0.968187048
IBRUTINIB	0.967119997	0.97284964	0.94062644	1	0.953744118	0.966167813	0.948158132	0.996587916	0.993538705	0.991228419	0.978104737	0.85045861	0.997207632	0.934427125	0.992350297	0.891834752	0.995092898
ICOTINIB	0.958023115	0.995336293	0.918137381	0.98844326	0.990331333	0.996193885	0.975764029	1	0.984616865	0.986031602	0.981508108	0.947391633	0.985580741	0.957866043	0.989058312	0.966078519	0.974726763
IDELALISIB	0.939073172	0.931243961	0.905184838	0.990233581	0.967684916	0.978311717	0.956752996	0.982233966	0.967754243	0.962831932	0.918534454	0.896617307	0.761487572	0.936524268	0.970514547	0.949010159	0.933648073
IMATINIB	0.725094146	0.956497712	0.959122872	0.974135428	0.94899419	0.966476857	0.97294766	0.987634287	0.983400776	0.962161955	0.982004404	0.984020747	0.983332493	0.978908585	0.979642412	0.864977291	0.986640824
INFIGRATINIB	0.701441054	0.718701836	0.736816725	0.995333261	0.89608432	0.982905465	0.7743317	0.985754948	0.925976725	0.838239546	0.96542416	0.85545375	0.996399468	0.950034871	0.933398017	0.736311623	0.942991805
IPATASERTIB	0.843279787	0.836423294	0.817214645	0.968542458	0.921432338	0.954014389	0.780813554	0.898292149	0.848031862	0.850760467	0.885105525	0.8905079	0.848029458	0.804536315	0.915809335	0.791430619	0.769277081
ITACITINIB	0.965348529	0.967609912	0.853307738	0.977449402	0.960243312	0.946264053	0.976958489	0.996894042	0.975444182	0.968630442	0.948035535	0.95033095	0.983153561	0.921711995	0.974019113	0.867118477	0.94834594
IVOSIDENIB	0.972442976	0.980955173	0.985860916	1	0.988174153	0.993221886	0.999442809	0.991821472	0.987522761	0.996680874	0.977420266	0.993128084	0.993203132	1	0.974257776	0.984767658	0.987188922
K-252A	0.617067172	0.745155022	0.756407783	0.81752071	0.716573641	0.776120932	0.630742603	0.809910038	0.647041967	0.543461144	0.666184096	0.766268493	0.773541769	0.680027538	0.628041823	0.667659833	0.70037555
KX2-391	0.677281421	0.72871795	0.742341066	0.579337331	0.608549769	0.720252003	0.5697174	0.635515681	0.539189583	0.48428355	0.676175879	0.752249134	0.827196707	0.73305379	0.63017976	0.668175029	0.632256092
LAPATINIB	0.914657395	0.990946339	0.951658316	0.990256506	0.927190316	0.990490229	0.924143174	0.93761959	0.994963823	0.927625405	0.938260596	0.941248288	0.98867482	0.93573085	0.940047887	0.924206588	0.965680018
LAROTRECTINIB	0.991870349	0.980086967	0.886466541	0.996239901	0.988192643	0.968754483	0.981815532	0.994633041	0.994306815	0.982084518	0.961410607	0.935656981	0.984872582	0.953072961	0.995705579	0.920485887	0.968602177
LENIOLISIB	0.928922702	0.928614885	0.934951774	0.960876657	0.962312535	0.969558267	0.955426156	0.987889946	0.949506367	0.959518298	0.92727359	0.934027861	0.830077754	0.946906914	0.954781601	0.923182609	0.955290207
LENVATINIB	0.586774767	0.845232334	0.865646659	0.994918973	0.887913346	1	0.91052946	0.998642923	0.93704356	0.897888581	0.984131344	0.913861695	0.991609862	0.978468687	0.965874902	0.701121886	1
LESTAURTINIB	0.645629946	0.821406751	0.762247968	0.801654331	0.720338551	0.761936811	0.640205997	0.820537881	0.619791467	0.526441306	0.721386326	0.763804438	0.805475731	0.655259659	0.613520491	0.65575185	0.667061937
LIFIRAFENIB	0.80549808	0.945976979	0.949892026	0.962783785	0.937787429	0.88203327	0.956408899	0.923530304	0.987844225	0.954879898	0.903714894	0.959691925	0.998518878	0.869533213	0.930558707	0.880397337	0.987471898
LINIFANIB	0.740448715	0.948400806	0.883750659	0.993950939	0.983085021	0.954686122	0.973006985	1	0.993847953	0.964409103	1	0.992773457	0.99625959	0.97175721	1	0.879475684	1
LINSITINIB	0.921894653	0.816740783	0.776380764	0.953795193	0.914758124	0.972842362	0.951600339	0.835546812	0.730241791	0.707781208	0.973250856	0.978741978	0.964616923	0.936219461	0.900088651	0.876499553	0.93612881
LORLATINIB	0.959057391	0.959968519	0.870577923	0.977456812	0.953397866	0.956787591	0.950781728	0.925941096	0.932397443	0.962572124	0.95201117	0.92820919	0.983241444	0.860557012	0.886783234	0.89495531	0.94061105
LOSMAPIMOD	0.977224345	0.94141736	0.870369865	0.999065484	0.943518088	0.998799731	0.944436744	0.980535131	0.949546134	0.928921439	0.97291456	0.992792454	0.995222104	0.991643203	0.990620605	0.932782513	0.940742342
LUCITANIB	0.584990952	0.852881964	0.849686592	0.99949966	0.901181283	0.994386587	0.908482821	0.985163781	0.96426259	0.950008315	0.940132388	0.892752961	0.972909515	0.984624465	0.975306543	0.740248928	0.994399585
MASITINIB	0.701678969	0.84837752	0.883702477	0.902474318	0.852845871	0.890330451	0.868750073	0.902131994	0.870718183	0.881358258	0.907362497	0.856723082	0.873086928	0.87375517	0.875962126	0.748681824	0.897292791
MIDOSTAURIN	0.715351528	0.778237387	0.796346713	0.799549198	0.708941459	0.811805782	0.730980929	0.80956758	0.763818358	0.688934913	0.773140591	0.733258623	0.83523405	0.75730561	0.708853119	0.642023378	0.784540468
MOMELOTINIB	0.829451762	0.889482283	0.922368342	1	0.910387687	0.978523452	0.862696393	0.993862881	0.943994874	0.81502638	0.940996983	0.893497911	0.906853155	0.898425608	0.861176053	0.839358011	0.96448342
MOTESANIB	0.755988141	0.957241412	0.943615343	0.981037515	0.969615798	0.974681525	0.995398999	1	0.99418538	0.990759929	0.983317885	0.975210292	0.94963211	0.977696758	0.996503343	0.866414871	1
NEMIRALISIB	0.908130319	0.94686997	0.905695119	0.995571498	0.94403789	0.998186095	0.95046264	0.923596993	0.949999994	0.934982497	0.944374476	0.917359454	0.726166715	0.918680734	0.916373512	0.916315282	0.951729773
NERATINIB	0.755369086	0.850919733	0.871556358	0.876586819	0.872553436	0.889201598	0.744844929	0.774687706	0.821644512	0.692792955	0.847161395	0.753409443	0.901092844	0.817011619	0.716740649	0.817638969	0.8297968
NETARSUDIL	0.85040505	0.948605974	0.965743405	0.952375663	0.828332474	0.950807144	0.857157126	0.923489677	0.914109841	0.920551148	0.885745869	0.855027814	0.925858443	0.893093548	0.909602624	0.884290671	0.984673559
NILOTINIB	0.798679202	0.953811323	0.916766104	0.972017683	0.946729891	0.989459287	0.956778126	0.925820107	0.948870328	0.908616575	1	0.996116176	1	0.971375605	0.975800527	0.84305812	0.980752376
NINTEDANIB	0.62366272	0.858737499	0.87969541	0.960463719	0.857685365	0.96100549	0.966673495	0.930094621	0.895669005	0.83194236	0.943386923	0.965605958	0.952665834	0.9777064	0.941400435	0.671732384	0.981946294
NIRAPARIB	0.949485318	0.970689993	0.977261057	0.99853598	0.98294275	1	0.960556787	0.955802793	0.873926642	0.800000431	0.978608259	0.966490902	0.989052849	1	0.939780185	0.842103857	0.966097278
OLMUTINIB	0.98032329	0.963655475	0.930916479	0.950851778	0.954266878	0.992772017	0.945494257	0.950865517	0.982289336	0.936048771	0.92689114	0.918191075	0.898620874	0.963935858	0.90733931	0.922545499	0.939249656
ORANTINIB	0.963327662	0.977385834	0.933870706	0.970917782	0.993315332	0.98950086	0.957875351	0.994115272	0.984835567	0.976772106	0.975538862	0.964360866	0.9659646	0.97509072	0.966248613	0.976163544	0.967058661
OSIMERTINIB	0.872570463	0.904498428	0.873672598	0.938153577	0.923237341	0.974271111	0.893008212	0.921435345	0.890224172	0.847350247	0.924623313	0.91940885	0.938850874	0.91844259	0.907387404	0.797904404	0.915758567
PACRITINIB	0.735672365	0.792734329	0.855175803	0.853090351	0.811400558	0.897761321	0.786933369	0.781426294	0.791972008	0.714173374	0.896550848	0.836386313	0.758062393	0.786449928	0.732828085	0.747139179	0.752833264
PALBOCICLIB	0.806043453	0.902722534	0.949085044	0.959908465	0.863294137	0.959694253	0.807843862	0.946491513	0.791777838	0.720738035	0.96717865	0.921960609	0.927802091	0.88702553	0.789495908	0.771509905	0.779527516
PAZOPANIB	0.69929953	0.913833999	0.909950994	0.9992507	0.951141454	0.97811602	0.964345563	0.997039277	0.987920611	0.965626643	0.973752413	0.980308413	0.989974742	0.984160104	0.987285369	0.779941333	1
PEFICITINIB	0.911636139	1	0.987556438	1	0.954582582	0.981935493	0.948624934	1	0.982760541	0.937722961	0.984508557	1	0.988159271	0.976710785	0.928599755	0.887948248	0.994651085
PEMIGATINIB	0.684535421	0.695541233	0.748472578	0.96985485	0.879970232	0.990919437	0.821499738	0.938416898	0.941954942	0.839131783	0.923684591	0.861196924	0.950644424	0.945821873	0.889049797	0.803848776	0.95128685
PERIFOSINE	0.982231646	0.994332335	0.924348828	0.966423849	0.982603399	0.965842084	0.953932932	0.996054747	0.993660248	0.951591749	0.940818395	0.961949951	0.99917175	0.915142429	0.990309912	0.94622128	0.967848322
PEXIDARTINIB	0.836690991	0.945734853	0.902912863	0.952905614	0.974837213	0.95472934	0.977809624	1	0.99138333	0.970016282	0.979370028	0.935383582	0.973858349	0.939476623	1	0.861490373	0.975522811
PONATINIB	0.537482467	0.650373125	0.689834766	0.781261187	0.682455431	0.738067903	0.68994747	0.715267776	0.734357736	0.6361614	0.774484112	0.698344228	0.788062304	0.671104072	0.656119257	0.531109032	0.750102596
PYROTINIB	0.990466949	0.983573476	0.866754777	0.983467374	0.991509738	0.990270809	0.915387497	0.991772441	0.959517451	0.928420027	0.976132497	0.85659415	0.952287321	0.93690335	0.964984429	0.888383566	0.954541721
QUIZARTINIB	0.744592994	0.95756938	0.939413616	0.964192685	0.953909168	0.963554549	0.929826377	0.976552603	0.988892805	0.923986219	0.939611987	0.977830424	0.965652714	0.986240042	0.992494195	0.879480317	0.975973478
RADOTINIB	0.893941251	0.976935873	0.975904684	0.997008923	0.988395465	0.992464227	1	0.991756371	0.995951439	0.998674035	1	1	1	0.967034883	0.995212016	0.929412559	1
RAPAMYCIN	0.607028905	0.813640611	0.944345487	0.916339747	0.814984508	0.989042388	0.48937689	0.711731569	0.778157658	0.630029102	0.664818149	0.856300277	0.762846812	0.729223154	0.724117622	0.846078628	0.588585726
REGORAFENIB	0.767883912	0.87414457	0.872985776	0.960216656	0.936385825	0.856486277	0.933946567	0.909960498	0.97356182	0.94346558	0.904326924	0.95816741	0.991592015	0.930083649	0.960427845	0.815649264	0.976751791
RIBOCICLIB	0.909059888	0.917476577	0.987076169	0.99277896	0.960829606	0.997373293	0.939606075	0.945704356	0.865440172	0.816263501	0.962540692	0.93947612	0.983969309	0.950337084	0.952268257	0.859618755	0.903419189
RIDAFOROLIMUS	0.643195783	0.832200179	0.937333435	0.924843313	0.866722456	0.969883541	0.541652745	0.748161438	0.763714373	0.681568362	0.6448454	0.796233118	0.797773797	0.686282591	0.729163979	0.874076664	0.587454967
RIGOSERTIB	0.778617937	0.85177161	0.882274846	0.707492556	0.63618448	0.804601661	0.680932764	0.711702918	0.643623865	0.5839959	0.719378842	0.822349841	0.850878222	0.854278012	0.747663547	0.826849022	0.754859705
ROBLITINIB	0.962625584	0.978842868	0.970883919	0.996429263	0.982500253	0.994130879	0.975345636	0.992074758	0.977693327	0.975783976	0.988410414	0.995133634	0.994174329	1	0.997018249	0.958752265	0.993726461
ROCILETINIB	0.911614247	0.885606881	0.878295372	0.97291908	0.929207525	0.974678375	0.874137584	0.899006759	0.857484521	0.831318506	0.892535286	0.888922613	0.936572549	0.912248616	0.905666249	0.866949143	0.920827659
ROGARATINIB	0.755389436	0.806621303	0.776054347	0.998621282	0.853903194	0.986666416	0.849833464	0.958149068	0.934228228	0.906733779	0.951688829	0.851473806	0.974234009	0.942592081	0.929907817	0.751476421	0.962031472
RUBOXISTAURIN	0.925846423	0.953624191	0.96933881	0.995410734	0.990428767	0.990201853	0.950888668	0.989888525	0.945222331	0.910858667	0.928856014	0.946993926	0.991206704	0.952601069	0.946584758	0.860533828	0.94611763
RUXOLITINIB	0.950923194	0.969704227	0.950745915	0.994402736	0.943994748	0.976642321	0.943596623	0.992409352	0.988793538	0.980890829	0.987435662	0.982203712	0.948270431	0.944823562	0.935775882	0.977803717	0.972503884
SARACATINIB	0.905633698	0.917999529	0.848728026	0.981367454	0.883960293	0.950690501	0.942769361	0.870978404	0.954978865	0.930544594	0.908064302	0.864494524	0.97684308	0.85813087	0.82106034	0.85069539	0.937600265
SELINEXOR	0.67168893	0.705653445	0.773251263	0.713918688	0.612035668	0.654799852	0.651961246	0.721357737	0.750663739	0.499751008	0.642361863	0.821986683	0.847115585	0.780509715	0.648890164	0.596221915	0.624556216
SELONSERTIB	0.940129598	0.969238642	0.992394045	1	0.977160047	0.961523695	0.958653302	0.994575825	0.985279268	0.95302609	0.988154991	0.998864525	0.981138902	1	1	0.957019006	0.976092912
SELUMETINIB	0.952973116	0.903655262	0.9549876	0.815931502	0.889947149	0.782394882	0.919425771	0.784021309	0.985962352	0.977007225	0.747854415	0.860992989	0.930916698	0.790027092	0.925928554	0.901844373	0.886736353
SEMAXANIB	0.888038422	0.983056863	0.938371773	0.982787025	0.938817956	0.979938165	0.975613093	0.993094981	0.967874205	0.977578561	0.954307446	0.978517138	0.939486605	0.99331912	0.936414764	0.857150899	0.947017501
SORAFENIB	0.755608403	0.915844081	0.942714947	0.943685461	0.929767723	0.906724959	0.925451003	0.951033442	0.965587118	0.948655121	0.917124545	0.950506909	0.936035131	0.977518028	0.974747451	0.841445189	0.95011188
SULFATINIB	0.805300539	0.90856929	0.873970828	0.990169916	0.93076963	0.98227468	0.95031613	0.963910834	0.962470664	0.954895564	0.964796355	0.96954368	0.966032297	0.959677995	0.924485056	0.759327071	0.987197768
SUNITINIB	0.558331168	0.907455236	0.803640548	0.864001766	0.814755692	0.880262536	0.829460365	0.835618103	0.755255806	0.715694493	0.90786913	0.85492471	0.875637885	0.812781789	0.753686511	0.648149711	0.880603442
TALAZOPARIB	0.789788806	0.816530165	0.936201392	0.829800318	0.859834463	0.918799554	0.674584727	0.831761469	0.432667303	0.375633887	0.904887887	0.836459228	0.956466674	0.825773744	0.749079128	0.479510069	0.725073788
TASELISIB	0.674745525	0.743526034	0.770166263	0.988837712	0.843391083	0.975457816	0.663714639	0.72713691	0.674638696	0.680286279	0.771163263	0.854681786	0.702011413	0.760479991	0.826065694	0.83957912	0.72744689
TAZEMETOSTAT	0.998189441	0.988697597	0.945561822	0.988280297	0.970567618	0.96305766	0.975904469	0.997180693	0.984925391	0.960189473	0.977087611	0.973483901	0.997561094	0.985599052	0.984595246	0.971222877	1
TEMSIROLIMUS	0.592369885	0.763154511	0.887478904	0.939941655	0.853592436	0.934330342	0.510920996	0.73144877	0.754229586	0.647142543	0.639957302	0.883156901	0.932535115	0.740967979	0.742635117	0.810251391	0.58841289
TEPOTINIB	0.985100786	0.97809523	0.92800871	0.972343752	0.963377825	0.954408818	0.980384351	0.997554606	0.978697511	0.969950243	0.731781186	0.986689542	0.982501069	0.971761291	0.98526702	0.944829651	0.897943592
TIDEGLUSIB	0.99386229	0.95066767	0.913266	0.998781204	0.982796955	0.989898559	0.971122705	0.995919617	0.984818856	0.974544599	0.989807686	0.965664071	0.963736863	0.975763939	0.993051309	0.962469445	0.971892462
TIVANTINIB	0.844362708	0.8652156	0.895811097	0.79624066	0.781877577	0.866707828	0.753648056	0.789249925	0.76848802	0.718494851	0.789530519	0.87937465	0.883095681	0.859282013	0.792444193	0.803595281	0.829264521
TIVOZANIB	0.657886353	0.932679769	0.970851797	0.995161783	0.954212144	0.982533738	0.930595084	0.985080747	0.973527583	0.970552356	0.955893462	0.970131429	0.985456612	0.982306549	0.973688148	0.806805628	0.995371625
TOCERANIB	0.668777327	0.923247448	0.739027087	0.907951504	0.841114048	0.931334252	0.82036166	0.957164273	0.778445927	0.79529066	0.890958191	0.925899002	0.936771998	0.864484837	0.833291643	0.631830837	0.918166688
TOFACITINIB	0.97204693	0.993591622	0.875547034	0.98158724	0.975756332	0.981706005	0.989245751	1	1	0.989201418	0.977952532	0.941932982	0.967160404	0.93244773	0.993081057	0.924888435	0.958301126
TRABECTEDIN	0.223750915	0.147822103	0.150467409	0.21514139	0.063225972	0.086375253	0.079840833	0.134134929	0.002323811	0.006271078	0.361237747	0.222586967	0.675333724	0.193396701	0.169878563	0.207092477	0.227111801
TRAMETINIB	0.782044748	0.651200847	0.761121071	0.576571119	0.782802669	0.523220592	0.827451119	0.649578889	0.988915038	0.958345373	0.533399215	0.709407101	0.714018	0.618710114	0.897437472	0.825115958	0.75583461
TUCATINIB	0.966406509	0.978958099	0.928112897	0.988301066	0.982959204	0.989063138	0.945748544	1	0.978209198	0.973692797	0.984929236	0.915131789	0.976417902	0.981310393	0.984377604	0.970199728	0.950672225
UMBRALISIB	0.969106961	0.983478479	0.938721669	0.984146929	0.983456324	0.993750069	0.989207606	0.997702517	0.993357885	0.984864025	0.965964955	0.948675029	0.936522937	0.987051225	1	0.969648303	0.98185294
UPADACITINIB	0.96959	0.960728209	0.915473239	0.975896302	0.955915244	0.974868852	0.976912276	0.992551719	0.993820844	0.987542525	0.973986799	0.945099437	0.983776031	0.950770253	0.979321195	0.913315631	0.961955945
VACTOSERTIB	0.98184786	0.993080746	0.91697851	0.999834794	0.957068821	0.988502502	0.990866763	0.995956465	0.990073983	0.997251048	0.995253285	0.991504713	0.958766854	1	0.995241939	0.911310027	1
VANDETANIB	0.84344709	0.924883615	0.920954923	0.968369269	0.879028389	0.96147639	0.912333152	0.852101325	0.910680672	0.853297683	0.894073327	0.905790703	0.953866929	0.88628152	0.835525896	0.756767731	0.95470328
VARLITINIB	0.918223907	0.952667922	0.954851626	0.973941141	0.975007535	0.991574637	0.953523251	1	0.988964335	0.97005208	0.986892537	0.92763435	0.993519414	0.961720345	0.975183509	0.96951387	0.994261271
VATALANIB	0.863871049	0.970942872	0.988749392	1	0.978276214	1	0.997641278	0.994601801	0.990357178	0.997802415	0.974682932	0.979109956	0.988316922	0.993968194	0.997139749	0.937395609	1
VEMURAFENIB	0.976595963	0.991825993	0.977498447	0.982648112	0.978975345	0.983388924	0.956128766	0.978030868	0.988517058	0.959452296	0.930315649	0.945680654	0.970305519	0.801666416	0.948840699	0.977593251	0.982792647
VOLASERTIB	0.647458318	0.653083518	0.765725335	0.600698229	0.533875535	0.641576232	0.555238009	0.532853852	0.504195706	0.520269364	0.635196798	0.723201847	0.692837932	0.578401565	0.547280517	0.452804994	0.53095441
VOLITINIB	0.974450178	0.992011313	0.998243455	0.981912894	0.999982606	0.980504147	0.99379027	0.988243276	0.993287684	0.996074657	0.725116149	0.99143815	0.98635752	0.991870772	0.993413403	0.998427651	0.882742235
ZANUBRUTINIB	0.956801071	0.977208001	0.963730951	0.986582802	0.975661323	0.999715151	0.981315454	0.965845721	0.973551263	0.977417085	1	0.933801203	0.969894273	0.941373486	0.941289375	0.974218544	0.973464691
