# Supplementary material for: Illuminating phenotypic drug responses of sarcoma cells to kinase inhibitors by phosphoproteomics
Source: Mol Syst Biol. 2023 Dec 18;20(1):28–55. doi: 10.1038/s44320-023-00004-7 (PMC10883282; doi:10.1038/s44320-023-00004-7)
Supplement: Supplementary file 11 — Source Data Fig. 2 [file 44320_2023_4_MOESM11_ESM.zip › Figure 2/2B/2B.csv]

Cell line	Drug	replicate	Conc(mM)	Relative viability
KHOS-NP	Volasertib	1	0.00017	1.0358
KHOS-NP	Volasertib	1	0.00051	1.0374
KHOS-NP	Volasertib	1	0.00152	1.059
KHOS-NP	Volasertib	1	0.00457	1.0564
KHOS-NP	Volasertib	1	0.01372	1.0701
KHOS-NP	Volasertib	1	0.04115	0.9945
KHOS-NP	Volasertib	1	0.1235	0.4735
KHOS-NP	Volasertib	1	0.3704	0.2868
KHOS-NP	Volasertib	1	1.111	0.2161
KHOS-NP	Volasertib	1	3.333	0.1325
KHOS-NP	Volasertib	1	10	0.0212
KHOS-NP	Volasertib	2	0.00017	1.1013
KHOS-NP	Volasertib	2	0.00051	1.0645
KHOS-NP	Volasertib	2	0.00152	1.0956
KHOS-NP	Volasertib	2	0.00457	1.1068
KHOS-NP	Volasertib	2	0.01372	1.1022
KHOS-NP	Volasertib	2	0.04115	1.036
KHOS-NP	Volasertib	2	0.1235	0.489
KHOS-NP	Volasertib	2	0.3704	0.2696
KHOS-NP	Volasertib	2	1.111	0.2235
KHOS-NP	Volasertib	2	3.333	0.219
KHOS-NP	Volasertib	2	10	0.0215
KHOS-NP	Volasertib	3	0.00017	1.0646
KHOS-NP	Volasertib	3	0.00051	1.0815
KHOS-NP	Volasertib	3	0.00152	1.0653
KHOS-NP	Volasertib	3	0.00457	1.0735
KHOS-NP	Volasertib	3	0.01372	1.0863
KHOS-NP	Volasertib	3	0.04115	0.9863
KHOS-NP	Volasertib	3	0.1235	0.4502
KHOS-NP	Volasertib	3	0.3704	0.273
KHOS-NP	Volasertib	3	1.111	0.2253
KHOS-NP	Volasertib	3	3.333	0.201
KHOS-NP	Volasertib	3	10	0.0215
KHOS-NP	Trametinib	1	10	0.2307
KHOS-NP	Trametinib	1	3.333	0.2638
KHOS-NP	Trametinib	1	1.111	0.2583
KHOS-NP	Trametinib	1	0.3704	0.2764
KHOS-NP	Trametinib	1	0.1235	0.2818
KHOS-NP	Trametinib	1	0.04115	0.3167
KHOS-NP	Trametinib	1	0.01372	0.5005
KHOS-NP	Trametinib	1	0.00457	0.9568
KHOS-NP	Trametinib	1	0.00152	1.0646
KHOS-NP	Trametinib	1	0.00051	1.1016
KHOS-NP	Trametinib	1	0.00017	1.0984
KHOS-NP	Trametinib	2	10	0.2121
KHOS-NP	Trametinib	2	3.333	0.2364
KHOS-NP	Trametinib	2	1.111	0.2477
KHOS-NP	Trametinib	2	0.3704	0.2643
KHOS-NP	Trametinib	2	0.1235	0.2715
KHOS-NP	Trametinib	2	0.04115	0.2967
KHOS-NP	Trametinib	2	0.01372	0.499
KHOS-NP	Trametinib	2	0.00457	0.9377
KHOS-NP	Trametinib	2	0.00152	1.0314
KHOS-NP	Trametinib	2	0.00051	1.0735
KHOS-NP	Trametinib	2	0.00017	1.0764
KHOS-NP	Trametinib	3	10	0.2514
KHOS-NP	Trametinib	3	3.333	0.2503
KHOS-NP	Trametinib	3	1.111	0.2624
KHOS-NP	Trametinib	3	0.3704	0.2853
KHOS-NP	Trametinib	3	0.1235	0.2796
KHOS-NP	Trametinib	3	0.04115	0.3212
KHOS-NP	Trametinib	3	0.01372	0.5953
KHOS-NP	Trametinib	3	0.00457	1.0291
KHOS-NP	Trametinib	3	0.00152	1.0658
KHOS-NP	Trametinib	3	0.00051	1.0841
KHOS-NP	Trametinib	3	0.00017	1.0802
MES-SA	Trametinib	1	0.00017	0.9899
MES-SA	Volasertib	1	0.00017	0.9633
MES-SA	Trametinib	1	0.00051	0.9536
MES-SA	Volasertib	1	0.00051	0.9871
MES-SA	Trametinib	1	0.00152	0.911
MES-SA	Volasertib	1	0.00152	0.9718
MES-SA	Trametinib	1	0.00457	0.9058
MES-SA	Volasertib	1	0.00457	0.9821
MES-SA	Trametinib	1	0.01372	0.8482
MES-SA	Volasertib	1	0.01372	0.9738
MES-SA	Trametinib	1	0.04115	0.7782
MES-SA	Volasertib	1	0.04115	0.5882
MES-SA	Trametinib	1	0.1235	0.755
MES-SA	Volasertib	1	0.1235	0.1874
MES-SA	Trametinib	1	0.3704	0.7677
MES-SA	Volasertib	1	0.3704	0.091
MES-SA	Trametinib	1	1.111	0.6691
MES-SA	Volasertib	1	1.111	0.0834
MES-SA	Trametinib	1	3.333	0.7133
MES-SA	Volasertib	1	3.333	0.0788
MES-SA	Trametinib	1	10	0.6969
MES-SA	Volasertib	1	10	0.0085
MES-SA	Trametinib	2	0.00017	0.9685
MES-SA	Volasertib	2	0.00017	0.9273
MES-SA	Trametinib	2	0.00051	0.9769
MES-SA	Volasertib	2	0.00051	0.9623
MES-SA	Trametinib	2	0.00152	0.9305
MES-SA	Volasertib	2	0.00152	0.9147
MES-SA	Trametinib	2	0.00457	0.8501
MES-SA	Volasertib	2	0.00457	0.9331
MES-SA	Trametinib	2	0.01372	0.8192
MES-SA	Volasertib	2	0.01372	0.8792
MES-SA	Trametinib	2	0.04115	0.7701
MES-SA	Volasertib	2	0.04115	0.6513
MES-SA	Trametinib	2	0.1235	0.7485
MES-SA	Volasertib	2	0.1235	0.175
MES-SA	Trametinib	2	0.3704	0.6994
MES-SA	Volasertib	2	0.3704	0.0899
MES-SA	Trametinib	2	1.111	0.7199
MES-SA	Volasertib	2	1.111	0.0849
MES-SA	Trametinib	2	3.333	0.6814
MES-SA	Volasertib	2	3.333	0.0719
MES-SA	Trametinib	2	10	0.685
MES-SA	Volasertib	2	10	0.0073
MES-SA	Trametinib	3	0.00017	0.9455
MES-SA	Volasertib	3	0.00017	0.9223
MES-SA	Trametinib	3	0.00051	0.9641
MES-SA	Volasertib	3	0.00051	0.9483
MES-SA	Trametinib	3	0.00152	0.9456
MES-SA	Volasertib	3	0.00152	0.9207
MES-SA	Trametinib	3	0.00457	0.8616
MES-SA	Volasertib	3	0.00457	0.8802
MES-SA	Trametinib	3	0.01372	0.8243
MES-SA	Volasertib	3	0.01372	0.9188
MES-SA	Trametinib	3	0.04115	0.7913
MES-SA	Volasertib	3	0.04115	0.6712
MES-SA	Trametinib	3	0.1235	0.7773
MES-SA	Volasertib	3	0.1235	0.1564
MES-SA	Trametinib	3	0.3704	0.7409
MES-SA	Volasertib	3	0.3704	0.0857
MES-SA	Trametinib	3	1.111	0.6607
MES-SA	Volasertib	3	1.111	0.0899
MES-SA	Trametinib	3	3.333	0.7081
MES-SA	Volasertib	3	3.333	0.0654
MES-SA	Trametinib	3	10	0.6898
MES-SA	Volasertib	3	10	0.007
RD	Trametinib	1	10	0.4543
RD	Trametinib	1	3.333	0.4771
RD	Trametinib	1	1.111	0.5248
RD	Trametinib	1	0.3704	0.5192
RD	Trametinib	1	0.1235	0.551
RD	Trametinib	1	0.04115	0.5638
RD	Trametinib	1	0.01372	0.5953
RD	Trametinib	1	0.00457	0.7899
RD	Trametinib	1	0.00152	0.8576
RD	Trametinib	1	0.00051	0.9945
RD	Trametinib	1	0.00017	1.056
RD	Volasertib	1	0.00017	1.127
RD	Volasertib	1	0.00051	1.0996
RD	Volasertib	1	0.00152	1.1259
RD	Volasertib	1	0.00457	1.1487
RD	Volasertib	1	0.01372	1.0435
RD	Volasertib	1	0.04115	0.358
RD	Volasertib	1	0.1235	0.2352
RD	Volasertib	1	0.3704	0.1899
RD	Volasertib	1	1.111	0.1773
RD	Volasertib	1	3.333	0.1272
RD	Volasertib	1	10	0.0219
RD	Trametinib	2	10	0.4782
RD	Trametinib	2	3.333	0.5379
RD	Trametinib	2	1.111	0.5589
RD	Trametinib	2	0.3704	0.5611
RD	Trametinib	2	0.1235	0.587
RD	Trametinib	2	0.04115	0.5954
RD	Trametinib	2	0.01372	0.6769
RD	Trametinib	2	0.00457	0.8486
RD	Trametinib	2	0.00152	1.017
RD	Trametinib	2	0.00051	1.0956
RD	Trametinib	2	0.00017	1.0645
RD	Volasertib	2	0.00017	1.13
RD	Volasertib	2	0.00051	1.12
RD	Volasertib	2	0.00152	1.13
RD	Volasertib	2	0.00457	1.12
RD	Volasertib	2	0.01372	1.07
RD	Volasertib	2	0.04115	0.37
RD	Volasertib	2	0.1235	0.21
RD	Volasertib	2	0.3704	0.18
RD	Volasertib	2	1.111	0.18
RD	Volasertib	2	3.333	0.13
RD	Volasertib	2	10	0.02
RD	Trametinib	3	10	0.4992
RD	Trametinib	3	3.333	0.553
RD	Trametinib	3	1.111	0.584
RD	Trametinib	3	0.3704	0.5949
RD	Trametinib	3	0.1235	0.6151
RD	Trametinib	3	0.04115	0.6641
RD	Trametinib	3	0.01372	0.7336
RD	Trametinib	3	0.00457	0.8763
RD	Trametinib	3	0.00152	1.0381
RD	Trametinib	3	0.00051	1.112
RD	Trametinib	3	0.00017	1.1068
RD	Volasertib	3	0.00017	1.14
RD	Volasertib	3	0.00051	1.15
RD	Volasertib	3	0.00152	1.13
RD	Volasertib	3	0.00457	1.14
RD	Volasertib	3	0.01372	1.09
RD	Volasertib	3	0.04115	0.36
RD	Volasertib	3	0.1235	0.19
RD	Volasertib	3	0.3704	0.17
RD	Volasertib	3	1.111	0.15
RD	Volasertib	3	3.333	0.1
RD	Volasertib	3	10	0.02
SK-ES-1	Trametinib	1	0.00017	1.0608
SK-ES-1	Volasertib	1	0.00017	1.1029
SK-ES-1	Trametinib	1	0.00051	1.065
SK-ES-1	Volasertib	1	0.00051	1.0587
SK-ES-1	Trametinib	1	0.00152	0.9564
SK-ES-1	Volasertib	1	0.00152	1.0355
SK-ES-1	Trametinib	1	0.00457	1.0142
SK-ES-1	Volasertib	1	0.00457	1.0844
SK-ES-1	Trametinib	1	0.01372	0.9264
SK-ES-1	Volasertib	1	0.01372	1.0149
SK-ES-1	Trametinib	1	0.04115	1.0321
SK-ES-1	Volasertib	1	0.04115	0.4671
SK-ES-1	Trametinib	1	0.1235	0.9723
SK-ES-1	Volasertib	1	0.1235	0.0477
SK-ES-1	Trametinib	1	0.3704	1.0229
SK-ES-1	Volasertib	1	0.3704	0.0576
SK-ES-1	Trametinib	1	1.111	0.9102
SK-ES-1	Volasertib	1	1.111	0.0801
SK-ES-1	Trametinib	1	3.333	1.0114
SK-ES-1	Volasertib	1	3.333	0.1114
SK-ES-1	Trametinib	1	10	0.9031
SK-ES-1	Volasertib	1	10	0.0104
SK-ES-1	Trametinib	2	0.00017	1.0272
SK-ES-1	Volasertib	2	0.00017	1.0882
SK-ES-1	Trametinib	2	0.00051	1.0157
SK-ES-1	Volasertib	2	0.00051	1.0997
SK-ES-1	Trametinib	2	0.00152	0.9846
SK-ES-1	Volasertib	2	0.00152	1.0897
SK-ES-1	Trametinib	2	0.00457	0.96
SK-ES-1	Volasertib	2	0.00457	1.1175
SK-ES-1	Trametinib	2	0.01372	1.0184
SK-ES-1	Volasertib	2	0.01372	1.0709
SK-ES-1	Trametinib	2	0.04115	1.0087
SK-ES-1	Volasertib	2	0.04115	0.5437
SK-ES-1	Trametinib	2	0.1235	1.0079
SK-ES-1	Volasertib	2	0.1235	0.0496
SK-ES-1	Trametinib	2	0.3704	0.9526
SK-ES-1	Volasertib	2	0.3704	0.0465
SK-ES-1	Trametinib	2	1.111	0.9648
SK-ES-1	Volasertib	2	1.111	0.0863
SK-ES-1	Trametinib	2	3.333	0.8942
SK-ES-1	Volasertib	2	3.333	0.1102
SK-ES-1	Trametinib	2	10	0.9344
SK-ES-1	Volasertib	2	10	0.0121
SK-ES-1	Trametinib	3	0.00017	0.99
SK-ES-1	Volasertib	3	0.00017	1.0765
SK-ES-1	Trametinib	3	0.00051	1.0373
SK-ES-1	Volasertib	3	0.00051	1.1321
SK-ES-1	Trametinib	3	0.00152	1.0186
SK-ES-1	Volasertib	3	0.00152	1.1023
SK-ES-1	Trametinib	3	0.00457	0.995
SK-ES-1	Volasertib	3	0.00457	1.107
SK-ES-1	Trametinib	3	0.01372	0.8663
SK-ES-1	Volasertib	3	0.01372	1.0743
SK-ES-1	Trametinib	3	0.04115	0.9126
SK-ES-1	Volasertib	3	0.04115	0.4752
SK-ES-1	Trametinib	3	0.1235	0.9465
SK-ES-1	Volasertib	3	0.1235	0.0477
SK-ES-1	Trametinib	3	0.3704	0.9323
SK-ES-1	Volasertib	3	0.3704	0.0525
SK-ES-1	Trametinib	3	1.111	1.0096
SK-ES-1	Volasertib	3	1.111	0.0948
SK-ES-1	Trametinib	3	3.333	0.9374
SK-ES-1	Volasertib	3	3.333	0.1195
SK-ES-1	Trametinib	3	10	0.9311
SK-ES-1	Volasertib	3	10	0.0123
