# Supplementary material for: Illuminating phenotypic drug responses of sarcoma cells to kinase inhibitors by phosphoproteomics
Source: Mol Syst Biol. 2023 Dec 18;20(1):28–55. doi: 10.1038/s44320-023-00004-7 (PMC10883282; doi:10.1038/s44320-023-00004-7)
Supplement: Supplementary file 11 — Source Data Fig. 2 [file 44320_2023_4_MOESM11_ESM.zip › Figure 2/2C/2C.csv]

Cell line	Drug	replicate	Conc(mM)	Relative viability
KHOS-NP	Trametinib	1	10	0.2307
KHOS-NP	Trametinib	1	3.333	0.2638
KHOS-NP	Trametinib	1	1.111	0.2583
KHOS-NP	Trametinib	1	0.3704	0.2764
KHOS-NP	Trametinib	1	0.1235	0.2818
KHOS-NP	Trametinib	1	0.04115	0.3167
KHOS-NP	Trametinib	1	0.01372	0.5005
KHOS-NP	Trametinib	1	0.00457	0.9568
KHOS-NP	Trametinib	1	0.00152	1.0646
KHOS-NP	Trametinib	1	0.00051	1.1016
KHOS-NP	Trametinib	1	0.00017	1.0984
KHOS-NP	Pazopanib	1	10	0.7314
KHOS-NP	Pazopanib	1	3.333	0.9586
KHOS-NP	Pazopanib	1	1.111	0.9565
KHOS-NP	Pazopanib	1	0.3704	1.0136
KHOS-NP	Pazopanib	1	0.1235	1.0352
KHOS-NP	Pazopanib	1	0.04115	1.0521
KHOS-NP	Pazopanib	1	0.01372	1.0224
KHOS-NP	Pazopanib	1	0.00457	1.0081
KHOS-NP	Pazopanib	1	0.00152	1.0416
KHOS-NP	Pazopanib	1	0.00051	1.0424
KHOS-NP	Pazopanib	1	0.00017	1.0387
KHOS-NP	Trametinib	2	10	0.2121
KHOS-NP	Trametinib	2	3.333	0.2364
KHOS-NP	Trametinib	2	1.111	0.2477
KHOS-NP	Trametinib	2	0.3704	0.2643
KHOS-NP	Trametinib	2	0.1235	0.2715
KHOS-NP	Trametinib	2	0.04115	0.2967
KHOS-NP	Trametinib	2	0.01372	0.499
KHOS-NP	Trametinib	2	0.00457	0.9377
KHOS-NP	Trametinib	2	0.00152	1.0314
KHOS-NP	Trametinib	2	0.00051	1.0735
KHOS-NP	Trametinib	2	0.00017	1.0764
KHOS-NP	Pazopanib	2	10	0.7079
KHOS-NP	Pazopanib	2	3.333	0.9523
KHOS-NP	Pazopanib	2	1.111	1.0081
KHOS-NP	Pazopanib	2	0.3704	0.9976
KHOS-NP	Pazopanib	2	0.1235	1.0007
KHOS-NP	Pazopanib	2	0.04115	1.0377
KHOS-NP	Pazopanib	2	0.01372	0.9892
KHOS-NP	Pazopanib	2	0.00457	1.0334
KHOS-NP	Pazopanib	2	0.00152	1.0416
KHOS-NP	Pazopanib	2	0.00051	1.0439
KHOS-NP	Pazopanib	2	0.00017	1.0369
KHOS-NP	Trametinib	3	10	0.2514
KHOS-NP	Trametinib	3	3.333	0.2503
KHOS-NP	Trametinib	3	1.111	0.2624
KHOS-NP	Trametinib	3	0.3704	0.2853
KHOS-NP	Trametinib	3	0.1235	0.2796
KHOS-NP	Trametinib	3	0.04115	0.3212
KHOS-NP	Trametinib	3	0.01372	0.5953
KHOS-NP	Trametinib	3	0.00457	1.0291
KHOS-NP	Trametinib	3	0.00152	1.0658
KHOS-NP	Trametinib	3	0.00051	1.0841
KHOS-NP	Trametinib	3	0.00017	1.0802
KHOS-NP	Pazopanib	3	10	0.7165
KHOS-NP	Pazopanib	3	3.333	0.9919
KHOS-NP	Pazopanib	3	1.111	1.0041
KHOS-NP	Pazopanib	3	0.3704	1.0285
KHOS-NP	Pazopanib	3	0.1235	1.0403
KHOS-NP	Pazopanib	3	0.04115	1.088
KHOS-NP	Pazopanib	3	0.01372	1.0424
KHOS-NP	Pazopanib	3	0.00457	1.0224
KHOS-NP	Pazopanib	3	0.00152	1.0299
KHOS-NP	Pazopanib	3	0.00051	1.0775
KHOS-NP	Pazopanib	3	0.00017	1.0592
MES-SA	Pazopanib	1	0.00017	0.9283
MES-SA	Trametinib	1	0.00017	0.9899
MES-SA	Pazopanib	1	0.00051	0.9096
MES-SA	Trametinib	1	0.00051	0.9536
MES-SA	Pazopanib	1	0.00152	0.932
MES-SA	Trametinib	1	0.00152	0.911
MES-SA	Pazopanib	1	0.00457	0.8945
MES-SA	Trametinib	1	0.00457	0.9058
MES-SA	Pazopanib	1	0.01372	0.9395
MES-SA	Trametinib	1	0.01372	0.8482
MES-SA	Pazopanib	1	0.04115	0.8959
MES-SA	Trametinib	1	0.04115	0.7782
MES-SA	Pazopanib	1	0.1235	0.8978
MES-SA	Trametinib	1	0.1235	0.755
MES-SA	Pazopanib	1	0.3704	0.9425
MES-SA	Trametinib	1	0.3704	0.7677
MES-SA	Pazopanib	1	1.111	0.9172
MES-SA	Trametinib	1	1.111	0.6691
MES-SA	Pazopanib	1	3.333	0.7954
MES-SA	Trametinib	1	3.333	0.7133
MES-SA	Pazopanib	1	10	0.5326
MES-SA	Trametinib	1	10	0.6969
MES-SA	Pazopanib	2	0.00017	0.9214
MES-SA	Trametinib	2	0.00017	0.9685
MES-SA	Pazopanib	2	0.00051	0.9383
MES-SA	Trametinib	2	0.00051	0.9769
MES-SA	Pazopanib	2	0.00152	0.9449
MES-SA	Trametinib	2	0.00152	0.9305
MES-SA	Pazopanib	2	0.00457	0.968
MES-SA	Trametinib	2	0.00457	0.8501
MES-SA	Pazopanib	2	0.01372	0.9492
MES-SA	Trametinib	2	0.01372	0.8192
MES-SA	Pazopanib	2	0.04115	0.9862
MES-SA	Trametinib	2	0.04115	0.7701
MES-SA	Pazopanib	2	0.1235	0.9548
MES-SA	Trametinib	2	0.1235	0.7485
MES-SA	Pazopanib	2	0.3704	0.9852
MES-SA	Trametinib	2	0.3704	0.6994
MES-SA	Pazopanib	2	1.111	0.9483
MES-SA	Trametinib	2	1.111	0.7199
MES-SA	Pazopanib	2	3.333	0.8403
MES-SA	Trametinib	2	3.333	0.6814
MES-SA	Pazopanib	2	10	0.5031
MES-SA	Trametinib	2	10	0.685
MES-SA	Pazopanib	3	0.00017	0.9174
MES-SA	Trametinib	3	0.00017	0.9455
MES-SA	Pazopanib	3	0.00051	0.9259
MES-SA	Trametinib	3	0.00051	0.9641
MES-SA	Pazopanib	3	0.00152	0.9153
MES-SA	Trametinib	3	0.00152	0.9456
MES-SA	Pazopanib	3	0.00457	0.9388
MES-SA	Trametinib	3	0.00457	0.8616
MES-SA	Pazopanib	3	0.01372	0.9092
MES-SA	Trametinib	3	0.01372	0.8243
MES-SA	Pazopanib	3	0.04115	0.9014
MES-SA	Trametinib	3	0.04115	0.7913
MES-SA	Pazopanib	3	0.1235	0.9128
MES-SA	Trametinib	3	0.1235	0.7773
MES-SA	Pazopanib	3	0.3704	0.9211
MES-SA	Trametinib	3	0.3704	0.7409
MES-SA	Pazopanib	3	1.111	0.9265
MES-SA	Trametinib	3	1.111	0.6607
MES-SA	Pazopanib	3	3.333	0.8372
MES-SA	Trametinib	3	3.333	0.7081
MES-SA	Pazopanib	3	10	0.5162
MES-SA	Trametinib	3	10	0.6898
RD	Trametinib	1	10	0.4543
RD	Trametinib	1	3.333	0.4771
RD	Trametinib	1	1.111	0.5248
RD	Trametinib	1	0.3704	0.5192
RD	Trametinib	1	0.1235	0.551
RD	Trametinib	1	0.04115	0.5638
RD	Trametinib	1	0.01372	0.5953
RD	Trametinib	1	0.00457	0.7899
RD	Trametinib	1	0.00152	0.8576
RD	Trametinib	1	0.00051	0.9945
RD	Trametinib	1	0.00017	1.056
RD	Pazopanib	1	10	1.0788
RD	Pazopanib	1	3.333	1.0684
RD	Pazopanib	1	1.111	1.0499
RD	Pazopanib	1	0.3704	1.0423
RD	Pazopanib	1	0.1235	1.0534
RD	Pazopanib	1	0.04115	1.0731
RD	Pazopanib	1	0.01372	1.0513
RD	Pazopanib	1	0.00457	1.0443
RD	Pazopanib	1	0.00152	1.0445
RD	Pazopanib	1	0.00051	1.0473
RD	Pazopanib	1	0.00017	1.0449
RD	Trametinib	2	10	0.4782
RD	Trametinib	2	3.333	0.5379
RD	Trametinib	2	1.111	0.5589
RD	Trametinib	2	0.3704	0.5611
RD	Trametinib	2	0.1235	0.587
RD	Trametinib	2	0.04115	0.5954
RD	Trametinib	2	0.01372	0.6769
RD	Trametinib	2	0.00457	0.8486
RD	Trametinib	2	0.00152	1.017
RD	Trametinib	2	0.00051	1.0956
RD	Trametinib	2	0.00017	1.0645
RD	Pazopanib	2	10	1.1272
RD	Pazopanib	2	3.333	1.1944
RD	Pazopanib	2	1.111	1.1824
RD	Pazopanib	2	0.3704	1.1413
RD	Pazopanib	2	0.1235	1.1833
RD	Pazopanib	2	0.04115	1.1662
RD	Pazopanib	2	0.01372	1.1205
RD	Pazopanib	2	0.00457	1.1594
RD	Pazopanib	2	0.00152	1.1383
RD	Pazopanib	2	0.00051	1.1585
RD	Pazopanib	2	0.00017	1.1281
RD	Trametinib	3	10	0.4992
RD	Trametinib	3	3.333	0.553
RD	Trametinib	3	1.111	0.584
RD	Trametinib	3	0.3704	0.5949
RD	Trametinib	3	0.1235	0.6151
RD	Trametinib	3	0.04115	0.6641
RD	Trametinib	3	0.01372	0.7336
RD	Trametinib	3	0.00457	0.8763
RD	Trametinib	3	0.00152	1.0381
RD	Trametinib	3	0.00051	1.112
RD	Trametinib	3	0.00017	1.1068
RD	Pazopanib	3	10	1.0837
RD	Pazopanib	3	3.333	1.2142
RD	Pazopanib	3	1.111	1.1285
RD	Pazopanib	3	0.3704	1.215
RD	Pazopanib	3	0.1235	1.1201
RD	Pazopanib	3	0.04115	1.1187
RD	Pazopanib	3	0.01372	1.1451
RD	Pazopanib	3	0.00457	1.1372
RD	Pazopanib	3	0.00152	1.1758
RD	Pazopanib	3	0.00051	1.1609
RD	Pazopanib	3	0.00017	1.1717
SK-ES-1	Pazopanib	1	0.00017	1.0667
SK-ES-1	Trametinib	1	0.00017	1.0608
SK-ES-1	Pazopanib	1	0.00051	1.0004
SK-ES-1	Trametinib	1	0.00051	1.065
SK-ES-1	Pazopanib	1	0.00152	1.0017
SK-ES-1	Trametinib	1	0.00152	0.9564
SK-ES-1	Pazopanib	1	0.00457	1.0043
SK-ES-1	Trametinib	1	0.00457	1.0142
SK-ES-1	Pazopanib	1	0.01372
SK-ES-1	Trametinib	1	0.01372	0.9264
SK-ES-1	Pazopanib	1	0.04115	0.998
SK-ES-1	Trametinib	1	0.04115	1.0321
SK-ES-1	Pazopanib	1	0.1235	0.9849
SK-ES-1	Trametinib	1	0.1235	0.9723
SK-ES-1	Pazopanib	1	0.3704	1.0347
SK-ES-1	Trametinib	1	0.3704	1.0229
SK-ES-1	Pazopanib	1	1.111	1.0126
SK-ES-1	Trametinib	1	1.111	0.9102
SK-ES-1	Pazopanib	1	3.333	0.9433
SK-ES-1	Trametinib	1	3.333	1.0114
SK-ES-1	Pazopanib	1	10	0.4894
SK-ES-1	Trametinib	1	10	0.9031
SK-ES-1	Pazopanib	2	0.00017	1.0013
SK-ES-1	Trametinib	2	0.00017	1.0272
SK-ES-1	Pazopanib	2	0.00051	0.9993
SK-ES-1	Trametinib	2	0.00051	1.0157
SK-ES-1	Pazopanib	2	0.00152	1.0191
SK-ES-1	Trametinib	2	0.00152	0.9846
SK-ES-1	Pazopanib	2	0.00457	1.0359
SK-ES-1	Trametinib	2	0.00457	0.96
SK-ES-1	Pazopanib	2	0.01372	0.9857
SK-ES-1	Trametinib	2	0.01372	1.0184
SK-ES-1	Pazopanib	2	0.04115	1.0216
SK-ES-1	Trametinib	2	0.04115	1.0087
SK-ES-1	Pazopanib	2	0.1235	0.9928
SK-ES-1	Trametinib	2	0.1235	1.0079
SK-ES-1	Pazopanib	2	0.3704	0.9399
SK-ES-1	Trametinib	2	0.3704	0.9526
SK-ES-1	Pazopanib	2	1.111	0.9718
SK-ES-1	Trametinib	2	1.111	0.9648
SK-ES-1	Pazopanib	2	3.333	0.878
SK-ES-1	Trametinib	2	3.333	0.8942
SK-ES-1	Pazopanib	2	10	0.5124
SK-ES-1	Trametinib	2	10	0.9344
SK-ES-1	Pazopanib	3	0.00017	0.9845
SK-ES-1	Trametinib	3	0.00017	0.99
SK-ES-1	Pazopanib	3	0.00051	1.0046
SK-ES-1	Trametinib	3	0.00051	1.0373
SK-ES-1	Pazopanib	3	0.00152	1.0498
SK-ES-1	Trametinib	3	0.00152	1.0186
SK-ES-1	Pazopanib	3	0.00457	1.0567
SK-ES-1	Trametinib	3	0.00457	0.995
SK-ES-1	Pazopanib	3	0.01372	1.0471
SK-ES-1	Trametinib	3	0.01372	0.8663
SK-ES-1	Pazopanib	3	0.04115	1.0443
SK-ES-1	Trametinib	3	0.04115	0.9126
SK-ES-1	Pazopanib	3	0.1235	1.0804
SK-ES-1	Trametinib	3	0.1235	0.9465
SK-ES-1	Pazopanib	3	0.3704	1.0314
SK-ES-1	Trametinib	3	0.3704	0.9323
SK-ES-1	Pazopanib	3	1.111	1.0425
SK-ES-1	Trametinib	3	1.111	1.0096
SK-ES-1	Pazopanib	3	3.333	0.9256
SK-ES-1	Trametinib	3	3.333	0.9374
SK-ES-1	Pazopanib	3	10	0.5694
SK-ES-1	Trametinib	3	10	0.9311
