# Supplementary material for: Illuminating phenotypic drug responses of sarcoma cells to kinase inhibitors by phosphoproteomics
Source: Mol Syst Biol. 2023 Dec 18;20(1):28–55. doi: 10.1038/s44320-023-00004-7 (PMC10883282; doi:10.1038/s44320-023-00004-7)
Supplement: Supplementary file 11 — Source Data Fig. 2 [file 44320_2023_4_MOESM11_ESM.zip › Figure 2/2D/2D.csv]

Cell lines	# of potent KIs
A204	20
MES-SA	10
SK-ES-1	10
VA-ES-BJ	10
SYO1	8
RD	7
RD-ES	7
SW872	7
SW982	7
KHOS-240S	6
SW684	6
HS729	5
KHOS-NP	5
SK-LMS-1	5
HT1080	4
SW-1353	4
G401	3
