# Supplementary material for: Illuminating phenotypic drug responses of sarcoma cells to kinase inhibitors by phosphoproteomics
Source: Mol Syst Biol. 2023 Dec 18;20(1):28–55. doi: 10.1038/s44320-023-00004-7 (PMC10883282; doi:10.1038/s44320-023-00004-7)
Supplement: Supplementary file 12 — Source Data Fig. 3 [file 44320_2023_4_MOESM12_ESM.zip]

Archive with 14 entries (8 files):
- Figure 3/
- Figure 3/3A/
- Figure 3/3A/3A.csv
- Figure 3/3B/
- Figure 3/3B/3B.csv
- Figure 3/3C/
- Figure 3/3C/3C.csv
- Figure 3/3D/
- Figure 3/3D/3D-1.csv
- Figure 3/3D/3D-2.csv
- Figure 3/3E/
- Figure 3/3E/3E-1.csv
- Figure 3/3E/3E-2.csv
- Figure 3/3E/3E-3.csv
