# Supplementary material for: Illuminating phenotypic drug responses of sarcoma cells to kinase inhibitors by phosphoproteomics
Source: Mol Syst Biol. 2023 Dec 18;20(1):28–55. doi: 10.1038/s44320-023-00004-7 (PMC10883282; doi:10.1038/s44320-023-00004-7)
Supplement: Supplementary file 12 — Source Data Fig. 3 [file 44320_2023_4_MOESM12_ESM.zip › Figure 3/3A/3A.csv]

GeneName	A204	G401	HS729	HT1080	KHOS-240S	KHOS-NP	MES-SA	RD	RD-ES	SK-ES-1	SK-LMS-1	SW1353	SW684	SW872	SW982	SYO-1	VA-ES-BJ
AAK1	-0.322033209	-0.465764424	3.818624405	-0.015589884	0.707018721	-1.235629018	-0.108219507	1.871579748	-5.29247784	-1.694961515	0.051136743	1.479125635	0.353842032	0.240746134	-0.136782481	-0.714154178	1.46353864
ABL1	-0.170479129	1.999776139	3.226805952	-0.919333051	-1.569200622	-0.600170384	-0.795730844	2.628757051	-7.376216805	-0.051523176	-2.348478308	0.979721698	1.076213185	0.314418192	-0.25215801	1.24582703	2.611771083
ABL2	-1.773002921	0.336853258	1.181258826	0.791816839	0.697116694	2.361415347	-0.170342069	2.469325865	-3.604376831	-0.779128032	-5.62724871	1.202840233	2.128172292	-2.962954456	1.211095371	0.27236172	2.264796573
ACVR1	0.343587732	2.8456706	3.038126652	0.68208259	-0.274292014	0.386958141	-2.723733211	0.673179529	-5.368684094	0.969778073	-0.072000298	-1.254894346	-1.149111156	-1.58156243	0.376646855	0.661941803	2.446305574
ACVR1B	-0.619705532	1.083281161	-0.619705532	1.35915698	-0.619705532	-0.619705532	-0.619705532	-0.619705532	1.760324353	1.76452154	-0.619705532	1.46918235	-0.619705532	-0.619705532	-0.619705532	-0.619705532	-0.619705532
ACVR2A	-0.530414376	-0.530414376	-0.530414376	-0.530414376	-0.530414376	2.106521333	-0.530414376	2.012410662	-0.530414376	-0.530414376	-0.530414376	-0.530414376	1.365777612	-0.530414376	1.410677279	-0.530414376	-0.530414376
ADCK1	0.589604924	0.732451385	0.526723103	0.916246015	-1.302390149	-1.302390149	0.671460573	-1.302390149	0.693002622	0.957849113	0.417788019	0.818583866	0.652008655	-1.302390149	-1.302390149	-1.302390149	0.83862262
ADCK5	0.646822593	-1.340832556	0.508461686	-1.340832556	-1.340832556	-1.340832556	-1.340832556	-1.340832556	-1.340832556	0.676614185	-1.340832556	-1.340832556	0.757300285	0.634482192	2.621009615	3.201903096	3.020899354
AKT1	-1.614452027	1.735638571	1.881413387	-0.129873201	1.465506842	0.611032966	-0.266708674	2.739803971	-6.084244557	-2.396915338	-0.545673662	0.649918965	0.513784428	0.402641278	1.111990905	-0.810425756	0.736561903
AKT2	0.641881885	2.27695141	1.482923083	1.362430279	-0.426800835	-1.193708352	1.740464433	-0.992476913	-7.530678621	-2.074497094	-0.602829745	3.093749623	1.976477366	0.770319499	-0.742922446	0.192571296	0.026145132
AKT3	2.600364183	0.960429798	1.291298948	0.1212838	-0.047370587	-0.588381914	1.915041766	1.712314552	-2.799303788	-1.516673991	0.607217568	2.551744376	-2.274694067	0.074251265	0.177333214	-5.881571161	1.096716037
ALK	0.274390499	-0.504629928	0.02359169	0.236536713	0.048183971	-0.021719946	-0.896764076	0.846734032	-0.509810089	3.940606323	-0.745781789	0.020541086	0.23479039	0.353580861	0.441195038	-3.723529214	-0.017915562
ALPK1	-0.459186153	-1.786168299	0.017718528	-1.786168299	0.417608655	-0.09087397	-1.786168299	0.080724934	-0.05032269	0.678507506	1.344707451	0.595674965	0.251815369	0.326266861	0.315993854	-1.786168299	3.716037884
ALPK2	-1.005348533	-1.137564031	1.997703945	0.3578984	1.109715348	-1.455249459	-1.579945163	-0.640306358	-1.001154472	-1.57639006	-3.146030147	2.203907275	2.209147445	0.783888559	1.514836071	-1.478555816	2.843446996
ALPK3	-0.720197113	0.900524712	-0.308960559	-0.656203747	1.494768093	0.232068385	-1.689025156	4.4363629	-0.708813917	-0.038608436	-0.192879893	-0.746525772	0.762917905	-1.689025156	-1.689025156	0.787643293	-0.175020384
ANKK1	2.940567036	-0.352266795	-0.352266795	-0.352266795	-0.352266795	-0.352266795	-0.352266795	-0.352266795	-0.352266795	2.34343489	-0.352266795	-0.352266795	-0.352266795	-0.352266795	-0.352266795	-0.352266795	-0.352266795
ARAF	0.302425109	0.705566511	2.548706145	2.281376726	-0.382560472	0.457376262	1.199962873	-0.943788227	-5.414666102	0.570406561	-0.954144089	-1.089940421	-1.744252706	1.166478053	0.935966028	-2.632654066	2.993741816
ATM	0.425149506	2.033712387	2.251549687	1.202768584	-0.900439203	0.52770534	-0.510712994	2.175288285	-1.689234618	-1.203159433	0.826083497	-6.070503632	-0.036814629	1.676563128	0.597690669	-0.608792429	-0.696854146
ATR	-0.543005455	1.599822457	-0.077094004	1.797740192	1.784413171	3.205465415	1.812778364	-0.864531888	-2.210456938	-1.087325704	0.417428396	-3.61484839	-1.366679681	-0.654668577	1.36169279	-3.489457652	1.928727505
AURKA	-2.501151011	0.819303418	0.285647965	0.668681634	3.009074299	2.86756756	-0.32677307	-1.922349385	-2.850537194	2.781858534	-0.074292621	-1.165256765	-1.191785776	-0.008762338	0.146584191	-1.237424705	0.699615263
AURKB	-2.546892387	1.175283391	1.816683176	2.649305658	2.731475916	3.237316271	-0.858813842	-2.397092932	-2.891187563	-0.774451772	-2.285401998	-1.206527556	-2.358603768	1.232003215	2.018712703	-0.150673004	0.608864494
AURKC	-0.242535625	-0.242535625	-0.242535625	-0.242535625	-0.242535625	-0.242535625	-0.242535625	-0.242535625	-0.242535625	-0.242535625	-0.242535625	3.880570001	-0.242535625	-0.242535625	-0.242535625	-0.242535625	-0.242535625
AXL	-1.983223903	-0.695830982	2.010986138	1.243467676	1.852137852	1.304175752	-0.799121551	0.210682995	-2.799772966	-2.605236751	1.005316054	1.427571863	1.914933033	0.568100661	0.982136081	-4.527290759	0.890968809
BCKDK	2.876002851	4.272882605	-1.723611351	-1.575078013	-1.19992933	-2.410495998	-0.130567656	0.922509934	-1.278217065	-1.099280322	-2.405451578	-0.85558419	-0.9508513	-0.759600928	-0.16275848	0.689773213	5.79025761
BLK	-1.149339341	-1.149339341	-1.149339341	0.978731534	-1.149339341	1.004695005	-1.149339341	0.961604164	0.696854027	0.588275285	1.042362704	0.794722589	0.724822035	0.609498093	0.643809953	-1.149339341	-1.149339341
BMP2K	-2.252397083	-1.757499474	1.933254532	2.082061082	0.871109559	0.501065606	-5.740877326	-0.18953383	-4.907798228	-1.845748514	1.324344415	2.267593561	0.375082443	1.619563195	2.30885209	1.107563925	2.303364047
BMPR1A	0.61709505	1.473901877	0.372749463	1.061879962	-2.196644982	0.815647313	1.089141449	1.033044561	0.115221314	-2.386942193	-2.167461517	0.118791593	-2.280275166	0.182422113	0.489037512	0.469434573	1.192957079
BMPR2	-1.477254607	0.353064517	1.277138175	-2.276187484	0.954629544	1.040101263	-0.087700393	2.11026495	-5.166341663	-2.480421844	0.356823169	0.208860222	0.969892105	0.466170896	1.309617475	0.815690484	1.625653191
BRAF	-0.648250275	5.202919021	-0.864492298	0.507251678	-3.668526316	-3.775711932	1.560669386	0.758546761	-0.311152272	2.530079487	-2.125757833	-0.643707827	-2.350816461	1.461844222	-0.119561768	0.318286235	2.168380193
BRSK2	0.205446731	2.631058307	-1.095613326	-2.152499626	1.915046863	2.234482162	2.532726957	0.910568529	-2.062303468	3.322168841	-3.239988367	2.170491953	-2.374859892	-1.254141446	-0.984803139	-1.247641377	-1.510139704
BUB1	-3.658643294	0.71144871	-1.378796527	3.866279152	3.618734951	3.722004686	-0.362857988	-0.621426979	-2.79312129	1.349060724	-0.678814933	-4.196418421	-2.833763728	-0.379600432	1.1143854	-0.206642285	2.728172256
BUB1B	-4.93577038	-0.16289725	1.319219942	2.289945284	3.422605461	4.521004555	-0.481337457	-0.317007053	1.043583795	2.952019361	-2.035762238	-2.865423606	-0.343837513	-4.556939546	0.694708449	-1.302339652	0.75822785
CAMK1	0.037664882	-2.365077713	-1.517396466	-1.736842461	-1.403410892	4.157942277	3.136172965	0.239486336	-1.028380296	-0.085435136	-0.192141329	-0.830193339	-6.433737574	-0.682328283	1.542284605	4.80797951	2.353412914
CAMK1D	-1.243683041	-4.179842286	-1.344195153	-1.569150902	-1.315065007	5.3142866	0.421236106	-0.917494931	-1.119988163	-1.100320815	0.936103563	-1.394376891	-4.179842286	2.442587999	-1.410166482	6.924173377	3.735738313
CAMK1G	-0.347858127	1.197150607	1.26595494	-0.940582268	-0.894471234	-0.400179588	-0.550890212	-0.045346587	-0.472480882	1.610685679	-1.309780089	0.860028109	-2.192004653	1.092596827	1.672548262	-0.321078347	-0.224292437
CAMK2B	0.055028396	2.627639612	-1.048633147	-0.982785757	0.819861391	0.117598469	-1.026860188	2.360261706	-3.866978778	-2.230178733	-0.980402118	-0.791031562	1.413640768	-1.481349425	0.555604699	-1.900250651	6.358835318
CAMK2D	1.083770874	2.483483317	-1.223487747	-1.013368265	0.069673702	-0.405080582	-0.085309186	3.273221005	-6.52109557	-1.975421274	-0.46684569	2.033510699	0.591456383	-1.088169166	1.422223534	-3.295333844	5.116771812
CAMK2G	3.071678739	-1.075331853	0.994735169	-0.481158048	-0.498598339	0.356877221	-3.500540186	2.148724091	-5.614200876	-1.41823855	0.099774476	0.441280258	2.156911292	-1.244867073	0.517643687	0.635195088	3.410114904
CAMK4	4.235136247	-1.274368081	-0.493376724	1.110109415	1.174601039	-0.686624174	-2.697004118	2.764743548	-1.956173627	-0.829965016	-0.47769245	-0.004909896	-1.874894342	-1.000958941	1.417183147	0.192440976	0.401752998
CAMKK1	1.779252283	1.03899301	-0.319680718	1.28065437	-0.121405193	-0.026536656	-0.549581873	0.912120152	-2.317085978	0.084403543	-0.3917318	1.175850982	-4.969972153	-0.376149527	0.284214666	0.101193238	2.415461653
CAMKK2	2.440407708	0.882965281	-3.323721534	-1.283557197	-2.369004648	-0.776073409	0.163785731	-0.648351353	0.791314482	0.840950062	-2.621568249	-1.418984534	-1.28128799	0.961558956	0.651281708	3.716278712	3.274006272
CAMKV	-1.764393418	-0.316087461	0.065993021	-1.764393418	-0.297032193	-0.148049748	3.085025078	2.126752045	3.24588747	3.148914953	-0.266573826	0.009764047	-1.764393418	-1.764393418	-1.764393418	-0.068232877	-1.764393418
CASK	0.949432891	0.528474142	1.416381448	0.212742376	0.170651953	-0.621238097	-1.898472729	1.065558071	0.640796366	-1.326417496	-0.38304697	0.514373644	-6.127213691	0.454942975	1.061228557	0.449278546	2.892528015
CDC42BPA	0.284560208	-0.600735463	0.668370003	-0.26275519	-2.307343412	0.776020154	0.631417065	0.216840906	-4.227649012	-0.141843486	-2.188015296	0.34011926	2.992990026	-0.270041583	1.164699459	-0.111417346	3.034783708
CDC42BPB	-0.353451213	2.208023128	-0.042176988	-1.753786592	2.564412138	0.452206617	-0.44322607	0.320141136	-5.744044774	-0.525069412	-0.32172822	-0.411245493	1.424568483	-0.400679897	0.596042806	0.832810196	1.597204155
CDC42BPG	-1.70264072	2.684393153	-0.196271909	-1.70264072	0.525911892	1.78287843	-1.70264072	2.172467125	0.230339664	0.561575907	-1.70264072	0.30412369	0.104590414	-1.70264072	0.076386332	-0.097366664	0.364175567
CDC7	-1.754161757	1.488645477	0.065434068	3.935383875	1.035375186	2.253316243	-0.40341359	0.191183267	3.590873586	3.125197541	-4.458506717	-4.837907328	-4.297670007	0.139306032	-0.584995825	0.418235556	0.093704392
CDK1	-0.788257106	1.903133472	2.085437797	3.057490212	1.846523967	3.95968903	-0.058745074	0.29497006	-0.572077738	-2.083913226	-2.459674297	-1.816943414	-7.73496861	0.615679377	2.40152516	-0.652512865	0.002643256
CDK10	1.140571656	0.159421439	1.013634737	1.549378031	1.109820703	1.69577099	-1.611018353	0.615922854	1.676922212	0.046610574	-4.362135724	-1.613327344	-0.11871982	1.036956261	1.047941071	-3.078103215	-0.309646072
CDK11A	-1.27943313	2.453391992	0.207649514	0.843774474	0.630975085	2.156020551	-1.360173734	1.312674018	-0.016129976	1.304829638	-3.09961112	-4.495153763	0.382872453	-0.172045481	0.218188902	-0.034690997	0.946861575
CDK12	-1.308780282	3.832309911	3.400305047	1.592297217	2.254812147	3.73689142	0.804072525	2.255927215	-3.177659253	-5.514808147	-7.172809218	-3.381222637	-2.974859222	1.745382673	1.287709454	0.722202979	1.898228168
CDK13	-3.605790104	2.160924254	2.078346964	-0.321852064	-0.09155212	2.618386966	-3.327104611	-0.206392027	1.712566329	2.61513381	-4.289899322	-1.761184108	-1.724854622	0.44940154	-1.84791675	3.227317189	2.314468678
CDK14	-3.978412546	-2.059412284	2.035227794	1.270391695	1.142608877	-2.313078886	-2.738797714	2.528813539	-0.726567156	0.961889063	-2.478078387	1.385435697	0.13920268	0.051233121	0.788112875	3.088902837	0.902528795
CDK16	1.64755035	0.343351269	2.360406519	0.654652106	-1.237316318	0.635908078	-1.124596108	1.980979276	-5.27545639	-2.025773716	-0.990706163	0.647407878	1.879234673	1.052055225	1.205369051	-3.133285298	1.380219569
CDK17	-3.627635866	0.732824016	-2.074515524	5.185280851	0.619871269	4.025400429	-0.948536882	-0.62183022	-5.844845218	0.836906968	0.301382224	0.090864785	-0.54482865	-1.494688564	0.835126563	-2.426096044	4.955319864
CDK18	2.173161926	2.454888192	-1.896657602	-1.362068467	-2.222597403	-2.520135698	0.643863037	2.694970591	-2.313915129	0.579329004	-2.114085943	1.323415743	-0.734520509	0.713855132	1.703665954	-1.121090261	1.997921433
CDK19	0.888943823	1.111101399	1.157528767	-2.958618317	0.979962893	-0.087168002	-1.418617675	1.899409473	0.700647867	-0.728994144	-1.350598439	-2.059432513	-0.614779934	-1.280589539	0.31518687	1.518308365	1.927709108
CDK20	-0.805412066	1.127777708	-0.805412066	-0.805412066	-0.805412066	-0.805412066	0.988904781	1.431322442	-0.805412066	1.2575107	-0.805412066	0.813048418	1.273751463	-0.805412066	-0.805412066	-0.805412066	1.161805147
CDK3	-2.435186833	-0.954281902	0.403657766	2.137973828	-0.348836784	-0.417036364	0.984162573	-0.848187624	-1.014336242	1.087292488	-0.408501092	-0.767628645	-1.335524426	0.52776126	1.296564591	1.131271683	0.960835721
CDK4	0.273529526	2.139821701	0.627705102	2.054980611	0.552916472	0.82812178	0.952096293	0.199167468	0.514520045	2.456264386	-1.69751742	-3.424910055	-1.59598387	-0.947584661	-0.007230646	-1.455854148	-1.470042582
CDK5	-0.172962862	-0.543457797	0.674717232	-0.792824954	-1.002230558	-2.586935247	0.850270418	-0.728721731	-2.944390519	0.211454645	-0.771517598	-0.52031746	1.360732672	1.877242758	1.792048346	0.763654401	2.533238254
CDK6	-0.662619264	-0.803041142	0.004343449	2.112717716	0.970209438	0.74792737	0.361351796	4.551598725	-4.90102872	-2.005369489	-0.422185998	-1.202861675	-1.250378773	0.604974744	1.096722974	-0.02626226	0.823901108
CDK7	-4.757022349	3.355360584	0.688396478	4.435727586	5.02095889	3.543465555	-0.078703165	-0.21730863	-4.436392718	1.033619387	-5.713522148	-3.216998746	-3.730165353	2.675128676	2.500955946	-2.985510013	1.882010019
CDK8	-1.405752938	-0.776924945	1.019823875	-0.783647574	0.438531115	1.332502325	1.447190044	-0.173659382	-0.190065882	0.592708348	-0.52709536	-0.786755222	-0.798759473	-1.852027899	0.02741695	1.41773198	1.018784035
CDK9	-2.071033459	1.647102138	-0.942810929	2.45444014	3.399016564	2.352446609	0.966519043	0.117186653	-1.527243193	2.098727132	-3.972268462	-1.8688525	-2.880980717	-2.230823313	0.148985566	1.22844361	1.081145118
CDKL1	-0.076852947	0.210719609	0.71726793	0.472293777	0.710471079	1.330590183	-1.973869264	0.35262743	0.059534152	-0.075829292	-1.973869264	-1.973869264	0.545697601	0.650351113	0.512589903	0.264973294	0.24717396
CDKL5	2.110066586	-2.238606217	-1.59738887	0.629016093	-0.208001623	1.914748992	-0.04388901	2.926974023	-0.428990904	1.028657952	-1.4347058	0.056543497	-2.088434555	0.072961763	0.08591747	-2.658677317	1.873807922
CHEK1	-2.163833489	0.295907392	1.203907858	2.693050197	0.957478373	3.295158266	2.747123553	-0.381799859	-1.007825679	1.780115848	-3.378893855	-2.294253722	-5.083781998	0.898893335	-0.087989282	0.577378896	-0.050635834
CHEK2	-4.367041635	3.741476331	0.926731797	-2.198843842	1.395541815	0.669605967	-1.667609403	3.469642492	-4.167166187	1.673478858	-1.449154346	-0.436730865	1.871295625	1.638044196	-6.790354412	1.358969842	4.332113768
CHUK	-1.478907992	-0.475552433	1.840039151	0.491224081	0.25864815	2.403478335	3.072425851	-0.490525775	-1.736596988	-0.702716696	-4.850689098	-1.228254671	0.904486762	-1.296515946	-0.62891224	-0.189996022	4.108365532
CIT	4.153798533	-0.510554215	1.946690412	0.854496478	0.834816784	0.799494635	-0.202533244	-2.712588923	-1.72870903	1.322903279	1.455777369	-1.438881383	-1.711535533	0.78378753	1.333738932	-2.817136548	-2.363565075
CLK1	-4.382771283	2.745481421	-0.228085937	0.522751079	0.265800339	1.785901732	1.11137681	1.201412782	0.7479162	1.429502175	-2.584302375	-3.159559361	-2.415341473	-0.197579166	0.530002093	-0.036880109	2.664375073
CLK2	-1.643229154	3.346646076	1.332936395	-1.483938212	-0.50638564	1.809959166	1.353181232	2.204652737	0.852989003	1.439177384	-6.634269018	-1.580715508	-1.233342802	-0.487804688	0.526428725	0.492079085	0.211635222
CLK3	-1.207803973	0.735653039	1.899474968	3.249240002	3.101181209	4.269682852	-1.304077629	-1.076629127	-1.119588535	-1.329541486	-1.733792888	-2.172728855	-5.757524643	1.472760029	0.467768189	-0.108325461	0.614252311
CLK4	-3.323567583	0.433844893	2.561571832	0.536652773	0.46859478	0.203016447	-0.317900921	0.397148361	-3.330008087	-0.720960158	-2.098914359	-0.819822607	-1.047542704	0.468963148	2.63591959	2.109604959	1.843399636
CSK	-1.521580267	-0.535138603	-1.3945408	0.644513288	1.031275398	0.971105006	-0.751607251	-1.34787417	0.685461722	-0.391198039	-0.900849198	0.208966286	0.324086799	0.288483329	1.243876534	-0.686976253	2.131996217
CSNK1A1	-1.201229746	1.863552337	0.596289832	0.409464956	2.827556771	2.461181208	1.894103356	2.13888966	-3.742801688	1.285333309	-1.809268374	-5.134880435	-4.69391627	0.222166079	1.136714112	0.291830804	1.45501409
CSNK1A1L	-0.407778267	-0.000629534	2.357896269	1.376100888	-0.042951854	3.43962543	-1.224935287	0.017455283	0.676690693	-1.997570103	-2.019291781	-0.31599525	-1.41732737	-1.8326207	2.052280081	0.065244913	-0.726193411
CSNK1D	-3.220812139	4.279174511	2.885004879	1.565445662	1.548404895	0.517164585	0.680911989	-0.098040645	-5.328160366	0.869631297	-5.069628437	-1.196508921	-0.472887078	0.318102982	0.4287548	1.050178029	1.243263957
CSNK1E	-3.399103834	2.399873179	-1.181231931	2.613975948	0.002300773	1.790174201	-1.78368567	1.659130197	-1.578790453	3.843182649	-3.844946219	-1.724948998	-1.848660126	0.010462306	1.969792879	1.447485398	-0.3750103
CSNK1G1	-1.608450896	2.489433627	2.45860623	-2.395422794	1.813861542	0.244471375	-1.050543931	-0.232581232	-0.742021883	-4.159494128	-0.615155032	-0.014908447	-0.09777785	-0.189165056	2.391546971	-0.141021103	1.848622605
CSNK1G2	-0.110792078	2.900412873	1.91275967	-1.876910146	1.266529666	-1.717918954	0.156741711	1.805249276	0.958401108	2.353029695	-2.161279634	-0.471088683	-3.233707902	-1.192642764	-1.37254994	1.028110169	-0.244344066
CSNK1G3	-3.000257611	2.802148488	2.231103817	-0.215346863	1.631225247	0.97310783	-0.892094057	0.839409237	-3.21388711	0.214854331	-0.469268865	-3.348432985	-5.333756663	1.730013306	1.95860915	2.625702213	1.466870534
CSNK2A1	1.508898208	2.664217206	-1.13095347	2.153325227	3.76054552	0.886412386	-2.92218481	0.326050464	-1.435151412	-0.82856516	-2.014094561	-2.442434711	-1.430999142	-1.068636025	1.293896479	-1.549081582	2.228755384
CSNK2A2	1.404226938	-0.279338256	1.725481453	2.601797782	2.42500204	1.667675609	-2.86099051	2.434724031	-3.363874594	-0.862541313	-3.060656788	-2.179445743	-2.119164666	1.010563556	0.117197554	-0.023172356	1.362515262
DAPK1	-3.852496629	-0.954841162	-1.326638392	2.164139117	3.112856491	-2.057541764	-1.6348492	1.365613902	-1.517202186	1.055561281	-2.484820158	2.583187409	1.222015223	0.362448662	0.17747663	2.322261084	-0.537170307
DAPK2	-0.968126667	3.643428398	-0.811618607	-1.931168501	0.808616391	1.278130684	-4.88994738	1.668192283	2.538855632	1.846321235	-4.88994738	1.010203052	-2.16818408	1.827483301	2.393409295	-1.484856104	0.129208446
DAPK3	-4.31422926	1.949728206	4.072940909	0.642911882	1.254081567	1.997211567	-1.342905844	-2.234159989	-5.553061605	-2.385377868	-0.605270112	1.311075708	-0.477532352	1.112417397	1.867499306	-0.358294381	3.06296487
DCLK1	-0.520946742	-0.163983787	1.527568946	-1.272628345	-2.621915826	-1.389335122	-3.504261576	2.340026675	-0.326732896	1.618855907	-2.795225379	-1.683228071	1.434271844	1.563627284	1.701420729	0.718196062	3.374290299
DCLK2	2.259476963	-2.091387126	2.678317756	-0.905039228	1.744406655	0.09234358	-1.608054233	0.312419171	-3.242226052	-0.419610218	-0.720287015	2.269945747	0.148713189	0.090471095	1.137164967	-2.703222507	0.956567255
DDR1	0.296184934	2.18406899	-1.343461293	-0.566963149	0.913151732	0.619724857	0.393580277	0.343253	-0.611814371	-0.431134986	-1.839839491	-1.587387109	0.469120512	-0.227177347	0.765320048	0.246680258	0.376693139
DDR2	2.934291755	2.530749805	3.191592271	0.333709841	0.485669058	-0.341750867	-0.552851338	0.797898987	-0.737769495	0.308993208	0.190330649	0.2610325	0.22754334	0.040630576	0.868259293	-6.654677753	-3.88365183
DMPK	-4.100068742	1.119259809	0.539934099	1.925434831	0.293474892	0.729447887	-1.793927416	1.61218869	-3.15871177	-1.463206936	-0.936680862	0.436306074	3.8025418	1.017575769	-0.067417151	-1.615031295	1.658880322
DSTYK	0.264478843	-0.031576872	0.026626743	-0.195194239	0.580707877	-0.14461398	-0.066649658	0.323251961	-0.123488596	-3.393220169	-0.819939447	0.786980383	0.622464541	0.060194469	0.232268216	1.382934104	0.494775823
DYRK1A	-2.152710999	3.39951368	3.429138545	-0.920217095	-1.022930184	0.363984692	-0.904713472	0.847571723	-1.151267277	0.656063065	-0.786309606	-0.15810969	-5.194599234	1.718422508	0.048690146	1.380449497	0.447023703
DYRK1B	0.49037991	2.261550414	-0.107788858	0.263699919	-0.980333921	1.055118936	-1.116318977	2.910880974	-3.078749157	-1.445479483	0.273425274	-1.44553146	0.297210187	-0.358364272	2.297816907	-1.195536387	-0.121980006
DYRK2	-0.433957813	-0.588723657	2.274442247	0.853557257	1.065524591	-1.311496376	0.868971268	2.179479077	-0.547420087	0.106050814	0.530447601	1.483777269	-4.221273377	0.869672999	-2.291216678	-1.337533262	0.499698126
EEF2K	0.140629305	2.236576718	-1.348503201	4.118921003	3.792552776	-1.262922672	1.389722991	0.452792436	-3.181631734	-1.128255075	-0.999020915	-0.254206116	-1.852454873	1.27515841	0.447793671	0.190085591	-4.017238316
EGFR	-4.917738776	-1.854205375	1.1158864	1.49390348	1.710781268	2.388625516	-4.793682753	1.005714026	-3.435662286	-3.167374515	2.347243415	-1.206566291	1.262187649	1.785538342	1.835999632	0.870900863	3.558449405
EIF2AK1	-0.376561411	-0.568417721	1.882410979	-0.672873652	2.152298178	2.212973214	-3.201810814	-0.151808554	-0.607099349	0.227228576	-1.37283214	-0.255447396	-0.559343622	-0.255771491	-0.295620586	2.248534374	-0.405858585
EIF2AK2	-2.571216711	-0.263610755	0.942464255	-2.14786279	2.863552009	1.578736579	-0.487311699	1.38815458	-5.252597827	-0.363153955	1.258003431	-3.163830197	0.922864772	1.250585068	4.252205745	0.448282019	-0.655264524
EIF2AK3	1.001580526	0.471441287	1.776587409	-0.617238734	-0.823747672	0.117859325	1.273087982	1.709355238	-1.818677076	-4.750804099	-0.59779405	-0.432949232	0.827218141	-0.332574581	-0.823298265	-0.359916186	3.379869989
EIF2AK4	1.952805043	-1.054701007	-0.777083258	-0.459762725	0.76903827	2.795043712	0.529309107	0.860864417	-3.458619246	0.257041555	0.018009308	0.097719579	0.544036151	-1.518409892	2.977382904	-3.402513767	-0.130160149
EPHA2	2.878884497	2.128493865	2.789000241	3.000663885	-0.697938139	3.389723857	-3.101984527	-2.03158533	-4.378266552	-3.916036577	-4.216791272	-5.532539326	1.749913929	0.832320902	2.087265543	-0.189313546	5.208188551
EPHA3	-2.441594799	-2.441594799	1.516771085	-2.441594799	1.394210447	1.010813435	-2.441594799	3.89630269	-0.89932135	2.306808895	-0.701591771	-0.504707592	-0.377119013	3.596774485	-0.314476567	-2.441594799	1.283509249
EPHA4	-1.886447647	-1.886447647	0.557997525	-0.322797794	0.320136873	0.344650401	-1.886447647	0.066229034	0.845670706	4.889831059	0.147600896	-0.560706563	0.416094115	0.104585674	0.246694145	-1.886447647	0.489804515
EPHA5	-0.226953697	-0.179030258	3.085667731	-0.999703971	2.1911648	-2.405708326	-2.405708326	-0.281550006	-0.746471136	-0.249980117	0.430961727	-2.405708326	2.640218154	-0.459224343	-0.437287755	-0.485563441	2.934877291
EPHA7	4.371656643	-2.581118797	-0.398506271	-2.581118797	-1.066679091	-1.125528302	-2.581118797	5.176736643	0.018010292	-0.401378385	-1.036150606	-1.607502503	-0.497405703	-0.805899125	-0.500517713	6.606599152	-0.99007864
EPHB1	-0.780483246	0.442210932	0.001461139	0.202547903	-0.216831554	-3.849591085	0.147376954	0.589412507	-0.717563359	-0.012316585	4.084827574	0.202114351	-0.324736325	0.282862088	-0.344519398	0.062177133	0.231050969
EPHB2	-4.999843417	-3.637787604	3.389093844	3.502089985	4.715338484	4.09254442	-2.723056398	-4.999843417	-1.105474919	-1.467271433	-2.034294996	-2.051274521	-3.197751224	4.069240658	-0.919385854	2.812554488	4.555121904
EPHB3	-1.00229171	-0.145735204	0.251580671	-0.241461022	-0.654438989	-0.503082918	-3.222220429	5.235281402	0.829646259	0.489195218	-0.081733074	0.039700322	-0.386430604	-0.01563101	-0.042590275	0.800547945	-1.350336583
EPHB4	1.90821941	0.157432005	2.019611031	-1.483234549	-2.484828938	-1.504415034	-2.436525551	2.550693129	0.093266751	2.230559374	-0.253377064	-5.112619955	0.564162899	-0.904468318	1.012166805	2.688462949	0.954895056
EPHB6	-0.165202429	0.340450276	0.148519915	-3.788634072	0.117439064	0.236889162	-0.223036375	0.199126059	0.632977119	0.193661116	0.250819845	0.195228734	0.292733844	0.170905233	0.365403425	0.496044336	0.536674748
ERBB2	2.475696746	2.19520469	1.295048498	-0.470931036	-1.134104958	-1.522492545	1.392611882	0.475386868	-1.940186154	-1.09708667	-3.18631605	0.532038722	-3.683417798	0.287742141	0.016725776	2.932718655	1.431361233
ERN1	-2.436515168	0.304872433	0.657777167	-0.289822135	0.589270697	0.693813777	-2.436515168	0.660606314	0.422885106	0.111467051	0.10317172	-0.779987361	0.624720791	0.149702684	0.730705035	0.228091298	0.665755761
FASTK	1.153012737	0.15709669	-2.166663395	4.158389855	0.599462739	0.613182233	2.711228312	-1.506375036	-1.994302925	3.127887348	-3.350069997	-1.342816901	-2.000724786	-0.918799573	-2.836161446	2.068917845	1.526736299
FER	-1.123494089	3.297470298	1.737745046	0.920740797	0.117343165	-0.150839998	-2.53249912	0.190711148	-4.297303839	-2.11718757	-2.832658316	0.747109574	-0.018651725	1.805929199	1.457204126	-1.361355629	4.159736933
FES	-1.434151221	1.282998977	3.653225502	1.051457651	-1.434151221	3.057270554	-1.434151221	-1.434151221	-1.434151221	-1.434151221	-1.434151221	-1.434151221	-1.434151221	3.418569269	3.312141479	-1.434151221	-1.434151221
FGFR1	2.386501621	3.598292282	1.882046599	-1.820077902	2.27026147	-0.237085382	-1.601598928	-1.339854004	-2.200571897	0.33109671	-2.288829844	-0.997847279	-1.167524263	-2.178970256	-0.258946471	3.062217516	0.560890029
FGFR2	-1.402823505	4.97859471	-1.402823505	-1.402823505	-1.402823505	-1.402823505	-1.402823505	2.721774932	-1.402823505	0.51797203	-1.402823505	0.639794882	-1.402823505	-1.402823505	-1.402823505	5.043657934	1.529264071
FGFR3	-0.103476371	1.856888066	-0.229396892	-2.342450171	-0.347772945	-0.42621792	2.473502053	-0.515096757	-2.342450171	3.802160158	-2.342450171	-0.252577297	-0.105070126	-0.060314908	-0.032647376	1.306883137	-0.33951231
FGFR4	0.389652994	-1.400595225	-0.736071436	-2.849124715	-0.854447489	0.768997802	-1.54687542	3.929297626	1.095785927	2.195216024	-2.849124715	-0.759251841	-0.61174467	-0.566989452	-0.53932192	0.419259225	3.915337283
FLT1	-0.994027105	-0.994027105	1.334427963	0.589669654	0.558442008	1.181641847	-0.994027105	0.434457571	-0.994027105	-0.994027105	1.227466927	0.924708044	0.489565364	1.211837464	-0.994027105	-0.994027105	-0.994027105
FRK	-0.768272898	-0.768272898	0.957699124	-0.768272898	-0.768272898	-0.768272898	-0.768272898	-0.768272898	-0.768272898	1.756065906	-0.768272898	-0.768272898	1.149603927	-0.768272898	-0.768272898	-0.768272898	6.12417872
FYN	-2.376933595	-1.426569784	2.051487171	0.828622874	1.393721921	-0.331160128	-3.056750985	2.561073987	-6.388613236	1.225808128	0.257042728	0.318572744	0.637091227	-0.452347974	1.919691136	1.396764594	1.442499192
GAK	0.206133704	1.590916819	3.227247036	0.641328811	0.760158645	0.57635003	-0.120273229	0.028845972	-2.860900955	0.532408259	-2.184349543	-1.417101572	-1.815477185	-1.326150434	1.04075844	0.433920148	0.686185055
GRK4	-0.655791294	0.790059713	1.04754004	-0.371894605	1.617353186	-0.744227386	1.036705147	-1.932918299	-0.69494777	0.300615488	-0.817735689	-0.135452193	-0.804566288	-0.467436489	1.886485424	-0.173527636	0.119738651
GRK5	-2.331362879	-0.542383747	-0.084638408	-1.010184977	1.685969611	0.734987064	1.952672086	-2.435130079	-1.90136453	0.264063984	-0.95868464	-1.865011969	-1.892798286	1.339905491	2.261531362	2.612182637	2.170247282
GSK3A	-5.980012948	4.033333033	2.73397894	-2.174072028	0.199026512	1.988679841	-0.438621954	1.425498883	-5.38476277	3.029812232	-3.265193289	-1.371856292	0.453491519	0.793093418	2.194056116	-2.112729441	3.876278226
GSK3B	-2.103037357	2.746239038	1.468014204	1.132057046	-0.634009651	0.846480296	0.056214855	1.927290389	-6.563092205	-0.177236204	-2.227833417	0.943803213	-2.237338064	-0.612812407	1.142186742	2.089887328	2.203186194
GUCY2D	1.612447222	-0.534096662	-0.534096662	-0.534096662	1.730053231	-0.534096662	1.471868446	-0.534096662	-0.534096662	-0.534096662	-0.534096662	2.128887708	-0.534096662	-0.534096662	-0.534096662	-0.534096662	-0.534096662
HIPK1	-1.298664021	-0.113230508	-1.190065099	-1.010774634	2.236185383	2.739155586	-0.647706274	1.499246907	-3.219182251	-3.425020451	-1.626499229	0.31947542	0.416466972	1.062793351	2.015694091	1.97775243	0.264372328
HIPK4	-1.515192578	0.818898217	2.202420469	0.682035016	-0.011448256	-1.515192578	0.875038461	-1.515192578	-1.515192578	2.545500801	-1.515192578	-1.515192578	0.193835485	0.65587024	0.059495114	-1.515192578	2.584702499
HUNK	-0.886571588	-0.886571588	4.162231279	-0.886571588	-0.886571588	-0.886571588	-0.886571588	4.899020539	-0.886571588	1.085163892	-0.886571588	-0.886571588	-0.886571588	-0.886571588	-0.886571588	1.379014938	-0.886571588
IGF1R	-6.675048391	4.971534263	-0.771184215	-3.328463235	3.285563	0.800759788	-1.413528567	-0.772981774	-3.121514084	2.069303185	3.055328178	-2.938271945	-1.635931397	2.624871689	-3.059138274	2.874969084	4.033732695
IKBKB	-0.915380096	-2.289873122	1.467313269	0.438057598	1.175168759	1.086436894	-0.503152334	1.227811256	-1.280778722	2.609198047	0.90367675	-0.396626683	2.599936913	-3.093739875	2.391213647	-5.158456396	-0.260805904
IKBKE	-2.028340565	1.1439868	1.087261164	2.046392779	-1.313721529	0.289583506	3.897052436	1.64736133	-4.401558108	-2.07656705	-2.950836757	-0.671258375	0.602937384	0.612458194	1.226901338	-0.201506211	1.089853667
ILK	-1.613254785	2.172185216	2.59879892	-1.152475105	1.941252712	-1.661736091	0.477576763	1.614223928	-4.658616644	-2.18996227	-0.155868337	1.485903945	1.054186608	1.146067911	0.298622642	-2.584638057	1.227732643
INSR	-2.892878444	1.178638007	0.33869567	-0.764381205	-0.047813438	-1.024614103	0.250659857	-1.822070341	-0.864329448	2.522954564	-0.434239583	2.121788863	-0.175218009	-0.569136901	-0.591376035	-0.066300052	2.839620597
IRAK1	-2.333422909	0.057847244	-0.071106508	3.18703643	2.284020105	4.918910675	-1.1987475	-0.759540924	-8.608180503	-0.28956784	1.56045408	-4.345059368	0.552668143	1.127871969	0.305491005	-0.248086541	3.859412441
IRAK2	-0.987403763	1.644731466	1.674921117	-0.038871338	-0.229231089	1.816881964	-2.443425213	-2.443425213	-2.443425213	-0.457666729	-0.464298332	-0.849064566	-0.556485572	1.738753141	1.863144451	-0.719465436	2.894330324
IRAK3	-2.8940423	1.066105891	0.797651068	-2.262334542	1.394901349	5.256131129	-1.263881135	-0.226459996	-0.462421453	-0.636558105	-1.258463542	-1.872429179	1.195746222	0.647170579	-0.827134612	0.257819607	1.08819902
IRAK4	0.923312167	-0.974825422	0.760613	-1.285012559	-1.460089849	-0.365943247	-0.721930394	-0.085453315	-1.131530107	0.91793685	1.077138997	0.561344924	1.159599067	-0.409141732	0.867542251	-1.200584332	1.367023702
JAK1	-3.747661914	-0.352571874	1.65867487	-1.301880806	1.884763483	0.839726562	-2.541916187	0.032023662	-0.315535596	-0.611964143	-1.527630692	1.23163016	1.68381254	0.836173837	1.290256732	-1.272714829	2.214814194
JAK2	1.226552261	1.654084582	-3.006047872	-0.033084694	0.661025019	2.330947402	0.647687871	1.572329398	-6.90624822	1.274038418	0.42048057	-0.458068368	-0.17498791	2.071076126	0.015995425	-1.187258015	-0.108521994
JAK3	-1.355309307	0.369414607	-1.355309307	-1.355309307	-1.355309307	-0.184398754	8.727727601	-1.355309307	1.026860108	0.914251959	-1.355309307	-1.355309307	-0.049545503	1.014749811	0.378723938	-1.355309307	-1.355309307
KALRN	-2.12368777	-0.530854715	1.639582763	0.000137989	-2.12368777	0.230109643	-2.12368777	-0.398448237	1.305513334	3.410204205	-2.12368777	0.187997448	2.127511093	1.449217047	-2.12368777	1.859356685	-0.661888405
KIT	1.409720058	-1.708545496	0.210639915	-1.708545496	-0.3703278	-1.708545496	-0.279761	-1.708545496	3.19076385	3.498802163	-1.708545496	-1.708545496	2.910419171	-1.708545496	-0.456278302	-1.708545496	3.554385918
KSR1	-1.227565938	0.565390413	2.747312176	-0.276035158	1.358430802	-0.409987273	-1.846214599	1.476547395	-0.186801184	0.520633488	-5.719540514	0.026952452	0.730963353	1.576097169	0.752708414	0.125122331	-0.214013327
KSR2	0.0300244	0.167010505	0.877085598	-0.022575077	-0.235605076	-2.031258651	0.101773328	0.370817097	-0.020424017	-0.12388508	-2.031258651	3.799116714	-2.031258651	0.028040614	-2.031258651	0.011849358	3.141806242
LATS1	-0.873753663	-1.695917355	4.132486818	-0.111793714	2.425625889	4.92963482	-0.339363871	-2.890952215	-5.993909413	-0.908809029	-5.092847749	-0.613397753	0.203156497	-0.422323372	-0.095515187	3.145596599	4.202082698
LATS2	1.550062441	1.143546535	-0.593851809	0.941780994	-4.575009234	-0.360782023	3.102838417	1.193174405	-4.479392888	-1.319271354	-3.01919899	-0.104709157	0.574161868	0.45517534	-0.661039404	2.818356202	3.334158658
LIMK1	1.36882378	1.148417949	0.154355405	-2.619494762	0.421041946	0.912888596	-1.8872426	2.286453126	-3.864572346	0.487180982	0.735906636	0.316924508	2.081879871	1.668760587	1.941132079	-6.71439848	1.561942723
LIMK2	-1.012832545	2.691095297	0.235436839	-0.889496927	1.796002895	-0.047277349	0.07168389	2.657209734	-4.542515443	-1.063366075	-2.698725017	1.949938838	1.531834528	0.874496219	0.492167145	-1.112473389	-0.933178639
LMTK2	-0.662270076	2.163939234	-3.856647477	-2.386205559	1.089345022	1.973729967	-2.605816106	0.379040727	-0.598512188	0.910409479	-0.942281473	2.851061243	-0.312875246	0.681770426	-0.220576046	-1.146498915	2.682386988
LRRK1	1.395969261	0.862367295	0.938634848	1.150517991	0.859696424	-0.906153021	1.095030801	-0.906153021	-0.906153021	-0.906153021	-0.906153021	-0.906153021	1.096246593	-0.906153021	-0.906153021	-0.906153021	0.75691398
LRRK2	-1.432427407	1.522557345	-0.600181323	-1.084140577	-0.638743025	1.15658506	-0.847557707	-1.848346977	-0.667788264	3.045887055	-1.138725477	-0.759877084	0.08836793	-0.637013592	1.347667939	-0.927282417	3.42101852
LYN	-3.716310858	2.256926701	1.22010432	-0.424642064	2.712248711	2.233456759	1.163109478	-1.966491829	-3.474885991	1.9046768	-1.43557185	-2.423538999	-2.676185619	0.725278164	2.601004435	-1.971556288	3.272378132
MAP2K1	-1.345327162	0.446236039	1.742157194	0.375729982	1.976882558	3.666113306	-1.301095288	4.452097871	-4.503608629	-4.679042862	1.002164488	-1.807233064	0.09263622	0.436540406	2.421065435	-3.827489117	0.852172624
MAP2K2	-0.966040055	1.872963421	3.581450416	-0.825286211	0.46351834	2.924163961	0.204330375	2.905675715	-7.198929149	-3.886697927	-1.032453058	-1.105763431	0.49764117	-0.117112241	2.406287096	-1.569548361	1.84579994
MAP2K3	-0.569569159	0.554580203	4.547381144	-0.534629566	4.839826552	-0.451641376	-2.023124656	-0.413134257	-6.962510412	-2.082352121	-1.893011793	-0.075174642	-0.140894983	1.423045271	4.748838158	-2.847645453	1.88001709
MAP2K4	-2.884798185	1.608995796	3.862772647	-0.633443135	3.073153026	2.691381569	-0.500090806	-1.464946502	-7.825753532	-1.270557064	-5.400121993	2.515324809	-0.337760182	-0.069516146	3.476395314	-0.049539504	3.208503889
MAP2K5	-1.409599184	2.478804054	1.999151095	-1.513546277	0.030389615	-1.030774382	0.787667163	-0.145433627	-2.906789564	1.146322109	-0.350919159	0.778425731	-1.254852979	-0.132443996	1.326730317	0.794825693	-0.59795661
MAP2K6	-2.741363568	1.701776771	1.191329443	1.164756349	0.762440636	-1.993641416	2.183845913	1.231268546	-1.138656497	2.304222792	-4.137297288	-0.839385379	-1.327349942	1.066621054	0.916925824	0.719494155	-1.064987394
MAP2K7	-0.66778986	2.685851412	1.184684727	0.645678088	2.787629828	1.029891058	1.345539642	0.954007933	-3.34985242	-0.28345099	-2.786585081	-1.942480046	-2.942482747	-1.241914357	-1.507766203	2.55705341	1.531985607
MAP3K1	-0.63656009	0.244835857	0.973579863	1.336499623	0.948002507	1.731085662	-2.81321387	1.474808228	-4.777170113	-5.642266687	-2.136348709	0.812314526	1.407925707	3.053416392	3.268983961	-1.856913817	2.61102096
MAP3K11	-0.492431731	0.627473278	2.075998023	-0.383041775	0.239116089	1.394776957	-4.582839244	-0.771009247	-3.221137885	-0.41939314	-3.216441764	1.541699317	1.178603172	1.381516356	3.561143584	-1.860873476	2.946841484
MAP3K13	-0.690418312	-0.690418312	-0.690418312	-0.690418312	1.665880961	-0.690418312	-0.690418312	-0.690418312	-0.690418312	-0.690418312	1.803718966	-0.690418312	-0.690418312	-0.690418312	-0.690418312	-0.690418312	6.196256436
MAP3K15	-0.786269993	4.859698986	-0.786269993	-0.786269993	0.826318594	-0.786269993	-0.786269993	-0.786269993	-0.786269993	-0.786269993	-0.786269993	-0.786269993	-0.786269993	-0.786269993	-0.786269993	-0.786269993	5.321762318
MAP3K2	-0.241187437	0.068876056	4.583932502	0.009786421	1.737386099	1.310663454	2.380390622	-0.574397795	-5.43451188	-7.778933285	0.707931481	1.413609245	0.387859352	-0.993988396	-0.509699629	1.84290865	1.089374541
MAP3K3	-2.398484313	-0.003047018	1.666066597	0.611581124	0.780189504	0.316768709	0.208153545	0.667470603	-6.345938764	0.041486866	0.8238832	1.02764152	0.379328137	1.037432469	0.742402419	0.010802027	0.434263373
MAP3K4	-1.505603978	1.117035879	-1.094452885	2.48360178	3.194012612	2.794532896	-1.904698698	-0.211078826	-3.405651984	-1.574422689	-1.034623587	0.655656377	-0.38414385	-2.409916757	1.314254819	-0.861777347	2.827276239
MAP3K5	-6.359114892	-0.722375466	-1.372734312	1.343997	1.187341031	1.364542366	-1.192796264	0.405962204	-3.172246739	0.824965111	1.5601117	-0.943353672	1.300564132	1.742841579	1.969139484	-0.745113109	2.808269846
MAP3K6	-0.86388798	1.044801028	-1.787142427	-1.225320885	1.132187743	1.683903873	-1.829830586	-1.886914906	-5.649926607	-0.084412985	2.014883821	1.686709523	0.105115928	1.138266376	1.616940492	0.553005117	2.351622474
MAP3K7	-3.463191545	3.020153067	2.752326139	1.527656424	1.23634376	0.54464795	-3.925221195	2.01601632	-4.833543739	0.913747272	-2.936524058	1.799581046	0.683897821	-2.307437779	0.231491376	0.510869928	2.229187213
MAP4K2	1.690506817	1.157721829	-0.275543576	-0.570899348	-2.430487584	-0.039563883	0.686497575	0.011072965	1.112822341	1.430721443	0.608214653	-3.143790789	-4.588230183	1.03545845	1.650483325	0.848945709	0.816070257
MAP4K3	-0.46880018	1.640063043	-3.010533027	1.349836902	1.451514367	1.172760064	1.0458389	1.27505798	-3.900447258	-3.268997731	0.686996052	1.191891969	0.269341648	-0.729940304	0.382789501	0.4422736	0.470354475
MAP4K4	-4.729816157	2.525405833	1.255803337	1.649422486	1.008117974	2.196232969	-0.819504656	1.37933453	-5.353781958	-2.194010237	-0.199489133	2.343861211	-1.612601035	1.875133837	1.019221258	-0.118775836	-0.224554422
MAP4K5	-2.101152829	1.185077451	1.229018942	0.50608306	-0.340463825	-0.021777214	-0.39825289	1.743080964	-7.639788895	-1.728902856	0.150054167	0.508868111	3.117880752	0.264981987	1.657766551	0.192328853	1.675197669
MAPK1	-1.264518872	1.298838231	1.549120049	2.801242295	-0.358314106	3.65606088	-1.577753486	2.843177001	-11.35802263	-1.435521812	0.018291049	-0.106152764	2.769508758	1.067560745	1.47288222	-2.043243256	0.666845694
MAPK11	-0.568218337	1.447920988	-0.450140872	1.496406034	1.030052784	0.471032168	0.17513123	0.010229033	-5.323552291	1.540820594	-2.071010576	1.165419789	-1.221424459	0.034128619	0.138469452	0.821456434	1.303279409
MAPK12	-1.527783395	4.398411251	-1.788694572	1.156111812	-0.210204161	-2.151249081	1.404376035	0.142610744	-0.909455149	4.835050337	-2.683707521	0.503452451	-3.506748392	-0.768172153	1.392399208	0.490846689	-0.777244103
MAPK13	-0.626075266	-1.277938952	1.067643804	0.563558818	-1.252344484	-0.777090394	0.268492515	-0.238382908	-1.214682884	3.742237725	-0.474840498	-1.85507418	-1.603660271	-0.03953823	-1.096296978	-2.068766695	6.882758878
MAPK14	-4.907724042	-0.401014164	3.549550421	0.380016889	2.192028471	1.67778562	-0.644225485	1.374580315	-7.153680312	-1.509317034	-1.117654477	0.623211048	0.601452389	1.475751943	2.906361179	-1.231868887	2.184746126
MAPK3	1.573850966	0.234677546	2.146011817	0.426825375	-0.350346067	0.760272619	-2.131319148	1.083905205	-7.51013276	-4.788627822	0.13463348	1.02325332	0.427580418	1.439210422	4.560754564	-2.305073855	3.27452392
MAPK4	-1.730732215	1.750224629	0.26419543	-0.122693267	2.888252186	2.93732709	0.215083755	-1.730732215	-0.583437322	6.22303857	-1.730732215	-1.730732215	-1.730732215	-1.730732215	-1.730732215	-1.730732215	0.273866649
MAPK7	-0.395859272	4.529687221	5.364325874	-2.359840459	0.703739366	4.540602385	2.659043943	-2.842228101	-4.340328761	1.787342281	-2.584591498	-2.579971906	-1.627432444	-0.751815249	1.48052081	-3.68164874	0.098454551
MAPK8	-2.112215117	2.374998537	2.170583301	1.569199524	4.590398921	3.981308819	1.069691202	-2.441785174	-3.414217673	-2.375807276	-3.64758909	-0.661873266	-3.508863418	-2.413125572	3.896048406	-2.844034183	3.767282059
MAPK9	-0.699835796	4.114174629	0.69856123	-1.089736124	4.328001003	2.788212258	-2.373008079	-1.129760883	-5.184030539	-1.163431297	-3.59208586	-3.291450334	2.475895142	-2.807765805	4.207787606	-2.551451358	5.269924207
MAPKAPK3	1.877081807	0.454478962	-0.437489574	0.038684647	-0.678706798	-0.522438794	1.482318164	1.270623915	-0.55446268	-0.656157784	1.501984804	2.169385995	-0.41012712	-0.546526953	-0.595839368	-4.935120546	0.542311324
MAPKAPK5	0.14933781	2.610778629	-0.584748983	-1.269954196	2.660436035	2.756014128	3.412708399	0.734835096	-6.756581614	2.184934823	0.220648705	0.64136571	-2.394772808	-2.545757433	-3.083333459	-0.519172123	1.78326128
MARK1	0.462360493	5.167243939	1.553071494	0.946587283	2.135027327	3.401470408	-1.017140782	-3.700253013	-4.948079271	-0.320896635	-2.951739715	-1.922202256	0.054988158	-0.22169632	1.051103231	-1.605137818	1.915293478
MARK2	2.082859359	3.331179794	0.033456496	1.774881102	-1.792898096	1.573300026	-2.680260375	0.909954714	-2.357825607	1.023599836	-5.88985558	0.494942028	1.132482173	-0.093491736	0.129790013	1.160371428	-0.832485576
MARK3	-0.453986711	6.234498802	1.279762792	-2.785142656	1.496489404	1.706987477	0.542108612	0.188433486	-3.629577396	2.293894026	-3.981831242	1.643402952	-0.320757043	-1.535935552	-2.312595862	0.134301159	-0.500052246
MARK4	-2.560266488	1.724986048	-1.020991277	-1.209056328	-1.289630133	-2.283324154	0.048706011	1.634058714	-1.064688835	3.169601571	-1.942849194	1.246761914	-0.56400723	-0.42877674	-0.056683469	2.102676235	2.493483354
MAST1	-0.582482641	2.233689738	1.117288225	-0.257821012	1.118491606	-2.446038034	2.082929656	-2.193108569	-2.274288961	0.285137519	-1.859747133	-1.720936087	0.652004667	-1.64853198	0.245280742	2.686647419	2.561484843
MAST2	0.768220599	-0.720879448	2.598620889	-2.009763421	0.221225794	-0.854258046	-1.736506972	-0.737533841	-2.760832092	0.946377229	-2.345882831	0.485076165	1.634277344	5.012014097	-0.733284202	0.729713495	-0.496584758
MAST3	2.050414896	0.733778042	0.083235391	-1.135535878	0.553961574	-0.159019925	0.055055134	0.972405719	-4.755103566	0.87970635	-0.518893254	-3.041588834	-1.397869839	0.290323854	0.439117186	3.571428345	1.378584804
MAST4	-0.858966225	-1.579877045	2.309830668	1.389800505	-0.185023064	2.188843947	-2.940456785	1.086993582	-3.390781969	-1.209681127	1.466150689	0.41896191	0.359085937	-0.434134964	2.959028217	-0.133540414	-1.446233863
MASTL	-3.851644968	-1.047950951	1.38947017	0.425472904	2.802467559	3.843722749	0.206351529	-1.289412858	-5.031507524	2.474749568	-1.103876899	-0.536633108	-3.001117871	-2.186535072	2.329079455	2.675831719	1.901533599
MATK	2.292605962	-0.59646613	-0.59646613	-0.59646613	-0.59646613	-0.59646613	-0.59646613	-0.59646613	-0.59646613	-0.59646613	-0.59646613	-0.59646613	-0.59646613	-0.59646613	-0.59646613	6.654385983	-0.59646613
MELK	-1.973918059	0.447319797	2.303220172	0.24010493	-1.673270578	2.736749983	-0.795303486	-0.720353074	-3.718534847	0.577433425	-4.659498138	-0.814490954	2.55321205	0.200603484	2.72946962	2.187740393	0.379515282
MERTK	0.802560995	1.08254037	-1.124865378	-1.124865378	0.536694266	1.147223432	0.589073883	0.681177015	0.571684688	0.987801055	-1.124865378	-1.124865378	-1.124865378	-1.124865378	-1.124865378	0.227385039	1.247916903
MET	-5.292315269	-3.342815466	0.347284946	0.469013934	1.68066166	1.470279241	-1.101418701	-0.300454243	-4.054921478	-3.557934091	1.603673293	1.93934168	3.91937002	0.100028032	4.153112818	-4.022305678	5.989399303
MINK1	0.56336263	0.619152369	2.007260418	0.275092045	1.343958242	-0.18415491	-0.660091893	0.273446538	-5.818413102	-1.795138238	0.664625675	-0.549879529	0.899135739	1.595904973	1.868971346	-2.15742668	1.054194377
MKNK1	-1.232092742	-0.312097772	1.789549641	1.014567032	1.048399113	0.467393918	1.584299538	2.12771153	-5.201770766	1.840781422	-3.252619214	-0.421261079	0.791954551	0.733693452	2.561066558	-0.585573467	-2.954001716
MKNK2	1.098120779	3.517946272	1.408795897	0.845814152	1.762418822	-0.08701933	1.708150711	-1.642589522	-6.559384651	-0.898774871	-1.451414317	0.758960316	-3.25215595	0.674919612	1.701710539	-1.943370818	2.357872359
MLKL	-0.766204221	-4.429908772	-0.677605158	4.466258653	-0.712723277	2.050245369	-0.181444988	-0.801588709	-1.504945359	-1.08906021	-0.544546037	-1.379029138	-0.611755142	-0.451549827	4.99715003	-0.870973131	2.507679917
MTOR	-1.169865566	2.522327237	0.879045739	-1.8145157	3.118687801	2.195040889	-1.663218069	1.759148283	-3.610757018	0.644171307	-6.39923049	-1.930601716	1.588249358	0.618430463	1.05259433	1.479021704	0.731471449
MUSK	-0.351340449	-0.351340449	-0.351340449	-0.351340449	-0.351340449	-0.351340449	-0.351340449	2.996568143	-0.351340449	-0.351340449	-0.351340449	-0.351340449	-0.351340449	2.273538586	-0.351340449	-0.351340449	-0.351340449
MYLK	-3.477446046	-2.355897239	1.055032687	3.990468144	2.230795646	1.675153865	-1.276579105	-0.919260085	-2.001697151	-2.864092739	1.745520942	2.207752656	0.087918826	0.94264532	2.166559617	-2.680196735	-0.526678603
MYO3B	-0.242535625	3.880570001	-0.242535625	-0.242535625	-0.242535625	-0.242535625	-0.242535625	-0.242535625	-0.242535625	-0.242535625	-0.242535625	-0.242535625	-0.242535625	-0.242535625	-0.242535625	-0.242535625	-0.242535625
NEK1	-1.051833968	0.056613051	0.039985802	-0.304883657	0.370697294	-1.915321517	-1.881728114	2.101839142	-3.895305566	1.070659431	-1.309178017	2.366996467	2.65919504	-0.511871035	2.173443955	0.382768677	-0.352076985
NEK2	-1.07454147	1.78368805	1.540172817	1.716274356	-1.856478936	-2.049210385	0.626960145	-2.600913168	0.128704876	2.138885707	-2.822225578	-2.810841483	1.868182537	1.343672802	2.980347906	-1.958134184	1.045456008
NEK3	1.015522712	3.399181243	-2.030300871	-5.674255206	-0.06606164	0.995030971	1.459630615	2.396831559	-1.540981542	0.946126102	-2.738137958	-0.976509551	-0.989841821	-0.180391595	0.32907434	1.649183671	2.005898971
NEK4	0.353566501	3.460824961	-0.158851254	-0.021189731	0.540905948	2.942082828	-0.130438806	-0.358676471	-3.312813293	-1.22709521	-2.489876733	-0.060311805	-2.914424226	2.05673264	1.319868219	-0.943834953	0.943531385
NEK6	0.243067498	1.124675295	-0.246073234	0.126551845	1.181116405	1.151974977	-3.00762331	1.936023285	-1.48730378	-1.175403918	-1.775961329	-1.447625749	0.120851042	0.499007852	0.768303519	0.774670679	1.213748923
NEK7	-2.591494697	-3.288110793	4.754750006	-1.25916281	4.06755877	-1.177711362	-1.647420589	-1.167443326	-2.303744457	-2.083934848	-1.694439301	-0.493445664	4.282907663	-1.656379494	3.570055925	1.70396345	0.984051528
NEK8	0.229373927	0.308086805	1.137313596	0.203714388	-3.41123357	-0.061956788	-0.563216854	-0.765511055	-0.075484151	-0.15411115	0.208934689	0.40178233	0.336309891	0.819237653	0.351411322	0.902164833	0.133184134
NEK9	3.974836782	2.000956961	-0.274455979	-0.728129507	-0.913147604	2.073985011	-0.136675234	3.199337418	-6.561291521	1.046764085	-0.942529761	-3.131720339	1.941034794	-0.050305873	-1.953043698	-1.069008789	1.523393254
NPR1	0.910702011	0.979989486	0.581008106	0.69403151	-1.446087073	0.625269815	-0.01879117	0.432106399	-1.446087073	0.290896249	0.230897307	1.096828725	-1.446087073	0.590543878	0.816953048	-1.446087073	-1.446087073
NPR2	0.216460237	-2.766674683	0.479138329	-0.2954845	0.250085629	2.611594466	-0.241519666	0.337092222	-2.766674683	-0.370579426	-0.489236373	3.940473685	-0.044744724	0.295266603	0.303634558	-0.780410145	-0.678421529
NRBP1	-2.027368536	1.801261377	3.514411097	0.806670204	0.24587602	0.940844318	-2.433205278	-0.202477366	-4.067860417	-2.211974767	-0.917024561	2.272212201	-1.92965811	2.05898075	-0.540125677	-0.340216502	3.029655248
NRBP2	2.065315442	3.208278674	1.410145698	0.184025411	-4.676390827	-1.729898251	0.654459837	2.406966526	-7.49663308	-0.287951617	-4.82329898	0.742413887	0.703516098	1.971042282	2.713075436	1.13495256	1.819980905
NRK	-1.227430514	1.783438289	3.009412424	-3.832212876	0.960581797	1.350730861	-1.574969833	3.560816428	-1.515795297	-1.992846059	-1.561515269	0.725115964	-0.680011386	2.870860535	2.373016421	-1.951328498	-2.297862985
NTRK3	-0.707157218	-0.707157218	1.791071653	-0.707157218	1.336879366	-0.707157218	-0.707157218	-0.707157218	1.184326237	-0.707157218	-0.707157218	1.400135657	0.97752165	-0.707157218	-0.707157218	1.088794832	-0.707157218
NUAK1	-2.711642977	3.896949197	2.91618201	-0.39868269	2.290222595	2.211498605	-2.100449321	-2.081718688	-2.442371957	-2.17612337	-0.158215154	-0.335630273	-1.706959209	0.171618661	3.314041463	0.766961334	-1.455680227
OBSCN	2.774128422	0.354463925	-1.497374534	0.393135079	-1.497374534	0.311793312	0.672510127	4.317516796	0.483393465	0.420785195	-1.497374534	0.246166615	-1.497374534	-1.497374534	-1.497374534	-1.497374534	0.507728801
OXSR1	-2.001778029	2.907293566	4.206659109	-2.527887133	3.045063254	3.242956464	-1.360451511	-2.355629432	-5.229988345	-1.849335629	-2.709015531	-0.258417465	-0.083100663	1.740870348	3.605270708	1.576123803	-1.948633514
PAK1	-1.370811617	2.772250961	0.709218639	-2.285614817	1.828702093	2.569134577	-1.290622904	-1.012739941	-3.831411992	-1.087337463	-2.297430088	-0.455472546	-2.807378252	1.166215601	3.555166186	1.296200913	2.541930649
PAK2	-1.794801737	4.392099766	1.892902277	1.773040933	0.06225749	0.735656679	-0.134542119	-1.32241691	-5.392177834	-3.257341944	1.35511923	-0.401126497	0.404510917	-0.77830379	0.503158643	-0.572620265	2.534585161
PAK3	-0.401991054	-0.069503131	0.278568573	-0.140720521	0.620474131	3.944689956	-0.178259983	-0.11256789	-1.035481983	0.179948949	-0.269012586	-0.262596551	-3.908311516	-0.086439235	2.123461716	-0.79123288	0.108974003
PAK4	2.009411598	3.759233507	0.509563986	3.82680496	-0.278812591	-0.295534675	-2.031035793	0.419671814	-7.458007245	-1.0212829	1.104493979	-4.335625587	-0.431915815	2.840898728	-3.533138874	-1.979665623	6.894940532
PAK6	1.667224111	-2.109051905	2.205057865	-2.580089961	1.085389166	5.923187238	-2.602777163	-0.438965277	-1.956018753	-0.677257067	-0.940930151	-2.833674847	-0.711859277	2.818204122	1.176468285	-0.654901534	0.629995148
PAN3	-0.230888458	0.79839406	1.446266007	0.789215565	-0.652711519	0.638458612	-0.589357643	-5.170915091	0.978188887	1.880022781	-3.198295954	-0.219847588	0.459432895	0.252950575	1.198078662	0.120630751	1.500377456
PASK	-6.601823444	3.299904894	-2.214003393	1.605986027	4.041726765	0.498238562	1.372486694	-1.071407741	-2.640134513	0.916887714	-2.019624332	-0.096463241	-1.306022099	0.829950497	0.035285087	0.237718157	3.111294365
PBK	-2.288576362	-1.417708613	1.017194104	3.575842865	5.162730412	2.849695023	-1.621088209	-2.890600385	-4.642447219	-1.665051975	-0.013507563	1.06901501	-2.401742681	0.975317881	1.326905874	-0.434466599	1.398488436
PDGFRA	2.96975532	-2.6839157	0.885255237	-0.714324306	1.844640102	-0.215497718	-1.155580791	-2.6839157	-0.646605793	1.058191947	-0.764705572	-2.6839157	-1.31917369	0.711528046	0.434291245	5.050749525	-0.08677645
PDGFRB	-0.810906373	7.919380627	2.7855615	0.062681079	0.365653253	-0.17216944	-0.038401373	0.205884524	-1.915189668	-0.171244857	-4.924565402	0.539608839	-2.761143075	0.196650265	-0.033347781	-1.399706913	0.151254794
PDIK1L	-0.890792847	-0.890792847	1.206789668	1.394038558	-0.890792847	-0.890792847	1.584172367	-0.890792847	2.249592424	4.254921144	-0.890792847	-0.890792847	-0.890792847	-0.890792847	-0.890792847	-0.890792847	-0.890792847
PDK1	-0.023113287	0.37434462	-0.162632839	-0.214898588	0.998633127	1.622418476	-0.521509933	-2.317183098	-1.065167515	-4.264146487	-0.267798837	1.950676704	1.591229982	1.166879921	-0.233537586	-0.42416693	1.789972271
PDK2	0.167969596	1.129703001	-1.064107487	-2.162918475	-0.473928881	-0.549797289	0.257209857	1.004815493	0.089603436	0.422629088	0.96273058	-0.528362042	0.326299653	1.288094271	0.768713566	0.227211367	-1.865865734
PDK3	-2.129510241	1.483131547	0.220028819	-0.926129079	0.445375088	0.681874041	-0.544547558	-0.694077184	1.463588983	0.179551471	-1.258414914	0.389196954	0.691286133	1.022080756	-1.067596201	0.437482114	-0.393320729
PDPK1	-1.400165629	1.399983564	1.957104866	-0.855428608	-0.362180489	1.402404449	0.686339348	-0.708893533	-8.205065883	0.726264686	-1.273443264	1.376820322	0.032258287	0.115690067	2.538184328	1.040442178	1.529685311
PEAK1	-2.883536022	-0.558729004	2.980709915	0.824702841	1.654429894	0.139830078	-2.322645071	-0.108212477	-2.483073949	-0.464282169	-3.123197166	1.640501655	2.267803475	0.095246234	1.114780411	2.192575152	-0.966903798
PHKG2	-2.285516541	0.693185289	0.135616641	-1.262916535	0.816934423	1.031466711	-1.73301392	1.321296323	-0.70143462	-0.367921883	-1.872385706	-0.112550695	-2.983091523	0.323167082	-1.004125445	0.145879765	7.855410633
PIK3C2A	-0.480886145	2.17685749	-0.1383973	-0.765070034	2.66936117	-0.255898369	0.789432871	-0.052791421	-5.10697685	1.141238514	-1.967831268	0.48084642	0.30434417	0.842605201	0.359273414	1.120333425	-1.116441288
PIK3CA	-3.070575903	0.467719558	2.217889253	0.933370979	0.254335417	0.087645245	-0.204074601	-1.605347452	-2.933092736	-2.465600248	2.023344654	0.66053399	-0.517788645	0.554280914	2.167829135	1.067674155	0.361856283
PIK3CB	-1.863096164	0.574768555	-0.104134904	0.523215788	-0.39020532	-0.450632918	0.020420663	-1.2242455	-1.43930275	-1.131271856	0.928416111	0.641713427	0.417190722	0.465588466	1.678684776	-0.132970841	1.485861745
PIK3CD	-0.737083731	0.445631088	-0.427902377	-0.267604689	0.211591209	3.038646427	-0.371637907	-2.835313161	-0.867262414	-2.835313161	-0.607372356	0.177813619	3.378470507	-0.406104933	2.528629355	-0.347839217	-0.07734826
PIK3R4	-0.122660301	3.050955643	3.747202767	-0.136563926	-0.44077875	3.350213943	-1.390173743	-1.76914471	-3.042985448	-0.786080386	-3.721041773	-1.835783817	0.656791158	1.394062442	1.741877383	-0.103093357	-0.592797124
PIM3	-1.402385692	1.850214669	-0.291965669	2.346427905	1.95248795	-0.21419064	1.755873132	-0.14995647	-2.820175804	-0.484241342	-0.364587328	1.201557943	-0.807292007	-0.378217588	-0.426532897	-0.901539461	-0.865476701
PINK1	1.387631405	1.401251926	1.731170939	1.850787159	0.996677705	-0.443955947	-0.611360398	-2.47597121	-2.47597121	-0.710696963	0.973623437	-0.010516317	-0.260343582	1.875853808	1.723761669	-2.47597121	-2.47597121
PKMYT1	-0.56031638	-1.278788035	-0.266624138	-0.584036186	3.863561128	1.905333822	-0.27020195	-3.462442185	-0.189436652	1.232869634	-0.123589943	-2.759309542	1.055764563	-0.484926864	1.401867992	0.340396786	0.179877949
PKN1	-0.429976294	1.866838251	3.090094066	1.230756181	-1.928116921	1.301197867	3.687514794	0.817162501	-5.09866378	1.120858405	-0.338935249	-0.651303337	-7.256827687	1.417374021	3.40372025	-4.48875012	2.257057054
PKN2	-0.313925678	1.203406939	2.902499414	-1.47640042	0.342713822	5.832327249	-1.484827084	-0.273779295	-3.520450028	-0.850819814	-2.836230827	-2.840324723	0.545621408	0.966889911	2.179096544	0.815875056	-1.191672473
PKN3	2.37584148	2.917933731	-0.647518522	-4.914553878	0.005527552	3.093905108	0.35697926	0.850530723	-1.992197711	1.004167623	-2.596937569	-2.563487587	-2.069567662	2.321803835	0.499316459	3.860838238	-2.502581081
PLK1	-4.463657936	4.467391785	2.788841611	3.025235846	2.722450684	4.514905016	-2.64943038	-3.254114008	-3.441414428	2.552281679	-3.606315572	-4.444510076	-5.073049844	1.910699121	2.752279652	1.705577409	0.492829441
PLK2	-2.690215882	-2.060694801	2.226648075	1.873157306	2.333294242	0.01177388	-0.000167196	-0.317479853	-2.342428373	-4.901978071	-2.769368232	2.265030775	-0.134886002	0.69214933	3.079118974	-0.376801274	3.112847102
PLK4	0.127782391	0.304901064	0.286073814	-1.61799834	2.13799787	2.797472152	0.314404343	-1.079926029	-1.766703102	2.627412036	-1.998211267	-5.605604258	0.053023725	2.56999991	0.146833477	0.14220174	0.560340475
POMK	0.256287889	-0.252887307	0.440041163	-0.511406136	1.42271241	1.316464894	0.063312122	0.360183511	0.587384581	0.684392913	-1.885790925	-0.446267227	0.946220864	-0.704377488	-2.339795085	0.240741163	-0.177217344
PRKAA1	-0.728715195	2.90270598	3.290696217	-0.690057925	-0.892787217	-0.254375993	0.006761763	0.114845541	-3.788220493	-1.048018951	-1.056843752	-0.55419153	-1.168724349	0.941879793	2.276183411	-3.860675142	4.50953784
PRKAA2	-2.509584088	0.278650479	0.43222211	-1.224040827	3.973419588	5.041094197	-3.239671434	-2.794192645	-4.063900388	-3.380349445	0.603068314	2.688938897	2.835929587	-2.350370268	3.648063278	1.393470738	-1.332748094
PRKACA	0.066456173	1.066379007	2.875670165	-1.779278311	-0.247296051	-0.091369033	1.629139909	1.860060374	-4.240334347	-1.940385538	-0.83833021	-0.46079101	2.132663688	-0.665930593	0.600504758	-0.492200041	0.52504106
PRKACB	0.798097293	-2.400214466	1.815792602	-1.002431196	0.836940746	2.30918794	-0.705753596	-0.561946454	-2.852758821	2.626202245	1.544164052	-2.904930614	-0.904774922	-0.3220581	1.740031749	-1.269208975	1.253660517
PRKCA	-2.361127687	3.28379559	3.383035591	0.768004305	3.042045421	2.376647104	-2.666841331	-4.440875722	-6.7501672	-2.992683394	-1.756288671	0.80688381	0.477307659	1.466206726	2.782469179	1.348908028	1.232680593
PRKCB	-3.198981606	1.847193377	1.147660671	-0.139144504	-0.4599921	-0.7417429	-1.571280579	-0.266162309	1.158962834	5.827934524	-1.450248984	0.667543733	-2.761444362	-0.048514826	-0.882994831	-0.965000122	1.836211984
PRKCD	-2.204318741	2.448745066	0.267155119	4.313360694	1.071659525	2.469347923	1.344538202	-1.354951559	-10.55355886	-2.091571005	-0.332067674	-1.556824045	-2.081710562	2.856996035	3.260144083	0.206324065	1.936731739
PRKCE	-2.405412222	2.837981793	0.228202088	0.114932245	1.287759075	1.132192212	-0.668345967	-1.90883377	-3.542448831	-5.624839933	0.242767301	1.583069625	1.213429165	0.621483029	2.304686893	1.231539395	1.3518379
PRKCG	-2.221788216	-0.078568613	-0.31042807	1.199278792	-1.996397468	-0.251581835	-0.206260294	0.077947788	-2.03740638	0.680466656	-0.987289565	0.520020282	0.250051654	-0.581754193	1.988240863	1.516990888	2.438477711
PRKCI	-5.004581558	3.823401527	3.274854556	0.585162183	2.712804388	0.052327444	3.57279609	-6.184168584	-1.851415224	-4.703979019	-1.580516848	1.79149564	-3.917258241	2.476666125	1.85405997	1.587685935	1.510665616
PRKCQ	-2.703552002	-0.695539171	-0.685806701	-2.37361142	3.64085266	2.672532699	0.86023478	0.468596261	0.100421715	-1.507224962	-1.985579059	2.712255711	-1.835608551	-0.849937769	1.315342868	-0.258494219	1.12511716
PRKCZ	0.716627406	5.066561021	-1.964776587	-2.241220349	-0.117063129	3.976136728	-0.713793464	-1.774988679	-5.565885828	-1.851329445	-0.547937798	-2.587714824	-1.833630647	3.008629571	3.56518267	2.418708395	0.446494958
PRKD1	-0.760980453	-1.517194798	2.616969431	-2.063438188	1.401180797	-0.109810817	-3.460039562	2.726424927	-2.917640591	-1.847272205	1.00337819	1.820509596	1.948177231	1.489077097	2.07561135	-3.13857318	0.733621175
PRKD2	0.347127322	3.85827741	1.250874447	-1.244764696	-1.745667393	0.905886955	-0.118671491	3.353063726	-6.559964488	0.854330178	-2.596611743	-1.575020998	-1.086645343	-0.612549439	2.607683283	-0.028352984	2.391005254
PRKD3	0.703737761	-5.061204409	0.984944204	0.308562629	3.105017769	2.708776007	-0.817250082	2.902376083	-6.943669835	0.557031347	-6.593674407	0.312444963	1.152813394	0.014679168	1.044626787	5.275974391	0.344814233
PRKDC	-1.178797648	0.522129372	3.220413038	-2.067320211	0.864622179	1.790994351	-0.363094771	0.290551802	-2.551279502	1.442479375	-1.601549643	-4.566444785	-0.633787364	0.872541767	1.357953276	2.363659387	0.236929378
PRKG1	4.431886641	4.912364831	1.245796193	-0.64134003	-2.83687112	-2.290660166	0.102980443	2.736839208	-3.363173622	-3.140927395	1.062193854	1.637578988	-1.807602776	-0.942538394	-0.020578527	0.952183224	-2.038131352
PRKG2	0.859315944	-0.608995888	-0.535212566	-0.00508087	0.46263885	-1.85367443	2.973761591	-0.101648378	0.409697208	0.082073515	-0.191996203	0.314476721	3.169875474	-0.525257031	-1.74056443	-1.679741379	-1.02966813
PRKX	-0.719870027	4.538309862	-0.187095061	-0.880890747	-0.104524511	-0.658726952	-2.944127116	-0.536004731	-0.596347856	-0.328766496	-2.944127116	-2.944127116	-0.229955054	-0.282741595	4.813967892	-0.56098011	4.566006736
PRPF4B	-4.453974729	2.79240284	2.08580658	0.179945349	1.545720052	0.533302016	0.185452878	-2.413186447	0.200405057	0.034223392	-1.936776541	-3.439735969	-0.092906199	-0.503624778	0.220252613	0.676623911	4.386069974
PTK2	-5.08442815	4.420160922	0.515756156	-0.656719522	-0.33068529	2.762312569	0.79578251	4.456978617	-7.30663176	1.280703633	-2.122200172	-1.705662144	-1.854687756	-0.914950695	1.584775011	1.226749275	2.932746798
PTK2B	-2.871398463	0.798087517	5.116075178	-0.244521535	3.253404398	0.94596393	-2.871398463	-0.924052832	-2.871398463	-2.871398463	-2.871398463	0.584299794	2.552858313	-2.871398463	2.569059213	0.279951251	2.29726555
PTK6	-0.272718698	0.147523833	2.024309983	-0.324792111	1.462141709	-1.697088294	1.035813651	0.727453011	-2.71226656	-0.973383523	-1.037404731	-0.059131046	-0.142142847	2.239386032	0.085315218	-0.388857778	-0.114157849
PTK7	3.019023463	2.538686939	-0.091538629	-3.580148981	-1.292921449	0.748642694	-1.643554243	1.957115934	-0.91698343	1.168138816	-2.248596213	-1.161356247	-0.547273065	0.746846561	0.453341657	0.858664825	-0.008088633
PXK	0.159546296	2.660498253	1.822508965	-0.170526159	2.120494393	0.034268809	-0.798066983	-0.651773834	-6.013484842	-2.139838683	2.673204654	-0.672421573	0.932283536	-0.735924275	1.030874087	-2.213003818	1.961361175
RAF1	-3.535577023	1.537346265	3.735406331	3.223489808	2.45394237	4.862616085	3.492549205	-1.238843576	-8.233581503	-2.983145241	-3.092267247	-0.871040479	-0.599235486	-1.480031915	1.119710845	-0.544390747	2.153052307
RIOK1	-1.780453648	0.963232865	0.27140448	2.23375629	0.339878476	0.961716555	1.341476596	-1.893487084	-2.142649957	1.798268431	-0.838282589	-2.115558658	-2.090510181	0.467508265	0.064286555	0.94461763	1.474795971
RIOK2	0.01094706	1.619911348	0.322926615	1.710837855	0.49237508	1.695210902	0.866553792	-1.968893372	-3.80297822	2.495528957	-0.089658476	-0.64265736	-4.510879323	-0.405469729	1.881932992	0.397239276	-0.072927399
RIOK3	-0.192742089	1.023624939	1.983779928	0.806249527	1.130009941	1.637488637	0.834806438	-2.543005374	-3.611460209	0.188984808	0.397241439	0.183747164	-2.409978739	0.654008698	1.50429671	-2.10947235	0.522420533
RIPK1	0.36573641	3.585988365	0.947370125	1.419660221	0.90294246	0.686445602	1.961856559	-2.012280558	-4.693032402	-3.068681213	-2.285415705	0.43204171	1.658290483	0.286079153	0.594335497	-2.54432716	1.762990452
RIPK2	2.679832944	0.553212242	1.733566623	-0.398613023	1.642750484	2.7138081	-2.397014235	-2.02780521	-8.132462561	-3.054310003	1.344820686	-2.128573784	0.376171675	0.242142708	1.570558454	-2.322211227	7.604126128
RIPK4	1.155794303	-1.569193509	0.426209681	-2.083039629	0.966664398	1.780514316	-1.85068896	-1.643719331	1.025741009	1.390295325	-3.344308254	-3.344308254	1.819032585	0.836570154	1.591133123	1.144990969	1.698312075
RNASEL	-0.40059129	-3.337297519	0.666342597	0.542737984	-0.476157367	-0.31866769	-0.335468392	0.764896051	-0.13046203	0.452151894	-0.321904146	1.010256993	0.99652187	0.165276398	0.047727175	-0.075957175	0.750594646
ROCK1	1.754329091	1.732079192	3.024132964	0.528649133	1.175092521	1.117395062	-0.668630972	-0.098391181	-4.414676039	-3.452429699	0.010482876	0.939401439	-0.67201612	-3.191806057	1.468450868	-0.168672969	0.916609892
ROCK2	3.016768847	-1.785540507	2.385731016	-1.169850213	-0.135756631	0.33736773	-0.126237984	-1.548892659	-5.256956922	-4.242945582	2.661435774	-0.208116495	-0.443859275	1.421019293	1.224484531	1.818728193	2.052620884
ROR1	-3.990274861	-0.840861021	-1.865177894	-0.717174178	2.609044064	1.626011608	-1.000267964	-0.916648659	-1.080882459	-0.144186208	-0.277347387	1.94507455	1.606358345	-0.543514677	1.78970675	-0.252279596	2.052419585
ROR2	-0.070418385	-0.497690133	-0.225020633	-0.074218981	2.712127151	-0.692437674	-1.85866637	-1.85866637	-1.85866637	-0.140666565	-1.85866637	2.596908603	-1.85866637	2.589652212	2.135769045	2.817993578	-1.85866637
ROS1	0.039436388	0.36176898	0.226441717	-0.099041252	0.519584278	0.525557007	0.367415481	0.320136826	0.045677367	0.388260591	0.25346562	0.489025057	0.310005274	0.358189226	-3.747693988	0.162077254	-0.520305827
RPS6KA1	-4.050649612	6.003868469	1.378216062	0.440715358	0.413291648	1.255568046	1.243464293	-2.828465155	-4.395502772	-1.646107656	-5.673668954	0.954532478	0.067985859	2.784399916	2.190440266	0.332281153	1.529630601
RPS6KA3	3.217332287	-2.972395698	1.930813825	0.484346415	0.915941352	-0.402696592	0.735444827	0.570328691	-4.386632955	-0.928734671	-2.069613202	-2.986843427	2.27305588	1.419220622	1.363196592	-1.448581923	2.285817977
RPS6KA4	1.866696316	3.141330788	1.65145492	0.256283591	0.672673711	0.311329957	-0.311409458	-3.357930923	-4.405371643	-1.863446001	-2.36160982	1.958721447	0.909415393	2.343747445	-0.201087873	-1.242483566	0.631685715
RPS6KA5	-0.521662776	-0.989411656	1.759473192	-1.147306615	1.228960764	0.126891788	-2.312719682	-2.164417434	-5.385501046	0.290510443	-2.071625062	-1.9658793	1.27750061	2.508403547	7.156356227	-0.562716361	2.773143361
RPS6KA6	-3.789381505	2.27140786	2.534825782	-1.175683145	1.490466893	-0.005068387	-0.053972872	-0.009289404	-0.755139202	-1.610184883	2.131610077	-0.538371719	-0.155482054	-0.008248361	0.096521771	-0.605311411	0.181300558
RPS6KB1	1.860369382	3.399642663	0.544018459	-0.327826453	1.60352628	0.658922614	1.645347769	1.862877653	-5.078466213	-2.064883209	-3.15255581	-2.808587576	-1.151986066	0.908460482	-0.131978391	2.116655687	0.11646273
RPS6KB2	1.622195518	1.987605981	-0.089400913	-0.685620813	1.070316197	9.963530087	1.336154408	0.006617851	-3.482517524	-2.85550618	-2.169663313	-0.424833376	-3.441887998	-0.474919474	-0.212186576	-1.108402535	-1.041481339
RPS6KC1	-0.447234411	1.314820063	-0.782306494	-1.282601991	0.234674421	0.406147478	1.509225205	-1.375486382	-3.858723019	-0.940176134	-1.758252431	2.455293422	2.879111555	-1.209875181	1.131046798	1.301049268	0.423287833
RPS6KL1	-0.242535625	-0.242535625	-0.242535625	-0.242535625	3.880570001	-0.242535625	-0.242535625	-0.242535625	-0.242535625	-0.242535625	-0.242535625	-0.242535625	-0.242535625	-0.242535625	-0.242535625	-0.242535625	-0.242535625
SBK2	1.481837262	-0.768621534	1.07909868	-0.768621534	-0.768621534	1.113145419	-0.768621534	0.760231246	-0.768621534	-0.768621534	0.373470066	-0.768621534	-0.768621534	-0.768621534	0.876765319	-0.768621534	2.001667345
SCYL1	-3.487791502	1.1150433	3.282323008	-0.628710427	1.592805395	1.163876395	1.349019291	-2.548091547	-2.689371904	-0.279333079	-0.920632638	-2.335679397	-0.468992024	1.605373865	1.549439083	1.26339511	0.43732707
SCYL2	-1.691151972	3.015349554	1.440409829	-0.003750116	0.359737863	-3.006104669	-0.008325456	-1.106223278	-0.316296545	0.256826902	0.498900682	2.464481218	1.82136034	-1.815161228	-1.126971126	-0.844140688	0.061058691
SCYL3	0.126143644	0.864859887	1.003710187	0.379497123	-2.741010694	1.307893124	-0.195823399	0.238552815	3.185682413	-0.591242562	-3.910321721	-0.99423848	-0.395500054	-0.653533591	1.052732411	1.394523238	-0.071924341
SGK2	-2.529158383	-0.637182426	0.71358455	-0.524961183	-0.917230136	-0.727695072	0.465333777	-1.015447502	-1.925668962	-1.2725545	-1.730325185	-0.323666166	-0.055938002	0.357826141	0.680199486	0.428313086	9.014570474
SGK3	2.644333358	3.425593527	0.260583821	0.71005976	-1.337699374	2.256163198	-0.508313502	-2.942902986	-4.722647377	-3.426767027	-0.370498356	0.119019757	0.52093121	0.27053282	0.108037122	2.007162383	0.986411668
SIK1	-0.380403443	3.596049088	0.274223646	1.343070926	1.007433387	-0.837068785	0.055994138	4.539052489	-2.920912331	0.274122064	-0.990384278	-2.108468163	-3.347154065	-1.621839973	-3.042383112	1.101320435	3.057347974
SIK2	-3.095359998	6.000657821	-0.072555967	-1.229971688	0.549122043	-0.464786954	-1.298830257	1.095084112	-3.197778904	-1.818949344	-0.114331915	0.226714224	-1.570192248	0.453731848	0.189161299	2.32846025	2.019825678
SIK3	-0.523146146	2.405024153	-0.454405716	1.555147159	-0.375558278	1.717962724	0.344658432	-1.953621609	0.289442064	0.764095324	-0.075785461	1.7063712	-3.680158583	-0.517161983	-0.880345232	-0.191311628	-0.131206419
SLK	-1.768321173	1.682428414	1.493752656	1.016123658	-1.255013219	5.320782519	1.745661975	-0.111380424	-7.379319558	-2.561736616	-1.212172526	-0.591762594	-0.83878229	-3.623396482	3.458933647	1.966076483	2.658125529
SMG1	0.897741928	0.678635326	2.383255501	-1.540021983	2.523723852	1.018322756	0.193710826	0.086347081	-1.246283801	-0.203836367	-5.847365981	-1.264837364	0.635664654	-0.014937277	0.041711596	0.578355312	1.079813943
SNRK	-1.007545102	0.791282346	1.736089452	2.740109449	-0.156273481	1.558595804	-2.646292184	0.447299209	-1.164111785	1.698064333	-3.317612464	0.838682272	0.17939035	0.409796991	1.327407219	-0.782478248	-2.652404162
SPEG	-3.025169499	-1.143017446	0.659835269	0.753323041	-0.016124993	-0.275693933	-0.163559697	2.321564433	-0.304722713	0.501102475	-2.862090837	1.678580093	1.089913431	0.192082783	1.320145901	-2.040375964	1.314207655
SRC	0.381473831	1.832528177	0.492928619	-0.994770018	-1.968749797	-1.227091024	1.305805973	2.604641369	-3.51292854	0.095915986	-1.555054752	0.203317755	-2.851372226	0.67169621	-0.439267199	-0.477971713	5.438897348
SRPK1	0.368587418	1.906383736	-0.658601149	1.443891109	1.983252804	4.411661592	2.685393868	-1.232985689	-3.17655501	0.195501045	-0.999607763	-1.65198789	-9.27754461	-0.186406975	0.50186817	0.225072984	3.462076361
SRPK2	2.637274305	0.495529027	0.150422265	-3.811152603	-0.612886251	-0.618088584	-4.282826806	6.212278224	-3.774544005	3.871736222	-4.833457799	0.037650617	0.022171755	0.984747237	-0.38247272	1.747524095	2.156095022
SRPK3	-0.689299249	-0.689299249	-0.689299249	1.654824617	-0.689299249	-0.689299249	-0.689299249	6.47298123	-0.689299249	-0.689299249	-0.689299249	-0.689299249	-0.689299249	-0.689299249	-0.689299249	1.522383642	-0.689299249
STK10	-1.805109506	1.569242456	1.588410137	1.076218932	3.507792049	3.185654024	1.274228785	1.416072522	-8.968856744	-4.718862409	-0.098564053	-1.545388847	-1.396590077	1.986337097	4.192120592	-1.710069969	0.447365012
STK11	-0.985746801	2.088789694	1.480673217	0.32919839	1.828769576	-0.126104994	-0.967248136	-0.853658029	-3.502539085	-1.581477135	-0.62960136	-3.17631956	2.793685218	-0.321630921	0.709672774	0.565551109	2.347986043
STK16	1.372792778	0.624129997	-1.431413594	1.723779952	0.402737426	2.142182216	-0.141958066	-1.414668873	0.993636913	0.544165441	-1.100622202	-1.784189854	-1.123803276	-1.180245622	1.093031379	-1.909463037	1.189908423
STK17A	-2.320089476	1.909207436	-0.081114113	2.151032816	2.830529344	3.190431894	-1.04089679	0.357332198	-6.116795909	-1.497099586	0.092563063	0.050873631	0.650430825	0.955781665	1.016199465	-3.841640184	1.69325372
STK17B	-2.435418427	-2.435418427	0.260079109	2.377438563	0.206435085	2.934421651	-2.435418427	3.088311844	-0.895382	-0.417956412	0.11021613	0.03619681	0.204858112	-0.311292204	0.162645076	-0.208404657	-0.241311828
STK24	-1.058214338	1.854154363	0.742447792	6.098050565	-1.577301385	2.785051758	-0.12577544	-0.79886596	-6.312649399	-1.58560599	-4.326241262	0.05929205	-1.24882727	2.348703997	3.217933548	-2.760070446	2.687917418
STK25	0.430840484	1.574028603	-1.469536042	1.000248819	-1.330198509	1.245531089	0.026475513	1.243346168	-3.611561993	-0.354252048	0.353907646	0.934668983	-2.534121354	-2.803427006	-0.462610573	2.219485683	3.537174536
STK26	-3.073699921	-2.805815869	1.29731053	1.661952936	1.677146434	2.808854314	-2.788587459	-0.085237405	1.674869554	-5.30556927	-0.144017688	2.49756003	0.120901657	1.47211968	2.220175227	-3.095030746	1.867067997
STK3	-2.989598235	-0.383679641	-0.378706336	0.514887621	1.926942769	2.211650858	0.803595355	0.574038899	-2.657909522	0.412738007	-4.396506458	-0.604788702	-3.19575015	0.912806509	1.726471555	4.424671359	1.099136112
STK32B	5.183662865	-1.255438081	0.925621404	-1.255438081	0.78013351	0.537474141	-1.255438081	-1.255438081	0.586805385	0.347068085	-1.255438081	-1.255438081	-1.255438081	0.562897925	0.787170756	-1.255438081	0.332670581
STK32C	1.467153873	2.054789509	-4.477621247	-0.597966803	1.219429602	-0.28175181	1.703290864	0.707916734	-0.542986762	-1.121392717	-1.281624482	-2.428746917	0.348120157	0.404861921	0.618281922	-0.240551897	2.448798053
STK33	-0.996353469	1.998907535	-0.971283491	1.419968714	4.745506763	1.023546569	-0.550988928	3.149384991	-4.782130878	-1.525791352	-1.037657268	0.753986951	-0.98706746	-0.761425782	-1.580338365	-1.322288683	1.424024155
STK35	0.254296086	0.971364354	-2.961028977	0.784458055	1.393587114	1.808616677	-0.166442585	-0.616734141	2.551423373	0.601601152	-1.690353328	-0.795912353	-0.37279703	0.51505339	-3.371456097	0.022687898	1.071636413
STK36	-1.185691665	1.482907183	3.120143202	-1.225413278	0.176062887	1.249660535	1.160260601	0.591858854	-1.660643274	-1.280845887	-3.396106348	-3.396106348	-1.57012056	-1.675196598	3.011156507	3.464524861	1.133549327
STK38	2.981864964	1.838835073	1.812318102	1.090013296	1.852012846	2.067276041	-1.720793271	-3.186064086	-7.929738475	-4.413085899	-1.7010599	2.987853107	-1.934884896	2.798755045	1.235889226	3.099229831	-0.878421004
STK38L	-2.069222828	3.322291378	-2.162660342	-0.817084918	1.669639467	2.723945726	0.135589043	1.074051854	-0.983387039	-3.286075582	-3.574276503	0.618504979	-2.352254629	2.617863598	-0.447063752	4.43007319	-0.899933643
STK39	0.301999128	-2.906290986	1.691018008	0.733711576	1.052216306	3.066800731	-0.217310185	1.015473207	-3.935606054	0.193354608	-1.946606631	0.39989574	-3.411328251	-0.197015647	2.206858739	-0.640311776	2.593141487
STK4	-3.713684434	-0.775775721	0.070398912	-0.109949852	1.591319167	1.811461125	-3.007904156	0.005156775	-4.162342978	-1.557290539	0.756135655	-1.411336466	1.245024042	2.563375945	2.095171692	2.49640543	2.103835404
STK40	-0.272805977	0.179745517	-0.624097099	0.627771148	-0.044847594	0.687595297	-0.59152673	0.109691583	-0.721268447	-1.131608574	0.098754219	0.878733365	-0.738646987	-0.917480678	-0.177762887	-0.75658003	3.394333875
STRADA	-0.399566105	-0.884011683	2.528516667	-1.254595203	1.474493152	1.123091142	0.075437683	1.365098304	-2.929288169	-1.163949132	-1.446490305	-1.78087679	1.733403029	-1.650443209	1.904819276	0.594333755	0.710027588
STRADB	-2.210830576	5.065330801	-2.210830576	0.439167606	-0.080485433	0.099740216	-0.507886565	0.659559009	0.109842433	-0.111548038	0.067151139	0.486135	-0.094014889	-2.210830576	0.282157313	-0.182206199	0.399549338
TAOK1	2.494244296	0.573338913	2.623463035	-0.340702274	-2.229057331	-0.884259158	-1.108417741	-0.520498071	-2.492719035	0.439222255	-1.112006227	1.580938669	-2.490887371	0.859335098	0.916789522	-0.39370474	2.084920159
TAOK2	3.309312667	0.3571882	1.897333523	-0.675687878	-1.360295885	-1.881720912	-1.924380649	-1.558826043	-1.771043775	-1.2381167	-2.356555806	0.983738845	0.915114902	-0.929159631	1.448958967	1.583188713	3.200951463
TAOK3	0.989405104	-2.403771262	0.957786332	0.471708076	1.300029038	1.008239003	0.672417731	-2.102934438	-4.297309875	-0.657867413	1.022184458	-0.758805793	1.656884074	1.242465467	1.329033081	-2.561413919	2.131950338
TBCK	0.071060228	1.368941963	-2.417085027	-1.189332155	0.753955573	2.015137474	0.673311332	1.488364163	-0.424275604	-2.524093296	-3.314135932	-1.204120242	1.355277895	0.139474361	1.49708384	1.092640256	0.617795169
TBK1	-1.681034419	3.302160593	5.507987361	1.411603892	-1.016934642	-0.54570653	-1.586187497	-2.720422203	-5.976668389	-0.545364988	-2.840588116	0.626979228	-2.230522837	-0.733830971	5.899489659	-0.678303142	3.807343
TEC	-1.270589256	-1.270589256	0.806639495	-1.270589256	1.279282276	1.061027312	-1.270589256	0.142611511	-1.270589256	0.479800127	0.625854928	0.616368549	0.491575597	0.422073068	0.94011634	-1.270589256	0.758186335
TEK	-0.73950468	-0.73950468	6.283162409	0.617072807	-0.73950468	-0.73950468	2.119235639	-0.73950468	-0.73950468	-0.73950468	-0.73950468	-0.73950468	-0.73950468	0.594089987	-0.73950468	-0.73950468	-0.73950468
TESK2	0.519676684	2.693785042	3.676255738	-2.942728953	2.724991505	-0.893679634	-2.479015278	1.845905651	-2.700222414	-0.67707472	1.576261346	-2.987325198	0.361261022	2.439180524	0.451346116	-2.268067031	-1.340550401
TGFBR1	-2.05304228	-1.335489445	3.491278698	0.748350362	2.262364281	0.939552506	-2.777499019	1.55424816	-2.713328371	-3.604086242	-1.23492642	-1.540247988	1.547908811	4.173584202	1.065438019	-2.491679184	1.967573909
TGFBR2	-3.401282836	-3.362473435	2.071780228	2.067456696	0.042260873	1.499529096	0.829175245	1.59923633	-2.230692854	-2.102403189	-2.372834468	0.215863063	1.489504103	1.251263398	1.585817889	-0.12205241	0.939852272
TIE1	1.496348403	-0.784567097	-0.784567097	1.296128582	-0.784567097	0.973813637	-0.784567097	0.88587878	1.790222619	-0.784567097	0.740043305	-0.784567097	-0.784567097	0.663235647	-0.784567097	-0.784567097	-0.784567097
TLK1	0.450957541	1.005289226	1.425093999	1.071671366	0.017492041	1.722043657	0.596715175	3.038860386	-1.894756121	1.373464653	-4.778503494	-0.787435955	-5.506318424	-0.026379041	-0.279644769	3.461657539	-0.890207781
TLK2	0.932009873	1.215382402	1.439796469	0.607201048	2.449570422	0.099868199	-0.514942473	2.142858146	-1.718927393	2.642837999	-2.225316008	-2.360630979	-3.054349648	0.592048599	0.578160446	-1.039127191	-1.786439911
TNIK	-5.012761201	-2.010663305	0.016822273	1.88054258	0.915411679	-1.711944593	-1.758391386	2.290333942	-4.588519436	-5.258460277	1.214123406	2.497427462	2.418029539	1.847228319	5.403339475	-0.806921053	2.664402574
TNK1	1.169932316	-1.577787258	-1.577787258	-1.577787258	2.732675857	2.915483772	-1.577787258	-1.577787258	-1.577787258	-0.067007022	-1.577787258	-0.236001992	-1.577787258	3.162379715	2.057828878	-1.577787258	2.464793795
TNK2	-1.514629175	3.415579915	3.5042485	2.554429502	-4.15908551	-2.74346927	1.251717121	2.549834605	-6.339915736	-2.328767124	1.640614438	2.755490715	-1.855654248	2.04030671	3.221432628	-2.4773936	-1.514739471
TP53RK	-0.360226841	-0.867732674	1.330603246	0.74338822	1.777132721	-0.528793309	-1.800843646	-0.917342094	0.158270951	-2.282232983	2.017753389	-0.438731967	3.536468789	-1.302043029	1.327752582	-0.188128311	-2.205295043
TRIB3	-2.470358501	-0.152766043	1.424309218	1.866849738	0.578777827	-0.03567314	-0.979092087	-0.691565565	-2.007390594	-0.842363268	-0.655621072	-0.810273894	-0.837181162	2.816958874	-0.750878247	1.333600392	2.212667522
TRIO	-1.070734565	0.95418639	1.923485348	1.320163533	1.963174513	-0.150495498	-2.271455985	-0.119287321	-5.060109454	-2.847220908	-0.75282703	1.578973439	0.704890662	0.622929808	1.247795876	1.385128012	0.571403179
TRPM7	-4.427295463	2.779712798	1.043953247	-1.640901715	-1.683998403	2.669162381	6.379298652	-2.538522845	0.487471625	0.045202386	-0.998893216	-2.689661786	0.943002241	-3.344385684	0.62542886	0.409078994	1.941347928
TSSK3	-0.585003514	-0.254369794	1.016017864	0.847493784	-0.368985141	-0.195748365	-1.234185214	0.3716259	0.11354488	-0.700122687	-0.974968414	2.28509235	1.031388409	0.373582477	-0.042325412	-2.005572569	0.322535444
TTK	0.024160503	-1.19567628	1.776057839	2.84061229	3.282519703	4.070841489	-1.514796387	-0.793766886	-1.979068353	2.716003434	-3.803025512	-2.547561691	-2.423664048	-0.203508541	0.08026468	-0.983410002	0.654017763
TTN	-0.999966143	-0.897236942	0.71493548	-0.648615408	0.731924239	1.463123503	1.67731284	2.697088948	0.456391189	-1.341337356	-1.914187934	-2.926485898	-0.261087018	0.087006638	1.402851224	0.279990296	-0.521707658
TYK2	-2.753068178	1.793452061	1.138356339	-0.980191936	1.812932485	-2.170804257	-0.544291052	1.79260945	-2.910415152	-0.039648202	-1.568275624	-1.036757791	0.869587797	0.193105762	-1.661572969	1.324590851	4.740390417
TYRO3	3.398109071	0.001375646	1.304486647	1.586035721	-0.193696095	-1.162712208	-0.344709835	-1.647811434	-2.301737529	-1.722169418	-0.269776703	-0.064525303	-1.350816547	-1.759002128	-2.65179173	2.029265677	5.149476168
UHMK1	1.046197888	-1.510325739	0.075033865	1.529341021	-0.069112492	-0.335801919	-1.258831295	-0.558051574	0.840497877	1.221325912	-1.28318798	0.479824094	-2.47293774	1.361652309	-0.37418801	-0.201065013	1.509628798
ULK2	0.480375026	0.965834932	3.360624376	-0.172249402	-0.294602738	0.901795161	-3.754132861	-1.769951908	-1.256691817	1.684687221	-1.871865578	-0.725805247	-0.51719443	0.158713097	1.217819563	0.281659942	1.310984662
ULK3	1.353944579	0.04517527	-0.828255049	1.608367593	1.429818879	1.621470553	-0.848595934	0.859688868	-6.071087614	0.96723948	-4.207200146	0.688719903	2.144267834	-0.176800226	0.394347945	1.451368604	-0.432470539
VRK1	-1.892850917	-0.591508779	0.440028547	0.134525412	3.497082615	1.602487076	-2.007662146	0.179057036	1.383820804	1.779803826	1.303726207	-2.657684813	-4.133191648	-0.255636689	1.506516953	1.174432251	-1.462945736
VRK2	1.831285613	-0.388377591	-0.830643004	2.396207065	-0.426286929	1.535474331	-2.93665226	-1.75865473	-1.053431899	0.555861831	3.235651667	-1.352577875	-1.213890375	-1.451990234	0.188440912	0.516874264	1.152709216
VRK3	0.97583072	0.691599034	-1.432509132	1.241575807	-1.274944453	-4.746944441	-0.854585652	2.502475856	1.33151184	1.541173931	-0.112362732	-0.639359811	0.593963114	0.044575216	-0.348471414	-0.242328999	0.728801117
WEE1	0.401173495	1.120309534	-0.431456227	3.148679086	1.137918853	2.503913313	-0.975441999	-0.075763636	-2.875347441	2.526067203	-4.328953567	-3.445869708	-2.109767234	0.824724872	0.642656706	1.066349445	0.870807305
WNK1	0.999751607	6.201800645	2.68235521	-2.495446903	1.198979857	2.110300806	-0.141806436	2.162972751	-4.071754011	-2.121285705	-4.487386642	-1.840049358	-1.0985881	-0.273735814	0.37486941	-0.592217509	1.391240191
WNK2	0.031847848	3.627020441	-1.231142076	-1.405448908	1.374839643	-1.890982159	-0.0821902	1.177236448	2.750068437	0.864606607	-2.907456687	-2.329772021	0.085406877	-1.440969044	0.342937284	1.245791234	-0.211793726
WNK3	0.9583659	1.56414252	1.454646859	-1.524561889	1.275385774	-1.446775767	-1.429391881	1.295712929	-0.510247282	1.517717642	-3.150411913	-0.004229445	-0.921655048	1.32933667	-3.150411913	1.681131634	1.061245214
WNK4	-4.846201555	2.188517573	3.12845213	-0.014891064	4.064290202	3.553407027	-3.515674159	-3.069539751	-4.846201555	-3.199212327	-1.736489801	0.38861725	-4.846201555	3.33408633	4.723219129	1.941734599	2.752087528
YES1	-0.180755903	1.109883365	1.875319338	-2.572067537	1.845322588	3.495118783	-2.659829744	2.498227807	0.020376477	0.807204873	-0.714855478	-4.522279425	-1.094747484	-0.434355347	-1.603914871	1.444085253	0.687267305
