# Supplementary material for: Illuminating phenotypic drug responses of sarcoma cells to kinase inhibitors by phosphoproteomics
Source: Mol Syst Biol. 2023 Dec 18;20(1):28–55. doi: 10.1038/s44320-023-00004-7 (PMC10883282; doi:10.1038/s44320-023-00004-7)
Supplement: Supplementary file 12 — Source Data Fig. 3 [file 44320_2023_4_MOESM12_ESM.zip › Figure 3/3B/3B.csv]

GeneName	G401	HT1080
PDGFRB	7.919380627	0.062681079
MARK3	6.234498802	-2.785142656
WNK1	6.201800645	-2.495446903
RPS6KA1	6.003868469	0.440715358
SIK2	6.000657821	-1.229971688
BRAF	5.202919021	0.507251678
MARK1	5.167243939	0.946587283
PRKCZ	5.066561021	-2.241220349
STRADB	5.065330801	0.439167606
FGFR2	4.97859471	-1.402823505
IGF1R	4.971534263	-3.328463235
PRKG1	4.912364831	-0.64134003
MAP3K15	4.859698986	-0.786269993
PRKX	4.538309862	-0.880890747
MAPK7	4.529687221	-2.359840459
PLK1	4.467391785	3.025235846
PTK2	4.420160922	-0.656719522
MAPK12	4.398411251	1.156111812
PAK2	4.392099766	1.773040933
CSNK1D	4.279174511	1.565445662
BCKDK	4.272882605	-1.575078013
MAPK9	4.114174629	-1.089736124
GSK3A	4.033333033	-2.174072028
NUAK1	3.896949197	-0.39868269
MYO3B	3.880570001	-0.242535625
PRKD2	3.85827741	-1.244764696
CDK12	3.832309911	1.592297217
PRKCI	3.823401527	0.585162183
PAK4	3.759233507	3.82680496
CHEK2	3.741476331	-2.198843842
DAPK2	3.643428398	-1.931168501
WNK2	3.627020441	-1.405448908
FGFR1	3.598292282	-1.820077902
SIK1	3.596049088	1.343070926
RIPK1	3.585988365	1.419660221
MKNK2	3.517946272	0.845814152
NEK4	3.460824961	-0.021189731
SGK3	3.425593527	0.71005976
TNK2	3.415579915	2.554429502
RPS6KB1	3.399642663	-0.327826453
DYRK1A	3.39951368	-0.920217095
NEK3	3.399181243	-5.674255206
CDK7	3.355360584	4.435727586
CLK2	3.346646076	-1.483938212
MARK2	3.331179794	1.774881102
STK38L	3.322291378	-0.817084918
TBK1	3.302160593	1.411603892
PASK	3.299904894	1.605986027
FER	3.297470298	0.920740797
PRKCA	3.28379559	0.768004305
NRBP2	3.208278674	0.184025411
RPS6KA4	3.141330788	0.256283591
PIK3R4	3.050955643	-0.136563926
MAP3K7	3.020153067	1.527656424
SCYL2	3.015349554	-0.003750116
PKN3	2.917933731	-4.914553878
OXSR1	2.907293566	-2.527887133
PRKAA1	2.90270598	-0.690057925
CSNK1G2	2.900412873	-1.876910146
ACVR1	2.8456706	0.68208259
PRKCE	2.837981793	0.114932245
CSNK1G3	2.802148488	-0.215346863
PRPF4B	2.79240284	0.179945349
TRPM7	2.779712798	-1.640901715
PAK1	2.772250961	-2.285614817
GSK3B	2.746239038	1.132057046
CLK1	2.745481421	0.522751079
TESK2	2.693785042	-2.942728953
LIMK2	2.691095297	-0.889496927
MAP2K7	2.685851412	0.645678088
CDC42BPG	2.684393153	-1.70264072
CSNK2A1	2.664217206	2.153325227
PXK	2.660498253	-0.170526159
BRSK2	2.631058307	-2.152499626
CAMK2B	2.627639612	-0.982785757
MAPKAPK5	2.610778629	-1.269954196
PTK7	2.538686939	-3.580148981
DDR2	2.530749805	0.333709841
MAP4K4	2.525405833	1.649422486
MTOR	2.522327237	-1.8145157
CSNK1G1	2.489433627	-2.395422794
CAMK2D	2.483483317	-1.013368265
MAP2K5	2.478804054	-1.513546277
CDK18	2.454888192	-1.362068467
CDK11A	2.453391992	0.843774474
PRKCD	2.448745066	4.313360694
SIK3	2.405024153	1.555147159
CSNK1E	2.399873179	2.613975948
MAPK8	2.374998537	1.569199524
AKT2	2.27695141	1.362430279
RPS6KA6	2.27140786	-1.175683145
DYRK1B	2.261550414	0.263699919
LYN	2.256926701	-0.424642064
EEF2K	2.236576718	4.118921003
MAST1	2.233689738	-0.257821012
CDC42BPB	2.208023128	-1.753786592
ERBB2	2.19520469	-0.470931036
WNK4	2.188517573	-0.014891064
DDR1	2.18406899	-0.566963149
PIK3C2A	2.17685749	-0.765070034
ILK	2.172185216	-1.152475105
LMTK2	2.163939234	-2.386205559
CDK13	2.160924254	-0.321852064
CDK4	2.139821701	2.054980611
EPHA2	2.128493865	3.000663885
STK11	2.088789694	0.32919839
STK32C	2.054789509	-0.597966803
ATM	2.033712387	1.202768584
NEK9	2.000956961	-0.728129507
ABL1	1.999776139	-0.919333051
STK33	1.998907535	1.419968714
RPS6KB2	1.987605981	-0.685620813
DAPK3	1.949728206	0.642911882
STK17A	1.909207436	2.151032816
SRPK1	1.906383736	1.443891109
CDK1	1.903133472	3.057490212
MAP2K2	1.872963421	-0.825286211
PKN1	1.866838251	1.230756181
CSNK1A1	1.863552337	0.409464956
FGFR3	1.856888066	-2.342450171
STK24	1.854154363	6.098050565
PIM3	1.850214669	2.346427905
PRKCB	1.847193377	-0.139144504
STK38	1.838835073	1.090013296
SRC	1.832528177	-0.994770018
NRBP1	1.801261377	0.806670204
TYK2	1.793452061	-0.980191936
NEK2	1.78368805	1.716274356
NRK	1.783438289	-3.832212876
MAPK4	1.750224629	-0.122693267
AKT1	1.735638571	-0.129873201
ROCK1	1.732079192	0.528649133
MARK4	1.724986048	-1.209056328
MAP2K6	1.701776771	1.164756349
SLK	1.682428414	1.016123658
JAK2	1.654084582	-0.033084694
CDK9	1.647102138	2.45444014
IRAK2	1.644731466	-0.038871338
MAP4K3	1.640063043	1.349836902
RIOK2	1.619911348	1.710837855
MAP2K4	1.608995796	-0.633443135
ATR	1.599822457	1.797740192
GAK	1.590916819	0.641328811
STK25	1.574028603	1.000248819
STK10	1.569242456	1.076218932
WNK3	1.56414252	-1.524561889
RAF1	1.537346265	3.223489808
LRRK2	1.522557345	-1.084140577
CDC7	1.488645477	3.935383875
PDK3	1.483131547	-0.926129079
STK36	1.482907183	-1.225413278
BMPR1A	1.473901877	1.061879962
MAPK11	1.447920988	1.496406034
PINK1	1.401251926	1.850787159
PDPK1	1.399983564	-0.855428608
TBCK	1.368941963	-1.189332155
RPS6KC1	1.314820063	-1.282601991
MAPK1	1.298838231	2.801242295
FES	1.282998977	1.051457651
TLK2	1.215382402	0.607201048
PKN2	1.203406939	-1.47640042
CAMK1G	1.197150607	-0.940582268
MAP4K5	1.185077451	0.50608306
INSR	1.178638007	-0.764381205
AURKB	1.175283391	2.649305658
MAP4K2	1.157721829	-0.570899348
LIMK1	1.148417949	-2.619494762
IKBKE	1.1439868	2.046392779
LATS2	1.143546535	0.941780994
PDK2	1.129703001	-2.162918475
CDK20	1.127777708	-0.805412066
NEK6	1.124675295	0.126551845
WEE1	1.120309534	3.148679086
DMPK	1.119259809	1.925434831
MAP3K4	1.117035879	2.48360178
SCYL1	1.1150433	-0.628710427
CDK19	1.111101399	-2.958618317
YES1	1.109883365	-2.572067537
ACVR1B	1.083281161	1.35915698
MERTK	1.08254037	-1.124865378
PRKACA	1.066379007	-1.779278311
IRAK3	1.066105891	-2.262334542
MAP3K6	1.044801028	-1.225320885
CAMKK1	1.03899301	1.28065437
RIOK3	1.023624939	0.806249527
TLK1	1.005289226	1.071671366
NPR1	0.979989486	0.69403151
STK35	0.971364354	0.784458055
ULK2	0.965834932	-0.172249402
RIOK1	0.963232865	2.23375629
AKT3	0.960429798	0.1212838
TRIO	0.95418639	1.320163533
ALPK3	0.900524712	-0.656203747
CAMKK2	0.882965281	-1.283557197
SCYL3	0.864859887	0.379497123
LRRK1	0.862367295	1.150517991
AURKA	0.819303418	0.668681634
HIPK4	0.818898217	0.682035016
PAN3	0.79839406	0.789215565
PTK2B	0.798087517	-0.244521535
SNRK	0.791282346	2.740109449
GRK4	0.790059713	-0.371894605
CLK3	0.735653039	3.249240002
MAST3	0.733778042	-1.135535878
CDK17	0.732824016	5.185280851
ADCK1	0.732451385	0.916246015
BUB1	0.71144871	3.866279152
ARAF	0.705566511	2.281376726
PHKG2	0.693185289	-1.262916535
VRK3	0.691599034	1.241575807
SMG1	0.678635326	-1.540021983
MAP3K11	0.627473278	-0.383041775
STK16	0.624129997	1.723779952
MINK1	0.619152369	0.275092045
PIK3CB	0.574768555	0.523215788
TAOK1	0.573338913	-0.340702274
KSR1	0.565390413	-0.276035158
MAP2K3	0.554580203	-0.534629566
RIPK2	0.553212242	-0.398613023
CASK	0.528474142	0.212742376
PRKDC	0.522129372	-2.067320211
SRPK2	0.495529027	-3.811152603
EIF2AK3	0.471441287	-0.617238734
PIK3CA	0.467719558	0.933370979
MAPKAPK3	0.454478962	0.038684647
MELK	0.447319797	0.24010493
MAP2K1	0.446236039	0.375729982
PIK3CD	0.445631088	-0.267604689
EPHB1	0.442210932	0.202547903
CLK4	0.433844893	0.536652773
PDK1	0.37434462	-0.214898588
JAK3	0.369414607	-1.355309307
ROS1	0.36176898	-0.099041252
TAOK2	0.3571882	-0.675687878
OBSCN	0.354463925	0.393135079
BMPR2	0.353064517	-2.276187484
CDK16	0.343351269	0.654652106
EPHB6	0.340450276	-3.788634072
ABL2	0.336853258	0.791816839
NEK8	0.308086805	0.203714388
PLK4	0.304901064	-1.61799834
ERN1	0.304872433	-0.289822135
CHEK1	0.295907392	2.693050197
PRKAA2	0.278650479	-1.224040827
MAP3K1	0.244835857	1.336499623
MAPK3	0.234677546	0.426825375
CDKL1	0.210719609	0.472293777
STK40	0.179745517	0.627771148
KSR2	0.167010505	-0.022575077
CDK10	0.159421439	1.549378031
EPHB4	0.157432005	-1.483234549
FASTK	0.15709669	4.158389855
PTK6	0.147523833	-0.324792111
MAP3K2	0.068876056	0.009786421
IRAK1	0.057847244	3.18703643
NEK1	0.056613051	-0.304883657
ULK3	0.04517527	1.608367593
TYRO3	0.001375646	1.586035721
CSNK1A1L	-0.000629534	1.376100888
MAP3K3	-0.003047018	0.611581124
DSTYK	-0.031576872	-0.195194239
PAK3	-0.069503131	-0.140720521
PRKCG	-0.078568613	1.199278792
HIPK1	-0.113230508	-1.010774634
EPHB3	-0.145735204	-0.241461022
TRIB3	-0.152766043	1.866849738
BUB1B	-0.16289725	2.289945284
DCLK1	-0.163983787	-1.272628345
EPHA5	-0.179030258	-0.999703971
AURKC	-0.242535625	-0.242535625
RPS6KL1	-0.242535625	-0.242535625
POMK	-0.252887307	-0.511406136
TSSK3	-0.254369794	0.847493784
EIF2AK2	-0.263610755	-2.14786279
CSNK2A2	-0.279338256	2.601797782
MKNK1	-0.312097772	1.014567032
CAMKV	-0.316087461	-1.764393418
MUSK	-0.351340449	-0.351340449
ANKK1	-0.352266795	-0.352266795
JAK1	-0.352571874	-1.301880806
STK3	-0.383679641	0.514887621
VRK2	-0.388377591	2.396207065
MAPK14	-0.401014164	0.380016889
AAK1	-0.465764424	-0.015589884
CHUK	-0.475552433	0.491224081
ROR2	-0.497690133	-0.074218981
ALK	-0.504629928	0.236536713
CIT	-0.510554215	0.854496478
ACVR2A	-0.530414376	-0.530414376
KALRN	-0.530854715	0.000137989
GUCY2D	-0.534096662	-0.534096662
CSK	-0.535138603	0.644513288
GRK5	-0.542383747	-1.010184977
CDK5	-0.543457797	-0.792824954
PEAK1	-0.558729004	0.824702841
EIF2AK1	-0.568417721	-0.672873652
DYRK2	-0.588723657	0.853557257
VRK1	-0.591508779	0.134525412
MATK	-0.59646613	-0.59646613
CDC42BPA	-0.600735463	-0.26275519
PRKG2	-0.608995888	-0.00508087
SGK2	-0.637182426	-0.524961183
SRPK3	-0.689299249	1.654824617
MAP3K13	-0.690418312	-0.690418312
PRKCQ	-0.695539171	-2.37361142
AXL	-0.695830982	1.243467676
NTRK3	-0.707157218	-0.707157218
MAST2	-0.720879448	-2.009763421
MAP3K5	-0.722375466	1.343997
TEK	-0.73950468	0.617072807
FRK	-0.768272898	-0.768272898
SBK2	-0.768621534	-0.768621534
STK4	-0.775775721	-0.109949852
CDK8	-0.776924945	-0.783647574
TIE1	-0.784567097	1.296128582
CDK6	-0.803041142	2.112717716
ROR1	-0.840861021	-0.717174178
TP53RK	-0.867732674	0.74338822
STRADA	-0.884011683	-1.254595203
HUNK	-0.886571588	-0.886571588
PDIK1L	-0.890792847	1.394038558
TTN	-0.897236942	-0.648615408
CDK3	-0.954281902	2.137973828
DAPK1	-0.954841162	2.164139117
IRAK4	-0.974825422	-1.285012559
RPS6KA5	-0.989411656	-1.147306615
FLT1	-0.994027105	0.589669654
MASTL	-1.047950951	0.425472904
EIF2AK4	-1.054701007	-0.459762725
CAMK2G	-1.075331853	-0.481158048
ALPK2	-1.137564031	0.3578984
SPEG	-1.143017446	0.753323041
BLK	-1.149339341	0.978731534
TTK	-1.19567628	2.84061229
STK32B	-1.255438081	-1.255438081
TEC	-1.270589256	-1.270589256
CAMK4	-1.274368081	1.110109415
MAPK13	-1.277938952	0.563558818
PKMYT1	-1.278788035	-0.584036186
TGFBR1	-1.335489445	0.748350362
ADCK5	-1.340832556	-1.340832556
FGFR4	-1.400595225	-2.849124715
PBK	-1.417708613	3.575842865
FYN	-1.426569784	0.828622874
UHMK1	-1.510325739	1.529341021
PRKD1	-1.517194798	-2.063438188
RIPK4	-1.569193509	-2.083039629
TNK1	-1.577787258	-1.577787258
MAST4	-1.579877045	1.389800505
LATS1	-1.695917355	-0.111793714
KIT	-1.708545496	-1.708545496
BMP2K	-1.757499474	2.082061082
ROCK2	-1.785540507	-1.169850213
ALPK1	-1.786168299	-1.786168299
EGFR	-1.854205375	1.49390348
EPHA4	-1.886447647	-0.322797794
TNIK	-2.010663305	1.88054258
CDK14	-2.059412284	1.270391695
PLK2	-2.060694801	1.873157306
DCLK2	-2.091387126	-0.905039228
PAK6	-2.109051905	-2.580089961
CDKL5	-2.238606217	0.629016093
IKBKB	-2.289873122	0.438057598
MYLK	-2.355897239	3.990468144
CAMK1	-2.365077713	-1.736842461
PRKACB	-2.400214466	-1.002431196
TAOK3	-2.403771262	0.471708076
STK17B	-2.435418427	2.377438563
EPHA3	-2.441594799	-2.441594799
EPHA7	-2.581118797	-2.581118797
PDGFRA	-2.6839157	-0.714324306
NPR2	-2.766674683	-0.2954845
STK26	-2.805815869	1.661952936
STK39	-2.906290986	0.733711576
RPS6KA3	-2.972395698	0.484346415
NEK7	-3.288110793	-1.25916281
RNASEL	-3.337297519	0.542737984
MET	-3.342815466	0.469013934
TGFBR2	-3.362473435	2.067456696
EPHB2	-3.637787604	3.502089985
CAMK1D	-4.179842286	-1.569150902
MLKL	-4.429908772	4.466258653
PRKD3	-5.061204409	0.308562629
