# Supplementary material for: Illuminating phenotypic drug responses of sarcoma cells to kinase inhibitors by phosphoproteomics
Source: Mol Syst Biol. 2023 Dec 18;20(1):28–55. doi: 10.1038/s44320-023-00004-7 (PMC10883282; doi:10.1038/s44320-023-00004-7)
Supplement: Supplementary file 12 — Source Data Fig. 3 [file 44320_2023_4_MOESM12_ESM.zip › Figure 3/3C/3C.csv]

Drug	G401	HT1080
ABEMACICLIB	0.854837021	0.992877837
ABROCITINIB	0.985084538	1
ACALABRUTINIB	0.992376942	0.997826835
AFATINIB	0.837810348	0.925868874
ALECTINIB	0.996649179	0.99138062
ALISERTIB	0.811055094	0.87302017
ALPELISIB	0.84527925	0.962561216
ANLOTINIB	0.872167242	0.964784642
APATINIB	0.955654499	0.991327294
ASCIMINIB	0.988795998	0.969459412
AVAPRITINIB	0.912880993	0.970856121
AXITINIB	0.856696564	0.962835264
AZD-0156	0.962639361	0.99066675
AZD-3759	0.972194246	0.974636503
AZD-4547	0.72851419	0.964756187
BARASERTIB	0.868598005	0.924526067
BARICITINIB	0.994650018	0.989056397
BAY-1895344	0.818679902	0.685644657
BELIZATINIB	0.828717101	0.951499142
BINIMETINIB	0.86943752	0.756301581
BMS-986165	0.990207154	0.992217803
BOSUTINIB	0.931988911	0.917434
BRIGATINIB	0.816358154	0.907228516
BRIVANIB	0.994152675	0.995502942
BRIVANIB ALANINATE	0.990775905	0.97940053
BUPARLISIB	0.823418372	0.862040703
CABOZANTINIB	0.855983738	0.965108873
CAPMATINIB	0.972672883	0.976438953
CEDIRANIB	0.796788411	0.996358112
CERITINIB	0.832823348	0.918170087
CERTICAN	0.849204105	0.961838497
COBIMETINIB	0.731506407	0.660841173
COPANLISIB	0.653594728	0.829518437
CRENOLANIB	0.956352666	0.929767168
CRIZOTINIB	0.858536224	0.918522914
DABRAFENIB	0.921478221	0.923962098
DACOMITINIB	0.889598973	0.915755787
DACTINOMYCIN	0.347715507	0.463506101
DASATINIB	0.860459696	0.941354807
DINACICLIB	0.439112609	0.524549601
DOVITINIB	0.832675945	0.90556759
DOXORUBICIN	0.577414275	0.599600804
DUVELISIB	0.912482484	0.996072619
EDICOTINIB	0.986628029	0.983957366
ENASIDENIB	0.991677107	0.999183624
ENCORAFENIB	0.922452647	0.933395961
ENSARTINIB	0.874570002	0.929177885
ENTRECTINIB	0.903951849	0.957083327
ENZASTAURIN	1	1
ERDAFITINIB	0.604255633	0.963737077
ERIBULIN MESYLATE	0.437671735	0.076351474
ERLOTINIB	0.982450722	0.992380328
EVOBRUTINIB	0.978814037	0.983933193
FASUDIL	1	0.997050166
FEDRATINIB	0.783963863	0.860296366
FILGOTINIB	0.992890648	0.990741526
FOSTAMATINIB	0.842022694	0.967688249
FRUQUINTINIB	0.934065192	0.96761436
GALUNISERTIB	0.992643113	0.982375804
GEFITINIB	0.963364068	0.983246764
GILTERITINIB	0.81108433	0.898589544
GLASDEGIB	0.976158022	0.988184473
GSK-3145095	0.997913554	0.968743443
HYDROXYFASUDIL	0.989837046	0.998642966
IBRUTINIB	0.97284964	1
ICOTINIB	0.995336293	0.98844326
IDELALISIB	0.931243961	0.990233581
IMATINIB	0.956497712	0.974135428
INFIGRATINIB	0.718701836	0.995333261
IPATASERTIB	0.836423294	0.968542458
ITACITINIB	0.967609912	0.977449402
IVOSIDENIB	0.980955173	1
K-252A	0.745155022	0.81752071
KX2-391	0.72871795	0.579337331
LAPATINIB	0.990946339	0.990256506
LAROTRECTINIB	0.980086967	0.996239901
LENIOLISIB	0.928614885	0.960876657
LENVATINIB	0.845232334	0.994918973
LESTAURTINIB	0.821406751	0.801654331
LIFIRAFENIB	0.945976979	0.962783785
LINIFANIB	0.948400806	0.993950939
LINSITINIB	0.816740783	0.953795193
LORLATINIB	0.959968519	0.977456812
LOSMAPIMOD	0.94141736	0.999065484
LUCITANIB	0.852881964	0.99949966
MASITINIB	0.84837752	0.902474318
MIDOSTAURIN	0.778237387	0.799549198
MOMELOTINIB	0.889482283	1
MOTESANIB	0.957241412	0.981037515
NEMIRALISIB	0.94686997	0.995571498
NERATINIB	0.850919733	0.876586819
NETARSUDIL	0.948605974	0.952375663
NILOTINIB	0.953811323	0.972017683
NINTEDANIB	0.858737499	0.960463719
NIRAPARIB	0.970689993	0.99853598
OLMUTINIB	0.963655475	0.950851778
ORANTINIB	0.977385834	0.970917782
OSIMERTINIB	0.904498428	0.938153577
PACRITINIB	0.792734329	0.853090351
PALBOCICLIB	0.902722534	0.959908465
PAZOPANIB	0.913833999	0.9992507
PEFICITINIB	1	1
PEMIGATINIB	0.695541233	0.96985485
PERIFOSINE	0.994332335	0.966423849
PEXIDARTINIB	0.945734853	0.952905614
PONATINIB	0.650373125	0.781261187
PYROTINIB	0.983573476	0.983467374
QUIZARTINIB	0.95756938	0.964192685
RADOTINIB	0.976935873	0.997008923
RAPAMYCIN	0.813640611	0.916339747
REGORAFENIB	0.87414457	0.960216656
RIBOCICLIB	0.917476577	0.99277896
RIDAFOROLIMUS	0.832200179	0.924843313
RIGOSERTIB	0.85177161	0.707492556
ROBLITINIB	0.978842868	0.996429263
ROCILETINIB	0.885606881	0.97291908
ROGARATINIB	0.806621303	0.998621282
RUBOXISTAURIN	0.953624191	0.995410734
RUXOLITINIB	0.969704227	0.994402736
SARACATINIB	0.917999529	0.981367454
SELINEXOR	0.705653445	0.713918688
SELONSERTIB	0.969238642	1
SELUMETINIB	0.903655262	0.815931502
SEMAXANIB	0.983056863	0.982787025
SORAFENIB	0.915844081	0.943685461
SULFATINIB	0.90856929	0.990169916
SUNITINIB	0.907455236	0.864001766
TALAZOPARIB	0.816530165	0.829800318
TASELISIB	0.743526034	0.988837712
TAZEMETOSTAT	0.988697597	0.988280297
TEMSIROLIMUS	0.763154511	0.939941655
TEPOTINIB	0.97809523	0.972343752
TIDEGLUSIB	0.95066767	0.998781204
TIVANTINIB	0.8652156	0.79624066
TIVOZANIB	0.932679769	0.995161783
TOCERANIB	0.923247448	0.907951504
TOFACITINIB	0.993591622	0.98158724
TRABECTEDIN	0.147822103	0.21514139
TRAMETINIB	0.651200847	0.576571119
TUCATINIB	0.978958099	0.988301066
UMBRALISIB	0.983478479	0.984146929
UPADACITINIB	0.960728209	0.975896302
VACTOSERTIB	0.993080746	0.999834794
VANDETANIB	0.924883615	0.968369269
VARLITINIB	0.952667922	0.973941141
VATALANIB	0.970942872	1
VEMURAFENIB	0.991825993	0.982648112
VOLASERTIB	0.653083518	0.600698229
VOLITINIB	0.992011313	0.981912894
ZANUBRUTINIB	0.977208001	0.986582802
