# Supplementary material for: Illuminating phenotypic drug responses of sarcoma cells to kinase inhibitors by phosphoproteomics
Source: Mol Syst Biol. 2023 Dec 18;20(1):28–55. doi: 10.1038/s44320-023-00004-7 (PMC10883282; doi:10.1038/s44320-023-00004-7)
Supplement: Supplementary file 12 — Source Data Fig. 3 [file 44320_2023_4_MOESM12_ESM.zip › Figure 3/3D/3D-1.csv]

GeneName	SW684
NEK7	4.282907663
MET	3.91937002
DMPK	3.8025418
TP53RK	3.536468789
PIK3CD	3.378470507
MAP4K5	3.117880752
CDC42BPA	2.992990026
KIT	2.910419171
STK11	2.793685218
MAPK1	2.769508758
NEK1	2.65919504
EPHA5	2.640218154
IKBKB	2.599936913
MELK	2.55321205
PTK2B	2.552858313
MAPK9	2.475895142
TNIK	2.418029539
RPS6KA3	2.27305588
CAMK2G	2.156911292
ULK3	2.144267834
PRKACA	2.132663688
ABL2	2.128172292
KALRN	2.127511093
LIMK1	2.081879871
AKT2	1.976477366
PRKD1	1.948177231
NEK9	1.941034794
AXL	1.914933033
CDK16	1.879234673
CHEK2	1.871295625
NEK2	1.868182537
RIPK4	1.819032585
EPHA2	1.749913929
STRADA	1.733403029
JAK1	1.68381254
TAOK3	1.656884074
ROR1	1.606358345
PDK1	1.591229982
MTOR	1.588249358
TGFBR1	1.547908811
LIMK2	1.531834528
TGFBR2	1.489504103
CDC42BPB	1.424568483
MAP3K1	1.407925707
CDK5	1.360732672
TBCK	1.355277895
MAP3K5	1.300564132
RPS6KA5	1.27750061
EGFR	1.262187649
STK4	1.245024042
IRAK3	1.195746222
MAP3K11	1.178603172
IRAK4	1.159599067
PRKD3	1.152813394
FRK	1.149603927
MARK2	1.132482173
SPEG	1.089913431
ABL1	1.076213185
PKMYT1	1.055764563
NTRK3	0.97752165
BMPR2	0.969892105
POMK	0.946220864
TRPM7	0.943002241
TAOK2	0.915114902
RPS6KA4	0.909415393
CHUK	0.904486762
MINK1	0.899135739
TYK2	0.869587797
EIF2AK3	0.827218141
ALPK3	0.762917905
BLK	0.724822035
TRIO	0.704890662
PDK3	0.691286133
MAP3K7	0.683897821
ADCK1	0.652008655
FYN	0.637091227
ERN1	0.624720791
DSTYK	0.622464541
IKBKE	0.602937384
MAPK14	0.601452389
CAMK2D	0.591456383
EPHB4	0.564162899
IRAK1	0.552668143
PKN2	0.545621408
EIF2AK4	0.544036151
AKT1	0.513784428
MAP2K2	0.49764117
TEC	0.491575597
FLT1	0.489565364
PRKCA	0.477307659
DDR1	0.469120512
GSK3A	0.453491519
MAPK3	0.427580418
EPHA4	0.416094115
PAK2	0.404510917
MAP3K2	0.387859352
MAP3K3	0.379328137
RIPK2	0.376171675
BMP2K	0.375082443
AAK1	0.353842032
NEK8	0.336309891
CSK	0.324086799
ROS1	0.310005274
DYRK1B	0.297210187
EPHB6	0.292733844
MAP4K3	0.269341648
PRKCG	0.250051654
ALK	0.23479039
DDR2	0.22754334
LATS1	0.203156497
MAP3K6	0.105115928
CDC42BPG	0.104590414
MAP2K1	0.09263622
LRRK2	0.08836793
MYLK	0.087918826
RPS6KA1	0.067985859
MARK1	0.054988158
PLK4	0.053023725
PDPK1	0.032258287
FER	-0.018651725
ATM	-0.036814629
NPR2	-0.044744724
JAK3	-0.049545503
CSNK1G1	-0.09777785
FGFR3	-0.105070126
CDK10	-0.11871982
MAP2K3	-0.140894983
PTK6	-0.142142847
RPS6KA6	-0.155482054
JAK2	-0.17498791
INSR	-0.175218009
PRKX	-0.229955054
AURKC	-0.242535625
PINK1	-0.260343582
TTN	-0.261087018
MARK3	-0.320757043
BUB1B	-0.343837513
MUSK	-0.351340449
EPHA3	-0.377119013
MAP3K4	-0.38414385
EPHB3	-0.386430604
MAPKAPK3	-0.41012712
PAK4	-0.431915815
ROCK2	-0.443859275
SCYL1	-0.468992024
CSNK1D	-0.472887078
EPHA7	-0.497405703
PIK3CA	-0.517788645
GUCY2D	-0.534096662
CDK17	-0.54482865
EIF2AK1	-0.559343622
MARK4	-0.56400723
RAF1	-0.599235486
FGFR4	-0.61174467
ACVR1B	-0.619705532
PRKDC	-0.633787364
ROCK1	-0.67201612
PAK6	-0.711859277
TEK	-0.73950468
SLK	-0.83878229
PRKACB	-0.904774922
BCKDK	-0.9508513
NEK3	-0.989841821
CLK4	-1.047542704
PRKD2	-1.086645343
YES1	-1.094747484
WNK1	-1.0985881
STK16	-1.123803276
MERTK	-1.124865378
ACVR1	-1.149111156
RPS6KB1	-1.151986066
FGFR1	-1.167524263
PRKAA1	-1.168724349
AURKA	-1.191785776
MAPK11	-1.221424459
CLK2	-1.233342802
CDK6	-1.250378773
MAP2K5	-1.254852979
CAMKK2	-1.28128799
PDGFRA	-1.31917369
MAP2K6	-1.327349942
CDK3	-1.335524426
ATR	-1.366679681
STK10	-1.396590077
FGFR2	-1.402823505
CSNK2A1	-1.430999142
FES	-1.434151221
NPR1	-1.446087073
OBSCN	-1.497374534
SIK2	-1.570192248
TNK1	-1.577787258
CDK4	-1.59598387
MAP4K4	-1.612601035
MAPK7	-1.627432444
IGF1R	-1.635931397
CIT	-1.711535533
CDK13	-1.724854622
ARAF	-1.744252706
PRKG1	-1.807602776
GAK	-1.815477185
PRKCQ	-1.835608551
CSNK1E	-1.848660126
PTK2	-1.854687756
TNK2	-1.855654248
ROR2	-1.85866637
CAMK4	-1.874894342
PRKCD	-2.081710562
CDKL5	-2.088434555
WEE1	-2.109767234
CSNK2A2	-2.119164666
CAMK1G	-2.192004653
TBK1	-2.230522837
GSK3B	-2.237338064
AKT3	-2.274694067
BMPR1A	-2.280275166
BRAF	-2.350816461
AURKB	-2.358603768
MAPKAPK5	-2.394772808
CLK1	-2.415341473
TAOK1	-2.490887371
LYN	-2.676185619
PDGFRB	-2.761143075
PRKCB	-2.761444362
BUB1	-2.833763728
SRC	-2.851372226
CDK9	-2.880980717
CDK12	-2.974859222
PHKG2	-2.983091523
MASTL	-3.001117871
STK3	-3.19575015
EPHB2	-3.197751224
CSNK1G2	-3.233707902
SIK1	-3.347154065
MAPK12	-3.506748392
MAPK8	-3.508863418
SIK3	-3.680158583
ERBB2	-3.683417798
CDK7	-3.730165353
PAK3	-3.908311516
PRKCI	-3.917258241
VRK1	-4.133191648
MAP4K2	-4.588230183
CSNK1A1	-4.69391627
WNK4	-4.846201555
PLK1	-5.073049844
CHEK1	-5.083781998
DYRK1A	-5.194599234
CSNK1G3	-5.333756663
CLK3	-5.757524643
CASK	-6.127213691
PKN1	-7.256827687
CDK1	-7.73496861
