# Supplementary material for: Illuminating phenotypic drug responses of sarcoma cells to kinase inhibitors by phosphoproteomics
Source: Mol Syst Biol. 2023 Dec 18;20(1):28–55. doi: 10.1038/s44320-023-00004-7 (PMC10883282; doi:10.1038/s44320-023-00004-7)
Supplement: Supplementary file 12 — Source Data Fig. 3 [file 44320_2023_4_MOESM12_ESM.zip › Figure 3/3D/3D-2.csv]

Drug	SW684
COPANLISIB	0.568792662
DUVELISIB	0.666203562
TRABECTEDIN	0.675333724
VOLASERTIB	0.692837932
TASELISIB	0.702011413
TRAMETINIB	0.714018
NEMIRALISIB	0.726166715
COBIMETINIB	0.748377156
PACRITINIB	0.758062393
IDELALISIB	0.761487572
RAPAMYCIN	0.762846812
DASATINIB	0.766562493
K-252A	0.773541769
DACTINOMYCIN	0.77786683
PONATINIB	0.788062304
GILTERITINIB	0.791112955
DOXORUBICIN	0.796273136
RIDAFOROLIMUS	0.797773797
DINACICLIB	0.797974863
ERIBULIN MESYLATE	0.805030273
LESTAURTINIB	0.805475731
BUPARLISIB	0.823128713
FEDRATINIB	0.825415545
CABOZANTINIB	0.82714137
KX2-391	0.827196707
BAY-1895344	0.82771356
LENIOLISIB	0.830077754
MIDOSTAURIN	0.83523405
CERTICAN	0.841417786
SELINEXOR	0.847115585
IPATASERTIB	0.848029458
AFATINIB	0.849681757
RIGOSERTIB	0.850878222
MASITINIB	0.873086928
SUNITINIB	0.875637885
BOSUTINIB	0.882844081
TIVANTINIB	0.883095681
FOSTAMATINIB	0.886202835
ALPELISIB	0.887146334
DACOMITINIB	0.887933529
AZD-0156	0.891397516
OLMUTINIB	0.898620874
ABEMACICLIB	0.900513402
CRIZOTINIB	0.901017901
NERATINIB	0.901092844
DOVITINIB	0.902271292
ALISERTIB	0.902453045
BRIGATINIB	0.90409842
MOMELOTINIB	0.906853155
BINIMETINIB	0.91658478
CERITINIB	0.923438064
ERDAFITINIB	0.924357171
BELIZATINIB	0.924867728
NETARSUDIL	0.925858443
ENTRECTINIB	0.9272578
PALBOCICLIB	0.927802091
SELUMETINIB	0.930916698
TEMSIROLIMUS	0.932535115
ENSARTINIB	0.935636942
SORAFENIB	0.936035131
UMBRALISIB	0.936522937
ROCILETINIB	0.936572549
TOCERANIB	0.936771998
OSIMERTINIB	0.938850874
SEMAXANIB	0.939486605
ANLOTINIB	0.944110235
RUXOLITINIB	0.948270431
MOTESANIB	0.94963211
HYDROXYFASUDIL	0.949996819
PEMIGATINIB	0.950644424
PYROTINIB	0.952287321
NINTEDANIB	0.952665834
VANDETANIB	0.953866929
AXITINIB	0.954396664
TALAZOPARIB	0.956466674
CAPMATINIB	0.958324522
VACTOSERTIB	0.958766854
ENCORAFENIB	0.960657905
ENZASTAURIN	0.960756338
TIDEGLUSIB	0.963736863
LINSITINIB	0.964616923
AZD-4547	0.965164216
QUIZARTINIB	0.965652714
ORANTINIB	0.9659646
SULFATINIB	0.966032297
TOFACITINIB	0.967160404
CRENOLANIB	0.969015222
ZANUBRUTINIB	0.969894273
DABRAFENIB	0.970105858
VEMURAFENIB	0.970305519
BARASERTIB	0.971665049
LUCITANIB	0.972909515
ENASIDENIB	0.97319157
PEXIDARTINIB	0.973858349
ROGARATINIB	0.974234009
TUCATINIB	0.976417902
SARACATINIB	0.97684308
AVAPRITINIB	0.977307507
FASUDIL	0.977721156
AZD-3759	0.978188152
FRUQUINTINIB	0.979177311
SELONSERTIB	0.981138902
TEPOTINIB	0.982501069
ITACITINIB	0.983153561
LORLATINIB	0.983241444
IMATINIB	0.983332493
UPADACITINIB	0.983776031
RIBOCICLIB	0.983969309
LAROTRECTINIB	0.984872582
TIVOZANIB	0.985456612
ICOTINIB	0.985580741
VOLITINIB	0.98635752
ASCIMINIB	0.986513123
APATINIB	0.986970991
GEFITINIB	0.987591671
PEFICITINIB	0.988159271
VATALANIB	0.988316922
LAPATINIB	0.98867482
ABROCITINIB	0.988872576
BRIVANIB ALANINATE	0.988875472
NIRAPARIB	0.989052849
BARICITINIB	0.989530423
PAZOPANIB	0.989974742
GLASDEGIB	0.99017157
BMS-986165	0.99088292
RUBOXISTAURIN	0.991206704
REGORAFENIB	0.991592015
LENVATINIB	0.991609862
ERLOTINIB	0.991821186
GALUNISERTIB	0.992253332
GSK-3145095	0.992703347
IVOSIDENIB	0.993203132
VARLITINIB	0.993519414
FILGOTINIB	0.99365355
ROBLITINIB	0.994174329
CEDIRANIB	0.994758727
LOSMAPIMOD	0.995222104
LINIFANIB	0.99625959
INFIGRATINIB	0.996399468
ACALABRUTINIB	0.996434541
IBRUTINIB	0.997207632
TAZEMETOSTAT	0.997561094
EVOBRUTINIB	0.998284806
LIFIRAFENIB	0.998518878
PERIFOSINE	0.99917175
NILOTINIB	1
RADOTINIB	1
EDICOTINIB	1
BRIVANIB	1
ALECTINIB	1
