# Supplementary material for: Illuminating phenotypic drug responses of sarcoma cells to kinase inhibitors by phosphoproteomics
Source: Mol Syst Biol. 2023 Dec 18;20(1):28–55. doi: 10.1038/s44320-023-00004-7 (PMC10883282; doi:10.1038/s44320-023-00004-7)
Supplement: Supplementary file 12 — Source Data Fig. 3 [file 44320_2023_4_MOESM12_ESM.zip › Figure 3/3E/3E-1.csv]

GeneName	KHOS-NP
PAK6	5.923187238
PKN2	5.832327249
SLK	5.320782519
IRAK3	5.256131129
LATS1	4.92963482
IRAK1	4.918910675
RAF1	4.862616085
MAPK7	4.540602385
BUB1B	4.521004555
PLK1	4.514905016
CLK3	4.269682852
EPHB2	4.09254442
CDK17	4.025400429
MAPK8	3.981308819
CDK1	3.95968903
PAK3	3.944689956
MASTL	3.843722749
CDK12	3.73689142
BUB1	3.722004686
MAP2K1	3.666113306
MAPK1	3.65606088
WNK4	3.553407027
CDK7	3.543465555
YES1	3.495118783
MARK1	3.401470408
EPHA2	3.389723857
CHEK1	3.295158266
AURKB	3.237316271
ATR	3.205465415
STK10	3.185654024
FES	3.057270554
PIK3CD	3.038646427
MAP2K2	2.924163961
TNK1	2.915483772
AURKA	2.86756756
PLK4	2.797472152
EIF2AK4	2.795043712
MAP3K4	2.794532896
MAPK9	2.788212258
PTK2	2.762312569
MAPKAPK5	2.756014128
MELK	2.736749983
RIPK2	2.7138081
PRKD3	2.708776007
PRKCQ	2.672532699
TRPM7	2.669162381
CDK13	2.618386966
NPR2	2.611594466
WEE1	2.503913313
PRKCD	2.469347923
CSNK1A1	2.461181208
CHUK	2.403478335
EGFR	2.388625516
PRKCA	2.376647104
ABL2	2.361415347
CDK9	2.352446609
JAK2	2.330947402
PRKACB	2.30918794
LYN	2.233456759
EIF2AK1	2.212973214
STK3	2.211650858
MAP4K4	2.196232969
MTOR	2.195040889
STK16	2.142182216
WNK1	2.110300806
NEK9	2.073985011
TBCK	2.015137474
GSK3A	1.988679841
CDKL5	1.914748992
PKMYT1	1.905333822
STK4	1.811461125
CLK2	1.809959166
PRKDC	1.790994351
CSNK1E	1.790174201
CLK1	1.785901732
CDC42BPG	1.78287843
RIPK4	1.780514316
MAP3K1	1.731085662
SIK3	1.717962724
MARK3	1.706987477
CDK10	1.69577099
MAP3K6	1.683903873
MAPK14	1.67778562
MYLK	1.675153865
CSNK2A2	1.667675609
ROR1	1.626011608
PDK1	1.622418476
ULK3	1.621470553
VRK1	1.602487076
MARK2	1.573300026
TGFBR2	1.499529096
MET	1.470279241
TTN	1.463123503
PDPK1	1.402404449
MAP3K11	1.394776957
MAP3K5	1.364542366
POMK	1.316464894
MAP3K2	1.310663454
AXL	1.304175752
PKN1	1.301197867
RPS6KA1	1.255568046
FLT1	1.181641847
MAP4K3	1.172760064
SCYL1	1.163876395
LRRK2	1.15658506
MERTK	1.147223432
STRADA	1.123091142
ROCK1	1.117395062
IKBKB	1.086436894
TEC	1.061027312
DYRK1B	1.055118936
BMPR2	1.040101263
PHKG2	1.031466711
EPHA3	1.010813435
TAOK3	1.008239003
BLK	1.004695005
NEK3	0.995030971
CSNK1G3	0.97310783
CSK	0.971105006
PTK2B	0.94596393
TGFBR1	0.939552506
LIMK1	0.912888596
PRKD2	0.905886955
CSNK2A1	0.886412386
GSK3B	0.846480296
JAK1	0.839726562
CDK4	0.82812178
BMPR1A	0.815647313
IGF1R	0.800759788
CIT	0.799494635
CDC42BPA	0.776020154
FGFR4	0.768997802
MAPK3	0.760272619
CDK6	0.74792737
PAK2	0.735656679
DMPK	0.729447887
ERN1	0.693813777
PDK3	0.681874041
CHEK2	0.669605967
RPS6KB1	0.658922614
CDK16	0.635908078
NPR1	0.625269815
DDR1	0.619724857
AKT1	0.611032966
GAK	0.57635003
MAP3K7	0.54464795
ATM	0.52770534
ROS1	0.525557007
CSNK1D	0.517164585
BMP2K	0.501065606
MAPK11	0.471032168
ARAF	0.457376262
CDC42BPB	0.452206617
ACVR1	0.386958141
DYRK1A	0.363984692
CAMK2G	0.356877221
EPHA4	0.344650401
ROCK2	0.33736773
MAP3K3	0.316768709
OBSCN	0.311793312
RPS6KA4	0.311329957
IKBKE	0.289583506
CSNK1G1	0.244471375
EPHB6	0.236889162
ALPK3	0.232068385
KALRN	0.230109643
CLK4	0.203016447
RPS6KA5	0.126891788
EIF2AK3	0.117859325
PIK3CA	0.087645245
PRKCI	0.052327444
RPS6KA6	-0.005068387
ALK	-0.021719946
MAP4K5	-0.021777214
MAP4K2	-0.039563883
LIMK2	-0.047277349
NEK8	-0.061956788
PRKACA	-0.091369033
PRKD1	-0.109810817
STK11	-0.126104994
DSTYK	-0.14461398
TRIO	-0.150495498
FER	-0.150839998
PDGFRB	-0.17216944
MINK1	-0.18415491
JAK3	-0.184398754
PDGFRA	-0.215497718
FGFR1	-0.237085382
AURKC	-0.242535625
PRKCG	-0.251581835
PRKAA1	-0.254375993
SPEG	-0.275693933
PAK4	-0.295534675
FYN	-0.331160128
DDR2	-0.341750867
MUSK	-0.351340449
IRAK4	-0.365943247
CAMK1G	-0.400179588
RPS6KA3	-0.402696592
CAMK2D	-0.405080582
CDK3	-0.417036364
FGFR3	-0.42621792
PINK1	-0.443955947
MAP2K3	-0.451641376
SIK2	-0.464786954
EPHB3	-0.503082918
MAPKAPK3	-0.522438794
TP53RK	-0.528793309
GUCY2D	-0.534096662
TBK1	-0.54570653
AKT3	-0.588381914
ABL1	-0.600170384
ACVR1B	-0.619705532
CASK	-0.621238097
PRKX	-0.658726952
CAMK4	-0.686624174
ROR2	-0.692437674
NTRK3	-0.707157218
TEK	-0.73950468
PRKCB	-0.7417429
FRK	-0.768272898
CAMKK2	-0.776073409
SIK1	-0.837068785
TAOK1	-0.884259158
INSR	-1.024614103
MAP2K5	-1.030774382
EPHA7	-1.125528302
NEK7	-1.177711362
AKT2	-1.193708352
SRC	-1.227091024
AAK1	-1.235629018
ADCK1	-1.302390149
FGFR2	-1.402823505
EPHB4	-1.504415034
ERBB2	-1.522492545
PTK6	-1.697088294
KIT	-1.708545496
TNIK	-1.711944593
CSNK1G2	-1.717918954
TAOK2	-1.881720912
NEK1	-1.915321517
MAP2K6	-1.993641416
NEK2	-2.049210385
MAPK12	-2.151249081
TYK2	-2.170804257
MARK4	-2.283324154
PRKG1	-2.290660166
EPHA5	-2.405708326
BCKDK	-2.410495998
CDK5	-2.586935247
TNK2	-2.74346927
BRAF	-3.775711932
