# Supplementary material for: Illuminating phenotypic drug responses of sarcoma cells to kinase inhibitors by phosphoproteomics
Source: Mol Syst Biol. 2023 Dec 18;20(1):28–55. doi: 10.1038/s44320-023-00004-7 (PMC10883282; doi:10.1038/s44320-023-00004-7)
Supplement: Supplementary file 12 — Source Data Fig. 3 [file 44320_2023_4_MOESM12_ESM.zip › Figure 3/3E/3E-2.csv]

Cell line	Drug	replicate	Conc(mM)	Relative viability
KHOS-NP	PF-3758309	1	0	0.954654142
KHOS-NP	PF-3758309	1	3	0.971464747
KHOS-NP	PF-3758309	1	10	0.914864767
KHOS-NP	PF-3758309	1	30	0.799166742
KHOS-NP	PF-3758309	1	100	0.726859753
KHOS-NP	PF-3758309	1	300	0.653688709
KHOS-NP	PF-3758309	1	1000	0.531437542
KHOS-NP	PF-3758309	1	3000	0.254751242
KHOS-NP	PF-3758309	1	10000	0.10727989
KHOS-NP	PF-3758309	2	0	1.00403369
KHOS-NP	PF-3758309	2	3	1.00118487
KHOS-NP	PF-3758309	2	10	0.949153267
KHOS-NP	PF-3758309	2	30	0.828022808
KHOS-NP	PF-3758309	2	100	0.740907088
KHOS-NP	PF-3758309	2	300	0.665323529
KHOS-NP	PF-3758309	2	1000	0.547709181
KHOS-NP	PF-3758309	2	3000	0.25957627
KHOS-NP	PF-3758309	2	10000	0.108109727
KHOS-NP	PF-3758309	3	0	0.995196359
KHOS-NP	PF-3758309	3	3	0.97885628
KHOS-NP	PF-3758309	3	10	0.975049298
KHOS-NP	PF-3758309	3	30	0.797986149
KHOS-NP	PF-3758309	3	100	0.734610597
KHOS-NP	PF-3758309	3	300	0.665417634
KHOS-NP	PF-3758309	3	1000	0.54163512
KHOS-NP	PF-3758309	3	3000	0.274479107
KHOS-NP	PF-3758309	3	10000	0.11290909
KHOS-NP	CYC-116	1	0	0.985051555
KHOS-NP	CYC-116	1	3	0.967230876
KHOS-NP	CYC-116	1	10	1.023052129
KHOS-NP	CYC-116	1	30	1.039576759
KHOS-NP	CYC-116	1	100	1.024348178
KHOS-NP	CYC-116	1	300	0.726884587
KHOS-NP	CYC-116	1	1000	0.584592538
KHOS-NP	CYC-116	1	3000	0.468413858
KHOS-NP	CYC-116	1	10000	0.233768162
KHOS-NP	CYC-116	2	0	1.007418533
KHOS-NP	CYC-116	2	3	1.017635047
KHOS-NP	CYC-116	2	10	1.021442192
KHOS-NP	CYC-116	2	30	1.048912365
KHOS-NP	CYC-116	2	100	1.022069966
KHOS-NP	CYC-116	2	300	0.831874715
KHOS-NP	CYC-116	2	1000	0.613854903
KHOS-NP	CYC-116	2	3000	0.463199284
KHOS-NP	CYC-116	2	10000	0.157331623
KHOS-NP	CYC-116	3	0	1.007529912
KHOS-NP	CYC-116	3	3	0.961641663
KHOS-NP	CYC-116	3	10	1.047504936
KHOS-NP	CYC-116	3	30	1.020308149
KHOS-NP	CYC-116	3	100	0.932379297
KHOS-NP	CYC-116	3	300	0.728950166
KHOS-NP	CYC-116	3	1000	0.563946875
KHOS-NP	CYC-116	3	3000	0.404279663
KHOS-NP	CYC-116	3	10000	0.150567865
