# Supplementary material for: Illuminating phenotypic drug responses of sarcoma cells to kinase inhibitors by phosphoproteomics
Source: Mol Syst Biol. 2023 Dec 18;20(1):28–55. doi: 10.1038/s44320-023-00004-7 (PMC10883282; doi:10.1038/s44320-023-00004-7)
Supplement: Supplementary file 12 — Source Data Fig. 3 [file 44320_2023_4_MOESM12_ESM.zip › Figure 3/3E/3E-3.csv]

Drug	KHOS-NP
TRAMETINIB	0.523220592
VOLASERTIB	0.641576232
COBIMETINIB	0.656612898
KX2-391	0.720252003
DASATINIB	0.724618281
PF-3758309	0.728995224
PONATINIB	0.738067903
LESTAURTINIB	0.761936811
BINIMETINIB	0.772771078
K-252A	0.776120932
SELUMETINIB	0.782394882
COPANLISIB	0.801954874
RIGOSERTIB	0.804601661
MIDOSTAURIN	0.811805782
CYC-116	0.812571146
BAY-1895344	0.825836416
REGORAFENIB	0.856486277
DABRAFENIB	0.863164744
TIVANTINIB	0.866707828
BOSUTINIB	0.870412646
SUNITINIB	0.880262536
LIFIRAFENIB	0.88203327
CRENOLANIB	0.886016325
FEDRATINIB	0.886157668
BUPARLISIB	0.886914291
BRIGATINIB	0.888982903
NERATINIB	0.889201598
MASITINIB	0.890330451
PACRITINIB	0.897761321
GILTERITINIB	0.898384432
ENCORAFENIB	0.90316286
SORAFENIB	0.906724959
FOSTAMATINIB	0.911079916
AVAPRITINIB	0.916791434
DOVITINIB	0.916913097
TALAZOPARIB	0.918799554
SGI-1776	0.927435286
ANLOTINIB	0.929828361
AXITINIB	0.930486369
TOCERANIB	0.931334252
CERITINIB	0.93341376
TEMSIROLIMUS	0.934330342
DACOMITINIB	0.938629846
AFATINIB	0.93883681
Silmitasertib	0.942511307
CRIZOTINIB	0.94391356
ITACITINIB	0.946264053
AZD-4547	0.947484142
ALISERTIB	0.94972114
ABEMACICLIB	0.94987827
SARACATINIB	0.950690501
NETARSUDIL	0.950807144
IPATASERTIB	0.954014389
TEPOTINIB	0.954408818
LINIFANIB	0.954686122
PEXIDARTINIB	0.95472934
GALUNISERTIB	0.955524867
LORLATINIB	0.956787591
PALBOCICLIB	0.959694253
CABOZANTINIB	0.959927809
NINTEDANIB	0.96100549
VANDETANIB	0.96147639
SELONSERTIB	0.961523695
ASCIMINIB	0.961964398
TAZEMETOSTAT	0.96305766
QUIZARTINIB	0.963554549
ALPELISIB	0.963993917
PERIFOSINE	0.965842084
IBRUTINIB	0.966167813
BRIVANIB ALANINATE	0.966367941
IMATINIB	0.966476857
APATINIB	0.968085591
LAROTRECTINIB	0.968754483
AZD-3759	0.969317747
LENIOLISIB	0.969558267
RIDAFOROLIMUS	0.969883541
ERDAFITINIB	0.97095454
CERTICAN	0.971211935
BELIZATINIB	0.972625222
LINSITINIB	0.972842362
ENTRECTINIB	0.972855419
OSIMERTINIB	0.974271111
ENSARTINIB	0.974612615
ROCILETINIB	0.974678375
MOTESANIB	0.974681525
FRUQUINTINIB	0.974734482
UPADACITINIB	0.974868852
TASELISIB	0.975457816
AZD-0156	0.975484931
RUXOLITINIB	0.976642321
PAZOPANIB	0.97811602
IDELALISIB	0.978311717
MOMELOTINIB	0.978523452
CEDIRANIB	0.979731249
SEMAXANIB	0.979938165
VOLITINIB	0.980504147
ENASIDENIB	0.980815857
HYDROXYFASUDIL	0.981474496
TOFACITINIB	0.981706005
PEFICITINIB	0.981935493
SULFATINIB	0.98227468
TIVOZANIB	0.982533738
INFIGRATINIB	0.982905465
VEMURAFENIB	0.983388924
DUVELISIB	0.984765085
BARICITINIB	0.985754274
ROGARATINIB	0.986666416
VACTOSERTIB	0.988502502
RAPAMYCIN	0.989042388
TUCATINIB	0.989063138
ALECTINIB	0.989141432
NILOTINIB	0.989459287
ORANTINIB	0.98950086
TIDEGLUSIB	0.989898559
RUBOXISTAURIN	0.990201853
PYROTINIB	0.990270809
LAPATINIB	0.990490229
PEMIGATINIB	0.990919437
FILGOTINIB	0.99132563
VARLITINIB	0.991574637
GLASDEGIB	0.992012237
ENZASTAURIN	0.992320726
RADOTINIB	0.992464227
OLMUTINIB	0.992772017
BMS-986165	0.992889821
IVOSIDENIB	0.993221886
ERLOTINIB	0.993578048
UMBRALISIB	0.993750069
GEFITINIB	0.994083346
FASUDIL	0.994127761
ROBLITINIB	0.994130879
ABROCITINIB	0.994166672
EDICOTINIB	0.994342795
LUCITANIB	0.994386587
EVOBRUTINIB	0.994737195
BRIVANIB	0.994790168
ICOTINIB	0.996193885
RIBOCICLIB	0.997373293
GSK-3145095	0.997461482
CAPMATINIB	0.997854019
NEMIRALISIB	0.998186095
LOSMAPIMOD	0.998799731
ZANUBRUTINIB	0.999715151
ACALABRUTINIB	1
BARASERTIB	1
LENVATINIB	1
NIRAPARIB	1
VATALANIB	1
SAR-407899	1
