# Supplementary material for: Illuminating phenotypic drug responses of sarcoma cells to kinase inhibitors by phosphoproteomics
Source: Mol Syst Biol. 2023 Dec 18;20(1):28–55. doi: 10.1038/s44320-023-00004-7 (PMC10883282; doi:10.1038/s44320-023-00004-7)
Supplement: Supplementary file 13 — Source Data Fig. 5 [file 44320_2023_4_MOESM13_ESM.zip]

Archive with 5 entries (2 files):
- Figure 5/
- Figure 5/5D/
- Figure 5/5D/5D.csv
- Figure 5/5E/
- Figure 5/5E/5E.csv
