# Supplementary material for: Illuminating phenotypic drug responses of sarcoma cells to kinase inhibitors by phosphoproteomics
Source: Mol Syst Biol. 2023 Dec 18;20(1):28–55. doi: 10.1038/s44320-023-00004-7 (PMC10883282; doi:10.1038/s44320-023-00004-7)
Supplement: Supplementary file 13 — Source Data Fig. 5 [file 44320_2023_4_MOESM13_ESM.zip › Figure 5/5D/5D.csv]

Gene names	P-site	Identified peptide	Experiment	Sequence	Protein IDs	Protein names	TMT Channel Ratio 1	TMT Channel Ratio 3	TMT Channel Ratio 4	TMT Channel Ratio 5	TMT Channel Ratio 6	TMT Channel Ratio 7	TMT Channel Ratio 8	TMT Channel Ratio 9	TMT Channel Ratio 10	TMT Channel Ratio 11
FRS2	S428	RPS(ph)LEHR	DMSO	RPSLEHR	Q8WU20	Fibroblast growth factor receptor substrate 2	1	0.92673644	1.019611915	1.444276448	1.498735517	1.586680373	1.575683778	1.551476963	1.619674481	1.029068919
FRS2	S428	RPS(ph)LEHR	Infigratinib	RPSLEHR	Q8WU20	Fibroblast growth factor receptor substrate 2	1	0.845737325	0.598305931	0.640814045	0.269186167	1.059973932	1.074815903	0.288660894	0.532562286	0.461417657
GAB1	T503	T(ph)PPRRPVPVADCEPPPVDR	DMSO	TPPRRPVPVADCEPPPVDR	Q13480-2	GRB2-associated-binding protein 1	1	1.060663756	0.941353733	1.483365223	1.634083962	2.115446663	2.142576531	2.380936181	1.569758485	2.775115387
GAB1	T503	T(ph)PPRRPVPVADCEPPPVDR	Infigratinib	TPPRRPVPVADCEPPPVDR	Q13480-2	GRB2-associated-binding protein 1	1	1.124967327	0.583281854	0.514905149	0.501275243	0.66724638	0.772795744	0.660260531	0.517316687	0.412188232
