# Supplementary material for: Illuminating phenotypic drug responses of sarcoma cells to kinase inhibitors by phosphoproteomics
Source: Mol Syst Biol. 2023 Dec 18;20(1):28–55. doi: 10.1038/s44320-023-00004-7 (PMC10883282; doi:10.1038/s44320-023-00004-7)
Supplement: Supplementary file 13 — Source Data Fig. 5 [file 44320_2023_4_MOESM13_ESM.zip › Figure 5/5E/5E.csv]

Gene names	P-site	Identified peptide	Experiment	Sequence	Protein IDs	Protein names	TMT Channel Ratio 1	TMT Channel Ratio 3	TMT Channel Ratio 4	TMT Channel Ratio 5	TMT Channel Ratio 6	TMT Channel Ratio 7	TMT Channel Ratio 8	TMT Channel Ratio 9	TMT Channel Ratio 10	TMT Channel Ratio 11
ERBB2	S1054	S(ph)GGGDLTLGLEPSEEEAPR	DMSO	SGGGDLTLGLEPSEEEAPR	P04626-5	Receptor tyrosine-protein kinase erbB-2	1	1.115317409	1.306923003	1.058870939	0.878451054	1.090526292	1.183122881	0.891078672	1.35302096	1.16777673
ERBB2	S1054	S(ph)GGGDLTLGLEPSEEEAPR	Infigratinib	SGGGDLTLGLEPSEEEAPR	P04626-5	Receptor tyrosine-protein kinase erbB-2	1	1.063548891	0.552525554	0.404796556	0.306009859	0.650922042	0.655693873	0.526611268	0.584722551	0.526635808
TOP2B	S1552	ASGS(ph)ENEGDYNPGR	DMSO	ASGSENEGDYNPGR	Q02880-2	DNA topoisomerase 2-beta	1	0.986814149	1.309350261	1.063352964	0.723002613	0.651107912	0.733130987	0.643805413	0.85270517	0.427298014
TOP2B	S1552	ASGS(ph)ENEGDYNPGR	Infigratinib	ASGSENEGDYNPGR	Q02880-2	DNA topoisomerase 2-beta	1	1.027206937	0.357150155	0.283151521	0.233138813	0.314275715	0.333440724	0.230574531	0.180317297	0.211645697
